# Supplementary material for: Unexpected complexity of the ammonia monooxygenase in archaea
Source: ISME J. 2023 Jan 31;17(4):588–99. doi: 10.1038/s41396-023-01367-3 (PMC10030591; doi:10.1038/s41396-023-01367-3)
Supplement: Supplementary file 2 — Dataset S1 [file 41396_2023_1367_MOESM2_ESM.xlsx]

## Sheet: Legend
Dataset_S1 for "Unexpected Complexity of the Ammonia Monooxygenase in Archaea "
Proteomic Data
This excel sheet contains the following information:
Table_S1 iBAQ Nvie
MaxQuant results for 22 cut-outs for N. viennensis.
Table_S2 iBAQ Ncav
MaxQuant results for 27 cut-outs for N. cavascurensis.
Table_S3 iBAQ Corrections
Intensity values used in place of iBAQ values for selected proteins from BN-PAGE gels where iBAQ normalization failed.
Table_S4 AMO SDS
MaxQuant results for SDS-Tricine-PAGE cut-outs for the primary AMO band of N. viennensis.
Table_S5 AmoC Digestion
MaxQuant results for the digestion (trypsin, chymotrypsin, and GluC) of the SDS-Tricine-PAGE band containg AmoC.
Table_S6 AmoC Peptides
Peptides found for AmoC homologs from N. viennenis from the digestion with trypsin, chymotrypsin, and GluC.
Table_S7 AmoC Coverage
Coverage of the AmoC homologs of N. viennensis from the digestion with trypsin, chymotrypsin, and GluC.
Table_S8 XL Protein Groups
MaxQuant results for the BN-PAGE cut-out from N. viennensis cross-linked with DSSO.
Table_S9 Annika XL Results
DSSO cross-linking results using Annika.
Table_S10 MeroX XL Full Results
DSSO full cross-linking results using MeroX with.
Table_S11 MeroX XL Simplified Results
DSSO simplified cross-linking results using MeroX.
Table_S12 AMO XL
Cross-links found with the N. viennensis AmoABCXYZ subunits.

## Sheet: Table_S1 iBAQ Nvie
Protein IDs	Majority protein IDs	Uniprot ID	Protein Product	Gene Name	Locus Tag (GenBank)	Locus Tag (RefSeq)	Number of proteins	Peptides	Razor + unique peptides	Unique peptides	Sequence coverage [%]	Sequence length	Mol. weight [kDa]	Score	iBAQ	iBAQ B1	iBAQ B2	iBAQ B3	iBAQ B4	iBAQ B5	iBAQ B6	iBAQ B7	iBAQ B8	iBAQ B9	iBAQ B10	iBAQ B11	iBAQ B12	iBAQ B13	iBAQ B14	iBAQ B15	iBAQ B16	iBAQ B17	iBAQ B18	iBAQ B19	iBAQ B20	iBAQ B21	iBAQ B22
A0A060HBN0	A0A060HBN0	A0A060HBN0	conserved protein of unknown function	NVIE_000070	NVIE_000070	NVIE_RS00030	1	6	6	6	43	158	17.328	26.757	40142000	1923500	2941400	1477100	1840200	1686700	174460	1739200	1369600	91149	168490	176100	1298200	606280	1629800	1694600	2026600	2561600	10012000	1363200	540570	2616300	2204700
A0A060HBN5	A0A060HBN5	A0A060HBN5	putative protein of unknown function DUF432	NVIE_000120	NVIE_000120	NVIE_RS00055	1	12	12	12	35.1	276	30.565	51.81	43176000	0	333300	450120	1053100	1932100	2603400	10506000	25503000	732440	0	0	0	0	0	0	0	0	0	0	0	30267	31811
A0A060HBP6	A0A060HBP6	A0A060HBP6	50S ribosomal protein L18e	rpl18e	NVIE_000210	NVIE_RS00105	1	4	4	4	37.1	116	12.445	7.8243	6270700	127980	305990	227350	308440	150720	175630	153680	168680	106450	185950	0	206200	133060	293730	283520	325870	649490	617270	72233	0	695680	1082700
A0A060HBQ2	A0A060HBQ2	A0A060HBQ2	putative exosome complex exonuclease	ecx2	NVIE_000260	NVIE_RS00130	1	5	5	5	20.4	274	29.704	6.8452	1026500	0	0	0	0	0	0	0	0	0	0	0	0	98429	197500	71983	183320	33999	86171	0	0	219510	135630
A0A060HBR3	A0A060HBR3	A0A060HBR3	4Fe-4S ferredoxin iron-sulfur binding domain protein	NVIE_000360	NVIE_000360	NVIE_RS14670	1	15	15	14	50.5	323	35.109	140.09	90906000	3834400	5853600	3014000	3824400	2886100	1524100	2706300	1624800	752930	1303600	1266900	1931200	975850	1725000	2177300	1637900	1091400	5165800	2508200	2118600	10393000	32590000
A0A060HBT0	A0A060HBT0	A0A060HBT0	protein of unknown function	NVIE_000510	NVIE_000510	NVIE_RS00260	1	5	5	5	20.5	176	19.491	18.124	93086000	435350	1114200	1350500	2792700	2786700	2270100	3663000	2694400	2878500	4398500	4603800	1480600	832550	1638500	2384400	3944400	4288100	23678000	6285600	4282300	10707000	4577400
A0A060HBV1	A0A060HBV1	A0A060HBV1	putative transcription antitermination protein NusG	nusG	NVIE_000710	NVIE_RS14485	1	1	1	1	4.1	217	23.561	-2	172760	0	0	0	0	0	0	0	0	0	0	0	0	0	0	0	0	0	0	0	0	110770	61988
A0A060HBW5	A0A060HBW5	A0A060HBW5	putative glycosyl transferase family 2	NVIE_000880	NVIE_000880	NVIE_RS00430	1	7	7	7	10.4	700	79.216	29.537	2127700	18460	32419	0	144650	71904	70068	0	303560	63240	151550	105730	0	421440	454500	290150	0	0	0	0	0	0	0
A0A060HBX4	A0A060HBX4	A0A060HBX4	protein of unknown function	NVIE_000980	NVIE_000980	NVIE_RS00480	1	2	2	2	15	147	16.051	5.5772	3865000	0	0	0	0	0	0	0	0	0	0	0	0	0	0	0	0	0	0	0	0	1496700	2368200
A0A060HBZ2	A0A060HBZ2	A0A060HBZ2	protein of unknown function	NVIE_001170	NVIE_001170	NVIE_RS00575	1	3	3	3	7	302	33.465	4.9322	568430	0	0	0	0	0	0	0	0	0	0	0	0	0	0	27428	187700	260730	92564	0	0	0	0
A0A060HC26	A0A060HC26	A0A060HC26	hypothetical protein	NVIE_0148	NVIE_0148	NVIE_RS00715	1	4	4	4	34.9	126	13.636	27.359	8345500	0	0	0	0	0	0	0	0	109530	0	194750	284200	0	0	0	0	0	1514800	553250	521370	1933600	3234000
A0A060HC39	A0A060HC39	A0A060HC39	protein translocase subunit SecB	secB	NVIE_0158	NVIE_RS00760	1	3	3	3	37.5	56	5.886	15.453	790310000	2221900	4568900	5337300	10955000	13254000	11739000	22791000	19021000	15886000	37990000	36044000	24686000	18725000	28026000	33001000	42326000	45827000	343940000	28704000	13769000	24212000	7285500
A0A060HC45	A0A060HC45	A0A060HC45	transcription initiation factor IIB	tfb1	NVIE_001590	NVIE_RS00785	1	5	5	4	16.8	304	33.391	10.344	673320	0	0	0	39145	177260	0	0	0	0	0	0	152750	0	0	0	0	0	27854	0	0	0	276310
A0A060HCK2	A0A060HCK2	A0A060HCK2	pentapeptide repeat protein	NVIE_002630	NVIE_002630	NVIE_RS01275	1	6	6	6	35.3	190	20.457	21.502	8302300	0	0	0	0	0	0	0	105690	105280	126540	0	0	435920	1247900	2114200	2105400	852340	494690	49220	0	387050	278120
A0A060HCK4	A0A060HCK4	A0A060HCK4	putative 2-isopropylmalate synthase	cimA	NVIE_002680	NVIE_RS01300	1	18	18	18	41.2	408	45.088	51.116	6246400	0	0	0	0	0	0	0	0	0	0	0	0	0	26672	68363	22564	23627	1287500	3063500	727930	327080	699250
A0A060HCL0	A0A060HCL0	A0A060HCL0	FeS-center protein of succinate dehydrogenase/fumarate reductase	sdhB	NVIE_002730	NVIE_RS01325	1	19	19	19	71.8	280	31.795	180.36	104920000	26458	132670	140380	388530	367260	661000	705130	1606200	2797300	1016500	605000	1598100	4164000	9459600	14241000	20157000	14588000	13240000	5044800	1876700	4818500	7287000
A0A060HCP5	A0A060HCP5	A0A060HCP5	protein of unknown function	NVIE_003100	NVIE_003100	NVIE_RS01500	1	7	7	7	38.2	186	19.912	136.1	385150000	535400	1218100	843180	2184300	2861000	3071700	2935600	3882700	2473200	4428300	6650500	2923900	2109400	3525500	4616300	8883100	10454000	97862000	40550000	24855000	155530000	2752600
A0A060HCR5	A0A060HCR5	A0A060HCR5	putative streptogramin lyase	NVIE_003330	NVIE_003330	NVIE_RS01625	1	22	22	22	43.3	543	59.333	323.31	69396000	0	23489	0	33619	0	30155	0	134830	31717	139220	194960	683630	726400	1298200	1298900	977610	1066800	2717100	660650	677360	6223100	52478000
A0A060HCS4	A0A060HCS4	A0A060HCS4	putative blue (type 1) copper domain protein	NVIE_003430	NVIE_003430	NVIE_RS01675	1	8	8	8	31.7	429	43.436	116.73	40893000	5385200	6310300	3411200	5159300	2656400	2565900	4323900	2301700	480550	795770	327350	1667700	1310800	1711600	899570	370620	263180	900400	51583	0	0	0
A0A060HCS9	A0A060HCS9	A0A060HCS9	peptide/opine/nickel ABC uptake transporter, putative ATP-binding protein	oppD	NVIE_003480	NVIE_RS01700	1	4	4	4	13.6	330	35.718	8.9444	251980	0	0	0	0	0	0	0	0	0	0	0	0	0	0	0	0	0	0	0	0	127030	124940
A0A060HET4;A0A060HGU0;A0A060HCU3	A0A060HET4;A0A060HGU0;A0A060HCU3	A0A060HET4	Deoxyribonuclease/rho motif-related TRAM domain containing protein	NVIE_009570	NVIE_009570	NVIE_RS04670	3	1	1	1	11.2	80	8.5917	2.1299	536280	0	0	0	0	0	0	0	0	0	0	0	0	0	0	0	0	0	0	0	0	206700	329570
A0A060HCU8	A0A060HCU8	A0A060HCU8	putative cupredoxin	NVIE_003680	NVIE_003680	NVIE_RS01790	1	4	4	4	38.1	134	14.548	13.44	9962300	0	0	0	0	0	0	0	0	235450	335290	328510	331450	0	134050	364930	500770	493760	2852200	455950	85251	1810400	2034300
A0A060HCV6	A0A060HCV6	A0A060HCV6	Mrp family signature-containing protein and domain of unknown function DUF59	NVIE_003770	NVIE_003770	NVIE_RS01835	1	5	5	5	15.3	372	39.662	8.5513	1342000	82626	30003	0	259030	27494	0	0	0	0	26469	0	0	80020	618690	38510	0	0	137130	0	0	0	42029
A0A060HCW4	A0A060HCW4	A0A060HCW4	vacuolar iron transporter family protein	NVIE_003860	NVIE_003860	NVIE_RS01875	1	1	1	1	5.7	227	24.733	3.1216	450940	0	0	0	0	0	0	0	0	0	0	0	0	0	224370	0	0	0	0	0	0	111220	115350
A0A060HD33	A0A060HD33	A0A060HD33	hypothetical protein	NVIE_004550	NVIE_004550	NVIE_RS02205	1	4	4	4	21.1	123	12.837	59.771	4963500000	26083000	75540000	97083000	145130000	188870000	127410000	423400000	255370000	95666000	177890000	220580000	667160000	117790000	83349000	102720000	98009000	85304000	398090000	94796000	65314000	482600000	935330000
A0A060HD85	A0A060HD85	A0A060HD85	30S ribosomal protein S8p	rps8p	NVIE_004990	NVIE_RS02435	1	3	3	3	21.5	130	14.834	7.1252	2342500	259540	303510	0	492830	0	0	0	176570	0	0	0	0	171420	0	0	0	0	0	0	0	199290	739350
A0A060HD91	A0A060HD91	A0A060HD91	50S ribosomal protein L14p	rpl14p	NVIE_005030	NVIE_RS02460	1	9	9	9	59.6	146	15.663	23.129	3027600	0	0	0	0	0	0	0	0	0	0	0	0	0	0	0	0	0	0	0	0	922510	2105000
A0A060HD96	A0A060HD96	A0A060HD96	50S ribosomal protein L22p	rpl22p	NVIE_005080	NVIE_RS02485	1	6	6	6	28.3	159	18.2	10.275	1230400	0	0	0	0	0	0	0	0	0	0	0	0	0	0	0	0	0	0	0	0	84848	1145600
A0A060HDB2	A0A060HDB2	A0A060HDB2	hypothetical protein	NVIE_005230	NVIE_005230	NVIE_RS02560	1	4	4	4	34.1	129	14.595	6.4999	2330200	0	0	0	0	0	0	0	0	0	0	0	0	0	0	0	0	0	0	0	0	346330	1983900
A0A060HDB7	A0A060HDB7	A0A060HDB7	hypothetical protein	NVIE_005280	NVIE_005280	NVIE_RS15150	1	1	1	1	19.6	51	5.6262	1.6961	7470400	578670	1245200	1313600	1514700	0	1419800	1398300	0	0	0	0	0	0	0	0	0	0	0	0	0	0	0
A0A060HDC1	A0A060HDC1	A0A060HDC1	hypothetical protein with ATP-binding domain	NVIE_005330	NVIE_005330	NVIE_RS02605	1	26	26	26	45.7	565	63.343	69.949	6814500	32333	75681	31412	133880	35250	83270	45035	62344	40522	30953	28970	74765	279910	447020	525230	626320	810970	2978500	105760	12221	220120	134040
A0A060HDF3	A0A060HDF3	A0A060HDF3	putative membrane associated signal transduction histidine kinase, with phosphoacceptor and ATP binding domain	NVIE_005590	NVIE_005590	NVIE_RS02745	1	13	13	13	27.7	566	62.774	41.741	7382400	56177	64070	115600	248950	510210	230160	467370	777450	153800	298950	138430	553190	983310	1672100	823970	112500	34997	118460	22695	0	0	0
A0A060HDJ7	A0A060HDJ7	A0A060HDJ7	protein of unknown function	NVIE_005870	NVIE_005870	NVIE_RS02880	1	6	6	6	55.1	107	11.873	15.36	23597000	0	297040	317310	615120	642220	510900	2381900	1279700	417990	851680	2057200	1619100	214640	117920	312870	289960	123190	3172400	717450	451190	2453200	4753700
A0A060HDM2	A0A060HDM2	A0A060HDM2	1,4-dihydroxy-2-naphthoate octaprenyltransferase	menA	NVIE_006060	NVIE_RS02970	1	2	2	2	11.2	294	31.133	6.7002	482190	0	0	0	0	0	0	0	0	0	0	0	0	0	0	0	0	0	0	0	0	386850	95345
A0A060HDS6	A0A060HDS6	A0A060HDS6	ABC efflux transporter, permease protein	NVIE_006450	NVIE_006450	NVIE_RS03160	1	1	1	1	3.5	254	27.68	-2	344070	0	0	0	0	0	0	0	0	0	0	0	0	0	0	0	0	344070	0	0	0	0	0
A0A060HDX2	A0A060HDX2	A0A060HDX2	succinyl-CoA ligase (ADP-forming) beta subunit	sucC	NVIE_006730	NVIE_RS03270	1	11	11	11	27.7	375	40.106	22.068	2669300	43797	41863	43145	73100	0	49997	60915	65989	48474	0	113370	84382	182110	233190	177360	124290	60844	421090	191290	128700	525410	0
A0A060HE54	A0A060HE54	A0A060HE54	ABC efflux transporter, ATP-binding protein, Drug Exporter-1 (DrugE1) Family	drrA	NVIE_007150	NVIE_RS03475	1	6	6	6	15	334	36.42	10.715	617130	0	0	0	0	0	0	0	0	0	0	0	0	0	0	0	0	0	0	0	0	57409	559720
A0A060HE73	A0A060HE73	A0A060HE73	Bmp family protein	NVIE_007390	NVIE_007390	NVIE_RS03580	1	9	9	9	23.7	363	38.996	18.08	1785700	0	0	0	0	0	0	0	0	0	0	0	0	0	51955	280040	543980	541170	368550	0	0	0	0
A0A060HE87	A0A060HE87	A0A060HE87	putative iron (metal) dependent repressor, DtxR family	NVIE_007560	NVIE_007560	NVIE_RS03670	1	1	1	1	7.2	153	17.547	1.9687	68101	0	0	0	0	0	0	0	0	0	0	0	0	0	0	0	0	0	0	0	0	0	68101
A0A060HE98	A0A060HE98	A0A060HE98	exported protein of unknown function	NVIE_007700	NVIE_007700	NVIE_RS03750	1	3	3	3	25.8	186	19.476	10.66	7341800	205650	366250	231190	335270	469150	159390	0	343080	0	325420	0	0	342870	334840	320780	257390	511350	845120	198290	317660	764330	1013700
A0A060HEA4	A0A060HEA4	A0A060HEA4	putative secreted metalloprotease	NVIE_007800	NVIE_007800	NVIE_RS03800	1	3	3	3	10.3	232	26.025	4.0456	581590	0	0	0	0	0	0	0	0	0	0	0	0	0	0	0	0	0	419920	161670	0	0	0
A0A060HED3	A0A060HED3	A0A060HED3	putative thiazole biosynthetic enzyme Thi4 family	NVIE_008130	NVIE_008130	NVIE_RS03965	1	6	6	6	19	273	29.481	5.9261	11195000	116320	159330	331370	248660	89460	792130	306490	101930	842080	143640	1905800	2456500	1290700	903400	771560	62049	50400	0	0	0	113600	509470
A0A060HEJ8	A0A060HEJ8	A0A060HEJ8	hypothetical protein	NVIE_008720	NVIE_008720	NVIE_RS04260	1	9	9	9	42.9	196	21.592	17.27	1064500	0	0	0	0	0	0	0	0	0	0	0	0	0	0	0	0	0	0	0	0	86404	978070
A0A060HEK9	A0A060HEK9	A0A060HEK9	hypothetical protein	NVIE_008810	NVIE_008810	NVIE_RS04305	1	2	2	2	19.2	104	12.333	4.912	1327300	0	0	0	0	0	0	0	0	0	0	0	0	0	0	0	0	0	0	0	0	1327300	0
A0A060HEZ5	A0A060HEZ5	A0A060HEZ5	50S ribosomal protein L13p	rpl13p	NVIE_0022	NVIE_RS00100	1	5	5	5	27.1	155	17.319	9.619	4088000	58965	130370	63312	207150	190220	151790	245770	210590	55085	99144	105290	410700	181100	188110	178840	129480	114450	118070	41900	38761	470900	698060
A0A060HEZ9	A0A060HEZ9	A0A060HEZ9	putative exosome complex exonuclease	ecx1	NVIE_000250	NVIE_RS00125	1	10	10	10	50	246	27.194	24.151	3877100	107120	109920	118220	0	0	49774	293940	118320	0	0	127130	297090	175370	285860	190980	0	0	140900	66082	71094	724740	1000600
A0A060HF44;A0A060HVA8	A0A060HF44	A0A060HF44	multicopper oxidase type 3	NVIE_000600	NVIE_000600	NVIE_RS00300	2	7	7	7	16.6	343	38.631	13.264	16498000	0	46786	279190	876940	1186500	1051600	2221300	2131700	1180100	2008700	1657900	1539500	1336700	439730	255740	0	0	161990	0	0	0	123490
A0A060HF64	A0A060HF64	A0A060HF64	hypothetical protein	NVIE_010570	NVIE_010570	NVIE_RS05130	1	3	3	3	21.6	171	18.955	8.6597	388530	0	0	0	0	0	0	0	0	0	0	0	0	0	0	0	0	0	0	0	0	199730	188790
A0A060HF76	A0A060HF76	A0A060HF76	hypothetical protein	NVIE_000850	NVIE_000850	NVIE_RS00420	1	6	6	6	28	211	22.922	11.517	1539900	0	0	0	0	0	0	0	0	0	0	0	0	42007	136300	129070	82926	76963	369430	0	0	240490	462770
A0A060HF83	A0A060HF83	A0A060HF83	cation diffusion facilitator family transporter	NVIE_010720	NVIE_010720	NVIE_RS05185	1	5	5	5	18.5	287	31.693	13.989	13251000	0	0	0	193890	0	210280	435470	337030	329420	407120	470130	1056500	450060	854110	806580	915970	1073300	2621100	183290	91797	1063200	1752000
A0A060HF89	A0A060HF89	A0A060HF89	hypothetical protein	NVIE_000970	NVIE_000970	NVIE_RS00475	1	1	1	1	16.3	190	19.284	49.673	107300000	0	0	0	0	0	0	34798000	0	0	0	26732000	38514000	0	3683900	3569400	0	0	0	0	0	0	0
A0A060HF91	A0A060HF91	A0A060HF91	putative chromosome segregation ATPase	NVIE_010770	NVIE_010770	NVIE_RS05205	1	12	12	12	27.3	483	53.302	16.724	726420	0	0	0	0	0	0	0	0	0	0	0	0	0	0	0	0	0	41725	106330	272480	305890	0
A0A060HF95	A0A060HF95	A0A060HF95	putative cell wall surface anchor family protein	NVIE_001020	NVIE_001020	NVIE_RS00500	1	5	5	5	1.4	4059	422.1	16.304	268040	0	0	0	0	4002.3	0	0	5325.9	0	0	0	0	24825	30755	26751	37415	50571	88399	0	0	0	0
A0A060HFD6	A0A060HFD6	A0A060HFD6	putative signal transduction response regulator, receiver domain	NVIE_0132	NVIE_0132	NVIE_RS00640	1	3	3	3	11.2	267	29.889	4.1197	322090	0	0	0	0	0	0	0	0	0	0	0	0	0	0	0	0	0	0	0	0	153400	168690
A0A060HFG1	A0A060HFG1	A0A060HFG1	protein of unknown function	NVIE_001500	NVIE_001500	NVIE_RS00730	1	13	13	13	36.5	353	37.864	182.49	504980000	700880	1825600	2589500	4840900	6542200	5017200	12489000	9677500	9662400	23749000	28684000	26811000	7435400	16042000	24271000	63909000	76366000	147470000	17161000	5858900	7905300	5969900
A0A060HFG8	A0A060HFG8	A0A060HFG8	DUF2070-domain containing protein	NVIE_001540	NVIE_001540	NVIE_RS00755	1	13	13	13	21.9	597	63.385	45.714	19642000	183470	96292	344030	1098200	554960	736080	830440	1143000	619860	1024000	723850	1177200	1075600	1338600	1166200	1243200	937460	2481900	586000	419000	1863100	0
A0A060HFH4	A0A060HFH4	A0A060HFH4	putative polyketide cyclase/dehydrase	NVIE_011330	NVIE_011330	NVIE_RS05480	1	3	3	3	23.7	139	14.951	6.098	397920	0	0	0	0	0	0	0	0	0	0	0	0	0	0	0	0	0	0	0	0	107900	290020
A0A060HFH9	A0A060HFH9	A0A060HFH9	exported protein of unknown function	NVIE_011380	NVIE_011380	NVIE_RS05505	1	4	4	4	25.5	192	20.577	24.432	1882100	0	0	0	0	0	0	0	0	0	0	0	0	0	0	0	0	0	108810	0	0	1485000	288280
A0A060HFI0	A0A060HFI0	A0A060HFI0	large-conductance mechanosensitive ion channel	mscL	NVIE_001630	NVIE_RS00805	1	5	5	5	20.9	129	13.687	90.84	61784000	0	0	0	0	0	68632	144420	154220	203050	375540	385910	469790	315980	547720	1325600	1917500	2688200	26955000	4799800	2195100	9676800	9561000
A0A060HFK6	A0A060HFK6	A0A060HFK6	NADH-quinone oxidoreductase subunit N	nuoN	NVIE_011580	NVIE_RS05590	1	9	9	9	9.7	503	53.431	25.465	40855000	2731100	4535900	2373100	3686500	3435300	3023800	4831800	3730500	2903900	1752800	580930	855590	1006200	1255200	2255700	1399400	497700	0	0	0	0	0
A0A060HFL4	A0A060HFL4	A0A060HFL4	NADH-quinone oxidoreductase subunit I	nuoI	NVIE_011630	NVIE_RS05615	1	9	9	9	41.6	166	18.644	85.364	223010000	10407000	17899000	10440000	12816000	12023000	9026400	14123000	10268000	1626300	2797200	3830000	4716900	2741800	4605300	6817000	10685000	9933300	75436000	154490	64112	932070	1668000
A0A060HFL5	A0A060HFL5	A0A060HFL5	putative sensor protein	NVIE_001950	NVIE_001950	NVIE_RS00950	1	9	9	9	40.1	279	29.646	136.39	160060000	66772	105450	371060	967980	1814100	1099300	3254800	2769700	1592800	2896800	3504900	5508700	3994300	6895300	6073500	10765000	8923100	92842000	4315000	1015300	1025300	261950
A0A060HFN3	A0A060HFN3	A0A060HFN3	NADH-quinone oxidoreductase subunit A	nuoA	NVIE_011670	NVIE_RS05640	1	1	1	1	11.8	127	14.195	4.5995	95419000	7834200	11411000	7551600	9841500	9450200	6330500	9730600	8391800	3176800	3658900	0	7100900	2351400	3600500	3411400	1578000	0	0	0	0	0	0
A0A060HFN9	A0A060HFN9	A0A060HFN9	putative CorA ion transporter	NVIE_000130	NVIE_000130	NVIE_RS00060	1	12	12	12	34.1	311	35.38	27.79	14782000	0	0	0	0	0	0	0	0	0	0	0	433640	771020	3385600	5188200	4361500	641660	0	0	0	0	0
A0A060HFP5	A0A060HFP5	A0A060HFP5	DNA-directed RNA polymerase, subunit D	rpoD	NVIE_000220	NVIE_RS00110	1	4	4	4	22	218	23.81	9.8796	2852000	0	0	38866	46522	0	101420	0	87403	67458	200610	0	0	289500	267810	519760	298660	113300	0	0	0	266380	554330
A0A060HFP8	A0A060HFP8	A0A060HFP8	30S ribosomal protein S2p	rps2p	NVIE_011820	NVIE_RS05715	1	7	7	7	32.9	237	25.808	25.076	3924600	0	0	0	0	0	0	0	0	0	0	0	0	0	0	0	0	0	0	97561	36697	946030	2844300
A0A060HFQ5	A0A060HFQ5	A0A060HFQ5	exported protein of unknown function	NVIE_1212	NVIE_1212	NVIE_RS05765	1	8	8	8	26.6	365	39.233	55.656	5008500	0	0	0	0	0	114430	0	158400	397130	1102200	0	0	0	139830	194830	176320	298100	1644400	782860	0	0	0
A0A060HFQ8	A0A060HFQ8	A0A060HFQ8	putative serine-puryvate aminotransferase	NVIE_011960	NVIE_011960	NVIE_RS05785	1	3	3	3	10.2	381	42.149	5.3359	393020	32484	109840	0	50979	35675	20665	0	0	0	0	0	0	55457	0	0	0	0	0	0	0	0	87916
A0A060HFT4	A0A060HFT4	A0A060HFT4	protein of unknown function	NVIE_000570	NVIE_000570	NVIE_RS00290	1	4	4	4	23.4	359	38.615	11.357	4101300	0	0	143450	232230	284200	223910	555600	0	687920	0	0	0	208600	423660	386560	235410	450650	269160	0	0	0	0
A0A060HFT5	A0A060HFT5	A0A060HFT5	ammonium transporter	amt1	NVIE_002420	NVIE_RS01185	1	3	3	3	5.8	502	52.859	99.736	462010000	33033000	47288000	32215000	47207000	44547000	37698000	35449000	47885000	10426000	10112000	17531000	30122000	21613000	34329000	12559000	0	0	0	0	0	0	0
A0A060HFU0	A0A060HFU0	A0A060HFU0	hypothetical protein	NVIE_000620	NVIE_000620	NVIE_RS00310	1	7	7	7	22.9	446	47.202	35.792	24345000	0	575580	587820	914550	1081800	937720	784930	925400	689320	1319500	1234500	67402	184300	309350	326410	511890	870470	6733200	1180600	614480	3098500	1397600
A0A060HFU5	A0A060HFU5	A0A060HFU5	50S ribosomal protein L32e	rpl32e	NVIE_000670	NVIE_RS00335	1	3	3	3	30	140	15.862	8.8688	472530	0	0	0	0	0	0	0	0	0	0	0	0	0	0	0	0	0	0	0	0	0	472530
A0A060HFV0	A0A060HFV0	A0A060HFV0	cysteine desulfurase/selenocysteine lyase	sufS	NVIE_012460	NVIE_RS06035	1	7	7	7	17.6	415	46.691	13.221	773520	11179	0	10277	19917	0	0	0	0	0	0	0	0	0	16329	0	0	0	29534	0	0	302270	384010
A0A060HFV1;A0A060HL79	A0A060HFV1	A0A060HFV1	putative Rieske 2Fe-2S domain cytochrome b6-f complex iron-sulfur subunit	petC	NVIE_002620	NVIE_RS01270	2	8	8	8	54.9	206	22.983	66.344	27476000	1835400	3707800	1405500	896090	679810	488250	359920	842760	447120	410450	244130	668890	840970	736710	492020	711960	341740	1300700	268520	315510	4118800	6362700
A0A060HFV5	A0A060HFV5	A0A060HFV5	putative digeranylgeranylglycerophospholipid reductase	NVIE_012510	NVIE_012510	NVIE_RS06060	1	11	11	11	25.4	484	54.252	24.415	798470	0	0	0	0	59774	52524	0	68524	0	0	0	0	0	0	0	0	0	0	0	0	617650	0
A0A060HFW9	A0A060HFW9	A0A060HFW9	putative ferredoxin	NVIE_000890	NVIE_000890	#N/A	1	8	7	7	31.9	226	23.465	26.258	59618000	4049200	5522300	2111000	2194200	2002500	1397600	2673800	1914700	665700	1266700	1544000	1491900	1396200	1676400	1375400	2712400	3104500	4582500	1364000	1578400	8951100	6043600
A0A060HFX5	A0A060HFX5	A0A060HFX5	cell surface protein with DUF11 domain	NVIE_000940	NVIE_000940	NVIE_RS00460	1	4	4	4	12.3	391	38.892	17.158	3069900	0	0	65790	141670	149440	138780	351390	800550	0	0	0	0	0	0	0	0	0	255730	1055500	0	111090	0
A0A060HFY0	A0A060HFY0	A0A060HFY0	hypothetical protein	NVIE_000990	NVIE_000990	NVIE_RS00485	1	3	3	3	19.9	196	20.123	38.355	16268000	0	0	310680	497110	531100	773620	1275700	783470	1301100	2781600	1736700	1344400	1402000	2786900	743640	0	0	0	0	0	0	0
A0A060HFY2	A0A060HFY2	A0A060HFY2	hypothetical protein	NVIE_002990	NVIE_002990	NVIE_RS01445	1	3	3	3	11.5	157	17.887	3.3042	1239900	68226	159130	56258	78994	106770	0	0	91966	0	0	0	0	63113	94834	194990	0	0	0	0	0	74505	251110
A0A060HFY7	A0A060HFY7	A0A060HFY7	putative membrane associated signal transduction histidine kinase, with phosphoacceptor and ATP binding domain	NVIE_001040	NVIE_001040	NVIE_RS00510	1	26	26	26	49.7	590	63.358	187.33	103310000	77988	335690	508570	1369600	1487000	1467700	3572100	4136000	4236200	6805300	7093600	12273000	13718000	19855000	16540000	4194600	900860	3762900	755190	198340	18063	0
A0A060HG02	A0A060HG02	A0A060HG02	DedA family protein	NVIE_003220	NVIE_003220	NVIE_RS01575	1	1	1	1	4	226	25.112	2.7274	6258100	0	87707	0	227730	202100	179720	0	277070	182990	299850	169110	0	281490	347070	286560	258530	296510	668960	193880	151310	644720	1502700
A0A060HG03	A0A060HG03	A0A060HG03	exported protein of unknown function	NVIE_013090	NVIE_013090	NVIE_RS06345	1	2	2	2	11.8	144	15.677	6.8464	7336900	0	0	0	0	0	0	1894500	0	0	634500	1548100	3259800	0	0	0	0	0	0	0	0	0	0
A0A060HG24	A0A060HG24	A0A060HG24	hypothetical protein	NVIE_001320	NVIE_001320	NVIE_RS00650	1	5	5	5	47.7	151	16.855	19.225	817210	0	0	0	0	0	0	0	0	0	0	0	0	0	0	0	0	0	0	0	0	0	817210
A0A060HG26	A0A060HG26	A0A060HG26	phosphoglycerate kinase	pgk	NVIE_003520	NVIE_RS01720	1	13	13	13	37.3	402	43.714	27.347	1233300	24037	27689	0	56075	0	0	0	0	0	0	0	0	84576	0	0	25093	0	72169	0	19713	867300	56601
A0A060HG28	A0A060HG28	A0A060HG28	putative glycosyl transferase, family 4	NVIE_013370	NVIE_013370	NVIE_RS06465	1	4	4	4	13.9	338	35.603	11.386	30853000	421340	604600	822820	1165300	872620	1286300	2882800	1653700	1244700	3984000	1093000	411500	662990	1821300	1925000	2790100	2967600	4243800	0	0	0	0
A0A060HG35	A0A060HG35	A0A060HG35	30S ribosomal protein S7p (modular protein)	NVIE_013470	NVIE_013470	NVIE_RS06515	1	12	12	12	61.7	201	22.537	39.591	5737400	0	0	0	0	0	0	0	0	0	0	0	0	0	0	0	0	0	0	79166	124450	1034300	4499600
A0A060HG39	A0A060HG39	A0A060HG39	DNA-directed RNA polymerase subunit B	rpoB	NVIE_013510	NVIE_RS06540	1	26	26	26	24.1	1085	120.83	54.635	6570700	155940	238480	125120	317070	327270	234140	417230	285830	289610	340030	356420	470690	562560	725140	749390	711770	253950	0	0	0	10040	0
A0A060HG43	A0A060HG43	A0A060HG43	DNA-directed RNA polymerase, subunit E`	rpoE'	NVIE_003760	NVIE_RS01830	1	5	5	5	21.8	206	22.195	8.4742	6344900	202900	408800	206540	829310	311050	128340	552560	257100	0	0	218550	199290	287050	356320	307840	151620	182600	371090	121040	96367	457050	699470
A0A060HG50	A0A060HG50	A0A060HG50	exported protein of unknown function	NVIE_013650	NVIE_013650	NVIE_RS06620	1	4	4	4	20.4	167	18.752	8.3284	1866400	0	0	0	0	0	0	0	0	0	0	0	0	0	0	0	0	0	388600	0	0	488180	989670
A0A060HG54	A0A060HG54	A0A060HG54	acetyl-CoA/ propionyl-CoA carboxylase, carboxyltransferase subunit	accB	NVIE_013700	NVIE_RS06645	1	4	4	4	8.8	514	56.185	10.942	2622500	107820	175890	93076	171020	115570	30760	191820	142730	54736	122850	122250	269400	156220	178080	112330	84318	65341	135020	80325	42358	117390	53218
A0A060HG71	A0A060HG71	A0A060HG71	50S ribosomal protein L15p	rpl15p	NVIE_013890	NVIE_RS06745	1	8	8	8	60.3	146	15.933	28.476	11823000	530480	559550	378180	1013700	283480	293950	0	525220	184390	379880	251230	0	274980	580680	279540	210780	350210	1470300	411850	477360	2201300	1165600
A0A060HG74	A0A060HG74	A0A060HG74	malate dehydrogenase	mdh	NVIE_013940	NVIE_RS06770	1	3	3	3	8.9	304	32.196	4.1649	601750	0	0	0	0	0	0	0	0	0	0	0	0	0	0	0	0	0	555530	46216	0	0	0
A0A060HG84	A0A060HG84	A0A060HG84	stomatin-like protein	NVIE_014050	NVIE_014050	NVIE_RS06815	1	13	13	13	38.1	318	35.329	97.317	80266000	2893700	6757700	8126400	13723000	11048000	7876000	7854200	4300300	2101100	2380200	1960300	809450	919790	1109000	1088100	794200	1148000	2757900	636350	187930	902710	890700
A0A060HG85	A0A060HG85	A0A060HG85	hypothetical protein	NVIE_0427	NVIE_0427	NVIE_RS02045	1	1	1	1	9.8	92	9.6272	2.6622	4642700	0	0	0	447120	0	0	0	0	0	440350	0	0	0	475200	367250	449600	378620	923040	0	0	494470	667080
A0A060HGA7	A0A060HGA7	A0A060HGA7	hypothetical protein	NVIE_014240	NVIE_014240	#N/A	1	13	13	13	25.6	621	66.313	127.21	51991000	19758	376490	487860	1188500	1073600	1329800	2229000	1857000	2279700	5315200	1800700	1368400	1065600	1849300	2235600	2697700	2604900	13852000	6303700	1748400	307930	0
A0A060HGB8	A0A060HGB8	A0A060HGB8	hypothetical protein	NVIE_004540	NVIE_004540	NVIE_RS02200	1	5	5	5	31.7	82	9.5571	50.288	11623000000	147640000	648370000	542840000	1495700000	1532600000	888320000	1208200000	1481500000	510060000	806270000	1012100000	873320000	352810000	28638000	16718000	15005000	12964000	31580000	2493800	1002800	6167800	8770000
A0A060HGD1	A0A060HGD1	A0A060HGD1	putative phosphate transport regulator	NVIE_0472	NVIE_0472	NVIE_RS02270	1	1	1	1	5.1	217	24.301	2.8779	372330	0	0	0	0	0	0	0	0	0	0	0	0	58071	52565	58096	39266	0	0	0	0	75816	88517
A0A060HGF0	A0A060HGF0	A0A060HGF0	lysine--tRNA ligase	lysS	NVIE_014630	NVIE_RS07110	1	10	10	10	19.2	548	61.613	13.932	400420	0	0	0	0	0	0	0	0	0	0	0	0	0	0	0	0	0	0	0	0	400420	0
A0A060HGG2	A0A060HGG2	A0A060HGG2	putative cupredoxin	NVIE_002250	NVIE_002250	NVIE_RS01100	1	2	2	2	11.5	226	23.735	18.03	10084000	0	195720	0	0	0	0	342600	347330	473280	0	0	0	0	0	0	258700	0	702240	302460	307510	7153900	0
A0A060HGG3	A0A060HGG3	A0A060HGG3	putative chaperonin Hsp60/Cpn60/TCP-1	NVIE_014730	NVIE_014730	NVIE_RS07155	1	6	6	6	9.7	524	57.046	9.7556	1840500	0	0	0	0	788900	1051600	0	0	0	0	0	0	0	0	0	0	0	0	0	0	0	0
A0A060HGG4	A0A060HGG4	A0A060HGG4	50S ribosomal protein L6p	rpl6p	NVIE_004980	NVIE_RS02430	1	13	13	13	74.3	187	20.418	50.65	6854200	0	0	0	0	0	0	0	0	0	0	0	0	0	0	0	0	0	0	56587	116200	1994000	4687400
A0A060HGH0	A0A060HGH0	A0A060HGH0	putative urea transporter	NVIE_014780	NVIE_014780	NVIE_RS07180	1	3	3	3	7.3	370	40.01	5.4395	2059700	197900	298750	142820	172210	298700	325510	243620	223420	0	0	0	0	0	156780	0	0	0	0	0	0	0	0
A0A060HGH2	A0A060HGH2	A0A060HGH2	30S ribosomal protein L24p	rpl24p	NVIE_005020	NVIE_RS02455	1	3	3	3	30.2	149	16.571	11.086	1664400	0	0	0	0	0	0	0	0	0	0	0	0	0	0	0	0	0	0	0	0	0	1664400
A0A060HGH8	A0A060HGH8	A0A060HGH8	30S ribosomal protein S3p	rps3p	NVIE_005070	NVIE_RS02480	1	9	9	9	44	232	24.877	31.953	225140000	56253000	959710	755520	1430200	1403700	1006000	1634100	1368400	831810	1146200	1127700	1598800	1249700	964510	976370	670220	571740	1077400	391570	559840	2023700	147140000
A0A060HGI5	A0A060HGI5	A0A060HGI5	50S ribosomal protein L3p	rpl3p	NVIE_005120	NVIE_RS02505	1	14	14	14	43.7	332	36.475	32.322	6815700	111720	234600	161120	109370	0	0	96880	120290	0	0	0	0	219420	333620	325890	655480	827930	563360	582790	672160	1801100	0
A0A060HGJ7	A0A060HGJ7	A0A060HGJ7	protein of unknown function	NVIE_005220	NVIE_005220	NVIE_RS02555	1	1	1	1	10.5	95	10.763	2.5478	1129200	0	0	0	0	0	0	0	0	0	0	0	0	0	0	0	0	0	0	0	0	379970	749190
A0A060HGK2	A0A060HGK2	A0A060HGK2	putative succinate dehydrogenase/fumarate reductase	sdhD	NVIE_002740	NVIE_RS01330	1	2	2	2	15.1	119	13.182	3.6138	59710000	138730	0	207950	361590	446790	696470	725130	948930	1156500	1210300	1305200	602370	899500	1362200	1908800	4477600	2848300	3825200	1163400	818890	11085000	23521000
A0A060HGL0	A0A060HGL0	A0A060HGL0	proteasome, subunit beta	psmB1	NVIE_005320	NVIE_RS02600	1	10	10	10	44	200	21.669	76.453	30825000	557100	956470	629200	963190	807310	883640	862960	1110100	619640	846670	641300	895050	1313000	1530900	1518100	1130000	1141200	2825700	1559700	1366100	4259800	4408400
A0A060HGL7	A0A060HGL7	A0A060HGL7	putative ubiquinone/menaquinone biosynthesis methyltransferase UbiE	ubiE2	NVIE_1540	NVIE_RS07330	1	7	7	7	31.6	234	25.943	15.861	1158700	0	0	0	0	0	0	0	0	0	86448	0	0	0	61368	49052	0	0	119760	43308	0	214870	583910
A0A060HGL8	A0A060HGL8	A0A060HGL8	putative transcriptional regulator, XRE family	NVIE_0541	NVIE_0541	NVIE_RS02620	1	1	1	1	6.5	184	20.291	2.3148	71967	0	0	0	0	0	0	0	0	0	0	0	0	0	0	0	0	0	0	0	0	0	71967
A0A060HGM9	A0A060HGM9	A0A060HGM9	poly(R)-hydroxyalkanoic acid synthase	phaC	NVIE_003010	NVIE_RS01455	1	2	2	2	8.9	381	43.107	2.5509	141840	0	0	0	0	0	0	0	0	0	0	0	0	0	0	0	0	0	0	0	0	0	141840
A0A060HGN6	A0A060HGN6	A0A060HGN6	putative cell division control protein 6	cdc6-1	NVIE_0556	NVIE_RS02690	1	1	1	1	2.1	423	47.57	2.6366	2001600	0	0	0	0	0	0	0	0	0	78794	0	0	38979	0	167710	169260	217360	810110	367990	151400	0	0
A0A060HGP2	A0A060HGP2	A0A060HGP2	putative DNA primase	NVIE_003150	NVIE_003150	NVIE_RS01530	1	16	16	16	31.7	458	49.875	39.41	10012000	241150	315560	206930	314820	296880	262640	237090	260110	91281	261320	210050	228450	495150	340190	549840	516560	303590	660340	853810	1291800	1998400	75702
A0A060HGQ0	A0A060HGQ0	A0A060HGQ0	archaeal thermosome subunit	ths2	NVIE_015330	NVIE_RS07460	1	4	1	1	5.6	551	59.387	-2	170520	0	0	0	97954	0	0	0	0	0	72570	0	0	0	0	0	0	0	0	0	0	0	0
A0A060HGQ9	A0A060HGQ9	A0A060HGQ9	drug/metabolite transporter superfamily protein	NVIE_003340	NVIE_003340	NVIE_RS01630	1	1	1	1	3.8	313	32.9	2.9432	128060	0	0	0	0	0	0	0	0	0	0	0	0	0	0	0	0	0	0	0	0	128060	0
A0A060HGS7	A0A060HGS7	A0A060HGS7	50S ribosomal protein L10e	rpl10e	NVIE_003540	NVIE_RS01730	1	10	10	10	56.4	172	19.199	36.873	33347000	620790	1049500	1064100	1952500	1570900	1137700	1892200	1660600	786260	1405800	1274100	2103400	1376000	1337400	1365700	1065500	748070	1796200	514800	557360	2820300	5247500
A0A060HGU1	A0A060HGU1	A0A060HGU1	hypothetical protein	NVIE_005910	NVIE_005910	NVIE_RS02900	1	36	36	36	36.3	976	107.71	143.13	33472000	132360	342360	464570	1624300	1497300	1523500	2669800	2060100	1614400	1901700	1831500	2705500	2014600	2938600	4330100	4911200	910510	0	0	0	0	0
A0A060HGV4	A0A060HGV4	A0A060HGV4	protein of unknown function	NVIE_005990	NVIE_005990	NVIE_RS02935	1	5	5	5	13.5	401	43.189	14.13	3370200	0	0	89714	42738	50392	192250	0	116250	539450	0	0	0	37137	121620	192240	297660	411190	1279500	0	0	0	0
A0A060HGY3	A0A060HGY3	A0A060HGY3	hypothetical protein	NVIE_004170	NVIE_004170	NVIE_RS02005	1	1	1	1	6.4	233	24.417	8.1087	195630	0	0	0	0	0	0	0	0	0	0	0	0	0	0	0	0	0	0	0	0	0	195630
A0A060HGZ2	A0A060HGZ2	A0A060HGZ2	putative 3-octaprenyl-4-hydroxybenzoate carboxy-lyase	ubiD	NVIE_016020	NVIE_RS07780	1	6	6	6	14	485	54.143	6.0429	376550	0	0	0	0	0	0	0	0	0	0	0	29072	347470	0	0	0	0	0	0	0	0	0
A0A060HGZ8	A0A060HGZ8	A0A060HGZ8	putative snRNP Sm-like protein	NVIE_004300	NVIE_004300	NVIE_RS02080	1	2	2	2	19.3	83	9.4718	4.5571	2745100	0	0	0	0	0	0	0	0	0	0	0	0	0	0	0	0	0	0	0	0	1121700	1623400
A0A060HH04	A0A060HH04	A0A060HH04	putative Glycosyl transferase, family 39	NVIE_004350	NVIE_004350	NVIE_RS02105	1	3	3	3	8	486	53.554	7.3785	3639200	0	0	0	0	0	0	0	0	0	0	0	0	0	0	0	135780	209250	1288100	443500	338750	1223800	0
A0A060HH10	A0A060HH10	A0A060HH10	peptide/opine/nickel ABC uptake transporter, permease protein	appB	NVIE_016170	NVIE_RS07855	1	8	8	8	19.5	349	38.397	25.924	25696000	63386	99360	157100	765690	910980	540970	1137600	1238900	724050	836290	1081000	2066400	1555400	1823900	1918900	1956100	1808500	3631600	370570	106480	1197000	1705800
A0A060HH13	A0A060HH13	A0A060HH13	putative peptidase M50	NVIE_006490	NVIE_006490	NVIE_RS03175	1	6	6	6	11.8	414	43.884	92.127	90259000	91046	129000	227230	319060	228490	559690	1010600	0	1014000	1657300	2770100	2592800	948140	1432300	1713500	2280700	2442100	12606000	5536700	5296300	36220000	11185000
A0A060HH16	A0A060HH16	A0A060HH16	putative CorA ion transporter	corA	NVIE_016220	NVIE_RS07875	1	16	16	16	36.9	317	36.363	56.903	33811000	0	0	0	93469	41624	32116	275820	651420	201240	251260	272750	1350600	1857700	8163900	14343000	5387900	888340	0	0	0	0	0
A0A060HH27	A0A060HH27	A0A060HH27	30S ribosomal protein S3ae	rps3ae	NVIE_004600	NVIE_RS02230	1	9	9	9	48.3	234	26.315	59.11	5821900	0	45975	104020	73027	0	0	0	0	0	59536	0	0	0	0	0	0	0	0	60545	104090	736460	4638300
A0A060HH33	A0A060HH33	A0A060HH33	2-hydroxyacid dehydrogenase	NVIE_016370	NVIE_016370	NVIE_RS07955	1	8	8	8	26.9	312	33.889	14.368	723700	0	0	0	0	0	0	0	0	0	0	0	0	0	0	0	0	0	68512	184680	470510	0	0
A0A060HH43	A0A060HH43	A0A060HH43	succinyl-CoA ligase (ADP-forming) alpha subunit	sucD	NVIE_006720	NVIE_RS03265	1	6	6	6	28.9	311	32.972	19.699	379930	0	0	0	0	0	0	0	0	0	0	0	0	0	0	0	0	0	0	0	0	52934	327000
A0A060HH59	A0A060HH59	A0A060HH59	protein of unknown function DUF541	NVIE_006880	NVIE_006880	NVIE_RS03335	1	3	3	3	6.3	413	44.058	5.1605	427780	109260	47206	31834	0	0	0	0	0	0	0	0	0	0	0	0	0	0	0	0	0	31179	208300
A0A060HH64	A0A060HH64	A0A060HH64	30S ribosomal protein S17p	rps17p	NVIE_005040	NVIE_RS02465	1	2	2	2	17.7	113	12.621	3.6295	476420	0	0	0	0	0	0	0	0	0	0	0	0	0	0	0	0	0	0	0	0	108490	367930
A0A060HH77	A0A060HH77	A0A060HH77	acidic ribosomal protein P0 (L10p)	rpl10p	NVIE_016660	NVIE_RS08105	1	14	14	14	47.6	296	32.343	37.266	62699000	1358200	2681400	2419600	3706900	3116100	2798200	4465300	3775600	2252400	3571800	3115400	4166200	4908900	4529800	3960400	3247900	2357500	2424100	743870	438710	645880	2015200
A0A060HH82	A0A060HH82	A0A060HH82	glucose/ribitol dehydrogenase family protein	sdr-1	NVIE_005240	NVIE_RS02565	1	20	20	20	36.1	598	64.497	58.271	1717500	0	0	0	0	0	0	0	0	0	0	0	0	49407	679050	949940	39073	0	0	0	0	0	0
A0A060HH93	A0A060HH93	A0A060HH93	Putative copper-binding , plastocyanin/azurin family protein	NVIE_005340	NVIE_005340	NVIE_RS02610	1	1	1	1	13.6	132	13.418	41.111	29328000	0	0	0	0	0	0	0	0	2089900	27238000	0	0	0	0	0	0	0	0	0	0	0	0
A0A060HH95	A0A060HH95	A0A060HH95	exported protein of unknown function	NVIE_016940	NVIE_016940	NVIE_RS08240	1	1	1	1	6.3	206	22.602	-2	77491	0	0	0	0	0	0	0	0	0	0	0	0	0	0	0	0	0	0	0	0	0	77491
A0A060HHA0	A0A060HHA0	A0A060HHA0	Undecaprenyl-diphosphatase	uppP	NVIE_005360	NVIE_RS02625	1	1	1	1	4	276	29.537	3.0051	2211700	0	0	0	0	0	118580	0	0	127560	266970	119630	0	93935	140250	193640	217060	250760	431290	0	0	153640	98420
A0A060HHA7	A0A060HHA7	A0A060HHA7	DNA repair and recombination protein RadA	radA2	NVIE_005410	NVIE_RS02650	1	3	3	3	9.4	339	36.924	5.9971	398070	0	0	0	0	0	0	0	0	0	0	0	0	0	0	0	0	0	0	0	0	0	398070
A0A060HHB6	A0A060HHB6	A0A060HHB6	Amino acid ABC transporter substrate binding protein	NVIE_007240	NVIE_007240	NVIE_RS03515	1	7	7	7	37.3	268	28.646	20.946	1024300	0	0	0	0	0	0	0	0	0	0	0	0	0	0	0	0	0	0	0	0	56941	967350
A0A060HHC5	A0A060HHC5	A0A060HHC5	3-octaprenyl-4-hydroxybenzoate carboxy-lyase, phenylacrylic acid decarboxylase	NVIE_017280	NVIE_017280	NVIE_RS08405	1	5	5	5	21.8	211	23.305	9.1521	2543900	0	0	0	176730	334090	394830	654890	602850	253720	57210	69571	0	0	0	0	0	0	0	0	0	0	0
A0A060HHC6	A0A060HHC6	A0A060HHC6	30S ribosomal protein S26e	rps26e	NVIE_005550	NVIE_RS02725	1	1	1	1	10.5	95	10.285	1.523	551390	0	0	0	0	0	0	0	0	0	0	0	0	0	0	0	0	0	0	0	0	218250	333140
A0A060HHD0	A0A060HHD0	A0A060HHD0	hypothetical protein	NVIE_007420	NVIE_007420	NVIE_RS03595	1	2	2	2	6.5	275	29.27	3.52	1407800	0	0	0	0	0	0	0	0	0	0	0	0	0	172030	0	215220	167090	108690	0	0	285420	459350
A0A060HHD1	A0A060HHD1	A0A060HHD1	putative quinoprotein glucose/ sorbosone dehydrogenase	NVIE_005600	NVIE_005600	NVIE_RS02750	1	2	2	2	4.9	425	45.125	5.9486	218510	0	0	0	0	0	0	0	0	0	0	0	0	0	0	34200	75475	41632	67206	0	0	0	0
A0A060HHD4	A0A060HHD4	A0A060HHD4	3-isopropylmalate dehydratase small subunit	leuD1	NVIE_007460	NVIE_RS03620	1	1	1	1	6.1	196	22.462	-2	721720	0	0	0	0	0	0	0	0	0	0	0	0	0	0	0	69149	48910	279130	324520	0	0	0
A0A060HHE1	A0A060HHE1	A0A060HHE1	putative pre-mRNA processing ribonucleoprotein, snoRNA-binding domain	NVIE_017460	NVIE_017460	NVIE_RS08500	1	8	8	8	21	439	48.723	16.244	1007100	0	0	0	0	0	0	0	0	0	0	0	0	0	32634	117250	333710	503300	0	0	0	20176	0
A0A060HHE2	A0A060HHE2	A0A060HHE2	hypothetical protein	NVIE_005700	NVIE_005700	NVIE_RS02795	1	2	2	2	10.8	158	17.287	4.3839	1367100	0	0	0	0	0	0	0	0	0	0	0	0	0	0	0	0	0	0	0	0	641660	725470
A0A060HHE4	A0A060HHE4	A0A060HHE4	hypothetical protein	NVIE_007590	NVIE_007590	NVIE_RS03690	1	2	2	2	4.7	406	44.132	3.114	43559	0	0	0	0	0	0	0	0	0	0	0	0	0	0	0	0	0	0	0	0	0	43559
A0A060HHE5	A0A060HHE5	A0A060HHE5	conserved membrane protein of unknown function	NVIE_017510	NVIE_017510	NVIE_RS08525	1	5	5	5	14.2	288	29.735	18.793	7035100	0	0	41944	182950	79849	170050	83925	107910	170870	100750	168070	341750	521950	625410	672380	605770	386730	1002500	169440	39575	502810	1060400
A0A060HHF3	A0A060HHF3	A0A060HHF3	leucyl aminopeptidase	pepA	NVIE_017650	NVIE_RS08595	1	3	3	3	6.2	517	55.849	7.6155	149290	0	0	0	0	0	0	0	0	0	0	0	0	0	0	0	0	0	21431	0	0	127860	0
A0A060HVW9;A0A060HHF4	A0A060HVW9;A0A060HHF4	A0A060HVW9	putative transcriptional regulator, AsnC family	NVIE_029150	NVIE_029150	NVIE_RS13940	2	1	1	1	16.9	83	9.4509	4.0379	862360	0	0	0	0	0	0	0	0	0	0	0	0	0	0	0	0	0	0	0	0	344670	517690
A0A060HHI3	A0A060HHI3	A0A060HHI3	isopentenyl-diphosphate delta-isomerase	fni	NVIE_008060	NVIE_RS03935	1	8	8	8	23.2	362	38.729	14.07	2313400	0	0	0	0	0	0	0	66794	81588	366370	460860	1265300	50708	21795	0	0	0	0	0	0	0	0
A0A060HHK3	A0A060HHK3	A0A060HHK3	30S ribosomal protein S4p	rps4p	NVIE_008250	NVIE_RS04025	1	5	5	5	29.7	175	19.59	8.3332	1884200	0	0	0	0	0	0	0	0	0	0	0	0	0	0	0	0	0	81909	0	61052	502570	1238700
A0A060HHK7	A0A060HHK7	A0A060HHK7	putative Lysylphosphatidylglycerol synthetase/glycosyltransferase AglD	NVIE_008300	NVIE_008300	NVIE_RS04050	1	7	7	7	15.6	365	39.316	18.304	16392000	109360	161690	142850	355040	279420	363560	423350	767200	460690	855810	817650	1597900	1124100	1020300	1102800	933990	772180	2350800	584660	386620	1061600	720530
A0A060HHK9	A0A060HHK9	A0A060HHK9	putative GTP binding protein	NVIE_006170	NVIE_006170	NVIE_RS03025	1	7	7	7	17.9	403	44.641	12.781	369750	0	0	0	0	0	0	0	0	0	0	0	0	0	0	0	0	0	0	0	0	46123	323630
A0A060HHN4	A0A060HHN4	A0A060HHN4	hypothetical protein	NVIE_006300	NVIE_006300	NVIE_RS03085	1	4	4	4	42.3	123	12.944	9.6584	4886200	0	0	0	0	0	0	0	0	0	0	0	0	0	0	0	0	0	0	0	0	912010	3974200
A0A060HHN8	A0A060HHN8	A0A060HHN8	2-isopropylmalate synthase	leuA	NVIE_008580	NVIE_RS04185	1	12	12	12	27.9	502	54.526	29.949	4954700	0	0	0	51220	0	0	152550	0	0	58412	76272	433350	300480	304610	207120	367390	326800	1524500	217940	67448	211970	654690
A0A060HHP0	A0A060HHP0	A0A060HHP0	protein of unknown function with cupredoxin domain	NVIE_018590	NVIE_018590	NVIE_RS09045	1	7	7	7	15.3	563	60.863	38.627	712470	0	0	0	0	0	0	0	0	0	0	0	0	0	0	0	0	16840	499090	146900	49637	0	0
A0A060HHP9	A0A060HHP9	A0A060HHP9	protein of unknown function	NVIE_006400	NVIE_006400	NVIE_RS03135	1	3	3	3	20.6	141	13.765	13.513	505880	0	0	0	0	0	0	0	0	0	0	0	0	0	0	0	0	0	0	0	0	293910	211970
A0A060HHQ7	A0A060HHQ7	A0A060HHQ7	ABC efflux transporter, ATP-binding protein	NVIE_006460	NVIE_006460	NVIE_RS03165	1	11	11	11	35.6	303	33.77	22.724	5887800	0	0	0	0	0	0	0	0	0	0	0	0	0	0	121770	773540	1487600	3422700	0	0	0	82125
A0A060HHR6	A0A060HHR6	A0A060HHR6	protein of unknown function	NVIE_008800	NVIE_008800	NVIE_RS04300	1	3	3	3	24	154	17.286	10.146	5855600	0	0	0	0	0	0	0	0	0	0	0	0	0	150260	0	206610	169830	740850	281380	257760	3801300	247610
A0A060HHT4	A0A060HHT4	A0A060HHT4	conserved protein of unknown function	NVIE_019000	NVIE_019000	NVIE_RS09230	1	1	1	1	3.3	240	27.557	1.4683	0	0	0	0	0	0	0	0	0	0	0	0	0	0	0	0	0	0	0	0	0	0	0
A0A060HHT6	A0A060HHT6	A0A060HHT6	putative calcium/cation antiporter family protein	NVIE_006650	NVIE_006650	NVIE_RS03240	1	4	4	4	13.5	347	36.599	39.534	19516000	0	0	0	0	0	0	1175100	936560	0	1593100	1101000	1242900	465000	845940	695300	760570	914440	4327800	368840	193960	2455700	2439800
A0A060HHU9	A0A060HHU9	A0A060HHU9	protein of unknown function	NVIE_009080	NVIE_009080	NVIE_RS04435	1	4	4	4	4.3	1120	123.36	2.7296	846670	0	4812.3	0	6095.9	0	0	0	77961	117360	166630	249720	0	3977	208730	0	0	11384	0	0	0	0	0
A0A060HI06	A0A060HI06	A0A060HI06	AAA family ATPase, CDC48 subfamily protein	cdc48-4	NVIE_019680	NVIE_RS09480	1	12	3	3	13.1	731	80.596	2.4956	456860	23679	26078	0	22821	0	0	0	31661	0	90393	0	130980	40375	17884	24242	18002	6780.7	0	0	0	13796	10165
A0A060HI14	A0A060HI14	A0A060HI14	protein of unknown function	NVIE_007020	NVIE_007020	NVIE_RS03405	1	9	9	9	47.9	167	18.596	31.564	101840000	0	1371800	1489000	2883400	3875900	2789600	6114300	4800500	1811800	2566600	4549400	5161700	2668200	2804700	3415100	2433100	2442900	11721000	2758600	1364600	9477800	25342000
A0A060HI43	A0A060HI43	A0A060HI43	putative membrane associated signal transduction histidine kinase, with phosphoacceptor and ATP binding domain	NVIE_007400	NVIE_007400	NVIE_RS03585	1	1	1	1	1.5	606	66.295	1.8339	43975	0	0	0	0	0	0	0	0	0	0	0	17014	12871	14089	0	0	0	0	0	0	0	0
A0A060HI51	A0A060HI51	A0A060HI51	proteasome, subunit beta	psmB2	NVIE_0762	NVIE_RS03630	1	5	5	5	29.2	219	24.08	8.1651	5177600	96259	148910	0	0	0	231530	0	147730	0	151290	117460	157440	2017200	221380	194840	160090	145690	367780	108800	83130	362420	465670
A0A060HI75	A0A060HI75	A0A060HI75	ribonucleoside-diphosphate reductase	nrdZ	NVIE_020270	NVIE_RS09735	1	15	15	15	16.4	971	108.97	45.447	2609100	0	0	0	0	0	0	0	0	0	0	0	0	101020	131980	134650	155540	163950	1922000	0	0	0	0
A0A060HI81	A0A060HI81	A0A060HI81	hypothetical protein	NVIE_007860	NVIE_007860	NVIE_RS03830	1	10	10	10	27.4	314	36.959	13.598	979710	0	0	0	0	0	0	0	0	0	0	0	0	0	0	0	0	0	0	0	0	316620	663100
A0A060HI89	A0A060HI89	A0A060HI89	putative radical SAM domain protein	NVIE_007950	NVIE_007950	NVIE_RS03880	1	26	26	25	49.5	527	59.204	112.11	23262000	336560	372670	375890	613030	427490	352700	565260	600280	328150	465760	461820	807550	728750	976460	950060	972730	776930	2770700	1083700	1220400	6504700	1570000
A0A060HI99	A0A060HI99	A0A060HI99	putative cytochrome oxidase assembly protein	ctaA2	NVIE_020460	NVIE_RS09825	1	1	1	1	4.2	189	20.84	2.3412	5457600	0	0	0	0	0	0	0	0	311790	906980	461410	0	0	250740	300660	304000	434340	2382700	104930	0	0	0
A0A060HIB4	A0A060HIB4	A0A060HIB4	putative Mg-chelatase subunit	NVIE_008220	NVIE_008220	NVIE_RS04015	1	24	24	24	43.8	560	62.409	50.376	3920300	182280	253750	67446	112660	77513	61936	0	108520	19786	61267	22343	444470	169980	202350	150610	89272	81399	1133000	561880	38373	36583	44803
A0A060HIB7	A0A060HIB7	A0A060HIB7	glucosamine-fructose-6-phosphate aminotransferase	glmS1	NVIE_008270	NVIE_RS04035	1	1	1	1	1.7	588	63.285	2.2407	0	0	0	0	0	0	0	0	0	0	0	0	0	0	0	0	0	0	0	0	0	0	0
A0A060HIB8	A0A060HIB8	A0A060HIB8	hypothetical protein	NVIE_010560	NVIE_010560	NVIE_RS05125	1	1	1	1	13.1	84	9.5952	2.7208	110860	0	0	0	0	0	0	0	0	0	0	0	0	0	0	0	0	0	0	0	0	0	110860
A0A060HIE3	A0A060HIE3	A0A060HIE3	DSBA oxidoreductase	NVIE_010760	NVIE_010760	NVIE_RS05200	1	9	9	9	35.9	237	25.978	58.132	75864000	106410	524140	788200	1496000	481920	1150000	3584600	2591700	999680	1545700	2037000	3815800	2608500	2364200	2782700	2417800	2884100	9308100	1638000	841680	7915500	23982000
A0A060HIE5	A0A060HIE5	A0A060HIE5	hypothetical protein	NVIE_008600	NVIE_008600	NVIE_RS04195	1	5	5	5	35.5	124	13.88	19.739	32246000	648650	761930	915130	2507600	2810800	3307000	5370700	2946000	2916200	4428600	793130	0	1085900	2351600	1402200	0	0	0	0	0	0	0
A0A060HIF9	A0A060HIF9	A0A060HIF9	adenosylhomocysteinase	ahcY1	NVIE_010890	NVIE_RS05270	1	9	9	9	20.9	431	46.156	11.04	595070	0	0	0	0	0	0	0	0	0	0	0	0	57646	14997	0	0	0	0	0	0	334390	188040
A0A060HIG5	A0A060HIG5	A0A060HIG5	50S ribosomal protein L31e	rpl31e	NVIE_010940	NVIE_RS05295	1	3	3	3	18.5	130	14.725	5.1597	1520100	0	0	0	0	0	0	0	0	0	0	0	0	0	0	0	0	0	0	0	0	507100	1013000
A0A060HIH5	A0A060HIH5	A0A060HIH5	Probable Zinc uptake transporter, permease protein	NVIE_021030	NVIE_021030	NVIE_RS10105	1	2	2	2	9.4	286	29.939	18.759	6434400	0	0	0	0	0	0	0	261380	0	0	0	0	0	523340	658540	822160	626650	1280600	336930	0	814630	1110300
A0A060HIH7	A0A060HIH7	A0A060HIH7	putative FAD-dependent, fixCX-like electron-transfer flavoprotein	fixC	NVIE_011040	NVIE_RS05340	1	6	6	6	9.3	622	68.751	9.7774	189960	0	0	0	0	0	0	0	0	0	0	0	0	0	0	0	0	0	0	0	0	189960	0
A0A060HIJ3	A0A060HIJ3	A0A060HIJ3	putative alanine dehydrogenase	ald	NVIE_011180	NVIE_RS05405	1	2	2	2	4.5	398	42.814	2.6704	62705	0	0	0	0	0	0	0	0	0	0	0	0	0	0	0	0	0	0	0	0	0	62705
A0A060HIK0	A0A060HIK0	A0A060HIK0	protein of unknown function	NVIE_011220	NVIE_011220	NVIE_RS05420	1	1	1	1	1.7	541	60.725	1.4693	0	0	0	0	0	0	0	0	0	0	0	0	0	0	0	0	0	0	0	0	0	0	0
A0A060HIL1	A0A060HIL1	A0A060HIL1	putative glycosyltransferase family 2	NVIE_011320	NVIE_011320	NVIE_RS05475	1	9	9	9	25.5	419	46.121	31.707	14180000	168650	396700	296370	971770	726970	679650	1384200	1044800	600290	909590	1001200	1602100	918060	995590	888600	464470	382030	517700	0	0	192820	37972
A0A060HIP7	A0A060HIP7	A0A060HIP7	NADH-quinone oxidoreductase subunit J	nuoJ	NVIE_011620	NVIE_RS05610	1	4	4	4	14.4	174	18.354	223.29	259220000	16762000	21447000	14363000	18072000	19008000	17281000	27032000	18876000	14024000	13941000	14727000	19569000	6733000	10830000	10461000	8771000	3504400	581970	0	0	1215900	2021400
A0A060HIP8	A0A060HIP8	A0A060HIP8	hypothetical protein	NVIE_021690	NVIE_021690	NVIE_RS10425	1	8	8	8	10.3	601	67.787	23.719	6923000	0	53276	0	126180	108220	213250	145200	382970	441280	457890	82706	0	474260	871920	1423000	1494700	648120	0	0	0	0	0
A0A060HIQ9	A0A060HIQ9	A0A060HIQ9	exported protein of unknown function	NVIE_021930	NVIE_021930	NVIE_RS10545	1	1	1	1	12.4	89	9.1043	2.9955	920030	0	0	0	0	0	0	0	0	0	0	0	920030	0	0	0	0	0	0	0	0	0	0
A0A060HIR2	A0A060HIR2	A0A060HIR2	NADH-quinone oxidoreductase subunit B	nuoB	NVIE_011660	NVIE_RS05635	1	6	6	6	41	173	19.291	44.779	114520000	5892900	11558000	6367900	7489300	6149300	5087100	5897800	5131600	645460	2222200	1699900	1361600	1493300	2207500	2772600	5278100	6895900	35254000	375210	0	187780	557130
A0A060HIR5	A0A060HIR5	A0A060HIR5	Archaeal flagellin	flaB2	NVIE_009930	NVIE_RS04830	1	8	8	8	45.4	218	22.792	47.57	41816000	178500	710650	753490	1536400	1514500	1331300	2082300	1733100	1331200	1724800	1347800	2723900	1970900	2424400	2726800	2535600	2160900	7226000	1505000	624590	1874300	1799300
A0A060HIU4	A0A060HIU4	A0A060HIU4	exported or membrane protein of unknown function with cupredoxin domain	NVIE_012040	NVIE_012040	NVIE_RS05820	1	5	5	5	23.7	274	30.186	12.759	11235000	0	0	0	220190	217680	196130	0	330250	915060	749420	0	0	0	212850	457060	246190	629300	6448200	612740	0	0	0
A0A060HIU8	A0A060HIU8	A0A060HIU8	protein of unknown function	NVIE_012100	NVIE_012100	NVIE_RS05850	1	6	6	5	29.6	240	26.118	12.928	3473600	0	0	0	0	0	0	0	69172	0	142610	0	0	199580	436430	718290	421760	502220	983570	0	0	0	0
A0A060HIV7	A0A060HIV7	A0A060HIV7	exported protein of unknown function	NVIE_012200	NVIE_012200	NVIE_RS05905	1	12	12	12	49.1	373	39.999	148.88	206860000	795280	2173700	2342600	4171400	3464300	3248400	4129700	5207000	6044200	3505200	3966900	7356200	11672000	10526000	23241000	72192000	41920000	0	27063	31641	695430	154920
A0A060HIW8	A0A060HIW8	A0A060HIW8	cation diffusion facilitator family transporter	NVIE_012300	NVIE_012300	NVIE_RS05955	1	8	8	8	17.6	472	50.327	25.755	2899000	0	12969	13098	0	27488	73967	0	34147	187970	33543	0	0	127580	409030	424120	718670	617720	218660	0	0	0	0
A0A060HIW9	A0A060HIW9	A0A060HIW9	protein of unknown function	NVIE_022620	NVIE_022620	NVIE_RS10875	1	5	5	5	26.7	172	19.624	11.521	5632000	0	0	0	0	0	0	0	0	0	77356	0	0	62495	257950	439210	1002600	795570	2225400	92186	0	164940	514290
A0A060HIX4	A0A060HIX4	A0A060HIX4	membrane protein of unknown function	NVIE_022670	NVIE_022670	NVIE_RS10895	1	1	1	1	4	251	29.648	1.6086	1133000	0	129550	120660	210290	185720	0	0	0	0	220180	0	0	0	0	266570	0	0	0	0	0	0	0
A0A060HIZ0	A0A060HIZ0	A0A060HIZ0	putative beta-lactamase domain protein	NVIE_022830	NVIE_022830	NVIE_RS10960	1	9	9	9	24.4	406	43.831	21.131	833270	0	0	0	0	0	0	0	0	0	0	0	0	0	0	0	0	0	0	0	0	0	833270
A0A060HIZ1	A0A060HIZ1	A0A060HIZ1	hypothetical protein	NVIE_012550	NVIE_012550	NVIE_RS06080	1	2	2	2	3.8	468	51.389	2.0425	85287	0	0	0	0	0	0	0	0	0	0	0	0	0	0	0	0	0	0	0	0	52581	32706
A0A060HIZ5	A0A060HIZ5	A0A060HIZ5	archaeal A1A0-type ATP synthase, subunit E	atpE	NVIE_022890	NVIE_RS10985	1	14	14	14	61.5	208	23.131	175.43	126670000	352820	917940	1024300	1493300	1569100	2056500	6051300	3243300	2666300	7484000	6521100	8996600	4115100	2415600	2635000	2256900	2562200	6093000	2429800	3016200	23450000	35323000
A0A060HJ04	A0A060HJ04	A0A060HJ04	hypothetical protein	NVIE_023010	NVIE_023010	NVIE_RS11030	1	2	2	2	21.3	89	9.5531	3.9815	2108900	0	0	0	0	0	0	0	0	0	0	0	0	0	1095600	1013400	0	0	0	0	0	0	0
A0A060HJ35	A0A060HJ35	A0A060HJ35	hypothetical protein	NVIE_023310	NVIE_023310	NVIE_RS11180	1	5	5	5	20.3	232	25.008	9.1836	549620	0	0	0	0	0	0	0	0	0	0	0	0	549620	0	0	0	0	0	0	0	0	0
A0A060HJ45	A0A060HJ45	A0A060HJ45	Copper resistance protein CopD	NVIE_013130	NVIE_013130	NVIE_RS06365	1	5	5	5	21.2	165	17.581	18.44	22751000	0	98371	139650	177810	0	146600	316380	448550	478730	1725900	577270	0	181940	288390	347090	682300	1068800	9151500	1523000	745650	3599100	1053600
A0A060HJ77	A0A060HJ77	A0A060HJ77	hypothetical protein involved in DNA replication	NVIE_013410	NVIE_013410	NVIE_RS06485	1	1	1	1	7.9	178	19.974	3.581	86535	0	0	0	0	0	0	0	0	0	0	0	0	0	0	0	0	0	0	0	0	0	86535
A0A060HJ83	A0A060HJ83	A0A060HJ83	putative iron/lead transporter	NVIE_013460	NVIE_013460	NVIE_RS06510	1	26	26	26	34.8	787	85.362	251.72	71671000	30943	150360	205450	667420	779060	925750	1426600	1956800	3054900	4375100	1605700	2848300	2551500	5496900	5793300	11432000	18622000	9534200	146710	0	27243	41465
A0A060HJ87	A0A060HJ87	A0A060HJ87	DNA-directed RNA polymerase subunit A	rpoA	NVIE_013500	NVIE_RS06535	1	35	35	35	26.9	1322	146.96	78.414	6161500	254710	362820	265810	568360	426940	384150	394920	535700	187480	298680	207210	327250	583970	692510	568510	13063	8389.2	9613.7	9422	7111.7	33750	21183
A0A060HJ95	A0A060HJ95	A0A060HJ95	hypothetical protein	NVIE_011240	NVIE_011240	NVIE_RS05430	1	1	1	1	13.3	83	9.7802	2.0411	344150	0	0	0	0	0	0	0	0	0	0	0	0	0	0	0	0	0	0	0	0	344150	0
A0A060HJ98	A0A060HJ98	A0A060HJ98	putative arsenical pump-driving ATPase ArsA	arsA	NVIE_023830	NVIE_RS11410	1	5	5	5	14.1	391	42.712	8.2558	139900	0	0	0	0	0	0	0	0	0	0	0	0	0	0	0	0	0	0	0	0	15950	123950
A0A060HJB0	A0A060HJB0	A0A060HJB0	putative cobalt transporter family protein, subunit CbtA	cbtA	NVIE_011340	NVIE_RS05485	1	2	2	2	14.4	243	25.569	4.041	1283700	0	0	0	0	0	0	0	0	0	0	112700	0	0	0	0	0	0	160370	173840	0	390340	446430
A0A060HJD1	A0A060HJD1	A0A060HJD1	preprotein translocase subunit SecY	secY	NVIE_013880	NVIE_RS06740	1	17	17	17	25.8	477	51.619	157.63	366380000	1285200	2350800	2685000	4817800	4891400	5576800	8607100	6756500	7876200	18121000	14953000	11320000	8826300	11948000	14286000	18396000	21353000	162530000	15218000	6738500	16007000	1834500
A0A060HJD6	A0A060HJD6	A0A060HJD6	phosphosulfolactate synthase	comA	NVIE_024140	NVIE_RS11565	1	4	4	4	9.8	328	36.712	3.4887	174550	0	0	0	0	0	0	0	0	0	0	0	0	0	0	0	0	0	0	0	0	0	174550
A0A060HJE2	A0A060HJE2	A0A060HJE2	protein of unknown function with C-terminal blue (Type 1) copper domain	NVIE_024190	NVIE_024190	NVIE_RS11590	1	17	17	17	68.2	283	30.935	96.516	16897000	0	0	0	0	0	0	537700	153710	67834	372580	412230	834470	210390	524370	574600	781270	1036700	3770700	1877500	1712500	3224800	805890
A0A060HJE3	A0A060HJE3	A0A060HJE3	NADH-quinone oxidoreductase subunit L	nuoL	NVIE_011590	NVIE_RS05595	1	11	11	11	15.6	687	74.642	36.228	128170000	5715200	8825300	5171800	7995200	9403900	6241400	15014000	12730000	5346700	6224600	7343800	12439000	8264000	10342000	6491400	497940	0	119750	0	0	0	0
A0A060HJE7	A0A060HJE7	A0A060HJE7	archaeal thermosome	ths5	NVIE_024240	NVIE_RS11615	1	36	28	28	64.1	557	59.619	161.03	44319000	217900	325430	243930	539760	495510	370600	905920	973970	700530	1245000	1074200	2614200	2131900	3020400	3648500	4548900	2407300	16378000	1114300	155820	504830	701960
A0A060HJF8	A0A060HJF8	A0A060HJF8	aspartate-semialdehyde dehydrogenase	asd	NVIE_024340	NVIE_RS11665	1	5	5	5	16.2	358	39.412	7.7502	1518100	0	32914	0	0	0	109690	165480	0	0	76768	98461	0	159360	189180	257600	0	0	170710	41476	20232	196220	0
A0A060HJG6	A0A060HJG6	A0A060HJG6	NADH-quinone oxidoreductase subunit H	nuoH	NVIE_011640	NVIE_RS05620	1	5	5	5	10	421	46.497	13.235	33949000	3308100	4973300	1826600	2512900	1610600	2665200	1604700	1772200	929550	771350	571760	0	392550	835130	539030	536380	381300	2285400	463130	274510	3635200	2060500
A0A060HJH3	A0A060HJH3	A0A060HJH3	putative Copper binding protein, plastocyanin/azurin family	NVIE_014370	NVIE_014370	NVIE_RS06985	1	8	8	8	35.3	275	27.565	250.26	2828100000	26033000	57085000	66863000	155710000	133390000	158640000	201650000	164500000	263060000	97945000	50682000	78971000	52275000	121670000	108860000	99737000	138980000	850020000	1505500	134330	429770	0
A0A060HJI1	A0A060HJI1	A0A060HJI1	exported protein of unknown function	NVIE_011680	NVIE_011680	NVIE_RS05645	1	5	5	5	29.5	210	22.69	18.245	9433700	0	0	0	0	0	0	0	0	0	0	0	0	0	0	0	0	87034	827140	222620	192400	3856300	4248200
A0A060HJI2	A0A060HJI2	A0A060HJI2	major facilitator superfamily transporter	NVIE_014470	NVIE_014470	NVIE_RS07035	1	8	8	8	18.5	503	53.077	49.267	29296000	133430	114220	93429	211070	0	247400	806870	366520	669560	696090	893260	1736300	1287900	1989400	2140900	2123100	2126100	6317300	1715600	998790	4572900	56131
A0A060HJJ1	A0A060HJJ1	A0A060HJJ1	acetyl-CoA synthetase (ADP-forming)	NVIE_024650	NVIE_024650	NVIE_RS11815	1	13	13	13	20	701	75.246	26.941	458590	0	0	0	0	0	0	0	0	0	0	0	0	0	22749	25237	0	9215	65505	335880	0	0	0
A0A060HJJ5;A0A060HGW1	A0A060HJJ5	A0A060HJJ5	Nitrogen regulatory protein P-II	NVIE_014570	NVIE_014570	NVIE_RS07080	2	7	7	7	50	114	12.705	10.356	2253700	0	0	0	0	0	0	0	0	0	0	0	0	0	0	0	0	0	0	0	0	508940	1744700
A0A060HJJ6	A0A060HJJ6	A0A060HJJ6	RPA-like protein	NVIE_024700	NVIE_024700	NVIE_RS11840	1	1	1	1	2.1	481	51.769	1.594	770680	0	0	0	0	256010	177480	0	240870	0	0	0	0	96325	0	0	0	0	0	0	0	0	0
A0A060HJM9	A0A060HJM9	A0A060HJM9	putative oxidoreductase, short chain dehydrogenase/reductase family	NVIE_012320	NVIE_012320	NVIE_RS05965	1	6	6	6	26.1	268	29.286	10.845	498800	0	0	0	0	0	0	0	0	0	0	0	0	0	0	0	0	0	0	0	0	498800	0
A0A060HJN1	A0A060HJN1	A0A060HJN1	protein of unknown function	NVIE_024920	NVIE_024920	NVIE_RS11925	1	3	3	3	22.4	170	18.768	7.1127	2258400	0	0	0	0	0	139950	0	0	472500	0	0	0	0	0	0	776980	869020	0	0	0	0	0
A0A060HJP8	A0A060HJP8	A0A060HJP8	archaeal thermosome subunit	ths1	NVIE_014990	NVIE_RS07275	1	1	1	1	1.2	571	61.676	4.4024	3177000	0	0	0	0	0	0	0	0	0	0	0	0	0	262190	296690	312250	462740	1250100	204900	140780	123640	123730
A0A060HJQ2	A0A060HJQ2	A0A060HJQ2	citrate synthase	gltA	NVIE_015040	NVIE_RS07300	1	1	1	1	2.6	392	43.657	2.6653	40741	0	0	0	0	0	0	0	0	0	0	0	0	0	0	0	0	0	0	40741	0	0	0
A0A060HJR3	A0A060HJR3	A0A060HJR3	CBS and Zinc Finger C2H2 domain-containing membrane protein	NVIE_015130	NVIE_015130	NVIE_RS07350	1	1	1	1	4.8	207	22.605	1.5343	119610	0	0	0	0	0	0	0	0	0	0	0	0	0	0	0	0	0	0	0	0	119610	0
A0A060HJR8	A0A060HJR8	A0A060HJR8	protein of unknown function	NVIE_1297	NVIE_1297	NVIE_RS06185	1	6	6	6	26.8	231	25.491	19.513	5930700	0	0	0	0	0	0	0	0	0	0	0	0	70373	0	102210	0	0	261120	0	0	546520	4950400
A0A060HJS5	A0A060HJS5	A0A060HJS5	hypothetical protein	NVIE_015230	NVIE_015230	NVIE_RS07410	1	4	4	4	6.1	277	29.798	6.6089	11659000	0	125530	0	480190	194130	827380	665580	226200	0	1282500	1797300	201520	0	0	0	856930	940350	3135400	0	0	707750	218120
A0A060HJU1	A0A060HJU1	A0A060HJU1	protein of unknown function	NVIE_025390	NVIE_025390	NVIE_RS12145	1	2	2	2	14.3	161	18.166	9.8325	882200	0	0	0	0	0	0	0	0	0	0	0	0	0	0	0	0	0	66455	0	0	324560	491190
A0A060HJW7	A0A060HJW7	A0A060HJW7	exported protein of unknown function	NVIE_025590	NVIE_025590	NVIE_RS12240	1	7	7	7	17.9	402	42.659	16.515	690950	0	0	0	0	0	0	0	0	0	0	0	0	0	0	0	0	0	0	21327	95621	574010	0
A0A060HJX7	A0A060HJX7	A0A060HJX7	30S ribosomal protein S12p	rps12p	NVIE_1371	NVIE_RS06520	1	1	1	1	7.6	145	15.982	2.2459	244430	0	0	0	0	0	0	0	0	0	0	0	0	0	0	0	0	0	0	0	0	0	244430
A0A060HJZ5	A0A060HJZ5	A0A060HJZ5	hypothetical protein	NVIE_013660	NVIE_013660	NVIE_RS06625	1	9	9	9	23.1	376	42.335	16.761	448270	0	0	0	0	0	0	0	0	0	0	0	0	0	0	0	0	0	0	77681	0	28795	341800
A0A060HJZ9	A0A060HJZ9	A0A060HJZ9	acetyl-CoA/propionyl-CoA carboxylase, biotin carboxylation subunit	accC	NVIE_013710	NVIE_RS06650	1	7	7	7	13.3	505	55.816	15.23	27735000	156590	294460	79589	9244800	8855600	0	0	8798500	0	72840	0	0	0	0	39764	0	0	0	0	0	193090	0
A0A060HK10	A0A060HK10	A0A060HK10	conserved membrane protein of unknown function	NVIE_025980	NVIE_025980	NVIE_RS12420	1	1	1	1	4.3	184	19.755	-2	104080	0	0	0	0	0	0	0	0	0	0	0	0	0	0	0	0	0	0	0	0	0	104080
A0A060HK13	A0A060HK13	A0A060HK13	50S ribosomal protein L30p	rpl30p	NVIE_013900	NVIE_RS06750	1	7	7	7	43.9	157	17.637	24.424	6807200	0	99853	72699	181700	100590	130040	0	175340	0	0	0	0	247200	296060	59918	0	0	0	0	0	1127600	4316200
A0A060HK17	A0A060HK17	A0A060HK17	hypothetical protein	NVIE_013950	NVIE_013950	NVIE_RS06775	1	13	13	13	54.2	190	21.059	117.9	364080000	1567400	7951600	9920400	17382000	19662000	15154000	28900000	23366000	13639000	23572000	17638000	19114000	17299000	15050000	16358000	12006000	11620000	36357000	7370100	2972100	15279000	31905000
A0A060HK31	A0A060HK31	A0A060HK31	peptide/opine/nickel ABC uptake transporter, substrate-binding protein	NVIE_016160	NVIE_016160	NVIE_RS07850	1	35	35	35	31.9	1045	112.99	182.22	70938000	110670	573580	783240	1590700	1661300	1808200	2211700	2213000	5998100	2715600	527610	1400500	1849100	4378600	5004400	5889200	7832300	24390000	0	0	0	0
A0A060HK41	A0A060HK41	A0A060HK41	exported protein of unknown function	NVIE_014250	NVIE_014250	NVIE_RS06920	1	13	13	13	46.2	301	31.965	55.05	31108000	110860	442490	526950	560090	724070	760850	2384600	869010	1748100	5037400	5285900	327810	606400	722070	331660	555480	631590	487020	290690	268550	3045100	5390900
A0A060HK45	A0A060HK45	A0A060HK45	Copper resistance protein CopC/CopD	NVIE_014300	NVIE_014300	NVIE_RS06945	1	13	13	13	20.4	643	67.556	46.937	10918000	0	0	0	0	0	0	28821	0	58685	339890	28185	105440	136500	502490	528730	1141500	1876800	6170800	0	0	0	0
A0A060HK50	A0A060HK50	A0A060HK50	exported protein of unknown function	NVIE_014340	NVIE_014340	NVIE_RS06970	1	7	7	7	38.3	230	23.719	114.92	225290000	198860	383610	481120	1029600	1485100	1576300	3944800	3528300	2732900	4932300	6001600	11552000	9964000	13544000	13027000	10480000	14403000	81470000	9065500	6060400	23916000	5517400
A0A060HK55	A0A060HK55	A0A060HK55	30S ribosomal protein S10p	rps10p	NVIE_014390	NVIE_RS06995	1	5	5	5	50.5	103	11.587	14.475	13010000	384220	612730	565310	846810	687540	583250	1451200	787020	421710	617880	628070	1071800	682410	698840	746580	0	0	581860	0	0	482550	1159800
A0A060HK75	A0A060HK75	A0A060HK75	3-oxoacyl-(acyl-carrier-protein) reductase	fabG	NVIE_014590	NVIE_RS07090	1	5	5	5	21.3	254	26.954	7.6928	386970	0	0	0	0	0	0	0	0	0	0	0	0	0	0	0	0	0	0	0	386970	0	0
A0A060HK76	A0A060HK76	A0A060HK76	putative membrane associated signal transduction histidine kinase, with PAS fold, HAMP linker, phosphoacceptor, ATP binding domain	NVIE_026350	NVIE_026350	NVIE_RS12590	1	54	54	54	56.4	786	87.511	289.4	39528000	57216	357610	408790	1409000	1568300	1712800	2555300	2413500	2616000	3044800	2936500	9458500	10153000	719890	108930	0	0	7802.3	0	0	0	0
A0A060HK81	A0A060HK81	A0A060HK81	histone acetyltransferase, ELP3 family	NVIE_014640	NVIE_014640	NVIE_RS07115	1	1	1	1	3	532	59.68	-2	441320	0	0	0	0	0	0	0	0	128170	0	0	0	313150	0	0	0	0	0	0	0	0	0
A0A060HKA9	A0A060HKA9	A0A060HKA9	lysine biosynthesis enzyme	lysX2	NVIE_016500	#N/A	1	8	8	8	28.6	287	31.648	14.445	655920	0	0	0	0	0	0	0	0	0	0	0	0	0	0	0	0	0	56254	0	0	237390	362270
A0A060HKD7	A0A060HKD7	A0A060HKD7	hypothetical protein	NVIE_027020	NVIE_027020	NVIE_RS12920	1	4	4	4	34.3	99	11.732	9.7854	1037200	0	0	0	0	0	0	0	0	0	0	0	0	0	0	0	0	0	166490	0	0	870750	0
A0A060HKE5	A0A060HKE5	A0A060HKE5	luciferase-like monooxygenase family protein	NVIE_015060	NVIE_015060	NVIE_RS07310	1	16	16	16	41.4	360	40.533	33.336	5437000	47194	69152	29342	64173	75341	0	0	0	0	67712	67781	277050	284130	185430	256800	189260	239040	1036900	201260	123790	714240	1508400
A0A060HKF0	A0A060HKF0	A0A060HKF0	potassium translocating ATPase, subunit C	kdpC	NVIE_027140	NVIE_RS12985	1	2	2	2	20.9	158	16.987	26.217	10350000	0	0	0	0	0	0	523350	358830	329220	1228900	495230	681640	819830	1149000	2311900	0	0	2047600	404080	0	0	0
A0A060HKG3	A0A060HKG3	A0A060HKG3	protein of unknown function	NVIE_015150	NVIE_015150	NVIE_RS07365	1	8	8	8	17.2	570	62.482	22.985	4507400	0	0	0	89407	70390	101470	64665	43313	528450	61568	0	0	38230	319470	317710	794930	1158500	919310	0	0	0	0
A0A060HKG4	A0A060HKG4	A0A060HKG4	putative ammonia monooxygenase - associated protein	amoX	NVIE_027280	NVIE_RS13060	1	3	3	3	27.5	102	10.798	62.578	7092500000	130400000	248400000	405320000	514060000	758510000	451310000	1008800000	836000000	310870000	449580000	588410000	1016100000	260650000	35668000	20911000	15648000	13237000	12066000	4326500	2944200	5085300	4177300
A0A060HKJ0	A0A060HKJ0	A0A060HKJ0	pfkB family carbohydrate kinase	NVIE_017270	NVIE_017270	NVIE_RS08400	1	3	3	3	11	300	33.464	9.2093	151240	0	0	0	0	0	0	0	0	0	0	0	0	53399	0	0	0	0	0	0	0	0	97846
A0A060HKJ2	A0A060HKJ2	A0A060HKJ2	hypothetical protein	NVIE_027570	NVIE_027570	NVIE_RS13200	1	4	4	4	9.2	357	38.784	26.489	31623000	129490	204270	229500	621570	3277700	456000	1070700	2990400	2343500	3187100	3177100	2094600	2266600	1381200	1280400	1115500	1088800	2010200	401630	240900	898900	1157200
A0A060HKK3	A0A060HKK3	A0A060HKK3	conserved protein of unknown function	NVIE_017410	NVIE_017410	NVIE_RS08475	1	12	12	12	48.3	176	18.819	93.081	102110000	0	0	0	0	0	0	0	0	111860	188680	256850	373990	177160	582150	683480	700870	1175500	7810700	1493300	1599200	78988000	7970700
A0A060HKL2	A0A060HKL2	A0A060HKL2	TATA-box-binding protein	tbp	NVIE_017500	NVIE_RS08520	1	3	3	3	15.9	201	22.23	4.8521	469880	49458	41504	0	0	0	0	0	0	0	0	0	0	0	0	0	0	0	0	0	0	121810	257100
A0A060HKL6	A0A060HKL6	A0A060HKL6	putative peptidase M50	NVIE_017550	NVIE_017550	NVIE_RS08545	1	6	6	6	18.4	391	42.463	16.696	3089700	0	0	0	47732	0	0	0	61496	44966	231320	65753	0	222450	413360	307650	274780	320020	657620	81717	0	315300	45568
A0A060HKM0	A0A060HKM0	A0A060HKM0	protein of unknown function	NVIE_027870	NVIE_027870	NVIE_RS15650	1	2	2	2	33.8	74	7.7626	100.13	320720000	8637300	12418000	11430000	14621000	16279000	15325000	28183000	20713000	5595400	7122000	12786000	22170000	10473000	16812000	18166000	0	15128000	57740000	22138000	0	4987400	0
A0A060HKM2	A0A060HKM2	A0A060HKM2	hypothetical protein	NVIE_015460	NVIE_015460	NVIE_RS07530	1	24	24	24	30.6	778	88.695	81.608	16605000	0	0	12558	23803	80218	10673	0	104390	262020	269680	182670	763760	821480	1264400	1440100	2248800	2333100	6437400	350110	0	0	0
A0A060HKN0	A0A060HKN0	A0A060HKN0	ABC-1 domain-containing protein	NVIE_027970	NVIE_027970	NVIE_RS13375	1	25	25	25	48.4	548	62.373	66.191	11962000	1286700	2326100	1930100	2714700	1704700	1008100	433510	290600	49954	0	60912	0	83759	61831	0	0	0	0	0	11288	0	0
A0A060HKN1	A0A060HKN1	A0A060HKN1	hypothetical protein	NVIE_015510	NVIE_015510	NVIE_RS07560	1	3	3	3	26	123	13.778	7.2744	922430	0	0	0	0	0	0	0	0	0	0	0	0	37469	42039	56585	130950	187130	468260	0	0	0	0
A0A060HKP0	A0A060HKP0	A0A060HKP0	hypothetical protein	NVIE_028080	NVIE_028080	NVIE_RS13430	1	18	18	18	43.6	463	50.109	220.62	296120000	4953600	12522000	13652000	27560000	21255000	19727000	23130000	19914000	22680000	17371000	5732000	6912300	8194900	12886000	9838300	8855300	10861000	48347000	129380	0	240410	1361400
A0A060HKQ1	A0A060HKQ1	A0A060HKQ1	major facilitator superfamily transporter	NVIE_017980	NVIE_017980	NVIE_RS08745	1	1	1	1	3.4	435	44.738	4.1573	594890	0	0	0	0	0	0	0	0	0	114530	126020	0	0	0	0	0	0	354340	0	0	0	0
A0A060HKS1	A0A060HKS1	A0A060HKS1	radical SAM domain protein	NVIE_028400	NVIE_028400	NVIE_RS13560	1	17	16	16	30.3	575	65.081	195.15	71823000	912110	1298400	1247100	2448700	1701200	1413400	2127400	1976800	1406100	2044000	2082800	3028400	2110300	2869000	2700200	2677500	2526900	10730000	3679000	2887900	17342000	2614400
A0A060HKS5	A0A060HKS5	A0A060HKS5	50S ribosomal protein L21e	rpl21e	NVIE_028450	NVIE_RS13585	1	4	4	4	40.4	99	11.335	8.5495	2794600	0	0	0	0	0	0	0	0	0	0	0	0	0	0	0	0	0	0	0	0	733060	2061500
A0A060HKT3	A0A060HKT3	A0A060HKT3	putative mechanosensitive ion channel MscS	mscS	NVIE_000140	NVIE_RS00065	1	10	10	10	20.8	318	34.154	28.572	57076000	93182	589590	530270	1842600	2374300	3165900	14069000	31647000	1401800	415700	0	0	0	72411	0	0	0	339130	0	0	243930	290120
A0A060HKU3	A0A060HKU3	A0A060HKU3	putative ribosome maturation protein SDO1	NVIE_000230	NVIE_000230	NVIE_RS00115	1	2	2	2	8.3	229	25.634	3.4261	129040	0	0	0	0	0	0	0	0	0	0	0	0	0	0	0	0	0	0	0	0	0	129040
A0A060HKW9	A0A060HKW9	A0A060HKW9	signal recognition particle SRP54 subunit protein	srp54	NVIE_016130	NVIE_RS07835	1	13	13	13	30.4	457	50.189	22.777	1453100	0	0	0	25916	0	0	0	0	0	0	0	0	0	21624	48294	38000	0	234500	226970	151260	423100	283400
A0A060HKX3	A0A060HKX3	A0A060HKX3	putative copper-containing nitrite reductase	nirK	NVIE_000530	NVIE_RS00270	1	2	2	2	7.1	380	39.983	8.0606	19233000	174920	384470	398520	575520	757600	798920	1662900	1966500	322450	285440	0	0	557070	757380	600340	469470	827560	7960100	0	0	365040	369130
A0A060HKX8	A0A060HKX8	A0A060HKX8	peptide/opine/nickel ABC uptake transporter, permease protein	dppC	NVIE_016180	NVIE_RS07860	1	11	11	11	29.9	482	52.038	79.587	26652000	21626	142790	327980	967020	811900	833700	1860400	1491400	648720	1305300	1127600	1926000	1772200	2114800	2044100	2027700	1834300	3963800	338490	98838	922070	71097
A0A060HKY1	A0A060HKY1	A0A060HKY1	undecaprenyl pyrophosphate synthase	NVIE_018850	NVIE_018850	NVIE_RS09185	1	9	9	9	29.3	283	33.473	31.883	2240600	0	0	0	0	0	0	0	0	0	0	0	0	0	0	0	0	0	0	0	112860	2127700	0
A0A060HKY7	A0A060HKY7	A0A060HKY7	50S ribosomal protein L19e	rpl19e	NVIE_000680	NVIE_RS00340	1	2	2	2	15.4	149	17.276	2.9578	1763600	0	0	0	0	0	0	0	0	0	0	0	0	0	0	0	0	0	0	0	122960	388990	1251700
A0A060HKZ1	A0A060HKZ1	A0A060HKZ1	glutamyl-tRNA reductase	hemA	NVIE_000730	NVIE_RS00365	1	8	8	8	19.3	441	48.627	15.813	3631000	0	0	0	0	0	0	0	0	0	0	0	0	0	0	0	0	0	11990	0	0	1456000	2162900
A0A060HL07	A0A060HL07	A0A060HL07	50S ribosomal protein L15e	rpl15e	NVIE_016380	NVIE_RS07960	1	3	3	3	14.5	152	17.757	2.6857	612710	0	0	0	0	0	147580	0	0	0	0	0	0	0	0	0	0	0	0	0	0	0	465130
A0A060HL12	A0A060HL12	A0A060HL12	50S ribosomal protein L7ae	rpl7ae	NVIE_029310	NVIE_RS14020	1	3	3	3	22.2	126	13.536	6.7384	11083000	143250	294040	569390	349700	0	297650	420640	352720	0	0	0	0	465050	742440	804770	155470	532510	615540	0	103010	2127700	3109000
A0A060HL27	A0A060HL27	A0A060HL27	protein of unknown function	NVIE_001140	NVIE_001140	NVIE_RS00560	1	4	4	4	8.3	446	51.211	3.9058	486830	0	0	0	0	0	0	0	0	0	0	92172	0	0	100250	0	0	62427	0	0	0	231980	0
A0A060HL39	A0A060HL39	A0A060HL39	putative FeS assembly ATPase SufC	sufC	NVIE_029610	NVIE_RS14155	1	20	20	20	61.8	259	28.61	66.842	14587000	99764	183220	103770	115790	133880	152740	165570	119720	112650	109320	57802	349830	223620	370670	382960	507340	443100	1173500	414510	306770	2461600	6598400
A0A060HL45	A0A060HL45	A0A060HL45	putative archaeal cell division protein CdvA with coiled-coil domain	cdvA	NVIE_001330	NVIE_RS00655	1	5	5	5	17.5	274	30.045	6.1636	536370	0	0	0	0	0	0	0	0	0	0	0	0	0	0	0	0	0	0	0	0	33165	503200
A0A060HL48	A0A060HL48	A0A060HL48	argininosuccinate synthase	argG	NVIE_016520	NVIE_RS08035	1	14	14	14	41.2	410	45.606	38.962	4085200	60067	78788	61421	176200	168290	86313	273840	107390	37132	41628	64597	102980	52935	198050	61672	47243	0	171640	0	61532	898810	1334600
A0A060HL58	A0A060HL58	A0A060HL58	hypothetical protein	NVIE_029750	NVIE_029750	NVIE_RS14230	1	3	3	3	22.6	146	17.087	4.8365	685150	0	0	0	0	0	0	0	0	0	0	0	0	0	0	0	0	0	0	0	0	0	685150
A0A060HL59	A0A060HL59	A0A060HL59	50S ribosomal protein L1p	rpl1p	NVIE_016670	NVIE_RS08110	1	9	9	9	46.2	236	25.657	34.164	21125000	443840	491130	818190	1518000	1050800	807230	356360	1032800	390660	503970	649930	869080	1021300	1146200	830400	396190	208150	1855000	558760	745670	3173600	2257200
A0A060HL67	A0A060HL67	A0A060HL67	Nucleotide-binding protein related to universal stress protein UspA	NVIE_019870	NVIE_019870	NVIE_RS09565	1	3	3	3	30.4	148	16.296	8.9802	374340	0	0	0	0	0	0	0	0	0	0	0	0	0	0	0	0	0	0	0	0	133250	241090
A0A060HL68	A0A060HL68	A0A060HL68	protein of unknown function	NVIE_001530	NVIE_001530	NVIE_RS00745	1	3	3	3	30.9	110	12.036	7.1057	8921100	0	0	0	0	0	0	0	843040	0	0	0	0	1546200	2693400	2273300	880380	684820	0	0	0	0	0
A0A060HL75	A0A060HL75	A0A060HL75	threonine--tRNA ligase	thrS	NVIE_016900	NVIE_RS08225	1	6	6	6	9.3	633	72.785	9.1286	251870	0	0	0	0	0	0	0	0	0	0	13306	19195	0	0	15260	6598.3	0	22484	96849	78180	0	0
A0A060HL86	A0A060HL86	A0A060HL86	hypothetical protein	NVIE_017020	NVIE_017020	NVIE_RS08275	1	3	3	3	14	215	22.634	11.903	5298200	0	0	0	0	0	0	0	0	0	259900	316550	594770	1922300	107410	98460	188740	96293	600330	77770	49192	358060	628420
A0A060HL88	A0A060HL88	A0A060HL88	adenylosuccinate synthase	purA	NVIE_017070	NVIE_RS08295	1	6	6	6	23.1	334	36.074	14.165	305530	0	0	0	0	0	0	0	0	0	0	0	0	0	0	0	0	0	0	0	0	305530	0
A0A060HL89	A0A060HL89	A0A060HL89	protein of unknown function	NVIE_020110	NVIE_020110	NVIE_RS14885	1	2	2	2	29.2	65	6.6858	4.6878	98166000	354070	948810	1079600	2215900	2426200	1797900	4724300	2521400	2208800	4463900	7540800	4037900	1105900	1460500	1886800	2758600	3097000	24001000	5141500	1851700	12019000	10525000
A0A060HL93	A0A060HL93	A0A060HL93	4-hydroxybutyryl-CoA dehydratase	NVIE_017160	NVIE_017160	NVIE_RS08340	1	7	7	7	15.2	507	56.402	10.49	438840	0	0	0	0	0	0	0	0	0	0	0	0	0	367240	71597	0	0	0	0	0	0	0
A0A060HL94	A0A060HL94	A0A060HL94	Protease HtpX homolog 2	htpX	NVIE_020160	#N/A	1	4	4	4	13.8	289	31.433	46.276	1052000	0	0	0	0	0	0	0	0	0	0	0	0	0	0	0	0	0	64919	0	0	144370	842750
A0A060HL97	A0A060HL97	A0A060HL97	DedA family protein	NVIE_030120	NVIE_030120	NVIE_RS14415	1	3	3	3	13.2	227	23.779	5.5669	20042000	152700	271090	518170	891390	1009200	628820	799190	1157300	874310	1104500	655040	0	976400	1013900	1167200	946900	882840	1505600	502630	192350	1605000	3187500
A0A060HLA0	A0A060HLA0	A0A060HLA0	putative ferritin, Dps family protein	dps2	NVIE_017250	NVIE_RS08390	1	3	3	3	19.6	163	18.212	7.581	179210	0	0	0	0	0	0	0	0	0	0	0	0	0	0	0	0	0	0	0	0	0	179210
A0A060HLA3	A0A060HLA3	A0A060HLA3	HSP20-like chaperone	NVIE_017290	NVIE_017290	NVIE_RS08410	1	4	4	4	31.1	135	15.056	9.9103	3231300	0	0	0	253600	118170	107880	356240	154550	124100	198630	173580	195050	87681	433240	719940	308660	0	0	0	0	0	0
A0A060HLB0	A0A060HLB0	A0A060HLB0	Putative sensor protein	NVIE_001930	NVIE_001930	NVIE_RS00940	1	7	7	7	21.9	324	34.313	37.023	51104000	0	205780	221720	612140	622750	584560	1370700	1162900	738440	1483900	2107700	1444400	1588300	1916400	2054800	2905200	2951800	18800000	6484000	2791000	757050	300260
A0A060HLB2	A0A060HLB2	A0A060HLB2	conserved exported protein of unknown function	NVIE_030270	NVIE_030270	NVIE_RS14660	1	13	13	13	34.2	395	40.937	52.837	28795000	133920	190250	296090	861090	973220	729440	2310700	1688200	1211900	1841400	2109200	5385000	4475800	2925800	2020200	979410	520850	61073	0	0	81284	0
A0A060HLB9	A0A060HLB9	A0A060HLB9	conserved exported protein of unknown function	NVIE_017520	NVIE_017520	NVIE_RS08530	1	14	14	14	52	204	23.117	111.13	463280000	1126300	3755300	4940100	9592000	9432400	8177500	10324000	9580400	7008000	16058000	13553000	2851500	4460800	4944400	6989600	11205000	13552000	92983000	30582000	14041000	56809000	131310000
A0A060HLC3	A0A060HLC3	A0A060HLC3	protein of unknown function	NVIE_017570	NVIE_017570	NVIE_RS08555	1	22	22	22	38.6	554	59.038	84.362	22961000	60044	181400	157030	331210	348660	380240	592320	613700	486280	869040	690810	1054800	1325300	2280800	2683900	1359300	1476200	4383700	1773500	1183900	578000	150690
A0A060HLD6	A0A060HLD6	A0A060HLD6	putative NorQ like ATPase	NVIE_017710	NVIE_017710	NVIE_RS08625	1	4	4	4	14.1	276	31.047	11.213	151170	0	0	0	0	0	0	0	0	0	0	0	0	0	0	0	0	0	0	0	0	0	151170
A0A060HLE4	A0A060HLE4	A0A060HLE4	protein of unknown function	NVIE_017820	NVIE_017820	NVIE_RS08675	1	3	3	3	9.7	341	37.832	5.22	119690	0	0	0	0	0	0	0	0	0	0	0	0	0	0	0	0	0	0	0	0	31652	88036
A0A060HLF0	A0A060HLF0	A0A060HLF0	4Fe-4S ferredoxin iron-sulfur binding domain protein	NVIE_020610	NVIE_020610	NVIE_RS09910	1	1	1	1	8.2	97	10.69	3.0614	50341000	1697100	2235000	0	0	0	0	0	0	0	0	0	0	1999700	2175900	3020000	3880400	4142000	12340000	5399500	6485500	5611600	1354200
A0A060HLG2	A0A060HLG2	A0A060HLG2	monovalent cation/proton antiporter-2 family protein	NVIE_020730	NVIE_020730	NVIE_RS09955	1	7	7	7	14.1	425	44.803	14.397	6992900	0	0	0	0	0	0	0	0	0	103900	0	0	0	139090	271580	849180	1134500	2852300	290510	84639	1267200	0
A0A060HLJ3	A0A060HLJ3	A0A060HLJ3	hypothetical protein	NVIE_020970	NVIE_020970	NVIE_RS10075	1	6	6	6	26.8	190	20.352	105.29	151030000	0	892860	1952900	2703800	4128800	3389600	8577600	8901500	3975700	6037000	5370600	6722800	5253000	4094300	4314500	3266600	1434200	7103100	1252300	1584200	16217000	53854000
A0A060HLK0	A0A060HLK0	A0A060HLK0	Probable Zinc uptake transporter, ATP-binding protein	NVIE_021020	NVIE_021020	NVIE_RS10100	1	4	4	4	18.5	243	27.13	11.91	2201800	0	0	0	0	0	0	0	64262	0	65134	0	0	0	143800	325400	453020	231700	396110	95132	81440	253510	92333
A0A060HLK2	A0A060HLK2	A0A060HLK2	hypothetical protein	NVIE_018480	NVIE_018480	NVIE_RS08980	1	2	2	2	9.2	185	21.153	4.9754	49013000	140040	312490	371800	626800	766990	1071700	962990	1470200	2738200	5867000	1374800	234100	1437400	3756100	4652200	8118000	10020000	3707000	154500	128940	432870	669810
A0A060HLK5	A0A060HLK5	A0A060HLK5	putative blue (type1) copper domain-containing protein	NVIE_002600	NVIE_002600	NVIE_RS01260	1	2	2	2	19	153	16.751	8.9134	143230000	12039000	20582000	11195000	11179000	10764000	8369800	11221000	8211800	1847500	2194100	2830500	6544000	3998200	2894300	2093400	2036000	1545400	467180	1981200	1545500	7234300	12456000
A0A060HLL2	A0A060HLL2	A0A060HLL2	glutamate-ammonia ligase / glutamine synthetase	glnA2	NVIE_018550	NVIE_RS09025	1	5	5	5	11.9	488	55.168	14.865	538540	0	0	0	0	78432	460110	0	0	0	0	0	0	0	0	0	0	0	0	0	0	0	0
A0A060HLL3	A0A060HLL3	A0A060HLL3	putative aspartokinase	NVIE_021110	NVIE_021110	NVIE_RS10140	1	1	1	1	1.7	481	53.364	-2	0	0	0	0	0	0	0	0	0	0	0	0	0	0	0	0	0	0	0	0	0	0	0
A0A060HLL6	A0A060HLL6	A0A060HLL6	putative succinate dehydrogenase/fumarate reductase	sdhC	NVIE_002750	NVIE_RS01335	1	5	5	5	31.1	148	16.25	35.203	156150000	159360	258160	307300	1722600	764610	1257300	3511600	2994700	5106100	5104200	9706100	7396600	3176900	6956000	6044300	11741000	11651000	15049000	3779700	2547600	22443000	34478000
A0A060HLN1	A0A060HLN1	A0A060HLN1	hypothetical protein	NVIE_002930	NVIE_002930	NVIE_RS01420	1	1	1	1	29.1	103	11.106	12.895	1319100	0	0	0	0	0	0	0	0	0	0	0	0	0	0	0	0	0	0	0	0	0	1319100
A0A060HLN9	A0A060HLN9	A0A060HLN9	putative membrane associated signal transduction histidine kinase, with phosphoacceptor and ATP binding domain	NVIE_021310	NVIE_021310	NVIE_RS14620	1	17	17	17	30.2	633	69.992	37.218	2438100	0	0	0	0	0	0	0	0	0	17604	0	0	304730	790370	957890	367510	0	0	0	0	0	0
A0A060HLP2	A0A060HLP2	A0A060HLP2	membrane protein of unknown function	NVIE_018840	NVIE_018840	NVIE_RS09180	1	3	3	3	15.7	153	17.638	4.6459	2648900	0	0	0	0	0	60621	0	115670	428540	417590	70754	0	0	355600	130260	479330	590530	0	0	0	0	0
A0A060HLQ1	A0A060HLQ1	A0A060HLQ1	monovalent cation/proton antiporter-2 family protein	NVIE_018960	NVIE_018960	NVIE_RS09210	1	2	2	2	3.9	411	43.232	3.8521	17511000	0	0	167370	341030	280950	314400	585370	469850	463920	689330	777740	859540	838710	1211900	1135800	1470000	1351900	3091100	603540	350430	2156000	352350
A0A060HLQ4	A0A060HLQ4	A0A060HLQ4	chromosome segregation protein SMC	NVIE_003250	NVIE_003250	NVIE_RS01585	1	4	4	4	3.5	1184	132.32	6.8341	33469	0	0	0	0	0	0	0	0	0	0	0	16374	17095	0	0	0	0	0	0	0	0	0
A0A060HLS1;A0A060HNS7;A0A060HT58	A0A060HLS1;A0A060HNS7	A0A060HLS1	ammonia monooxygenase subunit C	amoC4	NVIE_019080	NVIE_RS09265	3	6	6	3	26.7	187	21.101	66.963	10243000000	290990000	601300000	657980000	1089500000	1169400000	696840000	1396300000	1179400000	409950000	644100000	693390000	1063100000	268160000	30770000	14654000	13030000	10079000	8113300	601820	279530	1924300	3043500
A0A060HLS2	A0A060HLS2	A0A060HLS2	aspartyl-tRNA synthetase	aspS1	NVIE_003450	NVIE_RS01685	1	7	7	7	15.3	431	48.4	10.142	214850	0	0	0	0	0	0	0	0	0	0	0	0	0	0	0	0	0	0	0	0	0	214850
A0A060HLS9	A0A060HLS9	A0A060HLS9	putative exosortase/archaeosortase family protein	NVIE_003500	NVIE_003500	NVIE_RS01710	1	4	4	4	9.6	342	37.272	18.107	31058000	315890	651900	752330	897760	969870	747400	434060	1091600	937860	1392200	425100	0	1327200	1563000	1775400	1827100	1701700	4457200	1252800	742740	3677700	4117300
A0A060HLU1	A0A060HLU1	A0A060HLU1	archaeal thermosome	ths4	NVIE_021580	NVIE_RS10375	1	21	15	15	39.8	548	58.745	58.863	3372000	0	0	0	0	0	0	0	0	0	0	0	46053	146020	202680	123880	173300	233020	2379100	43811	0	24076	0
A0A060HLV0	A0A060HLV0	A0A060HLV0	putative Dolichyl-phosphate-mannose-protein mannosyltransferase	NVIE_021730	NVIE_021730	NVIE_RS10445	1	13	13	13	19.8	764	85.381	62.913	22383000	83696	466160	408720	678370	704640	782430	892920	2946400	783650	1149300	953620	1420500	2443900	6165400	253350	821660	678940	749110	0	0	0	0
A0A060HLV5	A0A060HLV5	A0A060HLV5	exported protein of unknown function	NVIE_021780	NVIE_021780	#N/A	1	5	5	5	12.8	530	54.516	22.728	393170000	3185300	8738100	10689000	14259000	21506000	18353000	47924000	23655000	27919000	33984000	58315000	15570000	7365500	11367000	11737000	10672000	12824000	54305000	163550	55296	255430	329950
A0A060HLW8	A0A060HLW8	A0A060HLW8	hypothetical protein	NVIE_000010	NVIE_000010	#N/A	1	18	18	18	45.5	479	51.753	111.33	220550000	1981900	4987800	5656400	11892000	11159000	10502000	16457000	12731000	17234000	9438100	3943200	8184900	7041400	12605000	10295000	9042700	11920000	55304000	140730	0	0	31292
A0A060HLY3	A0A060HLY3	A0A060HLY3	hypothetical protein	NVIE_003980	NVIE_003980	NVIE_RS01925	1	4	4	4	24.8	202	22.843	9.0748	408340	0	0	0	0	0	0	0	0	0	0	0	0	0	0	0	0	0	0	0	0	408340	0
A0A060HLY8	A0A060HLY8	A0A060HLY8	30S ribosomal protein S9p	rps9p	NVIE_000200	NVIE_RS00095	1	5	5	5	37.2	156	17.125	11.672	972670	0	0	0	0	0	0	0	0	0	0	0	0	0	0	0	0	0	0	0	0	56296	916370
A0A060HLZ5	A0A060HLZ5	A0A060HLZ5	exosome complex RNA-binding protein	ecr	NVIE_000240	NVIE_RS00120	1	5	5	5	24.9	229	24.391	12.7	4149300	0	0	0	0	0	0	0	0	0	0	0	0	0	0	93766	0	0	792950	329230	348710	1340000	1244700
A0A060HM05	A0A060HM05	A0A060HM05	thiosulfate sulfurtransferase	NVIE_000340	NVIE_000340	NVIE_RS00170	1	15	15	15	43.1	306	35.13	56.534	71503000	1993500	2297900	1780400	3051900	2478800	1603300	2737900	2282700	1238700	1445200	2555000	3637000	4486300	4459000	4748700	5705900	3072100	3862900	1870700	2732800	12533000	928670
A0A060HM19	A0A060HM19	A0A060HM19	methionine adenosyltransferase	metK	NVIE_004310	NVIE_RS02085	1	10	10	10	23.9	380	41.559	23.274	9194300	257790	221970	0	212520	423810	312390	472400	489080	173050	478040	477940	420730	589050	492380	477290	368310	265580	564570	233360	133250	1055700	1075100
A0A060HM27;A0A060HCH5	A0A060HM27;A0A060HCH5	A0A060HM27	ammonia monooxygenase subunit C	amoC1	NVIE_000540	NVIE_RS00275	2	5	3	2	26.7	187	21.352	22.239	180730000	3976300	8995500	9390600	16649000	19319000	13347000	28100000	21630000	7304000	11859000	12524000	23803000	3836000	0	0	0	0	0	0	0	0	0
A0A060HM29;A0A060HFZ3	A0A060HM29	A0A060HM29	DEAD-box ATP-dependent RNA helicase	NVIE_022610	NVIE_022610	NVIE_RS10870	2	14	14	14	34.4	462	50.162	30.33	2324400	119610	117660	68162	119200	77359	106910	0	90617	20727	56452	0	0	64846	109720	100720	39745	15717	99746	111940	87348	716990	200910
A0A060HM31	A0A060HM31	A0A060HM31	translation initiation factor 2, subunit alpha	eIf-2a	NVIE_004410	NVIE_RS02140	1	4	4	4	14.9	269	30.264	6.5761	371830	0	0	0	0	0	0	0	0	0	0	0	0	0	0	0	0	0	371830	0	0	0	0
A0A060HM32	A0A060HM32	A0A060HM32	putative Zinc/iron permease	NVIE_000590	NVIE_000590	NVIE_RS00295	1	3	3	3	8.1	419	43.214	31.139	19626000	0	369260	374290	843080	564670	965350	3306800	2080600	957390	1462100	1010000	1917200	1173500	1058400	888540	544010	476060	869420	132010	71553	505150	56948
A0A060HM41	A0A060HM41	A0A060HM41	putative glycosyltransferase	NVIE_004520	NVIE_004520	NVIE_RS02190	1	14	14	14	42.9	396	43.973	52.449	16670000	385820	968620	1005000	1818000	267190	1228700	498670	1370400	1272300	1088900	523320	114060	662240	1062800	799120	702220	864160	121730	27001	20354	395100	1474100
A0A060HM42	A0A060HM42	A0A060HM42	thiol-disulfide isomerase	NVIE_022770	NVIE_022770	NVIE_RS10935	1	8	8	8	26	385	42.061	13.159	973420	44169	0	44469	49288	0	0	0	0	73942	92760	0	0	0	0	0	153380	301990	213430	0	0	0	0
A0A060HM48	A0A060HM48	A0A060HM48	30S ribosomal protein S15p/S13e	rps15p	NVIE_004560	NVIE_RS02210	1	6	6	6	36.9	149	16.534	8.9229	1260900	0	0	0	0	0	0	0	0	0	0	0	0	0	0	0	0	0	0	0	0	230150	1030800
A0A060HM57	A0A060HM57	A0A060HM57	exported protein of unknown function	NVIE_020090	NVIE_020090	NVIE_RS09665	1	7	7	7	19.8	405	43.588	53.335	9261800	0	0	0	69130	0	0	0	0	0	66893	0	99099	261290	280140	405320	244660	292280	523210	230290	322230	5539600	927660
A0A060HM78	A0A060HM78	A0A060HM78	exported protein of unknown function	NVIE_020230	NVIE_020230	NVIE_RS09725	1	7	7	7	21.2	373	40.134	15.15	9278000	30522	60269	75085	503580	672440	499650	299500	257360	1193800	191770	0	0	193890	567330	522050	598910	885280	2726500	0	0	0	0
A0A060HM83	A0A060HM83	A0A060HM83	hypothetical protein	NVIE_004910	NVIE_004910	NVIE_RS02390	1	3	3	3	14.3	140	14.128	7.9176	149750000	986740	1716100	2473400	3497100	3526100	3649800	4995000	3608700	5863400	12085000	4901100	1741100	2127400	2701200	3704700	6463800	6583500	24463000	6289600	4586800	26326000	17460000
A0A060HM85	A0A060HM85	A0A060HM85	putative anaerobic ribonucleoside-triphosphate reductase	NVIE_020280	NVIE_020280	NVIE_RS09740	1	11	11	11	14.3	711	76.065	14.694	753160	133300	164040	56986	99707	55410	27912	25848	18571	15463	19527	19619	0	28858	18288	30014	0	0	22517	0	0	0	17089
A0A060HM89	A0A060HM89	A0A060HM89	hypothetical protein	NVIE_004960	NVIE_004960	NVIE_RS02415	1	5	5	5	35.8	120	14.004	7.0242	1606200	0	0	0	0	0	0	0	0	0	0	0	0	0	0	0	0	0	0	0	0	184610	1421600
A0A060HM90	A0A060HM90	A0A060HM90	exported protein of unknown function	NVIE_023340	NVIE_023340	NVIE_RS14935	1	5	5	5	30.5	164	17.53	51.57	30839000	131650	0	755070	802520	538600	548880	2681200	0	432540	2143000	2741300	0	0	591100	0	609040	935740	5950700	2077500	1927400	5718500	2254000
A0A060HM92	A0A060HM92	A0A060HM92	acetoacetyl-CoA thiolase subunit A	NVIE_020330	NVIE_020330	NVIE_RS09760	1	12	12	12	30.7	388	40.732	40.662	12206000	1029200	1131600	693920	853030	835980	476920	877680	531390	231730	249570	328240	605300	371840	692970	488700	367940	262310	842060	108510	33903	366450	826590
A0A060HM94	A0A060HM94	A0A060HM94	50S ribosomal protein L5p	rpl5p	NVIE_0504	NVIE_RS02445	1	5	5	5	28.4	169	18.826	12.606	1077900	0	0	0	0	0	0	0	0	0	0	0	0	0	0	0	0	0	0	0	0	250400	827540
A0A060HMA0	A0A060HMA0	A0A060HMA0	hypothetical protein	NVIE_023440	NVIE_023440	NVIE_RS11225	1	5	5	5	35.6	149	15.497	39.397	43579000	325340	537860	514900	1305500	808990	982110	1546900	1150100	1113000	1391900	2160400	1463200	795800	1251100	1316600	1455400	1682200	7448800	1823300	1229400	7554900	5721700
A0A060HMB0	A0A060HMB0	A0A060HMB0	proteasome subunit alpha	psmA1	NVIE_005150	NVIE_RS02520	1	16	16	16	43.3	245	26.685	56.805	43846000	1404000	2016400	1402000	2164600	1485500	1492500	2052100	2375200	1051300	1828600	1673300	2237600	2209600	2334600	2466100	1684500	1439200	3396600	908800	984690	3334400	3904700
A0A060HMB2	A0A060HMB2	A0A060HMB2	ATP phosphoribosyltransferase	hisG	NVIE_023580	NVIE_RS11300	1	1	1	1	2.7	329	36.957	-2	20539	0	0	0	0	0	0	0	0	0	0	0	0	0	0	0	0	0	0	0	0	0	20539
A0A060HMB4	A0A060HMB4	A0A060HMB4	heme-copper oxidase subunit I	coxA2	NVIE_001340	NVIE_RS00660	1	4	1	1	6	530	59.412	2.1774	1397300	0	0	0	741220	261150	245450	0	0	0	149440	0	0	0	0	0	0	0	0	0	0	0	0
A0A060HMB7	A0A060HMB7	A0A060HMB7	putative PQQ dependent glucose 1-dehydrogenase	NVIE_023630	NVIE_023630	NVIE_RS11320	1	17	17	17	52	375	39.832	68.698	29547000	0	0	0	0	0	0	0	0	0	0	0	753040	54853	455370	596620	1855200	2720700	15341000	2488600	905250	1869000	2507100
A0A060HMC0	A0A060HMC0	A0A060HMC0	hypothetical protein	NVIE_001390	NVIE_001390	NVIE_RS00680	1	1	1	1	9.5	105	11.488	2.8489	95461000	5465600	12023000	6947900	5385700	4984700	3298100	5795500	4331100	1502900	1957200	2447200	5942900	2758500	2803300	2999200	2638700	2225900	6374300	1639200	774560	4872000	8294000
A0A060HMD5	A0A060HMD5	A0A060HMD5	hypothetical protein	NVIE_005370	NVIE_005370	NVIE_RS02630	1	1	1	1	7	172	18.188	3.37	577910	0	0	0	0	0	0	0	0	0	0	0	0	0	0	0	0	0	0	0	0	305040	272870
A0A060HMD9	A0A060HMD9	A0A060HMD9	putative exported polysaccharide deacetylase family protein	NVIE_023870	NVIE_023870	NVIE_RS11430	1	4	4	4	14.2	246	26.077	7.7481	1937000	0	0	0	0	0	0	0	0	0	0	0	0	0	0	0	0	0	0	0	0	1361200	575770
A0A060HME1	A0A060HME1	A0A060HME1	hypothetical protein	NVIE_005420	NVIE_005420	NVIE_RS02655	1	3	3	3	43.2	74	7.6512	3.3572	1364300	0	0	0	0	0	0	0	0	0	0	0	0	0	0	0	0	0	0	0	0	109340	1254900
A0A060HME2	A0A060HME2	A0A060HME2	putative membrane associated signal transduction histidine kinase, with extracellular ligand binding and ATP binding domain	NVIE_001570	NVIE_001570	NVIE_RS00775	1	36	36	35	54.6	635	70.237	213.3	60694000	0	20710	0	217080	386580	438710	597530	997840	971300	1444800	1370000	3471400	2838200	6896700	9707500	6150400	5397400	16201000	2220800	895260	470810	0
A0A060HMF2	A0A060HMF2	A0A060HMF2	chaperone protein dnaK	dnaK	NVIE_024010	NVIE_RS11500	1	28	28	28	44.6	612	65.769	120.83	33159000	2145300	4082500	3556400	4383300	2623400	2039800	2186000	1895000	908270	1091000	470770	804670	1493000	1220700	1046400	591130	322020	1448000	576690	217130	38257	18844
A0A060HMF5	A0A060HMF5	A0A060HMF5	CDP-diacylglycerol--glycerol-3-phosphate 3-phosphatidyltransferase	pgsA	NVIE_005560	NVIE_RS02730	1	4	4	4	10.9	202	20.724	9.5356	26364000	0	0	0	0	0	0	366840	219590	203600	0	468220	491090	280670	423530	1132100	1672200	2130000	5399700	998580	729930	5255300	6593000
A0A060HMH0	A0A060HMH0	A0A060HMH0	putative dienelactone hydrolase family	NVIE_024180	NVIE_024180	NVIE_RS11585	1	6	6	6	36.2	279	29.622	47.375	1417700	0	0	0	0	0	0	0	0	0	0	354100	0	0	0	43870	34723	41388	113060	0	0	318390	512210
A0A060HMI4	A0A060HMI4	A0A060HMI4	conserved protein of unknown function	NVIE_021040	NVIE_021040	NVIE_RS10110	1	1	1	1	14.9	74	8.4419	2.4834	1316700	0	0	0	0	0	0	0	0	0	0	0	0	0	0	0	0	0	1316700	0	0	0	0
A0A060HMI8	A0A060HMI8	A0A060HMI8	protein of unknown function	NVIE_002040	NVIE_002040	NVIE_RS00990	1	1	1	1	11.6	155	16.236	-2	162180	0	0	0	0	0	0	0	0	0	0	0	0	0	162180	0	0	0	0	0	0	0	0
A0A060HMI9	A0A060HMI9	A0A060HMI9	Kelch repeat-containing protein	NVIE_021080	NVIE_021080	NVIE_RS10130	1	4	4	4	12.2	343	35.281	9.7982	335080	0	0	0	0	0	0	0	0	0	0	0	0	0	0	0	0	0	0	0	60359	274720	0
A0A060HMK5	A0A060HMK5	A0A060HMK5	protein of unknown function	NVIE_006030	NVIE_006030	NVIE_RS02950	1	2	2	2	10.3	234	25.433	12.307	396610	0	0	0	0	0	0	0	0	0	0	0	0	0	0	0	0	0	79630	0	0	101800	215180
A0A060HML0	A0A060HML0	A0A060HML0	protein of unknown function	NVIE_024640	NVIE_024640	NVIE_RS11810	1	2	2	2	26.2	80	8.9614	6.8848	22611000	0	0	0	293760	289420	456520	586390	712400	1236600	442540	342260	677040	731350	1434200	2753400	7589800	4231000	558140	112320	0	164200	0
A0A060HML2	A0A060HML2	A0A060HML2	hypothetical protein	NVIE_002130	NVIE_002130	NVIE_RS01035	1	1	1	1	10	120	13.711	3.6966	1522600	0	0	0	0	0	0	0	0	0	0	0	0	0	0	0	0	143200	429720	122330	0	286110	541250
A0A060HML5	A0A060HML5	A0A060HML5	ABC efflux transporter, ATP-binding protein	NVIE_024690	NVIE_024690	NVIE_RS11835	1	5	5	5	19.3	326	35.968	17.488	576670	0	0	0	0	0	0	0	0	0	0	0	0	0	0	0	0	0	0	0	0	0	576670
A0A060HML7	A0A060HML7	A0A060HML7	Beta propeller domain containing protein	NVIE_002220	NVIE_002220	NVIE_RS01085	1	34	34	34	53.1	766	84.07	323.31	33484000	16737	0	25434	99715	93786	84118	252630	524230	252070	854610	1633700	6448100	18604000	656940	684330	202740	38291	357800	1143300	1511600	0	0
A0A060HMM4	A0A060HMM4	A0A060HMM4	membrane protein of unknown function	NVIE_024780	NVIE_024780	NVIE_RS11875	1	1	1	1	8.8	114	12.524	-2	561390	0	0	0	561390	0	0	0	0	0	0	0	0	0	0	0	0	0	0	0	0	0	0
A0A060HMP2	A0A060HMP2	A0A060HMP2	putative cytochrome b/b6	petB	NVIE_002610	NVIE_RS01265	1	17	17	17	28.2	543	60.053	203.93	92326000	11070000	16934000	10494000	11616000	7593700	5625200	6454300	5172000	1554800	1811700	1500000	3095700	2139800	2437100	1689300	721880	585780	1465200	150580	57933	38595	117680
A0A060HMQ1	A0A060HMQ1	A0A060HMQ1	succinate dehydrogenase flavoprotein subunit/fumarate reductase	sdhA	NVIE_002760	NVIE_RS01340	1	39	39	39	62.8	570	63.317	323.31	250910000	0	45624	96744	8981800	473860	7998600	21992000	9985100	2940400	10136000	1037000	44422000	4549800	12244000	19768000	28345000	20583000	37700000	14634000	3525500	1388700	61832
A0A060HMQ2	A0A060HMQ2	A0A060HMQ2	protein of unknown function	NVIE_021390	NVIE_021390	NVIE_RS10275	1	7	7	7	12.2	444	51.452	7.9382	229050	0	0	0	0	0	0	0	0	0	0	0	0	0	0	0	0	0	0	0	0	17758	211300
A0A060HMQ4	A0A060HMQ4	A0A060HMQ4	protein of unknown function	NVIE_006520	NVIE_006520	NVIE_RS03190	1	1	1	1	7.4	149	16.253	3.0081	1434800	0	0	0	0	0	0	227720	0	0	0	246100	0	0	0	0	0	0	336480	113120	81019	280030	150310
A0A060HMQ5	A0A060HMQ5	A0A060HMQ5	histidine--tRNA ligase	hisS	NVIE_002810	NVIE_RS01365	1	1	1	1	1.9	462	50.413	1.5118	28062	0	0	0	0	0	0	0	0	0	0	0	0	0	0	0	0	0	0	0	0	0	28062
A0A060HMQ6	A0A060HMQ6	A0A060HMQ6	ABC efflux transporter, ATP-binding protein, Drug Exporter-1 (DrugE1) Family	NVIE_025090	NVIE_025090	NVIE_RS11990	1	1	1	1	2.8	318	35.736	2.7266	214720	0	0	0	0	0	0	0	0	0	0	0	0	0	0	0	104110	110610	0	0	0	0	0
A0A060HMS6	A0A060HMS6	A0A060HMS6	putative adenylyl-sulfate kinase	cysC	NVIE_021700	NVIE_RS10430	1	3	3	3	11.5	183	20.645	4.4304	1865700	0	0	0	0	0	0	0	0	1104200	0	0	0	587460	0	0	0	0	0	0	0	0	174090
A0A060HMT2	A0A060HMT2	A0A060HMT2	3-hydroxypropionyl-CoA synthetase	NVIE_003120	NVIE_003120	NVIE_RS01515	1	27	27	27	35.1	707	76.694	55.711	5362700	231480	272190	141320	289620	88229	119690	165570	117610	0	44569	44527	155100	124010	209770	148890	42952	111190	1331200	1275800	371250	14254	63458
A0A060HMU1	A0A060HMU1	A0A060HMU1	proline--tRNA ligase	proS	NVIE_003210	NVIE_RS01570	1	3	3	3	7.1	490	55.384	6.37	84655	0	0	0	0	0	0	0	0	0	0	0	0	0	0	0	0	0	0	0	0	84655	0
A0A060HMU6	A0A060HMU6	A0A060HMU6	hypothetical protein	NVIE_021940	NVIE_021940	NVIE_RS10550	1	2	2	2	15.9	113	12.956	3.0109	1935000	0	0	0	0	0	0	368100	0	0	0	0	0	0	0	0	0	0	0	0	0	375540	1191300
A0A060HMU9	A0A060HMU9	A0A060HMU9	DNA/RNA-binding protein Alba	albA	NVIE_003310	NVIE_RS01615	1	6	6	6	59.8	102	11.058	24.587	6724800	297610	456300	444160	215700	178930	84579	146570	0	0	0	0	0	0	0	0	0	0	127420	56531	139330	1317600	3260100
A0A060HMV1	A0A060HMV1	A0A060HMV1	conserved exported protein of unknown function	NVIE_025480	NVIE_025480	NVIE_RS12185	1	2	2	2	11.9	176	19.107	5.3025	4634500	0	0	0	0	0	0	0	0	0	0	0	0	86469	467040	496530	314860	268520	990230	407370	174390	744210	684950
A0A060HMV2	A0A060HMV2	A0A060HMV2	Geranylgeranyl reductase family protein	NVIE_003360	NVIE_003360	NVIE_RS01640	1	2	2	2	5.9	388	41.61	2.5194	144550	0	0	0	0	0	0	0	0	0	0	0	0	0	0	0	0	0	144550	0	0	0	0
A0A060HMV6	A0A060HMV6	A0A060HMV6	protoheme IX farnesyltransferase	ctaB-1	NVIE_003410	NVIE_RS01665	1	7	7	7	17.4	311	34.046	64.608	79667000	405140	1126600	993250	1763400	1786300	1560700	2943100	2108100	2229900	4695000	4523100	3485500	2340200	3000600	3293200	3351100	3956200	12861000	2910300	1649700	7484600	11200000
A0A060HMW5	A0A060HMW5	A0A060HMW5	exported protein of unknown function with cupredoxin domain	NVIE_025630	NVIE_025630	NVIE_RS12260	1	13	13	13	33.5	489	53.189	75.694	3488500	0	0	0	0	0	0	0	0	0	0	0	0	0	0	37223	95182	268000	1337100	269230	310890	1170900	0
A0A060HMW6	A0A060HMW6	A0A060HMW6	conserved protein of unknown function	NVIE_022250	NVIE_022250	NVIE_RS10700	1	1	1	1	12.6	87	9.6601	24.423	#NUM!	#NUM!	#NUM!	#NUM!	#NUM!	#NUM!	#NUM!	#NUM!	#NUM!	#NUM!	#NUM!	#NUM!	#NUM!	#NUM!	#NUM!	#NUM!	#NUM!	#NUM!	#NUM!	#NUM!	#NUM!	#NUM!	#NUM!
A0A060HMX2	A0A060HMX2	A0A060HMX2	hypothetical protein	NVIE_0699	NVIE_0699	NVIE_RS03345	1	1	1	1	6.1	148	15.124	5.9287	184560000	1767500	2860200	2952000	5635800	5822800	5573500	11883000	6864000	7470900	10149000	13137000	12480000	3823600	5566300	7827900	7651200	7144700	17489000	4610600	2782800	13394000	27674000
A0A060HMZ5	A0A060HMZ5	A0A060HMZ5	30S ribosomal protein S8e	rps8e	NVIE_006980	NVIE_RS03385	1	2	2	2	16.2	130	14.204	2.8281	602030	0	0	0	0	0	0	0	0	0	0	0	0	0	0	0	0	0	0	0	0	0	602030
A0A060HN04	A0A060HN04	A0A060HN04	conserved protein of unknown function	NVIE_022840	NVIE_022840	NVIE_RS10965	1	1	1	1	21.2	85	8.7012	63.003	18196000	0	0	0	0	0	612620	0	810660	979830	1405100	1493000	2702200	715360	1122800	1175900	1158800	1062300	0	508980	387110	1858300	2202800
A0A060HN08	A0A060HN08	A0A060HN08	archaeal A1A0-type ATP synthase, subunit A	atpA	NVIE_022900	NVIE_RS10990	1	47	47	47	73.7	600	66.248	220.24	74577000	3300700	4440500	3069400	4531500	3443600	2173900	3919400	2800100	1771100	5096100	1830300	1898000	2403400	2315400	2555100	1739200	1690200	8478300	6251100	8600800	2212200	56772
A0A060HN10	A0A060HN10	A0A060HN10	hypothetical protein	NVIE_004140	NVIE_004140	NVIE_RS01990	1	1	1	1	13.6	66	6.872	1.7898	#NUM!	#NUM!	#NUM!	#NUM!	#NUM!	#NUM!	#NUM!	#NUM!	#NUM!	#NUM!	#NUM!	#NUM!	#NUM!	#NUM!	#NUM!	#NUM!	#NUM!	#NUM!	#NUM!	#NUM!	#NUM!	#NUM!	#NUM!
A0A060HN12	A0A060HN12	A0A060HN12	archaeal A1A0-type ATP synthase, subunit I	atpI	NVIE_022970	NVIE_RS11010	1	32	32	32	43.5	711	77.805	323.31	481440000	1063700	2226500	2848500	6610700	8630000	8640500	18833000	24580000	15036000	25631000	27170000	45667000	43351000	46755000	34003000	24981000	26948000	77243000	30729000	8387300	968370	1131800
A0A060HN18	A0A060HN18	A0A060HN18	hypothetical protein	NVIE_0426	NVIE_0426	NVIE_RS02040	1	2	2	2	8.2	196	23.546	3.3745	144320	0	0	0	0	0	0	0	0	0	0	0	0	0	0	0	0	0	0	0	0	38043	106280
A0A060HN20	A0A060HN20	A0A060HN20	cation diffusion facilitator family transporter	czcD	NVIE_023060	NVIE_RS11060	1	1	1	1	2.2	325	35.42	1.5492	306880	0	0	0	0	0	0	0	0	0	0	0	0	0	0	106070	117930	82887	0	0	0	0	0
A0A060HN21	A0A060HN21	A0A060HN21	membrane protein of unknown function	NVIE_007360	NVIE_007360	NVIE_RS03565	1	1	1	1	2.8	430	45.303	3.4935	141450	0	0	0	0	0	0	0	0	0	0	0	0	0	0	0	0	0	141450	0	0	0	0
A0A060HN22	A0A060HN22	A0A060HN22	hypothetical protein	NVIE_004270	NVIE_004270	NVIE_RS02065	1	7	7	7	20.8	336	36.739	12.147	620980	0	0	0	0	0	0	0	0	0	0	0	0	0	0	0	0	0	0	0	0	104690	516290
A0A060HN46	A0A060HN46	A0A060HN46	DNA/RNA-binding protein Alba	albA2	NVIE_007670	NVIE_RS03735	1	6	6	6	72.7	110	11.942	29.962	17726000	898710	1633800	970070	717410	642160	407240	972670	351560	0	216840	0	0	161670	0	0	140390	0	0	435640	525650	3416300	6235800
A0A060HN48	A0A060HN48	A0A060HN48	Peptidase M50 (modular protein)	NVIE_026290	NVIE_026290	NVIE_RS12555	1	3	3	3	12.7	268	29.568	9.7078	121940000	0	0	0	0	0	15508000	44651000	0	12485000	19254000	29215000	0	0	0	0	77782	63812	214870	55353	0	332120	77795
A0A060HN76	A0A060HN76	A0A060HN76	SNF7-domain-containing protein	NVIE_004810	NVIE_004810	NVIE_RS02340	1	1	1	1	4.2	216	23.482	2.4282	57364	0	0	0	0	0	0	0	0	0	0	0	0	0	0	0	0	0	0	0	0	0	57364
A0A060HN84	A0A060HN84	A0A060HN84	TPR repeat protein	NVIE_008090	NVIE_008090	NVIE_RS03950	1	15	15	15	36.4	374	42.807	26.556	2101300	0	0	0	0	0	0	0	0	0	0	0	0	0	0	0	0	0	0	0	0	140930	1960300
A0A060HN92	A0A060HN92	A0A060HN92	ammonium transporter	amt3	NVIE_023840	NVIE_RS11415	1	2	2	2	6.6	408	43.255	63.851	108260000	0	1105700	1600500	3186800	5463400	7596600	11454000	9377300	13289000	5974700	2696600	7121700	2971600	11805000	9648700	10819000	4152000	0	0	0	0	0
A0A060HN93	A0A060HN93	A0A060HN93	Regulatory protein, ArsR	NVIE_004970	NVIE_004970	NVIE_RS02420	1	8	8	8	45.7	151	17.094	205.48	24148000	0	0	0	0	0	0	0	105450	0	284160	735500	4489000	17869000	0	0	0	0	0	0	0	123720	541500
A0A060HNA0	A0A060HNA0	A0A060HNA0	30S ribosomal protein S4e	rps4e	NVIE_005010	NVIE_RS02450	1	9	9	9	36.7	237	25.902	12.856	1187800	0	0	0	0	0	0	0	0	0	0	0	0	0	0	0	0	0	0	0	15817	292850	879110
A0A060HNA2	A0A060HNA2	A0A060HNA2	protein of unknown function	NVIE_026590	NVIE_026590	NVIE_RS12705	1	12	12	12	15.3	783	86.714	14.773	1260700	0	0	0	0	0	0	0	0	119700	150800	0	0	130090	686800	173290	0	0	0	0	0	0	0
A0A060HNA3	A0A060HNA3	A0A060HNA3	exported protein of unknown function	NVIE_023940	NVIE_023940	NVIE_RS11460	1	11	11	11	18.6	549	61.535	27.984	1710800	0	0	0	0	0	0	0	0	0	0	0	0	0	0	55422	266070	426360	962910	0	0	0	0
A0A060HNA5	A0A060HNA5	A0A060HNA5	putative SNF7 protein	NVIE_008280	NVIE_008280	NVIE_RS04040	1	8	8	8	37	216	23.481	20.829	1822700	0	0	0	0	0	0	0	0	0	0	0	0	0	0	0	0	0	0	0	0	395940	1426800
A0A060HNA6	A0A060HNA6	A0A060HNA6	50S ribosomal protein L29p	rpl29p	NVIE_005060	NVIE_RS02475	1	1	1	1	11.6	69	8.0274	1.8229	789820	0	0	0	0	0	0	0	0	0	0	0	0	0	0	0	0	0	0	0	0	0	789820
A0A060HNB3	A0A060HNB3	A0A060HNB3	50S ribosomal protein L4p	rpl4p	NVIE_005110	NVIE_RS02500	1	15	15	15	56	273	29.277	52.151	13893000	549200	897420	630900	690570	334420	364900	54027	242710	65597	0	0	0	45177	157560	34663	129180	44359	1264100	802080	506890	916640	6162400
A0A060HNB5	A0A060HNB5	A0A060HNB5	heat shock protein Hsp20	hsp20-4	NVIE_024030	NVIE_RS11510	1	16	16	16	68.4	193	21.698	97.239	24561000	0	117380	35191	70824	93595	51821	266540	197540	40319	0	0	131910	331340	152580	448450	280250	264090	1620800	465620	439060	6352600	13201000
A0A060HNB6	A0A060HNB6	A0A060HNB6	Copper-exporting P-type ATPase A	copA1	NVIE_008380	NVIE_RS04090	1	14	14	14	16.9	817	85.228	26.95	6804700	0	0	0	0	0	0	0	0	22198	60904	0	18023	73889	173450	470950	835030	597020	3782000	325090	446120	0	0
A0A060HNC6	A0A060HNC6	A0A060HNC6	DNA-directed RNA polymerase subunit K	rpoK	NVIE_008470	NVIE_RS04125	1	1	1	1	8	137	15.286	2.8713	66422	0	0	0	0	0	0	0	0	0	0	0	0	0	0	0	0	0	0	0	0	0	66422
A0A060HND3	A0A060HND3	A0A060HND3	ABC uptake transporter, substrate-binding protein	NVIE_024150	NVIE_024150	NVIE_RS11570	1	36	36	36	84.3	364	38.962	323.31	3858000000	6452400	15980000	22096000	43427000	47089000	40691000	95934000	63024000	66677000	108670000	171870000	160370000	61287000	155280000	215890000	293500000	295770000	1292000000	321570000	237530000	132360000	10552000
A0A060HND6	A0A060HND6	A0A060HND6	protein of unknown function	NVIE_026960	NVIE_026960	NVIE_RS12890	1	1	1	1	7.1	141	15.146	2.1522	404470	0	0	0	0	0	0	0	0	0	0	0	0	0	0	0	0	0	0	0	0	133860	270610
A0A060HNE0	A0A060HNE0	A0A060HNE0	protein of unknown function	NVIE_027010	NVIE_027010	NVIE_RS12915	1	9	9	9	30.8	133	15.618	111.87	32678000	0	0	0	0	0	0	89207	196590	161440	173750	0	183770	722240	1319700	784550	873020	1206000	5698900	1046000	949950	10205000	9068600
A0A060HNE3	A0A060HNE3	A0A060HNE3	peptide chain release factor subunit 1	prf	NVIE_005350	NVIE_RS02615	1	3	3	3	6.3	427	47.602	3.2073	121480	0	0	0	0	0	0	0	0	0	0	0	0	0	0	0	0	0	0	0	0	50913	70570
A0A060HNE8	A0A060HNE8	A0A060HNE8	putative glyceraldehyde-3-phosphate dehydrogenase, phosphorylating	gap	NVIE_005380	NVIE_RS02635	1	3	3	3	9.5	379	43.092	8.5386	95189	0	0	0	0	0	0	0	0	0	0	0	0	0	0	0	0	0	0	0	0	0	95189
A0A060HNE9	A0A060HNE9	A0A060HNE9	cation diffusion facilitator family transporter	NVIE_027100	NVIE_027100	NVIE_RS12960	1	2	2	2	5	300	32.567	4.5456	2296800	0	0	0	0	0	0	0	0	101650	0	0	279220	117070	298990	363120	312870	135520	688330	0	0	0	0
A0A060HNF1	A0A060HNF1	A0A060HNF1	cobalamin-5-phosphate synthase	cobS	NVIE_024300	NVIE_RS11645	1	2	2	2	11.6	251	25.965	2.7416	223480	0	0	0	0	0	0	0	0	76177	0	0	0	0	0	0	0	61417	0	0	0	85887	0
A0A060HNF2	A0A060HNF2	A0A060HNF2	protein of unknown function	NVIE_008690	NVIE_008690	NVIE_RS04245	1	11	11	11	37.3	153	18.125	81.768	44805000	0	0	0	0	0	0	0	315560	609090	1626300	0	0	576380	1900400	2116500	5610900	9726100	22324000	0	0	0	0
A0A060HNF7	A0A060HNF7	A0A060HNF7	membrane protein of unknown function	NVIE_024350	NVIE_024350	NVIE_RS11670	1	4	4	4	11.7	393	40.97	12.102	1469200	0	0	0	0	0	0	0	0	0	0	0	0	0	0	0	0	0	0	0	48496	979860	440840
A0A060HNG4	A0A060HNG4	A0A060HNG4	30S ribosomal protein S19e	rps19e	NVIE_024400	NVIE_RS11695	1	3	3	3	17.2	151	16.781	1.9515	208340	0	0	0	0	0	0	0	0	0	0	0	0	0	0	0	0	0	0	0	0	0	208340
A0A060HNG6	A0A060HNG6	A0A060HNG6	ammonia monooxygenase subunit A	amoA	NVIE_027270	NVIE_RS13055	1	8	8	8	31.9	216	24.377	133.56	5905900000	155420000	338370000	406160000	771290000	571650000	326090000	1025000000	666470000	208440000	349500000	405210000	481490000	141000000	17554000	7801600	6944100	6518000	10607000	1517800	856110	3722800	4283600
A0A060HNH5	A0A060HNH5	A0A060HNH5	hypothetical protein	NVIE_008930	NVIE_008930	NVIE_RS04365	1	2	2	2	3.6	551	60.871	-2	37504	0	0	0	0	0	0	0	0	0	0	0	0	0	0	0	0	0	0	20178	17326	0	0
A0A060HNI0	A0A060HNI0	A0A060HNI0	archaeal A1A0-type ATP synthase, subunit F	atpF	NVIE_005620	NVIE_RS02760	1	6	6	6	68.4	98	10.637	34.553	10263000	0	0	0	0	0	0	0	0	0	1458900	0	0	0	0	0	0	36869	0	0	118090	2205000	6443900
A0A060HNI2	A0A060HNI2	A0A060HNI2	Six-hairpin glycosidase-like protein	NVIE_024570	NVIE_024570	NVIE_RS11780	1	1	1	1	1.7	460	50.936	-2	3606300	0	170890	0	0	564360	728700	0	861040	372880	830340	0	0	78051	0	0	0	0	0	0	0	0	0
A0A060HNI6	A0A060HNI6	A0A060HNI6	putative chaperone protein DnaJ	dnaJ-1	NVIE_005670	NVIE_RS02780	1	1	1	1	6.5	139	15.804	2.2681	232670	0	0	0	0	0	0	0	232670	0	0	0	0	0	0	0	0	0	0	0	0	0	0
A0A060HNJ9	A0A060HNJ9	A0A060HNJ9	putative superfamily II DNA/RNA helicase, SNF2 family	NVIE_009160	NVIE_009160	NVIE_RS04475	1	9	9	9	8.6	1004	115.84	17.778	437650	0	0	0	0	0	0	0	0	0	37227	95258	284640	20523	0	0	0	0	0	0	0	0	0
A0A060HNL8	A0A060HNL8	A0A060HNL8	putative CRISPR-associated exonuclease, Cas4 family	NVIE_027860	NVIE_027860	NVIE_RS13320	1	4	4	4	16.6	217	24.789	6.2589	908130	0	0	0	0	0	0	0	0	0	0	0	0	40440	81476	146340	40627	73457	93208	0	0	212350	220220
A0A060HNM0	A0A060HNM0	A0A060HNM0	protein of unknown function	NVIE_024850	NVIE_024850	NVIE_RS11895	1	2	2	2	8.6	244	26.234	9.3845	905070	0	57932	49579	83691	75965	57709	87928	66759	59767	62894	0	85921	51208	0	165720	0	0	0	0	0	0	0
A0A060HNM8	A0A060HNM8	A0A060HNM8	heat-shock protein Hsp21	hsp21	NVIE_027960	NVIE_RS13370	1	10	10	10	58.6	128	14.563	85.922	93056000	3504400	9850700	6774500	8731800	4363300	2023800	4319600	2320700	1460700	2313900	2354000	3057200	2045300	2513600	2924200	3042200	3496600	8004900	2354600	1486400	7456000	8657700
A0A060HNN1	A0A060HNN1	A0A060HNN1	protein of unknown function	NVIE_024930	NVIE_024930	NVIE_RS11930	1	5	5	5	20.3	246	27.452	67.491	26304000	0	0	0	0	0	0	194400	0	328120	408660	655750	1941100	1181000	9788000	11179000	175810	106340	147330	0	0	93821	104900
A0A060HNN3	A0A060HNN3	A0A060HNN3	exported protein of unknown function	NVIE_028020	NVIE_028020	NVIE_RS13400	1	2	2	2	13.9	216	23.311	9.948	9797000	105320	201570	268120	518150	451820	543080	0	625610	913080	1618700	0	0	202020	414640	411210	466340	603730	181460	1551400	590670	130120	0
A0A060HNN9	A0A060HNN9	A0A060HNN9	putative Na+(Li+)/H+ antiporter	napA	NVIE_006090	NVIE_RS02985	1	2	2	2	4	422	44.759	5.0263	3360100	0	0	0	0	0	0	0	72786	0	0	166360	346370	98926	411010	470570	504600	439180	850280	0	0	0	0
A0A060HNQ5	A0A060HNQ5	A0A060HNQ5	tyrosine--tRNA ligase	tyrS	NVIE_028290	NVIE_RS13510	1	3	3	3	9.2	348	39.417	3.0904	93577	0	0	0	0	0	0	0	0	0	0	0	0	0	0	0	0	0	0	0	0	0	93577
A0A060HNR3	A0A060HNR3	A0A060HNR3	50S ribosomal protein L2p	rpl2p	NVIE_025160	NVIE_RS12020	1	11	11	11	56.5	246	26.161	36.011	22749000	825550	1311100	762230	1012900	886520	954340	1726200	1299100	688690	892970	796710	1400800	808720	765140	626990	686690	437910	1844300	373670	199450	827020	3621600
A0A060HNT0	A0A060HNT0	A0A060HNT0	protein of unknown function	NVIE_006430	NVIE_006430	NVIE_RS03145	1	11	11	11	40.9	259	28.389	36.807	13855000	0	0	0	0	0	0	0	0	0	0	0	0	176880	349350	548160	830870	904280	6626200	1946000	1149600	750490	573490
A0A060HNW4	A0A060HNW4	A0A060HNW4	protein of unknown function	NVIE_025550	NVIE_025550	NVIE_RS12220	1	4	4	4	36.7	139	15.053	23.657	886440	0	0	0	0	0	0	0	0	0	0	0	0	0	0	0	0	0	0	0	0	0	886440
A0A060HNY1	A0A060HNY1	A0A060HNY1	putative AAA+ ATPase associated with various cellular activities	NVIE_006870	NVIE_006870	NVIE_RS03330	1	2	2	2	2	920	106.47	1.501	8989.9	0	0	0	0	0	0	0	0	0	0	0	0	0	0	0	0	0	8989.9	0	0	0	0
A0A060HNY9	A0A060HNY9	A0A060HNY9	putative rhomboid family protein	NVIE_029200	NVIE_029200	NVIE_RS13970	1	6	6	6	17.5	338	36.779	190.79	80222000	214340	754100	764640	1777500	2530200	2543900	5641500	5205400	4129700	6416100	4595100	6902900	4343000	5967900	6028400	6995500	7418500	7747700	0	0	245600	0
A0A060HNZ2	A0A060HNZ2	A0A060HNZ2	putative subtilase family protein	NVIE_029250	NVIE_029250	NVIE_RS13990	1	16	16	16	11.8	1573	166.5	41.005	1668000	0	0	0	0	0	0	266100	531420	159390	220010	147050	113300	43827	22158	10223	0	0	44641	9856.9	24752	75261	0
A0A060HNZ5	A0A060HNZ5	A0A060HNZ5	30S ribosomal protein S28e	rps28e	NVIE_029300	NVIE_RS14015	1	2	2	2	31.9	72	8.0835	4.2544	1328200	0	0	0	0	0	0	0	0	0	0	0	0	0	0	0	0	0	0	0	0	754520	573700
A0A060HNZ6	A0A060HNZ6	A0A060HNZ6	hypothetical protein	NVIE_010650	NVIE_010650	NVIE_RS05150	1	2	2	2	12.3	179	20.046	3.6364	477180	0	0	0	0	0	0	0	0	0	0	0	0	0	0	0	0	0	0	0	0	0	477180
A0A060HP15	A0A060HP15	A0A060HP15	protein of unknown function	NVIE_025990	NVIE_025990	NVIE_RS12425	1	2	2	2	3.4	534	58.87	3.0634	152340	0	0	0	0	0	0	0	0	0	0	0	0	0	0	0	36592	115750	0	0	0	0	0
A0A060HP25	A0A060HP25	A0A060HP25	hydroxyacyl-CoA dehydrogenase	NVIE_010920	NVIE_010920	NVIE_RS05285	1	3	3	3	7.6	382	42.711	5.316	107370	0	0	0	0	0	0	0	0	0	0	0	0	0	0	0	0	0	0	0	0	22728	84644
A0A060HP29	A0A060HP29	A0A060HP29	putative arsenical pump membrane protein	arsB	NVIE_026090	NVIE_RS12475	1	3	3	3	8.5	473	50.976	41.761	1533100	0	0	0	0	0	0	0	0	53780	114620	0	0	0	65052	65740	78255	94936	958330	0	0	102350	0
A0A060HP49	A0A060HP49	A0A060HP49	conserved protein of unknown function	NVIE_029910	NVIE_029910	NVIE_RS14310	1	9	9	9	20.1	418	46.936	25.015	1484400	162080	1283700	38712	0	0	0	0	0	0	0	0	0	0	0	0	0	0	0	0	0	0	0
A0A060HP53	A0A060HP53	A0A060HP53	putative transcriptional regulator, AsnC family	NVIE_029960	NVIE_029960	NVIE_RS14335	1	5	5	5	31.8	157	17.813	6.1159	878400	0	0	0	0	0	0	0	0	0	0	0	0	0	0	0	0	0	0	0	0	34980	843420
A0A060HP57	A0A060HP57	A0A060HP57	radical SAM domain protein	NVIE_007540	NVIE_007540	NVIE_RS03660	1	6	6	6	9.7	567	65.044	10.767	428160	0	0	0	0	0	0	0	0	0	0	0	0	0	0	17685	57682	85996	266800	0	0	0	0
A0A060HP58	A0A060HP58	A0A060HP58	exported protein of unknown function	NVIE_030010	NVIE_030010	NVIE_RS14360	1	4	4	4	25.9	162	18.235	15.185	4990600	0	0	0	0	0	0	0	0	0	0	0	0	0	0	34612	0	81554	242870	152840	147500	1127500	3203700
A0A060HP65	A0A060HP65	A0A060HP65	hypothetical protein	NVIE_011250	NVIE_011250	NVIE_RS05435	1	4	4	4	19.7	127	14.685	20.151	11424000	0	0	0	0	0	0	0	169620	0	406850	215460	0	0	205000	159220	439840	552360	2257900	954270	508450	5554700	0
A0A060HP69	A0A060HP69	A0A060HP69	putative membrane-associated heat shock protein	NVIE_007730	NVIE_007730	NVIE_RS03765	1	2	2	2	18.8	160	17.034	4.2825	1068800	0	0	0	0	0	0	0	0	0	0	0	0	0	0	0	0	0	245590	0	0	225980	597240
A0A060HP70	A0A060HP70	A0A060HP70	putative 2-alkenal reductase	NVIE_011300	NVIE_011300	NVIE_RS05465	1	15	15	15	46.6	406	42.513	121.86	33063000	0	0	0	171120	231490	354690	1450200	2168300	919610	986700	1401400	3611000	4022100	5118800	4359200	1856500	1800400	2119400	688440	237110	976610	589710
A0A060HP73	A0A060HP73	A0A060HP73	putative PilT domain protein/Type II secretion system protein E	NVIE_007780	NVIE_007780	NVIE_RS03790	1	4	4	4	7.8	606	66.39	5.5736	74754	0	0	0	0	0	0	0	0	0	0	0	0	0	0	0	0	0	0	0	41412	33342	0
A0A060HP75	A0A060HP75	A0A060HP75	protein of unknown function DUF1512	NVIE_007830	NVIE_007830	NVIE_RS03815	1	19	19	19	39.2	393	42.94	116.86	77995000	105830	612980	636300	1354700	1804700	1477000	3266600	3029900	2302500	3655500	4912400	9862800	3108800	4486300	4484200	3288100	2196600	6490300	1592200	1050700	5312000	12965000
A0A060HP77	A0A060HP77	A0A060HP77	putative cobalt transporter family protein, subunit CbtB	NVIE_011350	NVIE_011350	NVIE_RS05490	1	1	1	1	9.9	81	8.728	2.9123	253800	0	0	0	0	0	0	0	0	0	0	0	0	0	0	0	0	0	253800	0	0	0	0
A0A060HP79	A0A060HP79	A0A060HP79	putative Mn2+-dependent serine/threonine protein kinase	NVIE_007880	NVIE_007880	NVIE_RS03840	1	7	7	7	31.4	242	26.599	21.094	909980	0	0	0	0	0	0	0	0	0	0	0	0	0	0	0	0	0	0	0	0	245320	664660
A0A060HP80	A0A060HP80	A0A060HP80	putative amino acid transporter	NVIE_026360	NVIE_026360	NVIE_RS12595	1	21	21	21	30.1	783	84.547	142.04	11275000	0	0	0	0	0	0	0	57111	291340	950860	34429	0	145760	658920	947300	1712100	2109700	4367600	0	0	0	0
A0A060HP84	A0A060HP84	A0A060HP84	putative asparagine synthase	asn2	NVIE_026410	NVIE_RS12620	1	1	1	1	3.6	252	27.683	-2	18957	0	0	0	0	0	0	0	0	0	0	0	18957	0	0	0	0	0	0	0	0	0	0
A0A060HP89	A0A060HP89	A0A060HP89	putative FAD/NAD(P)-binding oxidoreductase	NVIE_007970	NVIE_007970	NVIE_RS03890	1	4	4	4	16.4	280	32.032	9.3298	743850	0	25440	0	0	0	0	0	0	0	58113	0	0	73335	171390	36846	0	0	320090	0	0	0	58644
A0A060HPA2	A0A060HPA2	A0A060HPA2	NADH-quinone oxidoreductase subunit M	nuoM	NVIE_011600	NVIE_RS05600	1	4	4	4	10.2	587	63.028	124.54	167950000	5219600	8500200	5058200	8880000	11491000	8288400	22823000	14590000	5450400	9942400	10705000	27063000	7322000	11432000	6478800	2424900	1369400	917680	0	0	0	0
A0A060HPB0	A0A060HPB0	A0A060HPB0	30S ribosomal protein S13p	rps13p	NVIE_008240	NVIE_RS04020	1	13	13	13	59.2	211	21.806	100.08	15864000	0	148810	186680	476290	164690	246300	339850	301730	0	123280	132780	0	438120	473660	299040	274720	109860	170120	192800	337710	2503700	8943600
A0A060HPB6	A0A060HPB6	A0A060HPB6	3-hydroxybutyryl-CoA dehydratase	NVIE_008340	NVIE_008340	NVIE_RS04070	1	5	5	5	17.5	286	30.517	9.9634	490900	15397	0	0	0	0	0	0	0	0	0	0	0	0	37089	438420	0	0	0	0	0	0	0
A0A060HPC0	A0A060HPC0	A0A060HPC0	membrane protein of unknown function	NVIE_2767	NVIE_2767	NVIE_RS12925	1	1	1	1	6.9	130	13.643	1.6266	2008400	0	0	0	0	0	0	0	0	0	0	0	0	0	0	0	0	0	0	0	0	511180	1497200
A0A060HPD0	A0A060HPD0	A0A060HPD0	NADH-quinone oxidoreductase subunit D	nuoD	NVIE_011650	NVIE_RS05625	1	35	35	35	70.2	386	44.388	271.92	194210000	11089000	17604000	10314000	12949000	10153000	8844900	9520900	8784400	1808200	2876200	2978700	3315700	1660300	3928900	3922700	7900100	11220000	61487000	1113700	1808700	874120	57649
A0A060HPD2	A0A060HPD2	A0A060HPD2	potassium translocating ATPase, subunit B	kdpB	NVIE_027150	NVIE_RS12990	1	22	22	22	34.1	718	77.551	80.646	6759900	0	0	0	0	95903	49492	341610	342850	338950	566280	131950	107200	459790	1262100	3063700	0	0	0	0	0	0	0
A0A060HPD7	A0A060HPD7	A0A060HPD7	acetolactate synthase, small subunit	ilvH	NVIE_008570	NVIE_RS04180	1	2	2	2	9.1	165	18.578	1.9093	0	0	0	0	0	0	0	0	0	0	0	0	0	0	0	0	0	0	0	0	0	0	0
A0A060HPE4	A0A060HPE4	A0A060HPE4	membrane protein of unknown function	NVIE_027290	NVIE_027290	NVIE_RS13065	1	16	16	16	39	482	52.631	146.24	681470000	4161800	12704000	15348000	36471000	30052000	37182000	39745000	38211000	68715000	24552000	10800000	14660000	15365000	37894000	31791000	35944000	52694000	175020000	73762	0	81019	0
A0A060HPF0	A0A060HPF0	A0A060HPF0	putative glycosyl transferase, family 2	NVIE_008700	NVIE_008700	NVIE_RS04250	1	12	12	12	52.7	277	32.206	68.565	7105700	25833	29943	18359	192410	0	36393	0	0	0	41666	0	38296	29970	26923	34760	65218	144090	639160	133950	286980	1850300	3511500
A0A060HPG5	A0A060HPG5	A0A060HPG5	putative heme-copper oxidase subunit II	coxB	NVIE_027530	NVIE_RS13180	1	7	7	7	60.1	163	18.086	82.932	948960000	15635000	40198000	42756000	74742000	66474000	56783000	219110000	60359000	66798000	162160000	97898000	20040000	5421400	8619600	7718200	915900	721370	1260400	142860	0	535610	671500
A0A060HPH9	A0A060HPH9	A0A060HPH9	putative FKBP-type peptidyl-prolyl cis-trans isomerase	NVIE_012080	NVIE_012080	NVIE_RS05840	1	16	16	16	66.9	245	27.252	36.667	5197600	0	0	0	0	0	0	0	0	0	0	0	0	0	0	0	126530	124860	2108700	1770400	154560	365340	547190
A0A060HPJ0	A0A060HPJ0	A0A060HPJ0	hypothetical protein	NVIE_027780	NVIE_027780	NVIE_RS13285	1	7	7	7	31.6	231	24.783	48.204	33106000	48605	77164	67483	153820	156320	354860	642690	674490	507420	722650	726370	962970	1367700	1834000	2095400	1696900	1816300	4403000	1299500	714710	3054500	9729400
A0A060HPJ2	A0A060HPJ2	A0A060HPJ2	glutamate dehydrogenase	gdhA	NVIE_012230	NVIE_RS05920	1	1	1	1	2.9	417	45.534	-2	23960	0	23960	0	0	0	0	0	0	0	0	0	0	0	0	0	0	0	0	0	0	0	0
A0A060HPJ7	A0A060HPJ7	A0A060HPJ7	putative Micrococcal nuclease	NVIE_012280	NVIE_012280	NVIE_RS05945	1	5	5	5	23.3	257	27.783	14.715	4141600	0	0	0	0	143990	0	0	140800	251780	363120	0	0	0	245540	192200	192940	294140	2263900	53138	0	0	0
A0A060HPK0	A0A060HPK0	A0A060HPK0	exported protein of unknown function	NVIE_027880	NVIE_027880	NVIE_RS13330	1	3	3	3	21.7	184	19.17	53.836	13423000	0	0	0	0	0	0	0	0	0	0	0	0	0	0	0	273790	0	1277200	0	90433	10492000	1288800
A0A060HPK8	A0A060HPK8	A0A060HPK8	FeS cluster assembly protein SufB	sufB	NVIE_012430	NVIE_RS06020	1	6	6	6	13.5	466	51.994	12.682	562650	42928	64209	0	0	0	0	0	0	0	0	0	0	19322	58653	39564	0	0	67452	19713	39732	211080	0
A0A060HPL6	A0A060HPL6	A0A060HPL6	UpsA-like archaeal pilin	NVIE_009270	NVIE_009270	NVIE_RS04530	1	3	3	3	28	150	15.513	23.01	98425000	1004700	1334600	0	3465700	3625500	2825200	5529200	3485400	3079700	4731300	6409000	2917800	1191000	2235600	2727200	3861700	4397200	20893000	5930500	2145400	11793000	4842100
A0A060HPQ8	A0A060HPQ8	A0A060HPQ8	hypothetical protein	NVIE_028510	NVIE_028510	NVIE_RS13615	1	6	6	6	42.2	187	21.322	39.594	19277000	0	0	0	248850	0	134730	0	248610	0	0	0	0	130240	161040	138400	0	165340	3598500	892030	500540	4693400	8364900
A0A060HPR4	A0A060HPR4	A0A060HPR4	ABC efflux transporter, FtsX-domain permease protein	NVIE_028560	NVIE_028560	NVIE_RS13630	1	20	20	20	44.2	416	44.217	249.83	446720000	326210	632690	1301400	2207400	3424400	3828300	14568000	11729000	16085000	18571000	15487000	57017000	114640000	36575000	79407000	19777000	11262000	18261000	4791400	1790700	8477600	6562900
A0A060HPU0	A0A060HPU0	A0A060HPU0	Nitrogen regulatory protein P-II	NVIE_013340	NVIE_013340	NVIE_RS06450	1	8	8	8	65.2	115	11.623	24.325	2946700	0	0	0	0	0	0	0	0	0	0	0	0	0	0	0	0	0	0	0	0	334260	2612400
A0A060HPV4	A0A060HPV4	A0A060HPV4	archaeal NusA family KH domain containing protein	NVIE_013480	NVIE_013480	NVIE_RS06525	1	4	4	4	19.5	159	17.466	4.4934	307140	0	0	0	0	0	0	0	0	0	0	0	0	0	0	0	0	0	0	0	0	0	307140
A0A060HPV5	A0A060HPV5	A0A060HPV5	protein of unknown function	NVIE_028890	NVIE_028890	NVIE_RS13800	1	8	8	8	38.9	208	22.761	105.69	15115000	0	0	0	0	0	0	0	0	0	0	0	0	0	0	0	172550	0	121960	99281	93522	1549400	13079000
A0A060HPV9	A0A060HPV9	A0A060HPV9	protein of unknown function	NVIE_013530	NVIE_013530	NVIE_RS06550	1	7	7	7	39.5	271	28.701	50.138	2751500000	36197000	96969000	105830000	213540000	164580000	117310000	333020000	150810000	100360000	177100000	272050000	787960000	38129000	31009000	24896000	16835000	17056000	57460000	8133500	1428800	716850	159840
A0A060HPX5	A0A060HPX5	A0A060HPX5	replication factor C large subunit	rfcL	NVIE_013670	NVIE_RS06630	1	1	1	1	2.2	417	45.486	-2	9990.9	0	0	0	0	0	0	0	0	0	0	0	0	0	0	0	0	0	0	0	0	0	9990.9
A0A060HPY2	A0A060HPY2	A0A060HPY2	biotin carboxyl carrier protein of putative acetyl-CoA/ propionyl-CoA carboxylase	accA	NVIE_013720	NVIE_RS06655	1	5	5	5	34.1	170	18.235	7.4413	473860	0	0	0	0	0	0	0	0	0	0	0	0	0	0	0	0	0	0	0	0	0	473860
A0A060HPY4	A0A060HPY4	A0A060HPY4	putative Fe-S oxidoreductase	NVIE_029130	NVIE_029130	NVIE_RS13930	1	8	8	8	16.8	321	36.849	15.888	1747200	0	0	0	0	31354	0	0	0	0	0	0	0	0	72763	48257	51631	0	250750	41616	63626	312430	874780
A0A060HPY9	A0A060HPY9	A0A060HPY9	hypothetical protein	NVIE_029170	NVIE_029170	NVIE_RS13955	1	2	2	2	15.5	110	11.089	20.437	299550000	1897000	3282800	3786000	6721600	8123500	9519300	12982000	12989000	16302000	8553300	8519000	7537400	17992000	41227000	69515000	49207000	14803000	1923800	496340	287910	1382100	2509000
A0A060HPZ7	A0A060HPZ7	A0A060HPZ7	OxaA/SpoJ/YidC translocase/secretase	NVIE_013870	NVIE_013870	NVIE_RS06730	1	10	10	10	20.2	203	23.251	69.588	97097000	327340	802520	1267300	2082500	3780900	2808900	4939500	4064400	1476200	5346000	7715600	7049000	3148000	3274400	3437800	5175500	4024100	9170500	3539700	1613600	15151000	6902200
A0A060HQ01	A0A060HQ01	A0A060HQ01	translation initiation factor IF-2	aIF-2	NVIE_029270	NVIE_RS14000	1	3	3	3	4.9	596	66.025	6.4	57272	0	0	0	0	0	0	0	0	0	0	0	0	0	0	0	0	0	0	57272	0	0	0
A0A060HQ02	A0A060HQ02	A0A060HQ02	30S ribosomal protein S5p	rps5p	NVIE_013910	NVIE_RS06755	1	7	7	7	34	206	22.242	14.253	1570800	49115	79974	0	34321	0	0	0	0	0	0	0	0	0	70761	0	0	0	292740	0	0	369790	674080
A0A060HQ28	A0A060HQ28	A0A060HQ28	putative Na+(Li+)/H+ antiporter	NVIE_010660	NVIE_010660	NVIE_RS05155	1	5	5	5	5.6	411	43.252	13.332	4993700	0	0	0	0	0	136530	149450	282380	301750	162850	57081	0	102930	212800	386600	796920	630720	451890	202610	57045	601790	460330
A0A060HQ32	A0A060HQ32	A0A060HQ32	protein of unknown function	NVIE_014210	NVIE_014210	NVIE_RS06900	1	4	4	4	12.4	283	30.369	5.1493	174560	0	0	0	0	0	0	0	0	0	0	0	0	0	0	0	0	0	0	0	0	0	174560
A0A060HQ34	A0A060HQ34	A0A060HQ34	camphor resistance family protein	crcB	NVIE_010700	NVIE_RS05175	1	1	1	1	6.2	129	13.266	2.8629	783630	0	0	0	0	0	0	0	0	0	0	0	0	0	0	0	0	0	0	0	0	783630	0
A0A060HQ36	A0A060HQ36	A0A060HQ36	hypothetical protein	NVIE_029570	NVIE_029570	NVIE_RS15680	1	1	1	1	15.9	69	7.897	2.0625	241140	0	0	0	0	0	0	0	0	0	0	0	0	0	0	0	0	0	0	0	0	241140	0
A0A060HQ38	A0A060HQ38	A0A060HQ38	hypothetical protein	NVIE_014260	NVIE_014260	NVIE_RS06925	1	2	2	2	11.8	187	20.816	3.6649	6318200	0	0	0	0	0	0	0	0	0	0	0	0	0	0	0	266990	300430	2143100	509530	263650	1272300	1562300
A0A060HQ41	A0A060HQ41	A0A060HQ41	putative chlorite dismutase	NVIE_029620	NVIE_029620	NVIE_RS14160	1	4	4	4	14.3	244	28.383	4.8517	679990	0	0	0	0	0	0	0	0	0	0	0	0	0	0	0	301550	378440	0	0	0	0	0
A0A060HQ44	A0A060HQ44	A0A060HQ44	exported protein of unknown function	NVIE_1457	NVIE_1457	NVIE_RS06950	1	10	10	10	35.5	251	25.833	93.692	286390000	1415200	2434300	2656300	5241000	6005900	6879300	11064000	12082000	13144000	9093300	3301300	6768700	7768000	16477000	19409000	22084000	27551000	74887000	34907000	707710	0	2510100
A0A060HQ49	A0A060HQ49	A0A060HQ49	exported protein of unknown function	NVIE_014350	NVIE_014350	NVIE_RS06975	1	4	4	4	24.7	186	19.53	33.485	194210000	1719400	5159400	5620500	14556000	9199200	8634300	15648000	10933000	11522000	26121000	3899000	0	2421700	4734300	4732600	4028400	5897700	47884000	9148000	1657200	690890	0
A0A060HQ51	A0A060HQ51	A0A060HQ51	exported protein of unknown function	NVIE_010840	NVIE_010840	NVIE_RS14545	1	3	2	2	14.3	196	22.143	4.8862	665250	0	0	0	0	0	0	0	0	0	0	0	0	70524	0	90281	75923	78659	125120	0	0	104930	119810
A0A060HQ54	A0A060HQ54	A0A060HQ54	translation elongation factor EF-1 alpha	ef1a	NVIE_014400	NVIE_RS07000	1	25	25	25	57.9	437	47.287	151.53	38415000	1149500	1764400	1084900	1644300	1417800	794440	1508500	1245900	556110	652340	668460	1631800	935060	805060	756730	622670	473220	2640300	764060	862240	8764500	7673000
A0A060HQ68	A0A060HQ68	A0A060HQ68	protein of unknown function	NVIE_029880	NVIE_029880	NVIE_RS14295	1	1	1	1	9.8	92	10.571	1.5557	1975800	0	0	0	0	0	0	0	0	0	0	0	0	0	0	126960	246650	195450	1113600	212940	80179	0	0
A0A060HQ70	A0A060HQ70	A0A060HQ70	Nitrogen regulatory protein P-II	NVIE_014550	NVIE_014550	NVIE_RS07075	1	7	7	7	54.4	114	12.429	18.986	4155500	0	0	0	0	0	0	0	0	0	0	0	0	0	0	0	0	0	0	0	0	1029800	3125700
A0A060HQC1	A0A060HQC1	A0A060HQC1	RDD family protein	NVIE_011420	NVIE_011420	NVIE_RS05525	1	6	6	6	42.1	171	19.111	100.62	63285000	352640	505410	454900	769090	977860	998150	2361300	1282600	1190500	2138000	3358600	3829800	1203100	1637700	1925500	2506600	3307400	10478000	1284200	1102400	9772600	11849000
A0A060HQE0	A0A060HQE0	A0A060HQE0	ammonia monooxygenase subunit C	amoC3	NVIE_011560	NVIE_RS05580	1	4	1	1	20.9	187	21.112	-2	437970	0	0	0	0	0	0	0	0	0	0	0	0	0	0	0	0	0	437970	0	0	0	0
A0A060HQE4	A0A060HQE4	A0A060HQE4	NADH-quinone oxidoreductase subunit K	nuoK	NVIE_011610	NVIE_RS05605	1	2	2	2	11	100	10.727	7.3014	69172000	5787200	7374500	4640700	6720100	5610200	5791800	5296400	5863400	4157300	4545500	2195900	0	1879700	2283300	2445700	1971300	880900	504900	0	0	535600	687670
A0A060HQE8	A0A060HQE8	A0A060HQE8	30S ribosomal protein S11p	rps11p	NVIE_015210	NVIE_RS07400	1	7	7	7	50.4	135	14.345	21.488	20250000	460490	312600	142400	897310	724250	313660	602560	181590	123690	306060	184230	0	175160	249670	0	152360	100500	797820	693200	819590	3544400	9468000
A0A060HQG4	A0A060HQG4	A0A060HQG4	NADH-quinone oxidoreductase subunit C	nuoC	NVIE_1185	NVIE_RS05630	1	19	19	19	88.8	223	24.507	142.37	153410000	4169000	10756000	6930100	6662700	6827000	5668300	9395500	7375100	1388700	2721600	3320400	4096000	1929900	3283900	4182600	6924800	9486500	55514000	690050	1103500	830670	159100
A0A060HQH9	A0A060HQH9	A0A060HQH9	TatC subunit of twin-arginine targeting system	tatC	NVIE_015520	NVIE_RS07565	1	2	2	2	10.1	268	29.106	7.6748	9050100	0	0	0	0	0	0	0	674490	640050	676760	0	0	779150	663490	766240	518200	564170	1027700	309710	0	1076200	1353900
A0A060HQK7	A0A060HQK7	A0A060HQK7	translation elongation factor 2	fusA	NVIE_015800	NVIE_RS07675	1	26	26	26	35.2	764	84.311	82.652	4090100	39231	11977	0	16268	0	0	0	0	0	0	0	0	32483	27118	29103	36037	122120	3185900	589800	0	0	0
A0A060HQK9	A0A060HQK9	A0A060HQK9	Fe-S cluster assembly protein sufA	sufA	NVIE_012090	NVIE_RS05845	1	6	6	6	59.5	116	12.599	31.196	14763000	443760	603280	498650	873220	756670	600540	1083400	729770	243920	779640	335860	856920	209060	426340	971160	344850	351980	791690	259670	362880	2533300	706370
A0A060HQM0	A0A060HQM0	A0A060HQM0	TatA subunit of twin-arginine targeting system	tatA1	NVIE_012240	NVIE_RS05925	1	2	2	2	13.7	117	13.088	2.0263	2012900	0	0	0	0	0	0	0	0	0	0	0	0	0	290790	219950	0	0	0	0	0	251930	1250300
A0A060HQM4	A0A060HQM4	A0A060HQM4	transcription initiation factor IIB	tfb3	NVIE_012290	NVIE_RS05950	1	3	2	2	9.6	301	33.519	4.441	178050	0	0	0	0	0	0	0	0	0	0	0	0	0	0	0	0	144050	0	0	0	0	34000
A0A060HQN3	A0A060HQN3	A0A060HQN3	hypothetical protein	NVIE_012380	NVIE_012380	NVIE_RS06000	1	5	5	5	12.8	358	41.637	12.014	565600	0	0	0	0	0	0	0	0	0	0	0	0	0	0	0	0	0	0	0	0	31343	534250
A0A060HQN8	A0A060HQN8	A0A060HQN8	putative FeS cluster assembly protein sufD	sufD	NVIE_012440	NVIE_RS06025	1	18	18	18	43.6	473	52.19	62.303	25016000	543150	817790	518750	899400	532540	669880	720810	1025400	455530	966070	561970	1591500	1339700	1911200	1650300	1265600	1522700	4781000	1971300	739560	500680	31304
A0A060HQV1	A0A060HQV1	A0A060HQV1	protein of unknown function	NVIE_013120	NVIE_013120	NVIE_RS06360	1	8	8	8	49.7	165	17.976	103.27	102830000	196770	638440	896260	1593300	1691800	1451800	4877800	1383200	2058700	2819300	4272700	4734800	2247700	3420400	3710300	2449500	2892400	7117100	1046100	1620300	21860000	29847000
A0A060HQW8	A0A060HQW8	A0A060HQW8	hypothetical protein	NVIE_013300	NVIE_013300	NVIE_RS06430	1	2	2	2	14.1	170	18.475	4.4065	264930	0	0	0	0	0	0	0	0	0	0	0	0	0	0	0	0	0	0	0	0	0	264930
A0A060HQZ0	A0A060HQZ0	A0A060HQZ0	50S ribosomal protein L12p	rpl12p	NVIE_016630	NVIE_RS08090	1	5	5	5	57.7	111	11.374	19.926	9296800	141930	276230	0	0	0	0	0	0	0	0	0	0	867760	1393400	1324100	528530	288360	4189600	0	0	0	286920
A0A060HR06	A0A060HR06	A0A060HR06	Surface associated S-layer protein	NVIE_016730	NVIE_016730	NVIE_RS08140	1	13	13	13	42.4	340	36.965	144.79	109700000	194760	123560	270390	1752200	1531700	1838200	7033000	5884800	5433200	9280800	13411000	32999000	29285000	527710	131680	0	0	0	0	0	0	0
A0A060HR24	A0A060HR24	A0A060HR24	50S ribosomal protein L18p	rpl18p	NVIE_013920	NVIE_RS06760	1	4	4	4	20.7	237	26.015	13.06	2240600	0	54212	0	52474	51066	0	58905	40986	0	0	49210	85599	0	36430	0	40963	0	167300	44111	42755	215780	1300800
A0A060HR39	A0A060HR39	A0A060HR39	protein of unknown function DUF373	NVIE_017130	NVIE_017130	NVIE_RS08320	1	14	14	14	37.1	394	42.482	43.482	34199000	2127600	2901200	3335600	4448900	3123700	2957300	3972800	2750400	1499600	1725100	1024200	1285000	476800	428410	406040	343330	273110	513700	87767	28971	424440	64742
A0A060HR58	A0A060HR58	A0A060HR58	hypothetical protein	NVIE_014270	NVIE_014270	NVIE_RS06930	1	3	3	3	24.9	177	18.926	3.5265	450550	0	0	0	0	0	0	0	0	0	0	0	0	0	0	0	0	0	0	0	0	188660	261890
A0A060HR63	A0A060HR63	A0A060HR63	Copper resistance protein CopC/CopD	NVIE_014310	NVIE_014310	NVIE_RS06955	1	23	23	23	31.8	988	103.65	230.82	73918000	401240	701910	980520	2340300	2649700	2050900	4466600	4227000	2072500	1966600	1627300	2832700	6012400	12035000	15318000	10946000	2361800	667980	111550	147410	0	0
A0A060HR68	A0A060HR68	A0A060HR68	exported protein of unknown function	NVIE_014360	NVIE_014360	NVIE_RS06980	1	2	2	2	15	160	17.276	13.146	6668700	0	0	159510	298470	0	276350	0	265210	0	863110	243490	0	0	309700	417650	187260	185000	1322000	653120	255850	1039500	192500
A0A060HR70	A0A060HR70	A0A060HR70	putative signal peptidase I	NVIE_017480	NVIE_017480	NVIE_RS08510	1	16	16	16	71.3	188	20.338	199.84	154100000	667940	901550	1108500	2201300	1452200	690670	1771900	1770500	1424900	1667400	3178900	2013400	904090	2295700	2075200	2009800	2755500	20271000	7459200	6407500	46566000	44511000
A0A060HR74	A0A060HR74	A0A060HR74	orotate phosphoribosyltransferase	pyrE	NVIE_017530	NVIE_RS08535	1	1	1	1	7.6	210	22.127	1.5242	65689	0	0	0	0	0	0	0	0	0	0	0	0	0	0	0	0	0	0	0	0	0	65689
A0A060HRB6	A0A060HRB6	A0A060HRB6	ABC uptake transporter, substrate-binding protein	mntA	NVIE_014950	NVIE_RS07260	1	7	7	7	23.2	340	36.585	20.661	3693400	0	0	0	0	0	0	0	0	0	52491	81155	0	0	272360	763810	294080	319960	1521200	0	0	388350	0
A0A060HRC9	A0A060HRC9	A0A060HRC9	putative Uncharacterized membrane-associated protein	NVIE_015120	NVIE_015120	NVIE_RS07345	1	18	18	18	28.5	512	54.71	132.41	43015000	16635	0	32460	115570	65076	51646	213180	156750	117920	495450	396100	1013800	1084700	1257100	1156000	1508000	1668100	32251000	1284000	131490	0	0
A0A060HRG3	A0A060HRG3	A0A060HRG3	protein of unknown function	NVIE_018560	NVIE_018560	NVIE_RS09030	1	8	8	8	32.4	281	30.377	50.762	5010800	0	0	0	0	0	0	0	0	0	0	0	0	0	55609	63773	90832	80115	519250	76417	183240	3859100	82480
A0A060HRH2	A0A060HRH2	A0A060HRH2	TatA subunit of twin-arginine targeting system	tatA2	NVIE_015530	NVIE_RS07570	1	7	7	7	41.8	110	12.539	224.12	341590000	951500	2095900	2453800	5017400	4546800	4489600	10065000	6993300	6328500	11105000	14714000	11494000	5154100	6381300	6233100	6698900	7944600	48160000	17363000	9912700	92410000	61074000
A0A060HRH3	A0A060HRH3	A0A060HRH3	SNF7-domain-containing protein	NVIE_018700	NVIE_018700	NVIE_RS09110	1	3	3	3	13.4	216	23.368	3.6953	154290	0	0	0	0	0	0	0	0	0	0	0	0	0	0	0	0	0	0	0	0	0	154290
A0A060HRI8	A0A060HRI8	A0A060HRI8	hypothetical protein	NVIE_018880	NVIE_018880	NVIE_RS09195	1	11	11	11	42.3	305	33.297	108.92	17262000	349240	490860	352580	689670	428930	371670	434380	538020	0	128710	0	402880	486270	700510	410260	512130	381600	1486600	863200	456810	1916400	5861500
A0A060HRJ9	A0A060HRJ9	A0A060HRJ9	exported protein of unknown function	NVIE_015760	NVIE_015760	NVIE_RS14810	1	2	2	2	11.8	229	24.667	3.9463	434850	0	0	0	0	0	0	0	0	0	0	0	0	0	0	0	0	0	374330	60523	0	0	0
A0A060HRL3	A0A060HRL3	A0A060HRL3	putative nucleobase-cation symporter family protein	NVIE_015860	NVIE_015860	NVIE_RS07705	1	1	1	1	2.5	516	54.081	1.9697	2984600	0	0	0	0	0	0	0	1538400	0	0	0	1446200	0	0	0	0	0	0	0	0	0	0
A0A060HRL8;A0A060HGY7	A0A060HRL8	A0A060HRL8	putative ABC uptake transporter, substrate-binding protein/surface lipoprotein	NVIE_015900	NVIE_015900	NVIE_RS07725	2	5	5	5	12.4	485	51.192	12.277	1910000	0	0	0	117330	38671	79265	0	153470	197470	0	0	0	0	198030	50001	162360	291510	621850	0	0	0	0
A0A060HRQ3	A0A060HRQ3	A0A060HRQ3	peptide/opine/nickel ABC uptake transporter, ATP-binding protein	appF	NVIE_016150	NVIE_RS07845	1	13	13	13	60.6	279	31.36	36.582	5882000	145960	44755	74710	111320	155060	42821	217120	75509	70423	72786	0	179820	291130	456390	645170	389750	84041	0	0	28186	557440	2239600
A0A060HRS3	A0A060HRS3	A0A060HRS3	ABC efflux transporter, ATP-binding protein, Drug Exporter-1 (DrugE1) Family	NVIE_019700	NVIE_019700	NVIE_RS09490	1	4	4	4	13.5	386	42.681	5.4557	159040	0	0	0	0	0	0	0	0	0	0	0	0	0	0	0	0	0	0	0	0	16261	142780
A0A060HRS8	A0A060HRS8	A0A060HRS8	putative SAM-dependent methyltransferase	NVIE_019750	NVIE_019750	NVIE_RS09510	1	18	18	18	22	833	90.059	51.815	5960900	0	30195	19755	175450	76931	146770	81955	339880	335060	355980	38779	28251	370700	574000	683040	910620	805550	987970	0	0	0	0
A0A060HRX8	A0A060HRX8	A0A060HRX8	N-acetyl-gamma-glutamyl-phosphate/N-acetyl- gamma-aminoadipyl-phosphate reductase	argC	NVIE_016490	NVIE_RS08020	1	4	4	4	12	350	39.152	9.6411	333350	114000	182120	37234	0	0	0	0	0	0	0	0	0	0	0	0	0	0	0	0	0	0	0
A0A060HRZ9	A0A060HRZ9	A0A060HRZ9	putative glycosyl transferase, family 2	NVIE_016690	NVIE_016690	NVIE_RS08120	1	9	9	9	25.7	296	34.353	16.219	5609400	119020	241920	196880	531590	392140	316940	469100	384970	219090	300350	299390	396600	403020	338080	222010	179430	44761	167980	0	30937	99913	255230
A0A060HS03	A0A060HS03	A0A060HS03	surface associated S-layer protein	NVIE_016740	NVIE_016740	NVIE_RS08145	1	63	63	63	59.1	1202	124.34	323.31	14473000000	183290000	454600000	533280000	841280000	770210000	716260000	1935000000	841060000	758210000	1006800000	1975500000	3914800000	282440000	117560000	82080000	26315000	21251000	7880300	787100	447970	1650200	1940500
A0A060HS29	A0A060HS29	A0A060HS29	hypothetical protein	NVIE_020510	NVIE_020510	NVIE_RS09855	1	7	7	7	24.3	230	25.943	6.5794	7295300	0	0	0	305290	298830	93621	452480	477200	242810	370590	382150	292110	634880	617000	478050	296800	277270	142270	104890	0	425550	1403500
A0A060HS34	A0A060HS34	A0A060HS34	hypothetical protein	NVIE_017040	NVIE_017040	NVIE_RS08280	1	1	1	1	11.9	118	12.621	1.8918	254010	0	0	0	0	0	0	0	0	0	0	0	0	63612	0	0	0	0	190400	0	0	0	0
A0A060HS64	A0A060HS64	A0A060HS64	putative CPISPR-associated protein Cas7	cas7-1	NVIE_017350	NVIE_RS08445	1	7	7	7	21.1	313	35.658	9.5968	1021700	0	0	0	0	0	0	85020	287440	245520	233910	68107	25541	76135	0	0	0	0	0	0	0	0	0
A0A060HSA2	A0A060HSA2	A0A060HSA2	multicopper oxidase type 3	aniA	NVIE_017730	NVIE_RS08635	1	4	4	4	13.8	458	49.764	49.516	2160300	0	0	0	0	0	0	0	0	0	0	0	0	269280	710010	784470	175580	0	0	0	0	220940	0
A0A060HSB1	A0A060HSB1	A0A060HSB1	xylose isomerase domain-containing protein, TIM barrel	NVIE_017840	NVIE_017840	NVIE_RS08690	1	3	3	3	9.1	308	34.175	5.6479	48207	0	0	0	0	0	0	0	0	0	0	0	0	0	0	0	0	0	0	0	0	0	48207
A0A060HSC1	A0A060HSC1	A0A060HSC1	Carbonate dehydratase	NVIE_017960	NVIE_017960	NVIE_RS08740	1	4	4	4	13.3	293	30.752	8.4848	1993300	0	0	0	0	0	0	0	0	0	0	0	0	0	0	0	760140	1233200	0	0	0	0	0
A0A060HSD4	A0A060HSD4	A0A060HSD4	putative Glycosyl transferase, family 2	NVIE_018130	NVIE_018130	NVIE_RS08810	1	5	5	5	10	432	49.129	10.547	2327800	46815	94612	172180	321980	175430	194350	275420	173460	62230	93532	95526	0	94015	132010	156240	73865	48431	76968	0	0	40750	0
A0A060HSE2	A0A060HSE2	A0A060HSE2	hypothetical protein	NVIE_018270	NVIE_018270	NVIE_RS08870	1	11	11	11	58.7	143	15.468	32.81	33189000	0	193900	323050	945530	1090400	723370	3770100	2249400	1680100	4609900	1992800	3399600	1379200	715830	932190	274650	268220	714580	395100	252330	3343700	3934800
A0A060HSG7	A0A060HSG7	A0A060HSG7	conserved membrane protein of unknown function	NVIE_1898	NVIE_1898	NVIE_RS09010	1	1	1	1	5.7	193	20.342	2.8997	4388700	0	0	156300	421950	0	315460	823240	294040	292580	549860	0	0	0	0	0	0	317920	0	0	0	438210	779100
A0A060HSH1	A0A060HSH1	A0A060HSH1	putative membrane associated signal transduction histidine kinase, with HAMP linker, ATP binding domain	NVIE_021340	NVIE_021340	NVIE_RS10255	1	15	14	14	24.6	674	73.902	37.32	1938900	0	0	0	0	0	0	0	0	0	0	0	0	0	57814	135980	211620	100450	917750	265030	250210	0	0
A0A060HSK4	A0A060HSK4	A0A060HSK4	AAA family ATPase, CDC48 subfamily	cdc48-5	NVIE_021610	NVIE_RS10390	1	5	3	3	6.5	724	79.456	2.6638	21706	0	0	0	0	0	0	0	0	0	0	0	0	0	0	0	0	0	21706	0	0	0	0
A0A060HSK5	A0A060HSK5	A0A060HSK5	hypothetical protein	NVIE_018900	NVIE_018900	NVIE_RS09200	1	1	1	1	4.1	172	18.749	1.5199	4719400	0	0	0	0	0	0	0	0	242400	431450	390350	0	223890	260170	282810	414060	324940	1003800	285450	160610	699530	0
A0A060HSK7	A0A060HSK7	A0A060HSK7	putative Glycosyl transferase, group 1	NVIE_021710	NVIE_021710	NVIE_RS10435	1	2	2	2	4.7	401	45.562	3.2465	61457	0	0	0	0	0	0	0	0	0	0	0	0	0	0	0	0	0	0	0	0	61457	0
A0A060HSM8	A0A060HSM8	A0A060HSM8	hypothetical protein	NVIE_021950	NVIE_021950	NVIE_RS10555	1	2	2	2	12.9	132	14.86	5.9902	14288000	115740	336530	500930	773780	855510	590450	766040	596100	376940	670680	365890	154180	96993	0	94560	138690	127200	485460	210730	172000	1634800	5224400
A0A060HSN1	A0A060HSN1	A0A060HSN1	hypothetical protein	NVIE_022000	NVIE_022000	NVIE_RS10580	1	1	1	1	6.9	188	18.72	1.6719	1209500	0	0	0	0	0	0	0	0	0	0	0	0	0	0	0	0	0	0	0	0	0	1209500
A0A060HSP5	A0A060HSP5	A0A060HSP5	protein of unknown function	NVIE_022160	NVIE_022160	NVIE_RS10655	1	2	2	2	14.2	226	24.354	8.4018	4020700	0	0	0	0	0	0	0	0	0	0	0	0	0	0	0	201390	112260	2359000	678190	361520	190700	117640
A0A060HSR2	A0A060HSR2	A0A060HSR2	hypothetical protein	NVIE_022400	NVIE_022400	NVIE_RS10770	1	5	5	5	28.5	172	19.071	34.281	98249000	577450	1699900	2153600	3969300	4044900	3670800	5305200	6460500	4084700	5714100	5250200	11386000	8275900	10960000	8577000	3019900	1650800	3800500	889890	487720	2079600	4191600
A0A060HSU3	A0A060HSU3	A0A060HSU3	conserved protein of unknown function	NVIE_022860	NVIE_022860	NVIE_RS10970	1	2	2	2	2.7	661	72.206	1.5774	22096	0	0	0	0	0	0	0	0	0	0	0	0	0	0	0	0	0	0	0	22096	0	0
A0A060HSU8	A0A060HSU8	A0A060HSU8	archaeal A1A0-type ATP synthase, subunit B	atpB	NVIE_022910	NVIE_RS10995	1	29	29	29	61.6	463	50.759	272.46	59865000	58424	59202	62773	110030	0	39020	96507	0	311090	2157500	111090	0	84192	177510	270200	461600	682020	20366000	587930	732510	6724700	26772000
A0A060HSV9	A0A060HSV9	A0A060HSV9	putative uncharacterised transporter	NVIE_023070	NVIE_023070	NVIE_RS11065	1	2	2	2	5.1	356	37.877	7.988	32824000	0	437020	564790	417720	1079900	1297000	1019000	1372600	2705800	3884400	1625000	0	822950	1644000	2174000	4116800	3383300	4719800	499650	102020	958920	0
A0A060HSW4	A0A060HSW4	A0A060HSW4	putative Pyridoxamine 5'-phosphate oxidase	NVIE_023120	NVIE_023120	NVIE_RS11090	1	2	2	2	14.4	125	13.792	4.338	1089400	0	0	0	0	0	0	0	0	0	0	0	0	0	0	0	0	0	0	0	0	304620	784760
A0A060HT42	A0A060HT42	A0A060HT42	threonine synthase	thrC2	NVIE_020570	NVIE_RS09890	1	3	3	3	7.7	405	43.56	5.857	151080	93422	31896	0	25764	0	0	0	0	0	0	0	0	0	0	0	0	0	0	0	0	0	0
A0A060HT57	A0A060HT57	A0A060HT57	protein of unknown function DUF95, transmembrane	NVIE_020720	NVIE_020720	NVIE_RS09950	1	1	1	1	5.3	190	20.695	2.7861	2681700	0	0	0	0	0	0	0	0	0	0	0	0	0	146140	213800	155770	138480	405320	0	0	494370	1127800
A0A060HT69	A0A060HT69	A0A060HT69	ABC uptake transporter, ATP-binding protein	NVIE_024160	NVIE_024160	NVIE_RS11575	1	13	13	13	48.6	284	31.594	86.323	59276000	3308300	4041600	3348700	4460700	3269600	2590100	3411700	2704100	1455700	2289700	1547300	2488200	2454800	2568600	2410900	1895700	1650600	3868500	1048900	1160600	3569200	3732600
A0A060HT77	A0A060HT77	A0A060HT77	ABC phosphate uptake transporter, substrate-binding protein	pstS1	NVIE_020860	NVIE_RS10020	1	4	4	4	11.1	506	52.825	10.854	548110	0	0	0	0	0	0	0	0	0	0	0	0	0	0	0	0	0	548110	0	0	0	0
A0A060HT85	A0A060HT85	A0A060HT85	cobalamin biosynthesis protein CobD	cobD	NVIE_024310	NVIE_RS11650	1	5	5	5	14.2	323	34.904	8.2032	431070	0	0	0	0	0	0	0	0	0	0	0	0	0	0	0	0	0	0	0	0	109150	321920
A0A060HTA0	A0A060HTA0	A0A060HTA0	Probable Zinc uptake transporter, substrate-binding protein	NVIE_021010	NVIE_021010	NVIE_RS10095	1	7	7	7	28	322	34.935	28.758	3048000	0	0	0	0	0	0	0	0	0	0	0	0	0	0	0	0	0	0	0	0	154150	2893900
A0A060HTA5	A0A060HTA5	A0A060HTA5	protein of unknown function	NVIE_024460	NVIE_024460	NVIE_RS11725	1	4	4	4	20.6	286	31.81	13.483	804750	0	0	0	0	0	0	0	0	0	0	0	0	0	0	0	0	0	0	0	0	98638	706110
A0A060HTD4	A0A060HTD4	A0A060HTD4	hypothetical protein	NVIE_024670	NVIE_024670	NVIE_RS11825	1	11	11	11	36.1	244	25.545	39.902	19626000	3547000	5795700	3716800	3853400	1623500	743110	197170	149290	0	0	0	0	0	0	0	0	0	0	0	0	0	0
A0A060HTE5	A0A060HTE5	A0A060HTE5	exported protein of unknown function	NVIE_024760	NVIE_024760	NVIE_RS11865	1	14	14	14	33.3	571	61.586	100.52	7473200	0	23343	20851	0	0	0	0	0	0	0	0	0	29233	25414	0	26254	27231	1275100	2868300	2420700	686360	70468
A0A060HTJ9	A0A060HTJ9	A0A060HTJ9	hypothetical protein	NVIE_025170	NVIE_025170	NVIE_RS12025	1	3	3	3	15.5	174	19.419	3.6993	369500	0	0	0	0	0	0	0	0	0	0	0	0	0	0	0	0	0	0	0	0	0	369500
A0A060HTK4	A0A060HTK4	A0A060HTK4	conserved membrane protein of unknown function	NVIE_021530	NVIE_021530	NVIE_RS10345	1	6	6	6	17.6	323	36.099	16.478	16906000	0	0	0	273880	166050	200860	126490	637750	1036100	870560	628300	1014700	1867200	2158500	2071800	2597300	203190	625720	814510	295150	432820	884990
A0A060HTL7	A0A060HTL7	A0A060HTL7	putative Sulfotransferase domain protein	NVIE_021720	NVIE_021720	NVIE_RS10440	1	8	8	8	29.6	311	36.017	18.731	1604900	0	0	0	0	0	0	0	0	0	0	0	0	0	50409	0	41448	0	206450	0	27217	745720	533690
A0A060HTL8	A0A060HTL8	A0A060HTL8	30S ribosomal protein S6e	rps6e	NVIE_025310	NVIE_RS12100	1	5	5	5	38	142	14.886	15.654	2344300	0	0	0	0	0	0	0	0	0	0	0	0	0	0	0	0	0	0	0	0	507860	1836400
A0A060HTM1	A0A060HTM1	A0A060HTM1	Glycosyltransferase	NVIE_021770	NVIE_021770	NVIE_RS10465	1	5	5	5	16.6	301	32.208	49.887	11480000	221600	502050	519540	585340	902130	537010	773230	704070	243910	364990	166800	891950	714340	845550	1234900	355950	457880	697900	202260	33300	120420	404530
A0A060HTS9	A0A060HTS9	A0A060HTS9	putative CRISPR-associated protein Cas7	cas7-2	NVIE_025760	NVIE_RS12320	1	7	7	7	21.9	347	39.14	18.875	935570	0	0	0	0	0	0	0	0	0	0	0	0	0	0	0	0	0	0	0	0	0	935570
A0A060HTT7	A0A060HTT7	A0A060HTT7	protein of unknown function	NVIE_022460	NVIE_022460	NVIE_RS10800	1	9	9	9	16.4	530	57.646	35.733	4690900	0	0	0	67207	79009	225310	93901	0	171310	305590	0	0	43330	106480	164790	255340	294930	2708400	175370	0	0	0
A0A060HTU7	A0A060HTU7	A0A060HTU7	ABC uptake transporter, ATP-binding protein	NVIE_025900	NVIE_025900	NVIE_RS12385	1	8	8	8	22.1	262	29.004	22.29	22387000	275970	593390	656470	1058400	472470	477210	707950	1075500	511100	915210	463160	1050000	942350	1454300	1434100	590240	632070	2206900	547830	1343500	2436600	2542200
A0A060HTV1	A0A060HTV1	A0A060HTV1	hypothetical protein	NVIE_022600	NVIE_022600	NVIE_RS10865	1	2	2	2	12.9	170	17.757	5.4228	1124600	0	0	0	0	0	0	0	0	0	0	0	0	0	0	0	0	0	111550	168680	531130	141020	172240
A0A060HTW1	A0A060HTW1	A0A060HTW1	exported protein of unknown function	NVIE_026000	NVIE_026000	NVIE_RS12430	1	2	2	2	7.2	391	41.3	5.9875	517990	0	0	0	0	0	0	0	0	0	0	0	0	0	0	0	0	0	0	0	0	398060	119930
A0A060HTW6	A0A060HTW6	A0A060HTW6	exported protein of unknown function	NVIE_022810	NVIE_022810	NVIE_RS10950	1	4	4	4	17.8	281	30.561	13.69	18623000	214190	474150	522310	1142000	1164700	1217000	592360	1380400	1788700	267840	0	0	603790	1094700	967260	1139800	1519700	4534300	0	0	0	0
A0A060HTX6	A0A060HTX6	A0A060HTX6	archaeal A1A0-type ATP synthase, subunit D	atpD	NVIE_022920	NVIE_RS11000	1	9	9	9	37.3	220	25.137	26.496	16571000	461430	1292200	1350400	1106800	131350	284800	0	136190	0	1279500	119880	263370	259490	782410	787790	412210	410830	1068100	387750	399900	2041200	3595800
A0A060HTY0	A0A060HTY0	A0A060HTY0	archaeal A1A0-type ATP synthase, subunit C	atpC	NVIE_022990	NVIE_RS11020	1	26	26	26	67.7	353	39.309	277.45	472820000	64021	137720	545560	1656700	2863300	36901000	81449000	65462000	26574000	42247000	51913000	96799000	17419000	2698100	1438400	676550	741260	2792200	1709200	1518000	9322200	27890000
A0A060HTY1	A0A060HTY1	A0A060HTY1	protein of unknown function	NVIE_026150	NVIE_026150	NVIE_RS12505	1	1	1	1	13	77	8.411	2.7366	10498000	0	0	0	0	2199800	0	0	0	0	1490600	1275700	0	0	1207500	1060700	451990	0	1146200	0	0	827670	838070
A0A060HTZ0	A0A060HTZ0	A0A060HTZ0	conserved protein of unknown function	NVIE_023080	NVIE_023080	NVIE_RS11070	1	4	4	4	27.2	206	21.967	20.532	16765000	0	0	0	0	0	246010	0	0	852580	714430	279280	0	510060	1049100	1530800	2188900	1942800	1517000	1270000	1175800	3488200	0
A0A060HU21;A0A060HP91;A0A060HPG6;A0A060HGR4	A0A060HU21	A0A060HU21	AAA family ATPase, CDC48 subfamily protein	cdc48-6	NVIE_023470	NVIE_RS11245	4	48	48	39	59.3	722	79.498	179.98	51408000	1789100	2554100	1875600	2932000	2205800	1770300	3294100	2373300	1289100	2105100	1908300	2811100	3060100	4104600	3349000	1530100	1972000	7293300	1769400	197330	514500	709500
A0A060HU45	A0A060HU45	A0A060HU45	luciferase-like monooxygenase family protein	NVIE_023720	NVIE_023720	NVIE_RS11355	1	3	3	3	8.9	316	34.904	4.2813	167970	0	0	0	16584	0	0	0	0	0	0	0	0	0	0	0	0	0	0	0	0	0	151380
A0A060HU55	A0A060HU55	A0A060HU55	putative 4Fe-4S ferredoxin iron-sulfur binding domain protein	NVIE_023810	NVIE_023810	NVIE_RS11400	1	3	3	3	18.5	178	19.715	3.3285	631800	0	135180	0	0	0	0	0	0	0	0	0	0	0	0	0	0	0	224590	0	0	213270	58756
A0A060HU73	A0A060HU73	A0A060HU73	precorrin-3B methylase	cbiHC	NVIE_026930	NVIE_RS12875	1	2	2	2	7.2	265	29.514	4.3399	126650	0	0	0	0	0	0	0	0	0	0	0	0	0	0	0	0	0	0	0	0	0	126650
A0A060HU74	A0A060HU74	A0A060HU74	molecular chaperone GrpE	grpE	NVIE_2456	NVIE_RS11495	1	2	2	2	12.6	191	21.089	13.356	247240	0	0	0	0	0	0	0	0	0	0	0	0	0	0	0	0	0	0	0	0	247240	0
A0A060HU81	A0A060HU81	A0A060HU81	DNA polymerase sliding clamp	pcn	NVIE_027080	NVIE_RS12955	1	1	1	1	5.2	250	27.382	5.4243	0	0	0	0	0	0	0	0	0	0	0	0	0	0	0	0	0	0	0	0	0	0	0
A0A060HU92	A0A060HU92	A0A060HU92	potassium translocating ATPase, subunit A	kdpA	NVIE_027160	NVIE_RS12995	1	1	1	1	2	544	57.776	2.4491	411730	0	0	0	0	0	0	0	0	0	0	0	0	0	0	411730	0	0	0	0	0	0	0
A0A060HU95	A0A060HU95	A0A060HU95	ABC uptake transporter, permease protein	NVIE_024170	NVIE_024170	NVIE_RS11580	1	7	7	7	24.5	277	30.07	24.853	424080000	3895700	6945700	7550000	16087000	14636000	12235000	21761000	17110000	12482000	18410000	16454000	19189000	22088000	26699000	26953000	25292000	25388000	49537000	12906000	7538400	26667000	34260000
A0A060HUA5	A0A060HUA5	A0A060HUA5	hypothetical protein	NVIE_2798	NVIE_2798	#N/A	1	3	3	3	60.4	53	6.2361	15.443	42150000	5590000	7313200	1947100	4030100	2019800	1409300	1976900	964910	278030	456120	273870	0	315300	463590	747780	1059400	2842100	9862400	0	0	341070	259360
A0A060HUC0	A0A060HUC0	A0A060HUC0	protoheme IX farnesyltransferase	ctaB-2	NVIE_024370	NVIE_RS11680	1	4	4	4	11	283	31.036	8.2784	51501000	0	567170	473430	1642500	1985600	1813700	2798300	2782300	2412800	3521500	3174900	3049800	2711800	3324000	3400800	3134600	3118800	5750100	1073500	192490	1777700	2795300
A0A060HUC6;A0A060HSL0	A0A060HUC6	A0A060HUC6	putative NAD-dependent alcohol dehydrogenase	adh4	NVIE_024420	NVIE_RS11705	2	16	16	16	45.2	352	38.364	42.7	7930100	0	0	0	0	0	0	0	0	0	0	0	0	163340	376590	728700	2567600	3841500	0	0	0	0	252370
A0A060HUC8	A0A060HUC8	A0A060HUC8	heme-copper oxidase subunit I	coxA1	NVIE_027540	NVIE_RS13185	1	10	10	7	17.3	497	55.395	92.224	473160000	14989000	33704000	26083000	54817000	35466000	31915000	79845000	32795000	35252000	72163000	32718000	4216500	3405000	3999600	4053500	1069400	925150	4026500	432280	270340	1014800	0
A0A060HUD3	A0A060HUD3	A0A060HUD3	putative polyketide cyclase/dehydrase	NVIE_027600	NVIE_027600	NVIE_RS13210	1	2	2	2	9.1	197	22.26	2.7496	194350	0	0	0	0	0	0	0	0	0	0	0	0	0	0	0	0	0	0	0	0	42841	151510
A0A060HUD8	A0A060HUD8	A0A060HUD8	phosphate ABC transporter, periplasmic phosphate-binding protein	NVIE_024530	NVIE_024530	NVIE_RS11760	1	3	3	3	7.8	422	43.576	7.3794	669560	0	0	0	0	0	0	0	0	0	0	0	0	0	163490	245540	203730	56800	0	0	0	0	0
A0A060HUE1	A0A060HUE1	A0A060HUE1	hypothetical protein	NVIE_027700	NVIE_027700	NVIE_RS13250	1	8	8	8	19	504	55.826	10.139	2179700	0	26818	61835	277130	192960	240330	0	148780	321420	110920	0	0	30087	99067	55529	255020	288600	71204	0	0	0	0
A0A060HUF2	A0A060HUF2	A0A060HUF2	ABC efflux transporter, permease protein	NVIE_024680	NVIE_024680	NVIE_RS11830	1	2	2	2	7.5	255	27.177	5.1021	4911400	0	0	0	0	0	0	0	0	0	0	0	0	0	0	184730	524990	418920	1830400	553070	163720	817340	418290
A0A060HUF9	A0A060HUF9	A0A060HUF9	hypothetical protein	NVIE_027940	NVIE_027940	NVIE_RS13360	1	3	3	3	16.4	225	24.971	7.6099	472250	0	0	0	0	0	0	0	0	0	0	0	0	0	0	0	0	0	0	0	0	126250	345990
A0A060HUG7	A0A060HUG7	A0A060HUG7	ABC uptake transporter, substrate-binding protein	NVIE_028050	NVIE_028050	NVIE_RS13415	1	21	21	21	73.5	351	37.658	323.31	94121000	0	42103	43865	97981	0	89938	371210	428040	188130	384550	693950	1930000	1080300	1511100	1824100	1612500	1736700	9493700	1812400	1560900	43084000	26136000
A0A060HUJ1	A0A060HUJ1	A0A060HUJ1	exported protein of unknown function	NVIE_028320	NVIE_028320	NVIE_RS13525	1	3	3	3	15.7	281	30.325	37.121	4991900	0	0	0	0	115050	169480	0	74656	629300	1026300	0	0	0	104940	88619	92624	247350	2003000	440650	0	0	0
A0A060HUK5	A0A060HUK5	A0A060HUK5	ABC efflux transporter, permease protein, Drug Exporter-1 (DrugE1) Family	NVIE_025080	NVIE_025080	NVIE_RS11985	1	3	3	3	10.8	259	27.87	5.2606	4999000	0	0	0	0	0	0	0	0	0	0	0	0	401950	213290	312290	485500	573540	408570	423140	248180	822750	1109800
A0A060HUM0	A0A060HUM0	A0A060HUM0	exported protein of unknown function	NVIE_028570	NVIE_028570	NVIE_RS13635	1	17	17	17	30.6	599	62.25	139.46	1156100000	4433300	10543000	12004000	18622000	25770000	23761000	50783000	43696000	40019000	40703000	37357000	93327000	75982000	83093000	63415000	43134000	59761000	426880000	1618900	261010	515920	437330
A0A060HUM7	A0A060HUM7	A0A060HUM7	methylmalonyl-CoA mutase, large subunit	mut	NVIE_028620	NVIE_RS13660	1	4	4	4	7.5	535	60.303	4.7769	222320	0	76940	45240	0	0	0	0	0	0	100140	0	0	0	0	0	0	0	0	0	0	0	0
A0A060HUN4	A0A060HUN4	A0A060HUN4	oligosaccharyl transferase STT3	NVIE_025270	NVIE_025270	NVIE_RS12080	1	28	28	28	33.1	921	100.2	323.31	305190000	1651500	3091200	3291800	7406200	7569500	8077000	13731000	12976000	12868000	6916100	8570800	19893000	19872000	40808000	72666000	49485000	16319000	0	0	0	0	0
A0A060HUR1	A0A060HUR1	A0A060HUR1	exported protein of unknown function	NVIE_028900	NVIE_028900	NVIE_RS13805	1	8	8	8	26.1	329	36.987	25.941	2713400	0	0	0	0	0	0	329540	2383800	0	0	0	0	0	0	0	0	0	0	0	0	0	0
A0A060HUR8	A0A060HUR8	A0A060HUR8	AAA-type ATPase domain-containing putative archaeal cell division protein Vps4 (cdvC)	cdvC	NVIE_025520	NVIE_RS12205	1	11	11	11	30.4	411	45.674	23.307	555360	0	0	0	0	0	0	0	0	0	0	0	0	0	11644	0	6340.8	0	0	0	0	182010	355370
A0A060HUX3	A0A060HUX3	A0A060HUX3	exported protein of unknown function	NVIE_025910	NVIE_025910	NVIE_RS12390	1	6	6	6	42.6	188	20.096	23.863	89940000	109940	751900	551230	1661500	1150200	618670	1052000	1092900	652030	1115200	1646600	1327700	168420	626000	659060	1283300	1502600	8659900	5288500	3649400	20899000	35474000
A0A060HUZ2	A0A060HUZ2	A0A060HUZ2	blue (Type 1) copper domain-containing protein	NVIE_029580	NVIE_029580	NVIE_RS14145	1	8	8	8	55.3	170	18.033	220.92	295190000	419090	974240	1551100	3003700	2254800	3575700	10886000	8775200	4319000	7092000	8574700	15058000	11312000	13741000	7091500	8599400	8793900	35731000	7672700	5091800	31586000	99090000
A0A060HV30	A0A060HV30	A0A060HV30	hypothetical protein	NVIE_029940	NVIE_029940	NVIE_RS14325	1	6	6	6	41.6	173	19.346	30.884	4422400	0	0	0	120810	252640	0	305070	143080	120980	0	213770	0	83618	0	173710	0	0	430810	71962	0	736150	1769800
A0A060HV35	A0A060HV35	A0A060HV35	protein translocase SecE subunit	secE	NVIE_029990	NVIE_RS14350	1	4	4	4	33.3	63	6.766	42.394	405510000	1036400	2509500	3038200	5439800	6247300	5225900	10826000	9742000	10135000	18847000	16678000	7148300	8299700	11265000	14123000	16525000	24919000	203710000	7124800	2318900	7992800	12359000
A0A060HVB6	A0A060HVB6	A0A060HVB6	exported protein of unknown function	NVIE_027040	NVIE_027040	NVIE_RS12935	1	8	8	8	10.9	669	69.534	20.427	2596400	0	0	0	0	0	0	152960	0	65650	0	0	60853	455770	121010	234630	448750	1056700	0	0	0	0	0
A0A060HVD8	A0A060HVD8	A0A060HVD8	conserved protein of unknown function	NVIE_027260	NVIE_027260	#N/A	1	2	2	2	34.1	44	4.6713	4.2579	22642000	495140	1679800	1405300	2025600	2099500	2007600	2759100	2340500	720350	727950	1218600	2290700	977390	1526700	367560	0	0	0	0	0	0	0
A0A060HVG4	A0A060HVG4	A0A060HVG4	putative blue (Type 1) copper domain protein	NVIE_027550	NVIE_027550	NVIE_RS13190	1	10	10	10	64.4	284	28.908	323.31	1976800000	26833000	67931000	75347000	132010000	137870000	116540000	471740000	123010000	128990000	330480000	227540000	31992000	12408000	21105000	17651000	3935600	2939700	25790000	8146000	7065600	6701600	764360
A0A060HVI3	A0A060HVI3	A0A060HVI3	Protease Do-like 1, chloroplastic	degP	NVIE_027850	NVIE_RS13315	1	5	5	5	12.2	400	41.758	12.708	1010600	0	0	0	0	0	0	0	0	0	0	0	0	0	54384	262720	645690	47818	0	0	0	0	0
A0A060HVJ5	A0A060HVJ5	A0A060HVJ5	hypothetical protein	NVIE_028010	NVIE_028010	NVIE_RS13395	1	3	3	3	23.2	142	15.262	5.3322	809970	227420	466660	115890	0	0	0	0	0	0	0	0	0	0	0	0	0	0	0	0	0	0	0
A0A060HVJ9	A0A060HVJ9	A0A060HVJ9	ABC uptake transporter, permease protein	NVIE_028060	NVIE_028060	NVIE_RS13420	1	4	4	4	14.5	297	32.134	16.601	42989000	165870	261110	594770	1197400	1339500	1178400	1940700	1594100	1070600	1429000	1581400	747200	1921700	2276900	2290200	2487700	2436600	5620200	1221400	804900	4483800	6345500
A0A060HVK5	A0A060HVK5	A0A060HVK5	hypothetical protein	NVIE_028120	NVIE_028120	NVIE_RS13445	1	2	2	2	7.2	278	29.369	3.678	195430	0	0	0	0	0	0	0	0	0	0	0	0	0	0	0	0	0	0	0	0	0	195430
A0A060HVK9	A0A060HVK9	A0A060HVK9	protein of unknown function	NVIE_028180	NVIE_028180	NVIE_RS13465	1	5	5	5	43.1	174	17.942	114.96	64868000	0	0	0	0	0	0	0	0	534350	1699400	1582500	6546200	730260	1972500	2167200	2400700	3087700	11468000	988890	632070	8591900	22467000
A0A060HVL5	A0A060HVL5	A0A060HVL5	exported protein of unknown function	NVIE_028230	NVIE_028230	NVIE_RS13485	1	2	2	2	10.9	174	18.173	4.2729	947990	0	0	0	0	0	0	0	0	0	0	0	0	0	0	0	0	0	0	0	0	551570	396420
A0A060HVM0	A0A060HVM0	A0A060HVM0	conserved membrane protein of unknown function	NVIE_028280	NVIE_028280	NVIE_RS13505	1	2	2	2	9.3	162	18.01	3.7625	8485500	122100	418770	0	791620	970680	888910	1674900	760880	0	359920	1050200	0	581960	532330	0	0	0	0	0	0	333220	0
A0A060HVM6	A0A060HVM6	A0A060HVM6	Topoisomerase IIB, subunitA	top6A	NVIE_028330	NVIE_RS13530	1	1	1	1	2.7	368	41.925	2.484	518990	0	0	0	0	0	0	0	0	0	0	0	0	0	266750	0	0	0	197830	0	0	0	54404
A0A060HVN7	A0A060HVN7	A0A060HVN7	ammonia monooxygenase subunit B	amoB	NVIE_028430	NVIE_RS13575	1	7	7	7	56.2	185	20.295	135.39	3903300000	80626000	180960000	231080000	394670000	366930000	232370000	511020000	406010000	134600000	205000000	325940000	681180000	113240000	13365000	6103100	1807100	3687400	5181900	1094600	772620	3464700	4159300
A0A060HVQ3;A0A060HU79	A0A060HVQ3	A0A060HVQ3	ABC efflux transporter, ATP-binding protein	NVIE_028580	NVIE_028580	NVIE_RS13640	2	17	17	17	78.1	247	26.598	237.13	338640000	330070	626630	916350	1916100	3183400	3117700	8643100	8407100	14717000	15341000	9636100	38633000	109890000	27398000	68761000	6653200	1649100	3603900	984950	1371400	5349200	7511700
A0A060HVR2	A0A060HVR2	A0A060HVR2	HPP family protein (modular protein)	NVIE_028670	NVIE_028670	NVIE_RS13690	1	1	1	1	4.4	206	21.407	2.3607	1742500	0	0	0	174230	0	186300	298810	261970	0	0	280860	0	187890	163420	0	0	0	0	0	0	0	188990
A0A060HVX6;A0A060HRT5	A0A060HVX6	A0A060HVX6	archaeal thermosome	thsA	NVIE_029190	NVIE_RS13965	2	41	41	29	63.9	554	59.071	255.26	124840000	963250	1337000	1383600	1952800	1951500	1783800	3425500	3195100	2187700	3392500	3707900	6395700	6187200	7118600	7303400	9184600	10773000	41922000	3795600	2363200	2396500	2119400
A0A060HVY1	A0A060HVY1	A0A060HVY1	50S ribosomal protein L11p	rpl11p	NVIE_029240	NVIE_RS13985	1	6	6	6	39.4	160	16.359	11.181	2636800	0	0	0	0	0	0	0	0	0	0	0	162100	0	235670	0	0	0	0	0	0	887240	1351800
A0A060HVY7	A0A060HVY7	A0A060HVY7	50S ribosomal protein L24e	rpl24e	NVIE_029290	NVIE_RS14010	1	2	2	2	27.1	70	8.1236	1.5551	507360	0	0	0	0	0	0	0	0	0	0	0	0	0	0	0	0	0	0	0	0	335700	171660
A0A060HW07	A0A060HW07	A0A060HW07	conserved exported protein of unknown function	NVIE_029440	NVIE_029440	NVIE_RS14085	1	6	6	6	38.2	170	18.764	16.174	45745000	0	472160	818510	1219200	1112400	971100	1871800	1351600	1474500	2111400	1636800	1627100	256900	1211000	2402400	3476900	3918700	14868000	3269500	1101700	574100	0
A0A060HW94	A0A060HW94	A0A060HW94	signal recognition particle receptor FtsY	ftsY	NVIE_030100	#N/A	1	3	3	3	5	521	57.85	2.6858	609740	0	0	0	0	0	0	0	0	0	0	0	0	0	0	0	43299	29710	536730	0	0	0	0

## Sheet: Table_S2 iBAQ Ncav
Protein IDs	Majority protein IDs	Uniprot ID	Protein Product	Gene Name	Locus Tag (GenBank)	Locus Tag (RefSeq)	Number of proteins	Peptides	Razor + unique peptides	Unique peptides	Sequence coverage [%]	Sequence length	Mol. weight [kDa]	Score	iBAQ	iBAQ B1	iBAQ B2	iBAQ B3	iBAQ B4	iBAQ B5	iBAQ B6	iBAQ B7	iBAQ B8	iBAQ B9	iBAQ B10	iBAQ B11	iBAQ B12	iBAQ B13	iBAQ B14	iBAQ B15	iBAQ B16	iBAQ B17	iBAQ B18	iBAQ B19	iBAQ B20	iBAQ B21	iBAQ B22	iBAQ B23	iBAQ B24	iBAQ B25	iBAQ B26	iBAQ B27
A0A2I7UGI0	A0A2I7UGI0	A0A2I7UGI0	Ammonia monooxygenase subunit B (Putative archaeal ammonia monooxygenase subunit B)	amoB	NCAV_0489	NCAV_RS02370	1	10	10	10	44	209	22.817	323.31	7301800000	924240000	912900000	355620000	723010000	331440000	500050000	466850000	278770000	355400000	309940000	479210000	308840000	337430000	230930000	152480000	190160000	237480000	140220000	32621000	3494600	3872600	3535000	5396700	7079000	1210500	1946300	7645300
A0A2I7UGI1	A0A2I7UGI1	A0A2I7UGI1	Ammonia monooxygenase subunit A	amoA	NCAV_0492	NCAV_RS02385	1	5	5	5	16.1	217	24.502	59.09	4346500000	762790000	692150000	370950000	427410000	260360000	217060000	274760000	156550000	148540000	161680000	242930000	236180000	80601000	92942000	42563000	35680000	86428000	41898000	2624300	924320	2580700	1134500	2407400	5311600	0	0	0
A0A2K5ANJ0	A0A2K5ANJ0	A0A2K5ANJ0	SHSP domain-containing protein	NCAV_0010	NCAV_0010	NCAV_RS00045	1	6	6	6	49.6	123	14.088	44.558	18871000	0	0	0	0	0	0	0	0	0	0	274880	0	0	126180	0	0	0	0	0	436020	310870	538860	1416800	2818500	2481700	4776100	5690700
A0A2K5ANJ2	A0A2K5ANJ2	A0A2K5ANJ2	ABC-1 domain-containing protein	NCAV_0011	NCAV_0011	NCAV_RS00050	1	22	22	22	39.2	544	61.981	134.4	45249000	9212200	5542600	2582000	4392000	2014900	2798600	3017600	1640200	2853100	1806900	3079400	1748800	1252100	1184900	659160	173890	507540	547070	0	15256	0	18119	0	0	76076	126300	0
A0A2K5ANJ3	A0A2K5ANJ3	A0A2K5ANJ3	ABC-type phosphate/phosphonate transport system, permease component	NCAV_0016	NCAV_0016	NCAV_RS00075	1	3	3	3	10.4	241	26.832	13.566	17564000	0	0	0	0	0	0	0	0	0	0	194770	0	0	0	0	0	0	759660	0	0	202830	490390	722970	2792300	2977600	8291700	1131900
A0A2K5ANJ4	A0A2K5ANJ4	A0A2K5ANJ4	Phosphate/phosphite/phosphonate ABC transporter, periplasmic binding protein	NCAV_0018	NCAV_0018	NCAV_RS00085	1	23	23	23	61.6	318	35.308	323.31	451040000	22069000	19123000	7873500	17979000	7173000	11944000	16422000	7219200	14207000	15277000	47582000	30449000	7183500	7746500	11570000	20678000	16296000	67548000	8781700	1633100	1687600	2248200	4554900	17539000	12791000	15146000	38316000
A0A2K5ANJ5	A0A2K5ANJ5	A0A2K5ANJ5	ABC-type phosphate/phosphonate transport system, ATPase component	NCAV_0017	NCAV_0017	NCAV_RS00080	1	12	12	12	44.4	239	26.323	84.814	6287200	56255	44816	0	0	0	0	0	0	0	51287	86917	0	42176	0	0	0	0	0	0	222610	68900	296530	430850	1667900	834370	1169600	1314900
A0A2K5ANJ7	A0A2K5ANJ7	A0A2K5ANJ7	Uncharacterized protein	NCAV_0015	NCAV_0015	NCAV_RS00070	1	2	2	2	19.2	99	11.156	12.176	34772000	458030	0	0	0	0	412360	0	0	447150	0	594700	775110	483910	452650	0	0	810820	696870	763900	376410	735150	615450	2433600	3461000	1815900	2053200	17386000
A0A2K5ANJ8	A0A2K5ANJ8	A0A2K5ANJ8	Uncharacterized protein	NCAV_0002	NCAV_0002	NCAV_RS00010	1	2	2	2	6.3	174	19.039	23.479	16876000	0	0	0	0	0	0	0	0	0	0	0	0	0	0	0	0	0	0	0	0	0	0	799760	850890	1446700	2699600	11079000
A0A2K5ANL0	A0A2K5ANL0	A0A2K5ANL0	Proteasome subunit beta (EC 3.4.25.1) (20S proteasome beta subunit) (Proteasome core protein PsmB)	psmB	NCAV_0030	NCAV_RS00145	1	7	7	7	32.4	219	23.792	37.729	5788700	296570	63828	0	0	34025	0	0	0	0	0	0	0	0	87327	110630	199450	321580	2899500	293630	405370	161300	127770	53836	318010	114640	301290	0
A0A2K5ANL1	A0A2K5ANL1	A0A2K5ANL1	Putative peptidase M50	NCAV_0031	NCAV_0031	NCAV_RS00150	1	13	13	13	26.2	401	43.919	176.49	59437000	0	0	0	0	0	72041	169050	51103	79343	231970	1079700	419720	219810	395050	619760	274980	131340	1560200	375420	722080	765330	1954500	3657900	12216000	12310000	17694000	4437400
A0A2K5ANL3	A0A2K5ANL3	A0A2K5ANL3	Coenzyme A biosynthesis bifunctional protein CoaBC (DNA/pantothenate metabolism flavoprotein) (Phosphopantothenoylcysteine synthetase/decarboxylase) (PPCS-PPCDC) [Includes: Phosphopantothenoylcysteine decarboxylase (PPC decarboxylase) (PPC-DC) (EC 4.1.1.36) (CoaC); Phosphopantothenate--cysteine ligase (EC 6.3.2.5) (CoaB) (Phosphopantothenoylcysteine synthetase) (PPC synthetase) (PPC-S)]	coaBC	NCAV_0024	NCAV_RS00115	1	2	2	2	4.4	431	47.001	2.7278	5021700	0	0	0	0	0	0	0	39037	44323	52616	125660	114720	120810	346170	332620	646330	2244100	54538	0	0	0	0	0	0	0	900770	0
A0A2K5ANL9	A0A2K5ANL9	A0A2K5ANL9	Uncharacterized protein	NCAV_0033	NCAV_0033	NCAV_RS08330	1	1	1	1	24.5	49	5.6404	7.8859	9440300	1994700	1404100	390160	1150200	305350	891530	0	651690	0	600250	0	0	611770	0	573470	468290	0	0	0	0	398710	0	0	0	0	0	0
A0A2K5ANM0	A0A2K5ANM0	A0A2K5ANM0	Small heat shock protein HSP20	NCAV_0041	NCAV_0041	NCAV_RS00200	1	7	7	7	41.5	195	22.882	74.778	11923000	0	0	0	0	0	0	0	0	0	0	0	0	0	0	0	0	0	0	0	0	0	0	0	1602100	1438300	1749600	7132600
A0A2K5ANM3	A0A2K5ANM3	A0A2K5ANM3	Uncharacterized protein	NCAV_0034	NCAV_0034	NCAV_RS00160	1	1	1	1	5.4	205	24.078	2.371	138150	0	0	0	0	0	0	0	0	0	0	0	0	0	0	0	0	0	0	0	0	0	0	0	0	0	0	138150
A0A2K5ANM8	A0A2K5ANM8	A0A2K5ANM8	Chaperone protein DnaK (HSP70) (Heat shock 70 kDa protein) (Heat shock protein 70)	dnaK	NCAV_0043	NCAV_RS00210	1	21	21	21	36.3	609	66.15	166.57	24715000	1392300	1344600	400670	1577300	467610	982280	1134000	543540	1032000	582140	1386500	858230	787570	1143000	1091900	985150	878390	2552800	681480	1203600	905460	1310200	330290	885350	258890	0	0
A0A2K5ANN5	A0A2K5ANN5	A0A2K5ANN5	Chaperone protein DnaJ	dnaJ	NCAV_0042	#N/A	1	2	2	2	6.5	386	43.684	2.8421	55992	0	0	0	0	0	0	0	0	0	0	0	0	0	0	0	0	0	0	0	0	0	0	55992	0	0	0	0
A0A2K5ANP0	A0A2K5ANP0	A0A2K5ANP0	Putative membrane alanyl aminopeptidase (EC 3.4.11.2)	NCAV_0019	NCAV_0019	NCAV_RS00090	1	16	16	16	18.4	837	97.135	45.054	1134700	0	0	0	0	0	0	0	0	0	0	0	0	147410	694700	218150	0	74401	0	0	0	0	0	0	0	0	0	0
A0A2K5ANP1	A0A2K5ANP1	A0A2K5ANP1	Putative NAD-dependent alcohol dehydrogenase (EC 1.1.1.1)	adh	NCAV_0054	NCAV_RS00270	1	7	7	7	18.6	349	38.581	14.681	1697300	61597	0	0	0	0	0	0	0	0	0	0	0	0	0	0	0	0	0	0	268240	154880	799830	412760	0	0	0	0
A0A2K5ANP5	A0A2K5ANP5	A0A2K5ANP5	V-type ATP synthase alpha chain (EC 7.1.2.2) (V-ATPase subunit A)	atpA	NCAV_0065	NCAV_RS00325	1	24	24	24	39.5	595	66.38	112.45	6120000	386420	94278	26137	0	0	0	0	0	0	0	0	0	0	48556	18053	0	0	26802	0	255710	159460	347340	627390	1218800	1091000	1820100	0
A0A2K5ANP6	A0A2K5ANP6	A0A2K5ANP6	Uncharacterized protein	NCAV_0068	NCAV_0068	#N/A	1	2	2	2	24.4	41	5.0327	30.791	369400000	2322800	2222000	855250	2706500	1213600	3311200	4146800	2281000	4437900	3836900	9351000	10098000	12917000	15615000	19583000	18555000	30310000	61538000	121780000	5485400	8644500	28191000	0	0	0	0	0
A0A2K5ANP8	A0A2K5ANP8	A0A2K5ANP8	V-type proton ATPase subunit E (V-ATPase subunit E)	atpE	NCAV_0064	NCAV_RS00320	1	12	12	12	53.5	202	22.865	206.12	341270000	1489700	1887200	1254100	1696400	1343500	3251900	4182000	2937700	5607300	4631700	8397600	14338000	14437000	17412000	18557000	22213000	31354000	44548000	93285000	5961200	7215200	22534000	2210800	4659100	1846100	3367000	655610
A0A2K5ANP9	A0A2K5ANP9	A0A2K5ANP9	V-type ATP synthase subunit D (V-ATPase subunit D)	atpD	NCAV_0067	NCAV_RS00335	1	8	8	8	34.4	241	27.412	27.239	3817800	0	0	0	0	0	0	0	0	0	0	0	0	0	0	0	0	0	0	0	0	64573	0	140220	922570	466620	490230	1733600
A0A2K5ANQ1	A0A2K5ANQ1	A0A2K5ANQ1	Uncharacterized protein	NCAV_0029	NCAV_0029	NCAV_RS00140	1	12	12	12	18.5	676	75.385	47.096	947880	0	0	0	0	0	0	0	0	0	0	0	0	0	0	0	0	0	0	0	0	0	0	0	32816	117500	797560	0
A0A2K5ANQ2	A0A2K5ANQ2	A0A2K5ANQ2	Uncharacterized protein	NCAV_0062	NCAV_0062	NCAV_RS00310	1	4	4	4	29.8	168	18.004	75.019	63093000	759000	559120	290110	698480	341100	668100	307950	340110	311770	315550	574070	497900	537030	533500	953800	684080	316890	1807000	0	617820	74657	1025400	4580900	15924000	13083000	10872000	6419100
A0A2K5ANQ3	A0A2K5ANQ3	A0A2K5ANQ3	Archaeal/vacuolar-type H+-ATPase subunit C (EC 3.6.3.14)	NCAV_0071	NCAV_0071	NCAV_RS00350	1	25	25	25	64.1	376	42.754	246.33	82231000	1183200	281410	131460	707800	399450	1124600	1620400	1280100	2369600	2457500	5062400	5747800	6630200	9094000	9748800	7932400	8861800	3249700	988180	755670	225470	146940	141840	1056900	957020	1202400	8874600
A0A2K5ANQ4	A0A2K5ANQ4	A0A2K5ANQ4	V-type ATP synthase subunit I	NCAV_0070	NCAV_0070	NCAV_RS00345	1	42	42	42	44.5	724	80.524	323.31	676130000	4581400	5234300	2942800	6612000	4019400	6212400	9895600	6570700	10697000	12908000	22343000	27894000	23871000	30910000	34018000	36297000	48845000	77381000	160600000	18184000	25504000	63653000	7887600	25014000	3174400	828540	47881
A0A2K5ANR0	A0A2K5ANR0	A0A2K5ANR0	Putative Small heat shock protein HSP16.5	NCAV_0039	NCAV_0039	NCAV_RS00190	1	1	1	1	5.8	154	18.273	3.0422	190540	0	0	0	0	0	0	0	0	0	0	0	0	0	0	0	0	0	0	0	0	190540	0	0	0	0	0	0
A0A2K5ANR1	A0A2K5ANR1	A0A2K5ANR1	Uncharacterized protein	NCAV_0073	NCAV_0073	NCAV_RS00360	1	3	3	3	16.2	154	17.691	4.4621	3210300	0	0	0	0	0	0	93576	0	0	0	0	110740	0	167310	0	139790	0	209630	267710	325560	286400	302530	308900	696870	0	0	301340
A0A2K5ANR4	A0A2K5ANR4	A0A2K5ANR4	Vitamin B12-dependent ribonucleotide reductase (EC 1.17.4.1)	NCAV_0077	NCAV_0077	NCAV_RS00380	1	6	6	6	5.7	887	100.08	13.251	203930	0	0	0	0	0	0	0	0	0	0	0	0	0	0	0	0	0	0	0	0	0	0	0	203930	0	0	0
A0A2K5ANR7	A0A2K5ANR7	A0A2K5ANR7	SHSP domain-containing protein	NCAV_0090	NCAV_0090	NCAV_RS00440	1	10	10	10	29.2	339	38.154	101.7	46660000	0	97083	0	128160	0	89921	135190	104600	294070	332570	969630	583910	400650	603710	841800	379940	536910	1660600	707720	884910	910050	1814800	3448000	9190700	7603700	14143000	799050
A0A2K5ANR8	A0A2K5ANR8	A0A2K5ANR8	Copper-exporting P-type ATPase (EC 3.6.3.54)	copA	NCAV_0091	NCAV_RS00445	1	27	27	27	34.8	827	88.464	233.74	10269000	0	0	0	0	0	0	0	0	0	0	1983300	0	23604	88960	38197	19629	79573	139670	72891	379100	491180	947750	1266100	4641300	97896	0	0
A0A2K5ANS5	A0A2K5ANS5	A0A2K5ANS5	Uncharacterized protein	NCAV_0096	NCAV_0096	NCAV_RS00470	1	8	8	8	34.9	232	26.045	47.975	15513000	0	0	0	0	0	0	0	0	0	0	220360	0	143950	96025	0	0	2239900	0	217290	247840	325550	681510	942210	9335900	656750	0	405640
A0A2K5ANT6	A0A2K5ANT6	A0A2K5ANT6	Uncharacterized protein	NCAV_0106	NCAV_0106	NCAV_RS00520	1	1	1	1	7.9	101	11.31	3.2219	6193100	0	0	0	0	0	0	0	0	0	0	165620	158910	0	0	0	0	165910	567160	0	232410	153830	308200	367970	1402500	902130	1768500	0
A0A2K5ANU1	A0A2K5ANU1	A0A2K5ANU1	Putative glycosyltransferase	NCAV_0102	NCAV_0102	NCAV_RS00500	1	10	10	10	23.9	418	47.478	44.257	5669000	0	0	121510	223910	0	0	153490	0	133050	0	0	0	0	0	0	0	74802	0	0	0	0	0	74067	364930	796250	1340500	2386500
A0A2K5ANU2	A0A2K5ANU2	A0A2K5ANU2	Uncharacterized protein	NCAV_0110	NCAV_0110	NCAV_RS00540	1	4	4	4	18.1	221	24.829	9.301	1299400	0	0	0	0	0	0	0	0	0	0	0	0	0	0	0	0	0	0	0	0	0	0	0	49538	0	0	1249800
A0A2K5ANU4	A0A2K5ANU4	A0A2K5ANU4	Uncharacterized protein	NCAV_0116	NCAV_0116	NCAV_RS00570	1	4	4	4	7.2	857	94.424	8.1458	934810	56828	39392	0	0	0	0	0	0	141870	0	0	69421	0	0	105350	0	0	71857	0	0	45765	0	0	122590	101510	180220	0
A0A2K5ANU5	A0A2K5ANU5	A0A2K5ANU5	DNA protection during starvation protein (EC 1.16.-.-)	dps	NCAV_0079	NCAV_RS00390	1	2	2	2	9.9	203	23.09	4.5843	389290	0	0	0	0	0	0	0	0	0	0	0	0	0	0	0	0	0	227360	0	65991	0	0	0	0	95938	0	0
A0A2K5ANV6	A0A2K5ANV6	A0A2K5ANV6	Uncharacterized protein	NCAV_0122	NCAV_0122	NCAV_RS00595	1	37	37	37	46.3	939	106.63	323.31	192850000	3884200	3157600	1552800	3297100	1776200	2808600	4016800	2609800	4582900	5201900	6729100	6359600	6180800	8167000	8718700	9169600	10177000	9615100	7424600	11421000	14793000	55609000	5599800	0	0	0	0
A0A2K5ANW8	A0A2K5ANW8	A0A2K5ANW8	Uncharacterized protein	NCAV_0134	NCAV_0134	NCAV_RS00640	1	12	12	12	86.3	117	13.05	263.62	435860000	1179000	1893200	936450	2683300	1208100	2881600	3758200	2854600	5046900	4553900	9884000	11865000	16359000	17804000	23506000	21061000	34094000	66336000	160500000	6793100	8322500	26750000	1090500	1659100	926780	1846200	66829
A0A2K5ANX2	A0A2K5ANX2	A0A2K5ANX2	Protoheme IX farnesyltransferase (EC 2.5.1.141) (Heme B farnesyltransferase) (Heme O synthase)	ctaB	NCAV_0141	NCAV_RS00675	1	5	5	5	16	294	32.341	12.874	22349000	150600	93066	61506	0	79436	0	291200	159560	302170	146110	537640	288300	140780	277100	362080	126180	157440	565290	226270	433180	479600	849620	886260	3671700	2147100	3704100	6213000
A0A2K5ANX5	A0A2K5ANX5	A0A2K5ANX5	Probable cobalamin biosynthesis protein CobD	cobD	NCAV_0146	NCAV_RS00700	1	4	4	4	12.4	322	35.791	11.675	912910	0	0	0	0	0	0	0	0	0	0	0	0	0	0	0	0	0	0	0	0	0	0	0	485970	74634	305020	47297
A0A2K5ANX6	A0A2K5ANX6	A0A2K5ANX6	Aspartate-semialdehyde dehydrogenase (EC 1.2.1.11)	asd	NCAV_0143	NCAV_RS00685	1	2	2	2	5.3	358	39.615	2.5732	2782800	0	0	0	0	0	0	0	0	0	0	0	1245900	191640	0	0	0	0	0	1269900	0	0	0	0	0	75398	0	0
A0A2K5ANY4	A0A2K5ANY4	A0A2K5ANY4	Thermosome subunit	ths	NCAV_0151	NCAV_RS00725	1	51	51	23	75.2	556	60.034	323.31	331820000	5638700	3213700	1438200	3191500	1315700	2200200	2258900	1327600	2378200	2292200	3837300	3744000	3031000	2907300	3037200	2558200	4260800	5484700	7165000	9114600	10179000	12940000	12271000	60568000	132570000	30804000	2097000
A0A2K5ANY7	A0A2K5ANY7	A0A2K5ANY7	Adenosylcobinamide-GDP ribazoletransferase (EC 2.7.8.26) (Cobalamin synthase) (Cobalamin-5'-phosphate synthase)	cobS	NCAV_0147	NCAV_RS00705	1	3	3	3	16.1	255	26.894	13.618	2303200	0	0	0	0	0	0	0	0	0	0	0	0	0	0	0	0	0	0	0	0	0	115680	141400	2046100	0	0	0
A0A2K5AP04	A0A2K5AP04	A0A2K5AP04	Uncharacterized protein	NCAV_0173	NCAV_0173	NCAV_RS00840	1	4	4	4	39.6	96	11.049	16.491	9767600	0	0	0	0	0	0	0	0	0	0	0	0	0	0	0	0	0	0	0	0	100670	235390	286490	1361000	1413100	6371000	0
A0A2K5AP11	A0A2K5AP11	A0A2K5AP11	Uncharacterized protein	NCAV_0139	NCAV_0139	NCAV_RS00665	1	1	1	1	2.2	453	51.025	-2	28800000	0	3021400	0	0	0	1467800	2257600	1069600	1607900	2117400	0	1596900	1777200	951610	1305400	1156900	2179300	2187600	6103900	0	0	0	0	0	0	0	0
A0A2K5AP17	A0A2K5AP17	A0A2K5AP17	Putative Surface associated S-layer protein	NCAV_0188	NCAV_0188	NCAV_RS00910	1	10	10	10	36.3	333	36.139	96.604	29493000	0	0	0	86726	0	58080	364200	59567	1890700	59829	418870	164770	265890	265280	195310	72443	121150	646290	3028800	1790600	3183600	16569000	251580	0	0	0	0
A0A2K5AP22	A0A2K5AP22	A0A2K5AP22	Putative cytochrome b/b6	petB	NCAV_0191	NCAV_RS00925	1	16	16	16	18.1	540	60.677	103.31	39873000	4308300	3133100	1726300	2840700	1385400	1939800	2038400	1248000	1907800	1813100	2765400	1892400	1002700	1196900	1099500	716580	1099100	741020	535010	231040	528310	1433200	575610	2745200	904000	65812	0
A0A2K5AP23	A0A2K5AP23	A0A2K5AP23	Inosine-5'-monophosphate dehydrogenase (IMP dehydrogenase) (IMPD) (IMPDH) (EC 1.1.1.205)	guaB	NCAV_0159	NCAV_RS00765	1	2	2	2	4.3	494	54.252	2.9965	90076	0	0	0	0	0	0	0	0	0	0	0	0	0	0	0	0	0	0	0	0	36393	53683	0	0	0	0	0
A0A2K5AP25	A0A2K5AP25	A0A2K5AP25	Uncharacterized protein	NCAV_0198	NCAV_0198	NCAV_RS00965	1	1	1	1	4	198	21.876	2.593	3359300	0	0	0	0	0	0	0	0	0	0	0	0	0	0	0	0	0	118070	0	142110	120130	233520	258650	469770	540170	659540	817310
A0A2K5AP26	A0A2K5AP26	A0A2K5AP26	Putative Rieske 2Fe-2S domain cytochrome b6-f complex iron-sulfur subunit	petC	NCAV_0190	NCAV_RS00920	1	6	6	6	35.9	206	23.147	51.875	5276400	209060	0	0	0	0	0	0	0	0	0	0	0	0	0	0	0	0	0	0	0	0	0	0	634200	549170	1673900	2210100
A0A2K5AP29	A0A2K5AP29	A0A2K5AP29	Putative blue (Type 1) copper domain protein	NCAV_0195	NCAV_0195	NCAV_RS00945	1	5	5	5	23	165	18.792	28.723	25063000	5072200	1248600	883870	2999200	923120	858860	1506200	533180	945990	0	0	0	0	786270	0	0	0	0	0	175570	228000	702100	0	1321700	1281400	1812200	3784700
A0A2K5AP30	A0A2K5AP30	A0A2K5AP30	Putative Surface associated S-layer protein	NCAV_0187	NCAV_0187	NCAV_RS00905	1	93	93	93	74.9	1242	132.74	323.31	17365000000	838330000	865920000	367990000	910360000	456720000	619840000	867450000	434050000	727410000	990280000	1341700000	2454900000	564450000	390320000	481940000	689830000	920620000	935670000	2404300000	44833000	25054000	12423000	5770200	9079600	2526500	3094900	380170
A0A2K5AP33	A0A2K5AP33	A0A2K5AP33	Quinoprotein glucose dehydrogenase (EC 1.1.5.2)	NCAV_0169	NCAV_0169	NCAV_RS00820	1	15	15	15	43.7	364	40.248	133.61	21449000	0	0	0	0	0	0	0	0	0	0	0	0	0	0	0	0	0	140250	0	247320	384420	614820	528170	3280500	2671700	4178000	9404200
A0A2K5AP44	A0A2K5AP44	A0A2K5AP44	Precorrin-2 dehydrogenase (EC 1.3.1.76)	NCAV_0217	NCAV_0217	NCAV_RS01055	1	8	8	8	34.5	226	25.111	33.881	4816500	0	0	0	0	0	0	0	0	0	0	0	0	0	0	0	0	58161	0	0	76955	33691	51212	123410	755160	1586100	2131800	0
A0A2K5AP49	A0A2K5AP49	A0A2K5AP49	Glutamyl-tRNA reductase (GluTR) (EC 1.2.1.70)	hemA	NCAV_0218	NCAV_RS01060	1	6	6	6	18.4	441	50.139	14.722	609400	0	0	0	0	0	0	0	0	0	0	0	275390	0	0	0	0	0	0	0	0	0	0	0	0	0	23324	310690
A0A2K5AP50	A0A2K5AP50	A0A2K5AP50	Uncharacterized protein	NCAV_0212	NCAV_0212	NCAV_RS01030	1	2	2	2	9.9	182	20.439	2.4801	321900	0	0	0	0	0	0	0	0	0	0	0	0	0	0	0	0	0	0	0	0	0	0	0	0	0	0	321900
A0A2K5AP53	A0A2K5AP53	A0A2K5AP53	Putative Phosphoesterase PA-phosphatase related	NCAV_0230	NCAV_0230	NCAV_RS01120	1	2	2	2	6	232	25.895	4.0373	3742500	0	0	0	0	0	0	0	0	0	0	0	0	0	0	0	0	0	0	0	0	0	0	0	0	0	278800	3463700
A0A2K5AP55	A0A2K5AP55	A0A2K5AP55	Putative subtilase family protein	NCAV_0189	NCAV_0189	NCAV_RS00915	1	88	88	88	44.9	1803	196.24	323.31	240410000	876130	977950	262580	1040700	500250	1025400	1398700	1279500	1574500	1392700	2872700	4561900	4265600	6967600	9895900	15948000	34130000	144290000	180950	557870	678010	1639900	496510	2222500	300280	312830	758580
A0A2K5AP58	A0A2K5AP58	A0A2K5AP58	Component of SufBCD complex	sufB	NCAV_0224	NCAV_RS01090	1	13	13	13	27.3	466	52.889	45.022	2020800	22368	11775	0	0	0	0	0	0	0	0	0	0	0	0	0	0	0	0	0	18831	16609	34246	49978	194430	458650	1214000	0
A0A2K5AP63	A0A2K5AP63	A0A2K5AP63	Protein translocase subunit SecY	secY	NCAV_0241	NCAV_RS01175	1	17	17	17	24.3	474	51.799	186.41	86035000	674120	255640	150520	237240	0	136230	352300	192310	563720	513160	1844200	668020	738930	1158000	1304200	806980	1195300	1707000	486540	1503400	1811200	4019000	5079200	33109000	18012000	9516200	0
A0A2K5AP73	A0A2K5AP73	A0A2K5AP73	Component of SufBCD complex, ATP-binding component of ABC superfamily	sufC	NCAV_0209	NCAV_RS01020	1	10	10	10	45.1	257	28.999	51.514	1800900	0	0	0	0	0	0	0	0	0	0	0	0	0	0	0	0	0	0	0	0	0	49338	0	226550	231660	1189800	103560
A0A2K5AP76	A0A2K5AP76	A0A2K5AP76	Putative membrane protein	NCAV_0243	NCAV_0243	NCAV_RS01185	1	14	14	14	34.5	287	32.646	323.31	466970000	4816800	3907400	2149300	4995100	2281400	4118700	5830700	3678300	6893400	6786700	17683000	9565200	5918000	7980600	10423000	6959300	8898100	24377000	7639300	13144000	12836000	22607000	35552000	65095000	53818000	117430000	1587900
A0A2K5AP88	A0A2K5AP88	A0A2K5AP88	Uncharacterized protein	NCAV_0231	NCAV_0231	NCAV_RS01125	1	1	1	1	7.8	103	11.866	-2	1197200	0	0	0	0	0	0	0	0	0	0	0	0	0	0	0	0	0	0	0	0	0	0	0	0	0	1197200	0
A0A2K5AP93	A0A2K5AP93	A0A2K5AP93	NADH dehydrogenase	NCAV_0266	NCAV_0266	NCAV_RS01305	1	10	10	10	69.4	170	19.631	190.92	52439000	584940	481570	223300	225510	242480	231950	462520	315610	464640	211500	340570	414000	708370	1485300	492770	234410	687380	275340	292200	1771000	93763	123750	227760	6964600	32450000	1771100	661870
A0A2K5AP94	A0A2K5AP94	A0A2K5AP94	NADH dehydrogenase subunit A (EC 1.6.5.3)	NCAV_0264	NCAV_0264	NCAV_RS01295	1	2	2	2	19.8	111	12.629	11.893	56255000	2653400	0	0	0	1132300	1817300	1997000	1274500	1977400	2490100	0	3417000	3095600	2547800	2037600	2762400	3467900	4018400	6885300	4849900	2731400	5586900	1512600	0	0	0	0
A0A2K5AP95	A0A2K5AP95	A0A2K5AP95	NADH-quinone oxidoreductase subunit I (EC 1.6.5.11)	nuoI	NCAV_0269	NCAV_RS01320	1	12	12	12	57.2	166	18.659	117.96	149760000	2011900	1645100	1093400	2560400	959400	2066100	2645900	1418000	2390800	1865500	4066900	2657700	3041400	4278200	2344700	1444600	3536400	3546100	1962100	6044900	459080	793040	1858100	15229000	73632000	6130500	77396
A0A2K5AP99	A0A2K5AP99	A0A2K5AP99	NADH-quinone oxidoreductase subunit D (EC 1.6.5.11)	nuoD	NCAV_0267	NCAV_RS01310	1	32	32	32	65.3	392	44.501	323.31	149750000	1630500	1037200	642880	1735000	860590	1615400	1832600	1335300	2664800	1547300	3683800	2813700	2749100	4647400	2378600	1741100	3007400	2666200	1985000	5441900	501960	813890	1440500	14949000	77824000	6628100	1572800
A0A2K5APA0	A0A2K5APA0	A0A2K5APA0	NADH-quinone oxidoreductase subunit B	NCAV_0265	NCAV_0265	NCAV_RS01300	1	8	8	8	38.8	183	20.49	121.04	102120000	521800	304160	354470	359720	413820	519770	1405900	332410	1157600	1212500	1151700	1891100	1623300	1935900	953560	1277300	1144800	1335500	2775100	4173900	348850	658230	1166600	8954100	63165000	2982100	0
A0A2K5APA1	A0A2K5APA1	A0A2K5APA1	NADH-quinone oxidoreductase subunit L (EC 1.6.5.11)	nuoL	NCAV_0274	NCAV_RS01340	1	11	11	11	12.7	703	77.094	62.547	113100000	1565000	1185400	583170	1714300	851850	1851200	2302000	1554700	3281400	3910400	6208000	5337500	4856000	4661400	3904000	4626100	7971900	4275800	7748800	9467800	7196100	14720000	13325000	0	0	0	0
A0A2K5APA2	A0A2K5APA2	A0A2K5APA2	NADH-quinone oxidoreductase subunit N (EC 1.6.5.11)	nuoN	NCAV_0276	NCAV_RS01350	1	7	7	7	10.4	614	65.072	64.124	10330000	274440	1578000	0	0	0	0	0	755600	1084500	0	2417400	133430	225790	300480	186190	0	89857	0	0	723200	280550	888650	306650	1085500	0	0	0
A0A2K5APA3	A0A2K5APA3	A0A2K5APA3	NADH dehydrogenase subunit H (EC 1.6.5.3)	NCAV_0268	NCAV_0268	NCAV_RS01315	1	4	4	4	7.9	416	45.796	11.355	29022000	687440	570410	54845	603770	387030	581020	760750	518060	792690	799090	1266200	1401700	1313100	1588900	1206100	839930	1438000	1540600	1911700	2802600	1263200	2374200	58323	1363100	1039500	1859500	0
A0A2K5APB1	A0A2K5APB1	A0A2K5APB1	Uncharacterized protein	NCAV_0277	NCAV_0277	NCAV_RS01355	1	10	10	10	16.9	502	59.04	37.419	1374000	0	0	0	0	0	0	0	0	0	0	0	0	0	0	0	0	0	0	0	29106	23650	34749	104010	353900	245500	545080	37992
A0A2K5APB2	A0A2K5APB2	A0A2K5APB2	DNA protection during starvation protein (EC 1.16.-.-)	NCAV_0289	NCAV_0289	NCAV_RS01405	1	1	1	1	5.1	177	20.29	3.7961	363590	0	0	0	0	0	0	0	0	0	0	0	0	0	145700	0	0	0	0	0	0	0	217890	0	0	0	0	0
A0A2K5APB4	A0A2K5APB4	A0A2K5APB4	Proton-translocating NADH-quinone oxidoreductase, chain M (EC 1.6.5.11)	NCAV_0273	NCAV_0273	NCAV_RS01335	1	4	4	4	7.6	515	56.25	127.01	83886000	1461500	1518600	724070	1891000	1164700	1309300	2228200	1251800	2124900	2523800	3785300	4238200	3070400	2738900	2734100	2838300	5243500	3148100	5238300	7090200	5550600	10375000	8252100	1473500	1186900	725810	0
A0A2K5APB7	A0A2K5APB7	A0A2K5APB7	Peptidase S26B, signal peptidase	NCAV_0292	NCAV_0292	NCAV_RS01420	1	7	7	7	30.2	242	26.637	52.76	61212000	248070	247550	96406	258850	98887	198850	0	126810	235130	183530	592260	54234	254980	297110	461430	197380	369870	1116000	38973	620290	736830	1651900	3067600	15242000	10116000	11754000	12947000
A0A2K5APB9	A0A2K5APB9	A0A2K5APB9	NADH-quinone oxidoreductase subunit J (EC 1.6.5.11)	nuoJ	NCAV_0270	NCAV_RS01325	1	2	2	2	13.4	202	21.582	142.66	14830000	852990	506830	226330	514980	238680	442420	0	0	444730	423200	823100	0	698950	797140	0	507020	0	772570	1068300	1759700	1130300	2466600	591940	564590	0	0	0
A0A2K5APC0	A0A2K5APC0	A0A2K5APC0	Uncharacterized protein	NCAV_0304	NCAV_0304	NCAV_RS01480	1	3	3	3	5.4	595	66.861	4.1532	2403400	0	268010	0	62348	38641	0	68308	56246	79387	101350	0	0	73625	81958	85514	0	81643	147170	0	78007	437180	509950	61554	77937	39735	54844	0
A0A2K5APC5	A0A2K5APC5	A0A2K5APC5	ABC uptake transporter, ATP-binding protein	mntB	NCAV_0286	NCAV_RS01390	1	4	4	4	16.9	249	27.383	9.1884	406310	0	0	0	0	0	0	0	0	0	0	0	0	0	0	0	0	0	0	0	0	0	0	406310	0	0	0	0
A0A2K5APD4	A0A2K5APD4	A0A2K5APD4	Site-2 protease family protein	NCAV_0296	NCAV_0296	NCAV_RS01440	1	6	6	6	15.2	374	41.405	69.182	34762000	166630	208300	0	0	0	0	0	0	0	339490	576090	0	366120	667740	444430	389650	551290	917770	0	682810	903720	2479300	3547100	5728500	7696100	9096900	0
A0A2K5APD9	A0A2K5APD9	A0A2K5APD9	Probable transaldolase (EC 2.2.1.2)	tal	NCAV_0312	NCAV_RS01515	1	2	2	2	8.4	227	24.929	3.6285	86062	0	0	0	0	0	0	0	0	0	0	0	0	0	0	0	0	0	0	0	86062	0	0	0	0	0	0	0
A0A2K5APE4	A0A2K5APE4	A0A2K5APE4	Uncharacterized protein	NCAV_0306	NCAV_0306	NCAV_RS01490	1	8	8	8	66.9	151	15.955	218.47	805590000	10990000	8276500	1430600	5899100	2304100	3174900	2614400	1566200	3736700	3440800	6815200	8024500	4921200	4699700	6495300	3839000	7520500	10399000	12652000	4629000	10384000	14958000	23607000	147670000	84398000	116440000	294700000
A0A2K5APE8	A0A2K5APE8	A0A2K5APE8	30S ribosomal protein S3Ae (Ribosomal protein S1e)	rps3ae	NCAV_0328	NCAV_RS01590	1	6	6	6	24.1	212	24.718	13.92	2099700	0	769770	0	0	0	280980	0	0	228920	0	0	0	0	0	0	0	0	0	0	0	0	0	0	820070	0	0	0
A0A2K5APF1	A0A2K5APF1	A0A2K5APF1	DUF4332 domain-containing protein	NCAV_0303	NCAV_0303	NCAV_RS01475	1	4	4	4	12.1	289	32.265	12.459	370810	0	0	0	0	0	0	0	0	0	0	0	0	0	0	0	0	0	0	0	0	0	0	0	370810	0	0	0
A0A2K5APF6	A0A2K5APF6	A0A2K5APF6	Probable transcription termination protein NusA	nusA	NCAV_0329	NCAV_RS01595	1	2	2	2	11.3	150	16.756	4.2163	131350	0	70312	0	0	0	0	0	0	0	0	0	0	0	0	0	0	0	0	0	0	0	0	0	61037	0	0	0
A0A2K5APF7	A0A2K5APF7	A0A2K5APF7	3-isopropylmalate dehydratase small subunit (EC 4.2.1.33) (Alpha-IPM isomerase) (IPMI) (Isopropylmalate isomerase)	leuD	NCAV_0344	NCAV_RS01680	1	1	1	1	5.6	162	18.117	2.2605	65941	0	0	0	0	0	0	0	0	0	0	0	0	0	0	0	0	0	0	0	0	0	0	0	0	0	0	65941
A0A2K5APG2	A0A2K5APG2	A0A2K5APG2	Putative von Willebrand factor type A	NCAV_0313	NCAV_0313	NCAV_RS01520	1	1	1	1	1.5	462	52.583	-2	369850	0	0	0	0	0	0	0	0	0	0	0	0	0	62410	104260	0	0	123300	79883	0	0	0	0	0	0	0	0
A0A2K5APG3	A0A2K5APG3	A0A2K5APG3	Glycosyl transferase	NCAV_0347	NCAV_0347	NCAV_RS01695	1	14	14	14	15.6	757	86.287	109.25	26358000	79751	41659	24863	75974	35272	87644	178540	128420	291770	324500	355220	447680	626390	667510	865240	769630	735480	1551900	2476700	3867700	4982700	5790400	101370	247170	137220	189870	1277800
A0A2K5APG8	A0A2K5APG8	A0A2K5APG8	4Fe-4S ferredoxin iron-sulfur binding domain protein	NCAV_0348	NCAV_0348	NCAV_RS01700	1	7	7	7	17.1	339	37.387	18.808	5412700	120000	43167	0	0	41944	0	0	43870	81205	0	62156	0	135550	149480	160620	87987	196630	238350	242400	140150	126380	184860	151030	1141600	470970	899610	694770
A0A2K5APH7	A0A2K5APH7	A0A2K5APH7	Natural resistance-associated macrophage protein	NCAV_0350	NCAV_0350	NCAV_RS01705	1	1	1	1	2.3	396	42.76	3.6948	2391400	0	0	0	0	0	0	0	0	0	0	0	0	0	0	0	0	0	0	0	72136	59652	96102	191340	454220	517150	629290	371520
A0A2K5APJ3	A0A2K5APJ3	A0A2K5APJ3	3-isopropylmalate dehydratase large subunit (EC 4.2.1.33) (Alpha-IPM isomerase) (IPMI) (Isopropylmalate isomerase)	leuC	NCAV_0343	NCAV_RS01675	1	10	10	10	24.1	428	46.958	62.795	1608000	0	0	0	0	0	0	0	0	0	0	0	0	0	0	0	0	0	0	0	69554	0	0	0	208420	39107	211870	1079000
A0A2K5APJ7	A0A2K5APJ7	A0A2K5APJ7	Protocatechuate 3,4-dioxygenase beta subunit	NCAV_0370	NCAV_0370	NCAV_RS01805	1	1	1	1	6.5	123	13.207	5.848	100330000	5579100	3787100	2017400	4807500	1523400	2513400	3136300	1813400	2602800	3452000	4975000	4654600	3022500	2032000	3042700	3255600	2951500	4894200	2893000	2166700	1662500	2880600	6978800	4904900	3391100	4838700	10552000
A0A2K5APJ8	A0A2K5APJ8	A0A2K5APJ8	PepSY domain-containing protein	NCAV_0369	NCAV_0369	NCAV_RS01800	1	1	1	1	3.7	243	27.044	3.0228	483840	0	0	0	0	0	0	0	0	0	0	0	0	0	0	0	0	0	0	72422	44801	50321	56783	51053	98789	56818	52855	0
A0A2K5APK0	A0A2K5APK0	A0A2K5APK0	Uncharacterized protein	NCAV_0372	NCAV_0372	NCAV_RS01815	1	13	13	13	23.3	541	61.498	49.944	1137700	35843	38615	0	0	0	0	0	0	0	0	0	0	0	0	0	0	0	0	0	0	0	0	0	0	419410	643820	0
A0A2K5APK4	A0A2K5APK4	A0A2K5APK4	Uncharacterized protein	NCAV_0371	NCAV_0371	NCAV_RS01810	1	7	7	7	14.9	404	46.584	20.808	1098100	0	0	0	0	0	0	0	0	0	0	0	0	0	0	0	0	322300	0	0	55105	27718	278140	0	389970	24876	0	0
A0A2K5APL2	A0A2K5APL2	A0A2K5APL2	Aminotransferase (EC 2.6.1.-)	aspC	NCAV_0382	NCAV_RS01865	1	5	5	5	9.8	510	56.929	7.2262	10299000	681170	749560	0	721300	714270	0	862600	0	913690	787870	838420	762110	590840	549160	0	579210	0	775420	613990	0	0	0	0	152330	7195.5	0	0
A0A2K5APL4	A0A2K5APL4	A0A2K5APL4	Cation diffusion facilitator family transporter	NCAV_0397	NCAV_0397	NCAV_RS01940	1	7	7	7	14.2	309	33.092	111.29	20400000	0	0	0	0	0	0	0	0	160420	0	1058800	0	0	0	372530	0	0	553370	533010	622630	979180	2589500	1499000	10418000	1612700	0	0
A0A2K5APM3	A0A2K5APM3	A0A2K5APM3	Putative sulfur carrier protein AF_0188	NCAV_0392	NCAV_0392	NCAV_RS01915	1	2	2	2	25	80	9.1175	2.344	92888	0	0	0	0	0	0	0	0	0	0	0	0	0	0	0	0	0	0	0	0	0	0	0	0	0	92888	0
A0A2K5APM4	A0A2K5APM4	A0A2K5APM4	TPR repeat protein	NCAV_0407	NCAV_0407	NCAV_RS01985	1	33	33	33	66	394	45.025	312.95	34031000	0	0	0	0	0	0	0	0	0	0	0	0	39730	0	0	0	57321	0	104020	273880	480680	1851900	1767400	8923500	4609900	10262000	5660700
A0A2K5APN3	A0A2K5APN3	A0A2K5APN3	Uncharacterized protein	NCAV_0402	NCAV_0402	#N/A	1	1	1	1	10.1	69	8.0117	-2	727750	0	0	0	0	0	0	0	0	0	0	0	0	0	0	0	0	0	0	0	0	0	0	0	727750	0	0	0
A0A2K5APN4	A0A2K5APN4	A0A2K5APN4	Proteasome subunit beta (EC 3.4.25.1) (20S proteasome beta subunit) (Proteasome core protein PsmB)	psmB	NCAV_0417	NCAV_RS02035	1	5	5	5	24.4	205	22.169	20.102	9438900	0	0	0	0	0	0	111430	0	209090	99512	354310	0	117630	163370	302730	219790	99823	462060	189350	901370	466020	558000	587890	1617300	856060	951200	1171900
A0A2K5APP3	A0A2K5APP3	A0A2K5APP3	Arginine--tRNA ligase (EC 6.1.1.19) (Arginyl-tRNA synthetase) (ArgRS)	argS	NCAV_0411	NCAV_RS02005	1	2	2	2	4.3	656	74.264	-2	50795	0	0	0	0	0	0	0	0	0	0	0	0	0	0	0	18275	0	0	0	0	0	0	32520	0	0	0	0
A0A2K5APQ3	A0A2K5APQ3	A0A2K5APQ3	Putative Cadmium, cobalt and zinc/H(+)-K(+) antiporter	NCAV_0426	NCAV_0426	#N/A	1	4	4	4	16.6	337	36.928	82.473	2049500	0	0	0	0	0	0	0	0	0	0	0	0	0	0	0	0	0	0	0	0	0	137480	205240	1706800	0	0	0
A0A2K5APQ6	A0A2K5APQ6	A0A2K5APQ6	Probable membrane transporter protein	NCAV_0420	NCAV_0420	NCAV_RS02050	1	2	2	2	5.1	315	33.444	5.2206	2049200	89880	0	0	0	0	0	0	0	0	0	119550	0	0	0	68648	0	0	0	0	74836	134790	91561	220590	513790	330970	275410	129170
A0A2K5APR2	A0A2K5APR2	A0A2K5APR2	Thioredox_DsbH domain-containing protein	NCAV_0439	NCAV_0439	NCAV_RS02135	1	3	3	3	6.2	682	78.835	2.9783	1059800	0	0	0	0	0	0	0	0	0	0	0	0	0	0	0	0	0	0	0	0	0	0	0	1012200	0	47597	0
A0A2K5APR3	A0A2K5APR3	A0A2K5APR3	Uncharacterized protein	NCAV_0430	NCAV_0430	NCAV_RS02090	1	9	9	9	55.5	173	19.377	72.165	8939900	2153200	1073200	0	284130	75277	0	0	61508	114770	0	0	0	132900	126140	223890	0	0	0	0	0	0	97408	60312	2052000	674280	861970	948950
A0A2K5APS5	A0A2K5APS5	A0A2K5APS5	Uncharacterized protein	NCAV_0415	NCAV_0415	NCAV_RS02025	1	56	56	56	63.3	716	77.874	323.31	6810500000	116440000	119090000	42248000	128530000	42969000	94463000	96294000	77326000	129080000	340060000	119840000	88929000	186480000	141360000	218690000	647140000	143630000	33176000	31331000	26574000	45527000	49869000	45758000	284520000	99948000	167360000	3293900000
A0A2K5APS7	A0A2K5APS7	A0A2K5APS7	AAA domain-containing protein	NCAV_0457	NCAV_0457	NCAV_RS02215	1	2	1	1	3.1	605	68.478	-2	20120	0	0	0	0	0	0	0	0	0	0	0	0	0	0	0	0	0	0	0	0	0	0	0	0	0	20120	0
A0A2K5APS8	A0A2K5APS8	A0A2K5APS8	Uncharacterized protein	NCAV_0475	NCAV_0475	NCAV_RS02305	1	7	7	7	34.9	169	18.993	201.9	49586000	834820	360230	169650	156780	88491	123380	126580	211500	383770	140600	636790	323510	529160	681490	732810	457910	550770	832880	346850	863100	1309900	1800400	1122500	3046700	3811300	5974600	23970000
A0A2K5APT8	A0A2K5APT8	A0A2K5APT8	Uncharacterized protein	NCAV_0462	NCAV_0462	NCAV_RS02240	1	1	1	1	10.7	84	9.197	2.8823	5878700	0	0	0	0	0	0	0	0	0	0	0	0	0	0	0	0	0	0	0	0	0	0	236830	1570400	595200	532060	2944300
A0A2K5APU3	A0A2K5APU3	A0A2K5APU3	Epimerase domain-containing protein	NCAV_0466	NCAV_0466	NCAV_RS02260	1	6	6	6	15.5	323	35.908	17.564	1934700	0	0	0	0	0	0	0	0	0	0	0	688950	0	0	0	0	0	0	0	0	0	0	59575	257680	181530	381440	365530
A0A2K5APU5	A0A2K5APU5	A0A2K5APU5	Putative ATPase, PilT family	NCAV_0435	NCAV_0435	NCAV_RS02115	1	4	4	4	6.6	609	67.968	6.2401	155260	0	0	0	0	0	0	0	0	0	0	0	0	0	0	0	0	0	0	0	0	0	0	0	0	0	155260	0
A0A2K5APU8	A0A2K5APU8	A0A2K5APU8	Uncharacterized protein	NCAV_0461	NCAV_0461	NCAV_RS02235	1	2	2	2	10.1	148	16.692	6.5915	4912600	0	0	0	0	0	0	0	0	0	0	0	0	0	0	0	0	0	86844	0	0	57712	66844	117000	699510	614420	915660	2354700
A0A2K5APV6	A0A2K5APV6	A0A2K5APV6	Uncharacterized protein	NCAV_0488	NCAV_0488	NCAV_RS02365	1	4	4	4	28.2	85	9.9186	61.363	8795900000	935980000	751130000	759160000	703910000	615520000	653310000	736020000	444520000	430610000	381900000	522830000	309960000	384110000	271100000	174700000	192130000	282830000	152580000	32974000	3805000	4592400	6256300	7013900	19352000	9890900	9678600	0
A0A2K5APV8	A0A2K5APV8	A0A2K5APV8	Ammonia monooxygenase/methane monooxygenase, subunit C	amoC	NCAV_0490	NCAV_RS02375	1	4	4	4	26.7	187	21.207	63.833	4810400000	444470000	317650000	407760000	361820000	199210000	231900000	457960000	146590000	188410000	271530000	250650000	304740000	165420000	233430000	168870000	174900000	223760000	136070000	43950000	7242400	7500300	8852000	11366000	19633000	10713000	11312000	4721900
A0A2K5APW3	A0A2K5APW3	A0A2K5APW3	ParB domain-containing protein	NCAV_0455	NCAV_0455	NCAV_RS02205	1	1	1	1	2	343	39.599	2.2508	144230	0	0	0	0	0	0	0	0	0	0	0	0	0	0	0	0	0	0	0	0	0	0	0	0	0	144230	0
A0A2K5APW6	A0A2K5APW6	A0A2K5APW6	Putative Cation:Proton Antiporter-2 (CPA2) Family protein	NCAV_0498	NCAV_0498	NCAV_RS02415	1	13	13	13	18.8	591	64.043	154.22	34631000	0	0	0	0	0	0	0	206270	415570	309510	1380700	623870	1003900	905930	934270	794330	1967400	1019400	1690900	3564800	3163800	6744900	5212300	2195600	1714500	782820	0
A0A2K5APX3	A0A2K5APX3	A0A2K5APX3	Putative ubiquinone/menaquinone biosynthesis methyltransferase UbiE	ubiE	NCAV_0508	NCAV_RS02465	1	6	6	6	19.2	239	27.035	14.182	1189500	0	0	0	0	0	0	0	0	0	0	0	0	0	0	0	0	0	0	0	0	0	0	0	0	0	203530	985930
A0A2K5APX5	A0A2K5APX5	A0A2K5APX5	Uncharacterized protein	NCAV_0491	NCAV_0491	NCAV_RS02380	1	3	3	3	22.1	86	9.7286	55.829	#NUM!	#NUM!	#NUM!	#NUM!	#NUM!	#NUM!	#NUM!	#NUM!	#NUM!	#NUM!	#NUM!	#NUM!	#NUM!	#NUM!	#NUM!	#NUM!	#NUM!	#NUM!	#NUM!	#NUM!	#NUM!	#NUM!	#NUM!	#NUM!	#NUM!	#NUM!	#NUM!	#NUM!
A0A2K5APX6	A0A2K5APX6	A0A2K5APX6	Putative menaquinone biosynthesis methyltransferase UbiE (EC 2.1.1.-)	ubiE	NCAV_0465	NCAV_RS02255	1	5	5	5	21.1	227	26.176	18.019	1157500	0	0	0	0	0	0	0	0	0	0	0	0	0	0	0	0	0	0	0	0	0	0	0	110300	88126	140850	818270
A0A2K5APY0	A0A2K5APY0	A0A2K5APY0	Poly(R)-hydroxyalkanoic acid synthase (EC 2.3.1.-)	phbC	NCAV_0513	NCAV_RS02490	1	13	13	13	23.9	473	54.466	80.899	6927400	0	0	0	0	0	0	0	0	0	0	0	0	0	0	0	0	0	0	0	32668	32775	0	216490	814900	546440	1023800	4260300
A0A2K5APY3	A0A2K5APY3	A0A2K5APY3	FeS-center protein of succinate dehydrogenase/fumarate reductase (EC 1.-.-.-)	sdhB	NCAV_0525	NCAV_RS02550	1	18	18	18	66.9	251	28.723	178.22	43682000	0	0	0	0	0	0	0	0	0	0	0	0	271170	0	0	0	0	0	0	0	74924	608500	1336200	30017000	1577200	9797600	0
A0A2K5APY4	A0A2K5APY4	A0A2K5APY4	Protoheme IX farnesyltransferase (EC 2.5.1.141) (Heme B farnesyltransferase) (Heme O synthase)	ctaB	NCAV_0501	NCAV_RS02430	1	6	6	6	14.6	302	32.998	36.611	41879000	1123300	983920	454620	1082000	297010	684570	920030	450500	781610	830630	1832600	1404900	739160	777380	1158400	745280	784710	1986600	875510	720270	625250	1436500	1708000	3825600	3985400	6741200	4923800
A0A2K5APY5	A0A2K5APY5	A0A2K5APY5	MFS transporter	NCAV_0509	NCAV_0509	NCAV_RS02470	1	2	2	2	5	457	49.629	3.2189	463880	0	0	0	0	0	0	0	0	0	0	0	0	0	0	0	0	0	44787	0	0	0	0	0	144050	125690	149360	0
A0A2K5APY7	A0A2K5APY7	A0A2K5APY7	Putative isocitrate/isopropylmalate dehydrogenase (EC 1.1.1.-) (EC 1.1.1.41)	icd	NCAV_0476	NCAV_RS02310	1	3	3	3	8	338	37.147	6.8499	150460	0	0	0	0	0	0	0	0	0	0	0	0	0	0	0	0	0	0	0	0	0	0	0	0	0	150460	0
A0A2K5APY8	A0A2K5APY8	A0A2K5APY8	Arsenical pump membrane protein, ArsB	NCAV_0520	NCAV_0520	NCAV_RS02525	1	1	1	1	1.8	435	48.037	-2	83274	0	0	0	0	0	0	0	0	0	0	0	0	0	0	0	0	0	0	0	0	0	0	0	0	0	83274	0
A0A2K5APZ3	A0A2K5APZ3	A0A2K5APZ3	Putative succinate dehydrogenase/fumarate reductase (EC 1.-.-.-)	sdhC	NCAV_0523	NCAV_RS02540	1	3	3	3	15.5	142	15.768	7.0185	14607000	0	0	0	0	0	0	0	0	0	0	0	0	0	0	0	0	0	0	0	0	0	0	335960	11975000	272130	364360	1659600
A0A2K5APZ6	A0A2K5APZ6	A0A2K5APZ6	Tritrans,polycis-undecaprenyl-diphosphate synthase (geranylgeranyl-diphosphate specific) (EC 2.5.1.89) (Undecaprenyl diphosphate synthase) (UDS) (Undecaprenyl pyrophosphate synthase) (UPP synthase)	uppS	NCAV_0511	NCAV_RS02480	1	17	17	17	50	266	31.446	109.02	27794000	91571	0	0	0	0	0	0	0	0	0	150420	0	0	0	72020	0	0	60019	0	224670	263800	901190	1293200	5680200	7294200	11762000	0
A0A2K5APZ8	A0A2K5APZ8	A0A2K5APZ8	Uncharacterized protein	NCAV_0486	NCAV_0486	NCAV_RS02360	1	3	3	3	28.5	130	13.543	214.14	8670700000	1075500000	889740000	422910000	761120000	340780000	575830000	537360000	318140000	459880000	413030000	618750000	568250000	416780000	277410000	187340000	233290000	320300000	157190000	46702000	2438700	2677000	3300900	2946800	11469000	5146400	8767000	13625000
A0A2K5APZ9	A0A2K5APZ9	A0A2K5APZ9	Uncharacterized protein	NCAV_0527	NCAV_0527	NCAV_RS02560	1	2	2	2	20.5	83	9.2882	11.551	25400000	310880	248920	152710	264940	155090	239230	264040	148950	265200	250230	434910	550090	307490	298670	324590	317980	443430	467140	524310	1018700	2210000	2275700	1772400	3375000	4389400	3271500	1118700
A0A2K5AQ01	A0A2K5AQ01	A0A2K5AQ01	Regulatory protein, ArsR	NCAV_0538	NCAV_0538	NCAV_RS02610	1	8	8	8	41.8	141	16.557	57.055	21836000	0	0	0	0	0	0	0	0	0	0	0	0	0	0	0	0	0	0	0	0	0	0	762870	3145500	5153100	12775000	0
A0A2K5AQ07	A0A2K5AQ07	A0A2K5AQ07	30S ribosomal protein S11	rps11p	NCAV_0540	NCAV_RS02620	1	5	5	5	42	138	14.627	11.21	5421700	512870	1219900	225510	0	0	0	0	0	0	0	0	0	0	0	0	0	0	0	0	0	0	0	0	286870	491190	605450	2080000
A0A2K5AQ15	A0A2K5AQ15	A0A2K5AQ15	Uncharacterized protein	NCAV_0539	NCAV_0539	NCAV_RS02615	1	4	4	4	34.1	132	13.887	146.85	42569000	0	0	0	0	0	0	0	0	0	0	196100	0	0	0	0	0	0	842330	0	119260	223590	931990	1498300	6897800	9582200	22061000	216800
A0A2K5AQ17	A0A2K5AQ17	A0A2K5AQ17	Succinate dehydrogenase flavoprotein subunit /fumarate reductase (EC 1.-.-.-)	frdA	NCAV_0522	NCAV_RS02535	1	23	23	23	37	584	65.45	216.4	45603000	0	0	0	0	0	0	0	0	0	0	0	0	0	0	0	0	0	0	0	0	181300	605810	1717000	29828000	1999600	10822000	449350
A0A2K5AQ21	A0A2K5AQ21	A0A2K5AQ21	Geranylgeranyl reductase family protein	NCAV_0506	NCAV_0506	NCAV_RS02455	1	3	3	3	6.4	435	47.708	4.6799	246320	0	0	0	0	0	0	0	0	0	0	0	0	0	0	0	0	0	0	0	0	0	0	0	0	137440	0	108880
A0A2K5AQ26	A0A2K5AQ26	A0A2K5AQ26	Phosphate transport regulator	NCAV_0532	NCAV_0532	NCAV_RS02585	1	6	6	6	25.1	215	24.136	22.772	4631300	0	0	0	0	0	0	0	0	0	0	0	0	0	0	0	0	0	111660	0	62989	270420	195510	307990	1535700	925450	1051400	170140
A0A2K5AQ29	A0A2K5AQ29	A0A2K5AQ29	Putative succinate dehydrogenase/fumarate reductase (EC 1.-.-.-)	sdhD	NCAV_0524	NCAV_RS02545	1	3	3	3	21.1	123	13.674	12.769	7906200	0	0	0	0	0	0	0	0	0	0	0	0	0	0	0	0	0	0	0	0	0	95782	176630	5446700	359590	483380	1344100
A0A2K5AQ34	A0A2K5AQ34	A0A2K5AQ34	Oxidoreductase protein family	NCAV_0570	NCAV_0570	NCAV_RS02775	1	11	11	11	31.7	356	39.665	52.798	5112800	0	0	0	0	0	0	0	0	0	0	0	0	0	0	0	0	0	0	0	0	0	24248	284560	4663100	140870	0	0
A0A2K5AQ39	A0A2K5AQ39	A0A2K5AQ39	FeS_assembly_P domain-containing protein	NCAV_0526	NCAV_0526	NCAV_RS02555	1	2	2	2	18.5	108	12.226	18.222	1817100	358060	207140	0	0	0	0	0	0	0	0	0	0	0	0	0	0	0	0	0	0	0	0	0	238040	480840	532990	0
A0A2K5AQ42	A0A2K5AQ42	A0A2K5AQ42	Putative Glycosyltransferase	NCAV_0578	NCAV_0578	NCAV_RS02800	1	14	14	14	29.4	401	45.553	62.989	3535300	0	0	0	0	0	0	0	0	0	0	0	0	0	0	0	0	0	0	0	0	0	27617	66075	687990	306160	484830	1962700
A0A2K5AQ47	A0A2K5AQ47	A0A2K5AQ47	Uncharacterized protein	NCAV_0569	NCAV_0569	NCAV_RS02770	1	23	23	23	28.9	723	80.89	208.69	37244000	860270	686830	372060	601010	352550	601690	781230	405290	815750	811090	1574500	1075400	997280	1518900	1326800	806540	1175500	1581500	1296200	1994200	2598400	4254000	4144500	6419200	172960	20249	0
A0A2K5AQ53	A0A2K5AQ53	A0A2K5AQ53	Glycosyl transferase, group 1	NCAV_0577	NCAV_0577	NCAV_RS02795	1	15	15	15	38.5	374	42.768	67.584	7773000	0	0	0	0	0	0	0	0	0	0	0	0	0	0	0	0	0	0	0	0	49006	31322	277580	1661500	1046400	994630	3712600
A0A2K5AQ60	A0A2K5AQ60	A0A2K5AQ60	GSDH domain-containing protein	NCAV_0605	NCAV_0605	NCAV_RS02905	1	17	17	17	25.9	637	72.856	105.19	27342000	1368800	1181500	901700	1265800	671990	569880	1071500	641520	875670	578730	501350	577390	388310	489200	556000	1113800	726580	251810	87209	1413900	1891800	1067800	3303800	5806700	39295	0	0
A0A2K5AQ67	A0A2K5AQ67	A0A2K5AQ67	Uncharacterized protein	NCAV_0571	NCAV_0571	NCAV_RS02780	1	6	6	6	15.8	298	33.81	15.106	3020200	0	0	0	0	0	0	0	0	0	0	0	0	0	0	0	0	0	0	0	0	0	0	111230	2909000	0	0	0
A0A2K5AQ73	A0A2K5AQ73	A0A2K5AQ73	Uncharacterized protein	NCAV_0610	NCAV_0610	NCAV_RS02930	1	9	9	9	48.8	217	25.063	85.468	39344000	0	0	0	0	52413	0	0	0	150380	0	196880	0	135880	547030	146690	0	359350	1031500	243880	2311100	2722000	2550000	2106900	11757000	13537000	1158300	337580
A0A2K5AQ74	A0A2K5AQ74	A0A2K5AQ74	Uncharacterized protein	NCAV_0582	NCAV_0582	NCAV_RS02820	1	8	8	8	11.6	623	70.87	25.398	5207600	0	0	0	0	0	0	34734	77276	52756	179320	299940	0	0	232650	0	159390	412910	741920	1114800	816060	650060	199550	236210	0	0	0	0
A0A2K5AQ79	A0A2K5AQ79	A0A2K5AQ79	Polysacc_synt_C domain-containing protein	NCAV_0597	NCAV_0597	NCAV_RS02875	1	4	4	4	6.8	500	54.135	11.49	1452600	0	0	0	0	0	0	0	0	0	0	0	0	0	0	0	0	0	0	0	0	0	0	0	675580	464560	312420	0
A0A2K5AQ82	A0A2K5AQ82	A0A2K5AQ82	Uncharacterized protein	NCAV_0609	NCAV_0609	NCAV_RS02925	1	3	3	3	17.6	227	25.611	45.98	5659900	0	0	0	0	0	0	0	0	0	0	0	0	0	91677	0	0	0	0	0	513010	426110	277450	425550	1447000	2301000	178100	0
A0A2K5AQ86	A0A2K5AQ86	A0A2K5AQ86	Uncharacterized protein	NCAV_0607	NCAV_0607	NCAV_RS02915	1	12	12	12	44.3	307	33.972	100.16	36021000	0	0	26906	0	0	101440	231280	241130	612290	0	629690	243540	441420	1459500	649940	261510	903490	3028700	1908400	5105900	3594800	1365100	1506600	8967900	4694300	47412	0
A0A2K5AQ91	A0A2K5AQ91	A0A2K5AQ91	Glycosyl transferase family 2 (Modular protein)	NCAV_0576	NCAV_0576	NCAV_RS02790	1	4	4	4	9	389	44.769	9.799	1564100	0	0	0	0	0	0	0	0	0	0	0	0	0	0	0	0	0	0	0	0	0	0	0	0	0	277180	1287000
A0A2K5AQ93	A0A2K5AQ93	A0A2K5AQ93	Uncharacterized protein	NCAV_0621	NCAV_0621	NCAV_RS02975	1	2	2	2	4.6	460	53.445	3.2917	15433000	0	0	0	0	0	38421	0	61895	0	208000	0	0	140730	159160	296500	460050	0	191250	1089100	440490	1174800	11082000	90947	0	0	0	0
A0A2K5AQ94	A0A2K5AQ94	A0A2K5AQ94	Methylenetetrahydrofolate reductase (NAD(P)H) (EC 1.5.1.20)	NCAV_0619	NCAV_0619	NCAV_RS02965	1	1	1	1	2.7	301	33.914	2.4993	6011700	1456000	0	0	0	0	123570	266300	0	2069000	0	400600	0	0	0	0	0	0	0	0	0	0	0	0	0	0	1507500	188720
A0A2K5AQA6	A0A2K5AQA6	A0A2K5AQA6	DUF1616 domain-containing protein	NCAV_0611	NCAV_0611	NCAV_RS08620	1	8	8	8	24.6	252	28.259	30.185	15038000	0	0	54395	121550	0	97166	118080	75129	146200	101820	204870	0	140820	181170	155120	116600	180510	445110	178960	1033400	911120	542500	869450	4237300	4751400	210110	165470
A0A2K5AQF3	A0A2K5AQF3	A0A2K5AQF3	Indolepyruvate ferredoxin oxidoreductase, alpha and beta subunits (EC 1.2.7.8)	NCAV_0661	NCAV_0661	NCAV_RS03125	1	2	2	2	2.5	785	87.513	4.4641	36705	0	0	0	0	0	0	0	0	0	0	0	0	0	0	0	0	0	0	0	0	0	36705	0	0	0	0	0
A0A2K5AQG9	A0A2K5AQG9	A0A2K5AQG9	Manganese/Zinc/Iron Chelate Uptake Transporter (MZT) Family, permease component	NCAV_0725	NCAV_0725	NCAV_RS03410	1	2	2	2	6.5	278	29.803	5.296	4467800	0	0	0	0	0	0	0	0	0	0	0	0	0	0	0	0	0	0	0	978250	1554700	1511800	0	0	0	0	423140
A0A2K5AQH0	A0A2K5AQH0	A0A2K5AQH0	Vacuolar iron transporter family protein	NCAV_0720	NCAV_0720	NCAV_RS03385	1	8	8	8	26.4	303	33.779	124.9	31015000	0	77502	0	117090	51706	63782	108660	75118	138960	150710	262150	279230	183440	420500	344770	358520	386250	463450	468670	1097800	1020700	2945300	3144600	8042900	5570300	5243000	0
A0A2K5AQI6;A0A2K5AP20;A0A2K5ARB4	A0A2K5AQI6	A0A2K5AQI6	Uncharacterized protein	NCAV_0747	NCAV_0747	NCAV_RS03515	3	4	4	4	14	278	33.142	11.137	379640	41772	0	0	0	0	0	0	0	0	0	0	0	0	0	0	0	0	29021	0	25846	152250	94647	36101	0	0	0	0
A0A2K5AQI7	A0A2K5AQI7	A0A2K5AQI7	tRNA_SAD domain-containing protein	NCAV_0745	NCAV_0745	NCAV_RS03505	1	3	3	3	10	319	36.227	7.6735	278260	0	0	0	0	0	0	0	0	0	0	0	0	0	0	0	0	0	0	0	0	0	0	0	278260	0	0	0
A0A2K5AQJ1	A0A2K5AQJ1	A0A2K5AQJ1	Succinyl-CoA ligase (ADP-forming) beta subunit (EC 6.2.1.5)	sucC	NCAV_0741	NCAV_RS03495	1	6	6	6	15	380	41.636	23.506	508280	0	0	0	0	0	0	0	0	0	0	0	0	0	0	0	0	0	0	0	0	0	0	0	61889	161280	285110	0
A0A2K5AQK2	A0A2K5AQK2	A0A2K5AQK2	Aspartyl/glutamyl-tRNA(Asn/Gln) amidotransferase subunit B (Asp/Glu-ADT subunit B) (EC 6.3.5.-)	gatB	NCAV_0750	NCAV_RS03530	1	14	14	14	22.9	519	58.031	37.228	1356200	0	0	0	0	0	0	0	0	0	0	0	0	0	0	0	0	0	0	0	0	0	0	0	17738	1338500	0	0
A0A2K5AQL4	A0A2K5AQL4	A0A2K5AQL4	Transcription initiation factor IIB (TFIIB)	tfb	NCAV_0767	NCAV_RS03610	1	2	2	2	5.1	314	34.736	3.7236	749760	235180	57595	0	0	0	0	0	0	40107	0	44184	0	0	0	0	0	0	34357	35636	0	0	33957	40339	52606	33808	95124	46865
A0A2K5AQL5	A0A2K5AQL5	A0A2K5AQL5	Putative High-affinity zinc uptake system binding-protein ZnuA	NCAV_0723	NCAV_0723	NCAV_RS03400	1	10	10	10	31	326	36.552	46.018	13220000	0	0	0	0	0	0	0	0	0	0	0	0	0	0	0	0	0	0	0	1169300	0	0	3794200	1743300	751500	1394800	4367100
A0A2K5AQL6	A0A2K5AQL6	A0A2K5AQL6	Glutamyl-tRNA(Gln) amidotransferase subunit A (Glu-ADT subunit A) (EC 6.3.5.7)	gatA	NCAV_0749	NCAV_RS03525	1	5	5	5	8.3	494	53.745	19.17	505200	0	0	0	0	0	0	0	0	0	0	0	0	0	0	0	0	0	0	0	0	0	0	0	0	505200	0	0
A0A2K5AQL7	A0A2K5AQL7	A0A2K5AQL7	Fe-S oxidoreductase	NCAV_0726	NCAV_0726	NCAV_RS03415	1	33	33	32	35.8	575	65.616	317.1	108860000	352160	232830	27995	0	0	80490	95124	0	235930	154840	411150	168570	431660	673420	518510	424770	681350	1009600	442790	1388200	1617000	3691800	5363500	24605000	21611000	40989000	3653400
A0A2K5AQM2	A0A2K5AQM2	A0A2K5AQM2	Putative CAAX amino terminal protease family protein	NCAV_0770	NCAV_0770	NCAV_RS03625	1	2	2	2	7.5	334	37.092	6.5309	1406300	0	0	0	0	0	0	0	0	0	0	0	0	0	0	0	0	0	0	0	109290	292980	801090	202940	0	0	0	0
A0A2K5AQM3	A0A2K5AQM3	A0A2K5AQM3	Tellurium ion resistance family protein	alx	NCAV_0733	NCAV_RS03450	1	4	4	4	6.8	307	34.057	11.791	12567000	0	0	0	0	0	0	0	0	0	0	317930	0	0	160080	226240	230050	0	634710	0	189600	255370	397590	946110	1497300	1576100	2778200	3357300
A0A2K5AQN0	A0A2K5AQN0	A0A2K5AQN0	Archaetidylinositol phosphate synthase (AIP synthase) (EC 2.7.8.39)	NCAV_0754	NCAV_0754	NCAV_RS03550	1	4	4	4	14	207	21.939	20.887	12136000	0	0	0	0	0	0	0	0	0	139670	377360	0	0	0	386650	0	0	850510	0	326170	228730	375410	710070	2025200	1494100	4894500	327380
A0A2K5AQP7	A0A2K5AQP7	A0A2K5AQP7	30S ribosomal protein S10	rps10p	NCAV_0795	NCAV_RS03750	1	4	4	4	36.3	102	11.543	10.519	6184000	903260	387800	0	426580	155310	0	286560	0	240740	0	0	0	314840	0	259800	0	318770	0	0	0	0	119890	0	745720	222970	240570	1561200
A0A2K5AQQ2	A0A2K5AQQ2	A0A2K5AQQ2	DUF2070 domain-containing protein	NCAV_0774	NCAV_0774	NCAV_RS03645	1	22	22	22	32.7	606	66.5	323.31	62641000	0	0	33919	0	30653	35615	62252	29736	66053	44162	249340	0	242450	331130	329320	117140	391990	649080	335340	1080100	1020200	2291900	3643400	15273000	12631000	23754000	0
A0A2K5AQR3	A0A2K5AQR3	A0A2K5AQR3	Preprotein translocase subunit SecG	secG	NCAV_0773	NCAV_RS03640	1	3	3	3	36.8	57	6.1113	25.563	262410000	2603600	1916300	973760	1837500	961970	1574400	1837300	1258000	2277500	2276500	4836300	4065100	2514500	3195200	3110100	3213800	5699600	6869900	5548700	4166800	5179000	12117000	14939000	85458000	53275000	26692000	4015000
A0A2K5AQR5	A0A2K5AQR5	A0A2K5AQR5	Peptide/opine/nickel ABC uptake transporter, substrate-binding protein	NCAV_0776	NCAV_0776	NCAV_RS03655	1	63	63	63	52.5	954	107.31	323.31	877080000	43575000	43256000	20680000	38762000	18387000	24618000	30950000	13271000	21940000	22626000	22901000	27035000	16499000	14691000	20890000	37238000	16323000	10743000	18984000	89181000	29869000	55926000	235540000	2477200	676090	43503	0
A0A2K5AQR6	A0A2K5AQR6	A0A2K5AQR6	Uncharacterized protein	NCAV_0814	NCAV_0814	NCAV_RS03830	1	1	1	1	7.7	91	9.6521	2.5262	273840000	5131400	4993200	1365700	2612100	1551300	2998800	2821900	1664500	1746700	2780800	5179800	8933400	2824900	0	2237700	3073600	4504200	0	0	1861800	0	0	6191500	27135000	11029000	28843000	144360000
A0A2K5AQS1	A0A2K5AQS1	A0A2K5AQS1	Elongation factor 1-alpha (EF-1-alpha) (Elongation factor Tu) (EF-Tu)	tuf	NCAV_0794	NCAV_RS03745	1	13	13	13	31.6	443	48.884	35.74	2389100	808780	62982	40376	25925	12389	19174	22516	15023	0	0	31171	0	0	15648	0	0	0	0	0	33518	30019	54531	24566	181010	175180	319860	516420
A0A2K5AQS2	A0A2K5AQS2	A0A2K5AQS2	Putative membrane-associated protein	NCAV_0783	NCAV_0783	NCAV_RS03690	1	2	2	2	10.5	237	26.444	3.2236	824200	0	0	0	0	0	0	0	0	342690	0	0	0	0	0	0	0	0	0	0	0	0	0	0	0	79542	146300	255660
A0A2K5AQT1	A0A2K5AQT1	A0A2K5AQT1	Uncharacterized protein	NCAV_0778	NCAV_0778	NCAV_RS03665	1	6	6	6	28.8	170	19.662	28.21	58062000	300750	0	114250	0	80946	0	0	0	0	0	303030	0	0	0	104120	0	0	40588000	0	248920	540680	399060	373450	1398500	1989800	3547600	8073200
A0A2K5AQT2	A0A2K5AQT2	A0A2K5AQT2	30S ribosomal protein S17	rps	NCAV_0823	NCAV_RS03875	1	2	2	2	12.4	129	14.784	3.425	810960	0	701180	109780	0	0	0	0	0	0	0	0	0	0	0	0	0	0	0	0	0	0	0	0	0	0	0	0
A0A2K5AQT5	A0A2K5AQT5	A0A2K5AQT5	Pyruvate, phosphate dikinase (EC 2.7.9.1)	ppdK	NCAV_0793	NCAV_RS03740	1	24	24	24	27.7	880	97.892	72.327	2147300	0	0	0	0	0	0	0	0	0	0	0	0	0	0	0	0	0	0	8372.8	160790	226420	312510	182390	1008700	238720	9350.7	0
A0A2K5AQT8	A0A2K5AQT8	A0A2K5AQT8	50S ribosomal protein L3p	rpl3p	NCAV_0832	NCAV_RS03915	1	8	8	8	23.8	328	36.61	15.782	1072400	37079	0	0	0	0	0	0	0	0	0	0	0	0	0	0	0	0	55859	0	0	0	0	0	75903	292690	610910	0
A0A2K5AQU3	A0A2K5AQU3	A0A2K5AQU3	Copper-bind domain-containing protein	NCAV_0833	NCAV_0833	NCAV_RS03920	1	9	9	9	24.3	321	36.337	60.565	13489000	0	0	0	0	0	0	0	0	0	0	0	0	0	70382	0	0	0	0	0	148510	76998	301410	621550	6138900	3548900	1910500	671640
A0A2K5AQV1	A0A2K5AQV1	A0A2K5AQV1	30S ribosomal protein S3	rps3p	NCAV_0827	NCAV_RS03890	1	7	7	7	33.2	235	26.029	31.145	2346800	0	0	0	0	0	0	0	0	0	0	0	0	0	0	0	0	0	0	0	0	0	0	0	0	157880	483800	1705100
A0A2K5AQV2	A0A2K5AQV2	A0A2K5AQV2	Putative radical SAM domain protein	NCAV_0861	NCAV_0861	NCAV_RS04055	1	15	14	14	33.2	503	57.107	84.256	8532000	0	0	0	0	0	0	0	0	0	0	0	0	0	107600	61062	0	42120	51206	0	206510	201650	326900	510720	1303700	704150	1107000	3909400
A0A2K5AQV6	A0A2K5AQV6	A0A2K5AQV6	Uncharacterized protein	NCAV_0859	NCAV_0859	#N/A	1	2	2	2	28.6	42	4.9368	3.8225	1095400	0	0	0	0	0	0	0	0	0	0	0	0	0	0	0	0	0	0	0	0	815820	0	279610	0	0	0	0
A0A2K5AQW2	A0A2K5AQW2	A0A2K5AQW2	Uncharacterized protein	NCAV_0865	NCAV_0865	NCAV_RS04075	1	4	4	4	13.4	247	28.431	7.7742	1220100	0	0	0	0	0	0	0	0	0	0	0	0	0	0	0	0	0	0	0	0	0	0	0	0	547280	672790	0
A0A2K5AQX4	A0A2K5AQX4	A0A2K5AQX4	K(+)-insensitive pyrophosphate-energized proton pump (EC 7.1.3.1) (Membrane-bound proton-translocating pyrophosphatase) (Pyrophosphate-energized inorganic pyrophosphatase) (H(+)-PPase)	hppA	NCAV_0849	NCAV_RS04005	1	24	24	24	26.7	682	70.32	323.31	969270000	3741800	2932500	1575800	3253200	1584900	2524300	3713900	2557100	5061000	5031400	12509000	9077300	6271500	7511500	8181900	6154100	10310000	23064000	16399000	16613000	19192000	39579000	48725000	137770000	175050000	400890000	0
A0A2K5AQX7	A0A2K5AQX7	A0A2K5AQX7	Proteasome subunit alpha (EC 3.4.25.1)	psmA	NCAV_0836	NCAV_RS03935	1	13	13	13	38.1	244	26.677	32.375	3350900	0	0	0	0	0	0	0	0	0	0	0	0	41608	61004	31592	120950	103930	757100	787090	1138900	195430	0	0	0	0	0	113270
A0A2K5AQY0	A0A2K5AQY0	A0A2K5AQY0	Thermosome subunit	ths	NCAV_0885	NCAV_RS04175	1	50	22	22	73.6	549	59.235	323.31	123260000	3256700	1779600	798140	1496600	708700	1319000	1392600	826660	1518800	1212900	2398400	2517000	1808800	1889700	1936000	1717300	2392900	3187000	3624900	5504900	6172700	5723100	5742100	28115000	29926000	5803300	487910
A0A2K5AQY3	A0A2K5AQY3	A0A2K5AQY3	Uncharacterized protein	NCAV_0889	NCAV_0889	NCAV_RS04195	1	3	3	3	20.3	123	14.348	6.5737	8274800	0	0	0	0	0	0	0	93072	0	0	0	0	139080	0	0	0	154150	209590	0	301930	1513600	242140	2964700	619790	1055900	980820	0
A0A2K5AQY6	A0A2K5AQY6	A0A2K5AQY6	Uncharacterized protein	NCAV_0884	NCAV_0884	NCAV_RS04170	1	13	13	13	43.2	317	35.374	77.181	21025000	0	0	0	0	0	0	0	0	0	0	1652000	2151800	0	204340	87220	0	116400	42077	0	484320	1567300	2117400	9932000	1729500	525040	416120	0
A0A2K5AQY9	A0A2K5AQY9	A0A2K5AQY9	Uncharacterized protein	NCAV_0868	NCAV_0868	NCAV_RS04095	1	1	1	1	11.8	76	9.1356	5.4053	1563800	0	0	0	0	0	0	0	0	0	0	0	0	0	0	0	0	0	0	0	0	0	0	0	0	0	480410	1083400
A0A2K5AQZ3	A0A2K5AQZ3	A0A2K5AQZ3	Blue (Type 1) copper domain protein	NCAV_0846	NCAV_0846	NCAV_RS03990	1	4	4	4	15	287	29.943	158.2	145640000	12932000	10394000	4037100	10696000	5405400	7127700	7219500	4307200	5937200	5125300	7680400	6777900	3803400	3771900	4113200	3263000	4230500	3266700	2433500	1372000	1978700	4865200	2461100	6838600	6108800	8003700	1490600
A0A2K5AR03	A0A2K5AR03	A0A2K5AR03	Iron-sulfur cluster carrier protein	mrp	NCAV_0851	NCAV_RS04015	1	10	10	10	28	357	38.326	20.396	2782200	323650	94563	26687	0	0	0	0	0	0	0	0	0	0	0	0	0	0	0	0	84679	144510	260320	264270	860050	268000	455500	0
A0A2K5AR06	A0A2K5AR06	A0A2K5AR06	Uncharacterized protein	NCAV_0903	NCAV_0903	NCAV_RS04255	1	3	3	3	9.7	359	42.631	5.777	183790	33171	0	0	0	0	0	0	0	0	0	0	0	0	0	0	0	0	150620	0	0	0	0	0	0	0	0	0
A0A2K5AR23	A0A2K5AR23	A0A2K5AR23	50S ribosomal protein L10e	rpl10e	NCAV_0900	NCAV_RS04245	1	6	6	6	28.7	167	18.333	20.775	6240600	0	0	0	0	0	0	0	0	0	0	0	0	0	0	0	269490	860340	5000200	0	0	0	0	0	52576	0	0	57996
A0A2K5AR24	A0A2K5AR24	A0A2K5AR24	Clamp loader small subunit (Replication factor C small subunit)	rfcS	NCAV_0872	NCAV_RS04115	1	5	5	5	17.2	348	38.689	64.266	1797900	0	0	0	0	0	0	0	0	0	0	0	0	0	0	0	0	0	0	0	0	0	0	0	285320	287230	288470	936850
A0A2K5AR33	A0A2K5AR33	A0A2K5AR33	Uncharacterized protein	NCAV_0931	NCAV_0931	NCAV_RS04365	1	12	12	12	12.9	722	81.948	56.629	2386800	0	0	0	0	0	0	0	0	0	0	0	0	0	0	0	0	0	99984	0	511280	526890	1248600	0	0	0	0	0
A0A2K5AR36	A0A2K5AR36	A0A2K5AR36	Putative radical SAM domain protein	NCAV_0882	NCAV_0882	NCAV_RS04160	1	17	17	16	33	503	57.314	46.277	3730400	0	0	0	0	0	0	0	0	0	0	0	0	0	0	0	0	0	0	0	17962	66626	0	61218	351720	248890	361080	2622900
A0A2K5AR60	A0A2K5AR60	A0A2K5AR60	NAD-dependent alcohol dehydrogenase (EC 1.1.1.1)	NCAV_0963	NCAV_0963	NCAV_RS04500	1	1	1	1	3.3	366	39.33	5.0274	39321	0	0	0	0	0	0	0	0	0	0	0	0	0	0	0	0	0	0	0	0	0	0	39321	0	0	0	0
A0A2K5AR73	A0A2K5AR73	A0A2K5AR73	Uncharacterized protein	NCAV_0927	NCAV_0927	NCAV_RS04345	1	15	15	15	31.3	406	44.17	79.243	32987000	510700	150550	47357	228930	76619	163140	405470	209220	341770	367970	952020	829040	707990	756170	886020	914600	1239900	1749900	1732200	2095000	2245000	3590300	2404000	8085700	1099500	1197600	0
A0A2K5AR74	A0A2K5AR74	A0A2K5AR74	Uncharacterized protein	NCAV_0976	NCAV_0976	NCAV_RS04560	1	14	14	14	53.7	229	26.4	122.38	9147200	0	0	0	0	0	0	0	0	0	0	0	0	0	0	0	0	0	0	0	291280	431570	953310	7111400	359660	0	0	0
A0A2K5AR75	A0A2K5AR75	A0A2K5AR75	Uncharacterized protein	NCAV_0975	NCAV_0975	NCAV_RS04555	1	2	2	2	9.2	185	21.419	3.1829	104140	0	0	0	0	0	0	0	0	0	0	0	0	0	0	0	0	0	0	0	0	0	0	0	104140	0	0	0
A0A2K5AR77	A0A2K5AR77	A0A2K5AR77	Uncharacterized protein	NCAV_0958	NCAV_0958	NCAV_RS04475	1	6	6	6	9.8	502	55.503	21.934	1752800	0	0	0	0	0	0	0	0	0	0	33679	0	0	0	0	0	0	176480	0	0	0	0	0	179480	58807	170430	1133900
A0A2K5AR81	A0A2K5AR81	A0A2K5AR81	Uncharacterized protein	NCAV_0979	NCAV_0979	NCAV_RS04575	1	1	1	1	2.5	393	45.065	3.1356	68191	0	0	0	0	0	0	0	0	0	0	0	0	0	0	0	0	0	0	0	0	0	0	68191	0	0	0	0
A0A2K5AR87	A0A2K5AR87	A0A2K5AR87	DNA primase DnaG (EC 2.7.7.101)	dnaG	NCAV_0986	NCAV_RS04610	1	18	18	18	38.8	420	47.131	67.181	8478400	242090	0	0	0	0	0	0	14645	0	0	36662	0	0	29293	0	0	0	0	0	174590	221630	740650	612820	1564000	1338700	3421500	81726
A0A2K5AR91	A0A2K5AR91	A0A2K5AR91	Ferredoxin-sulfite/nitrite reductase (EC 1.7.7.1)	sir	NCAV_0989	NCAV_RS04625	1	3	3	3	3.4	611	68.789	4.5585	282000	0	0	0	0	0	0	0	0	0	0	0	0	0	0	0	0	0	0	0	75974	39432	85053	81537	0	0	0	0
A0A2K5ARA0	A0A2K5ARA0	A0A2K5ARA0	Urea transporter SSS family fused to histidine kinase domain (EC 2.7.13.3)	NCAV_1003	NCAV_1003	NCAV_RS04685	1	6	6	6	7.1	919	100.14	18.581	942460	0	0	0	0	0	0	0	0	0	0	0	0	0	0	0	0	0	43645	90648	241490	211710	199000	65925	90040	0	0	0
A0A2K5ARB5	A0A2K5ARB5	A0A2K5ARB5	Putative ATPase/GTPase, AAA15 family	NCAV_1013	NCAV_1013	NCAV_RS04720	1	2	2	2	4.7	402	45.612	3.7182	221320	0	0	0	0	0	0	0	0	0	0	0	0	0	0	0	0	0	0	0	0	0	22569	31285	42719	36991	87756	0
A0A2K5ARB9	A0A2K5ARB9	A0A2K5ARB9	Uncharacterized protein	NCAV_1021	NCAV_1021	NCAV_RS04760	1	2	2	2	8.1	296	33.63	14.816	592290	0	0	0	0	0	0	0	0	0	0	0	0	0	0	0	0	0	0	0	0	0	0	0	592290	0	0	0
A0A2K5ARC7	A0A2K5ARC7	A0A2K5ARC7	Uncharacterized protein	NCAV_0977	NCAV_0977	NCAV_RS04565	1	9	9	9	45.5	189	22.024	27.119	840660	0	0	0	0	0	0	0	0	0	0	0	0	0	0	0	0	0	0	0	0	32759	36648	719600	51652	0	0	0
A0A2K5ARD3	A0A2K5ARD3	A0A2K5ARD3	Uncharacterized protein	NCAV_1029	NCAV_1029	NCAV_RS04790	1	3	3	3	8.6	269	31.368	9.2544	749100	428730	181660	47322	0	0	0	0	0	0	0	0	0	0	0	0	0	0	0	0	43464	47933	0	0	0	0	0	0
A0A2K5ARD4	A0A2K5ARD4	A0A2K5ARD4	Uncharacterized protein	NCAV_1031	NCAV_1031	NCAV_RS04800	1	4	4	4	15.1	259	29.43	28.557	1974200	0	0	0	0	0	0	0	0	0	0	0	0	0	0	0	0	0	0	0	0	0	0	0	254160	492860	331030	896130
A0A2K5ARD6	A0A2K5ARD6	A0A2K5ARD6	AAA domain-containing protein	NCAV_1036	NCAV_1036	NCAV_RS04820	1	12	12	11	19.5	672	76.135	54.824	256110	0	0	0	0	0	0	0	0	0	0	0	0	0	0	0	0	0	0	0	0	0	0	0	0	256110	0	0
A0A2K5ARD8	A0A2K5ARD8	A0A2K5ARD8	Uncharacterized protein	NCAV_1045	NCAV_1045	NCAV_RS04865	1	1	1	1	5.6	178	18.264	3.6428	570800	0	0	0	0	0	0	0	0	0	0	0	0	0	0	0	0	0	0	0	0	0	0	0	0	218230	352570	0
A0A2K5ARF0	A0A2K5ARF0	A0A2K5ARF0	Uncharacterized protein	NCAV_1041	NCAV_1041	NCAV_RS04845	1	1	1	1	7.9	127	13.653	12.547	20572000	915930	357910	0	0	0	0	0	0	0	172820	370130	0	0	0	159340	182360	192680	368970	0	113210	218080	263330	551480	2355600	1682300	2661500	10006000
A0A2K5ARF3	A0A2K5ARF3	A0A2K5ARF3	Uncharacterized protein	NCAV_1028	NCAV_1028	NCAV_RS04785	1	1	1	1	1	915	107.15	5.4746	87958	45237	30492	12228	0	0	0	0	0	0	0	0	0	0	0	0	0	0	0	0	0	0	0	0	0	0	0	0
A0A2K5ARG7	A0A2K5ARG7	A0A2K5ARG7	Uncharacterized protein	NCAV_1075	NCAV_1075	NCAV_RS04950	1	3	3	3	43.3	67	7.7379	78.268	214840000	1120600	859000	520480	280780	598220	873800	1241900	816110	1267400	1461500	2937300	3691100	2675200	2773800	2915700	2859300	4088600	5465800	3732600	11538000	17808000	42107000	2337100	12740000	9203000	17867000	61064000
A0A2K5ARH3	A0A2K5ARH3	A0A2K5ARH3	Uncharacterized protein	NCAV_1017	NCAV_1017	NCAV_RS04740	1	27	27	27	27	996	114.1	123.5	1624500	15983	38973	0	0	0	8073.6	9221.7	0	0	0	40179	0	0	47509	26065	0	67998	50175	0	101510	46425	144210	970570	10551	14625	32459	0
A0A2K5ARH5	A0A2K5ARH5	A0A2K5ARH5	2-alkenal reductase	NCAV_1083	NCAV_1083	NCAV_RS04990	1	14	14	14	35.9	396	42.314	79.009	13690000	1207100	589770	34214	265780	47675	130510	197540	131330	149820	295900	345190	296460	177900	712040	285600	100580	239050	485800	432270	940120	751710	2292400	1339400	376330	172040	1693300	0
A0A2K5ARH6	A0A2K5ARH6	A0A2K5ARH6	Uncharacterized protein	NCAV_1076	NCAV_1076	NCAV_RS04955	1	25	25	25	65.3	398	44.469	323.31	947170000	4621900	3663500	2010400	4121600	2148500	3505300	5490500	3384700	6702800	6225700	13286000	15779000	11767000	12758000	13291000	11841000	19306000	31664000	50965000	58466000	75766000	198620000	12637000	46114000	40175000	68027000	224830000
A0A2K5ARI7	A0A2K5ARI7	A0A2K5ARI7	Uncharacterized protein	NCAV_1081	NCAV_1081	NCAV_RS04980	1	9	9	9	45.5	143	16.214	17.178	8337900	350750	133810	67997	0	0	0	0	0	0	0	0	0	0	51162	0	0	0	0	431530	232710	295810	295310	502020	1535500	1315100	1079500	2046700
A0A2K5ARJ4	A0A2K5ARJ4	A0A2K5ARJ4	Uncharacterized protein	NCAV_1096	NCAV_1096	NCAV_RS05050	1	1	1	1	14.3	77	8.0646	20.498	8729500	0	0	0	0	0	0	0	0	0	0	0	0	0	0	0	0	0	0	0	1009400	1184500	814640	1991300	0	635320	779370	2315000
A0A2K5ARJ6	A0A2K5ARJ6	A0A2K5ARJ6	Uncharacterized protein	NCAV_1091	NCAV_1091	NCAV_RS05025	1	4	4	4	8.1	481	53.904	10.266	174010	0	0	0	0	0	0	0	0	0	0	0	0	0	0	0	0	0	0	0	174010	0	0	0	0	0	0	0
A0A2K5ARL3	A0A2K5ARL3	A0A2K5ARL3	3-hydroxypropionyl-CoA synthetase	NCAV_1114	NCAV_1114	NCAV_RS05140	1	11	11	11	13.1	702	77.283	31.567	1401600	67651	22849	0	0	0	0	0	0	0	0	0	0	15319	19369	0	20646	0	0	17691	0	29350	55468	25737	210620	675240	241670	0
A0A2K5ARM8	A0A2K5ARM8	A0A2K5ARM8	Putative glycosyltransferase family 2	NCAV_1082	NCAV_1082	NCAV_RS04985	1	10	10	10	22.6	421	47.237	80.062	9645400	0	0	0	0	0	0	0	0	80157	0	332450	70455	47273	217720	200270	0	73266	198360	67385	219260	279960	407550	717700	1661700	1542600	2200400	1328900
A0A2K5ARN1	A0A2K5ARN1	A0A2K5ARN1	UPF0056 membrane protein	NCAV_1137	NCAV_1137	NCAV_RS05220	1	2	2	2	12.6	199	21.419	45.679	8474900	0	0	0	0	0	0	0	0	0	0	0	0	0	0	0	0	0	0	0	403670	230020	454520	846440	2576200	1374400	999080	1590600
A0A2K5ARN4	A0A2K5ARN4	A0A2K5ARN4	Uncharacterized protein	NCAV_1138	NCAV_1138	NCAV_RS05225	1	7	7	7	21.9	169	17.887	100.21	2848100000	6920900	5855500	3157700	7655500	3856500	7808100	13094000	9022600	19516000	23152000	40547000	32699000	29286000	34228000	48260000	38492000	68532000	86118000	126660000	145910000	183710000	432550000	398220000	481740000	304510000	185090000	111510000
A0A2K5ARN6	A0A2K5ARN6	A0A2K5ARN6	Type 2 DNA topoisomerase 6 subunit B (EC 5.6.2.2) (Type II DNA topoisomerase VI subunit B) (TopoVI-B)	top6B	NCAV_1120	NCAV_RS05170	1	15	15	15	22.2	663	73.896	57.521	17597000	702800	380180	252760	512390	493710	500000	587310	419190	629030	897630	949430	2654800	407130	295430	307010	624650	888060	720310	3057200	30244	0	0	0	977170	1310900	0	0
A0A2K5ARP0	A0A2K5ARP0	A0A2K5ARP0	Nucleotide-binding protein related to universal stress protein UspA	NCAV_1147	NCAV_1147	NCAV_RS05270	1	1	1	1	9.2	142	15.942	3.4476	154840	0	0	0	0	0	0	0	0	0	0	0	0	0	0	0	0	0	0	0	0	0	0	0	0	0	154840	0
A0A2K5ARP4	A0A2K5ARP4	A0A2K5ARP4	Uncharacterized protein	NCAV_1148	NCAV_1148	NCAV_RS05275	1	4	4	4	15	226	24.594	13.913	9968700	0	0	0	0	0	0	0	0	0	0	0	0	0	0	0	0	0	0	0	0	86215	463040	1192200	8032800	194460	0	0
A0A2K5ARP8	A0A2K5ARP8	A0A2K5ARP8	Uncharacterized protein	NCAV_1102	NCAV_1102	NCAV_RS05080	1	14	14	11	33.3	282	31.023	317.13	119050000	6209500	4180100	2180700	4558700	1609200	3192500	2768300	931570	2473400	1743500	5721700	2554500	1709300	3017600	861540	289380	1606400	1440900	521670	590780	2021200	7016000	3776600	27146000	10442000	20484000	0
A0A2K5ARQ3	A0A2K5ARQ3	A0A2K5ARQ3	Dihydroxy-acid dehydratase (DAD) (EC 4.2.1.9)	ilvD	NCAV_1166	NCAV_RS05330	1	12	12	12	21.8	570	61.102	86.175	1879900	0	0	0	0	0	0	0	0	0	0	0	0	0	0	0	0	0	0	0	0	0	0	0	231550	1648300	0	0
A0A2K5ARQ6	A0A2K5ARQ6	A0A2K5ARQ6	Uncharacterized protein	NCAV_1129	NCAV_1129	NCAV_RS05200	1	4	4	4	27.6	127	14.653	10.02	1590500	0	0	0	0	0	0	0	0	0	0	0	0	0	0	0	0	0	0	0	0	0	135500	1455000	0	0	0	0
A0A2K5ARQ9	A0A2K5ARQ9	A0A2K5ARQ9	Putative fumarate hydratase	fumC	NCAV_1173	NCAV_RS05365	1	1	1	1	2	456	49.962	-2	214850	0	0	0	0	0	0	0	92471	0	0	0	122380	0	0	0	0	0	0	0	0	0	0	0	0	0	0	0
A0A2K5ARR9	A0A2K5ARR9	A0A2K5ARR9	Uncharacterized protein	NCAV_1181	NCAV_1181	NCAV_RS05400	1	24	24	24	56.4	383	42.205	323.31	1094100000	69556000	63917000	22468000	55283000	14972000	32662000	32041000	16335000	27983000	23999000	33909000	17354000	28556000	20273000	18919000	13699000	38890000	6925300	7836700	26409000	70492000	33237000	35275000	377550000	3937500	1575600	0
A0A2K5ARS2	A0A2K5ARS2	A0A2K5ARS2	Uncharacterized protein	NCAV_1122	NCAV_1122	NCAV_RS05180	1	6	6	6	33.1	157	18.073	32.958	46338000	277970	402340	0	392440	161770	380070	501630	364300	573890	845270	1491200	1363700	1271600	1754800	2794800	1939300	1971200	2882100	4359900	3262500	4735300	14612000	0	0	0	0	0
A0A2K5ART5	A0A2K5ART5	A0A2K5ART5	DNA/RNA-binding protein Alba	albA	NCAV_1201	NCAV_RS05495	1	9	9	9	49.5	101	11.134	53.884	155250000	19228000	15280000	4525200	5939200	2345100	4102200	2715500	2218300	3339500	3800200	6680100	4220000	4543800	3463800	2815800	2193000	2971000	4452500	2912500	2334900	2390900	3151700	2321900	10022000	6891700	9716100	20677000
A0A2K5ART7	A0A2K5ART7	A0A2K5ART7	Uncharacterized protein	NCAV_1196	NCAV_1196	NCAV_RS05475	1	1	1	1	4.9	205	22.788	2.2626	272080	0	0	0	0	0	0	0	0	0	0	0	0	0	0	0	0	0	0	0	0	0	0	0	147390	54126	70566	0
A0A2K5ARU3	A0A2K5ARU3	A0A2K5ARU3	Putative archaeosortase/exosortase family protein	NCAV_1204	NCAV_1204	NCAV_RS05510	1	3	3	3	9.5	326	36.296	24.348	10761000	0	0	0	0	0	0	0	0	0	0	369260	0	335790	216470	175620	0	291300	442790	1082400	628630	304840	421410	732270	1865100	932520	1709800	1252700
A0A2K5ARU5	A0A2K5ARU5	A0A2K5ARU5	ABC-type nitrate/sulfonate/bicarbonate transport system, ATPase component	NCAV_1206	NCAV_1206	NCAV_RS05520	1	9	9	9	32.7	266	29.787	43.974	22372000	293130	166670	62439	108110	77257	159640	198450	136220	137560	311560	558630	572530	560590	474180	538050	511860	810950	888670	1125700	1627100	2068500	2920500	5635000	1150400	466580	482390	329490
A0A2K5ARU7	A0A2K5ARU7	A0A2K5ARU7	Uncharacterized protein	NCAV_1162	NCAV_1162	NCAV_RS05315	1	20	20	20	54.8	354	39.326	323.31	1217400000	4092300	3881100	2087300	4877400	2538100	3626500	5557200	3763400	7392900	8253900	11915000	12638000	8512100	10919000	13259000	12239000	17997000	25750000	40871000	49220000	64382000	160640000	119250000	280920000	108390000	140510000	93925000
A0A2K5ARV0	A0A2K5ARV0	A0A2K5ARV0	Transporter	NCAV_1149	NCAV_1149	NCAV_RS05280	1	2	2	2	4.6	438	48.452	3.0617	618000	0	0	0	0	0	0	0	0	0	0	0	0	0	0	0	0	0	0	0	0	0	0	0	0	326930	291070	0
A0A2K5ARV2	A0A2K5ARV2	A0A2K5ARV2	Putative UDP-glucose 4-epimerase (EC 5.1.3.2)	NCAV_1209	NCAV_1209	NCAV_RS05535	1	11	11	11	30.1	322	35.925	36.725	7783300	0	0	0	0	0	0	0	0	0	0	0	0	0	0	0	0	0	0	0	38389	0	0	250710	1199100	1294300	1843200	3157600
A0A2K5ARV9	A0A2K5ARV9	A0A2K5ARV9	1,4-dihydroxy-2-naphthoate octaprenyltransferase (EC 2.5.1.74)	menA	NCAV_1213	NCAV_RS05555	1	1	1	1	3.4	297	32.062	11.466	1430700	0	0	0	0	0	0	0	0	0	0	0	0	0	0	0	0	0	0	0	49916	71974	78302	173690	296710	184500	226960	348690
A0A2K5ARW3	A0A2K5ARW3	A0A2K5ARW3	Uncharacterized protein	NCAV_1182	NCAV_1182	NCAV_RS08480	1	2	2	2	46.3	54	6.3743	17.218	8919800	0	0	0	0	0	0	0	0	0	0	0	0	0	417360	0	0	0	0	0	289400	0	0	0	989520	7223600	0	0
A0A2K5ARW4	A0A2K5ARW4	A0A2K5ARW4	C2H2-type domain-containing protein	NCAV_1225	NCAV_1225	NCAV_RS05610	1	2	2	2	8.5	200	20.954	19.886	188950000	1194900	831420	0	1055200	516430	1205800	1395200	789900	1513000	1686700	2632800	2653500	2848400	2951700	3432300	2786000	4039500	566940	10032000	11360000	23819000	19688000	13304000	19076000	17521000	18124000	23929000
A0A2K5ARW8	A0A2K5ARW8	A0A2K5ARW8	Uncharacterized protein	NCAV_1224	NCAV_1224	NCAV_RS05605	1	1	1	1	7.4	175	19.474	3.6451	2030700	0	0	0	0	0	0	0	0	0	0	0	0	0	0	0	0	0	0	0	0	0	0	185720	0	525000	587010	732980
A0A2K5ARX1	A0A2K5ARX1	A0A2K5ARX1	Uncharacterized protein	NCAV_1208	NCAV_1208	NCAV_RS05530	1	11	11	11	35.9	407	45.67	102.68	6925400	414300	415150	75091	218330	40606	263010	144130	34811	135170	173890	422670	76973	215290	1399400	423100	512140	1898400	0	0	0	0	0	62933	0	0	0	0
A0A2K5ARX2	A0A2K5ARX2	A0A2K5ARX2	Putative ABC transporter permease	NCAV_1229	NCAV_1229	NCAV_RS05630	1	8	8	8	14.7	430	47.245	22.58	3353100	0	0	0	0	0	0	0	0	0	0	0	0	0	0	0	0	0	0	0	0	0	64342	296040	2900300	92399	0	0
A0A2K5ARX4	A0A2K5ARX4	A0A2K5ARX4	Putative 30S ribosomal protein S24e	NCAV_1220	NCAV_1220	NCAV_RS05585	1	4	4	4	26.5	117	13.243	7.6806	10288000	491490	343460	120910	292220	0	176490	289790	128040	0	0	577940	0	300790	252550	253770	217040	300490	449900	432470	427960	413010	369540	561330	2254900	1011800	622200	0
A0A2K5ARX8	A0A2K5ARX8	A0A2K5ARX8	Uncharacterized protein	NCAV_1218	NCAV_1218	NCAV_RS05575	1	17	17	17	23.6	649	73.278	65.208	10245000	354040	322750	24955	340580	26182	118130	134490	0	213450	62347	428650	367780	493910	745750	294330	148340	432750	185700	524980	609800	808130	1205500	555660	807010	841260	198780	0
A0A2K5ARY7	A0A2K5ARY7	A0A2K5ARY7	Oligopeptide transporter subunit ATP-binding component of ABC superfamily	oppD	NCAV_1228	NCAV_RS05625	1	1	1	1	2.8	325	36.143	2.8625	223360	0	0	0	0	0	0	0	0	0	0	0	0	0	0	0	0	0	0	0	33774	37230	50834	38974	62546	0	0	0
A0A2K5ARY9	A0A2K5ARY9	A0A2K5ARY9	Putative [LysW]-L-2-aminoadipate/[LysW]-L-glutamate phosphate reductase (EC 1.2.1.103)	lysY	NCAV_1251	NCAV_RS05720	1	8	8	8	21.3	361	40.02	21.752	5090300	659240	172230	39781	0	92333	29767	29997	38589	160150	27271	170640	178030	194530	285130	163850	78430	296510	44796	41380	226270	94379	299820	86029	292230	158380	342930	887620
A0A2K5ARZ2	A0A2K5ARZ2	A0A2K5ARZ2	Uncharacterized protein	NCAV_1245	NCAV_1245	NCAV_RS05695	1	8	8	8	37.2	218	24.176	62.798	48181000	525660	250240	322850	258150	296790	233680	633110	399740	846980	332620	1204900	1845900	1422400	1802900	1361400	1175200	1480700	1619400	2030900	2221400	2298300	3037300	4001400	8982800	4386500	4828700	381600
A0A2K5ARZ5	A0A2K5ARZ5	A0A2K5ARZ5	ABC-type nitrate/sulfonate/bicarbonate transport system, periplasmic component	NCAV_1207	NCAV_1207	NCAV_RS05525	1	16	16	16	48	350	38.625	189.71	36686000	147440	0	48648	55348	26880	44109	97157	67201	211230	105550	232680	64669	106870	389190	283260	190030	278820	600490	765540	1977900	2427300	6892900	10023000	7580100	659560	803320	2606500
A0A2K5ARZ6	A0A2K5ARZ6	A0A2K5ARZ6	Putative CorA-like transport protein	NCAV_1238	NCAV_1238	NCAV_RS05675	1	12	12	12	34.9	327	37.168	128.21	93429000	0	0	0	0	0	0	0	56734	201520	737610	225890	157620	495520	546200	1393500	2061600	518370	779370	4303900	2282700	4618500	74789000	260820	0	0	0	0
A0A2K5ARZ8	A0A2K5ARZ8	A0A2K5ARZ8	DrsE domain-containing protein	NCAV_1259	NCAV_1259	NCAV_RS05760	1	2	2	2	13.8	145	15.555	3.9443	951890	0	0	0	0	0	0	0	0	0	0	0	0	0	0	0	0	0	0	0	0	0	0	0	327360	165520	214680	244330
A0A2K5AS00	A0A2K5AS00	A0A2K5AS00	Argininosuccinate synthase (EC 6.3.4.5) (Citrulline--aspartate ligase)	argG	NCAV_1254	NCAV_RS05735	1	13	13	13	33.1	432	48.193	52.147	3175500	0	0	0	0	0	0	0	0	0	0	0	0	0	0	0	0	0	0	0	0	0	87360	33332	563930	1158000	1332800	0
A0A2K5AS03	A0A2K5AS03	A0A2K5AS03	LysC-like protein	NCAV_1255	NCAV_1255	NCAV_RS05740	1	5	5	5	22.6	230	25.885	15.897	1252700	0	0	0	0	0	0	0	0	0	0	0	0	0	0	0	0	0	0	0	0	0	42517	0	247790	186620	158650	617130
A0A2K5AS08	A0A2K5AS08	A0A2K5AS08	UDP-glucuronosyltransferase	NCAV_1269	NCAV_1269	NCAV_RS05810	1	8	8	8	23.6	373	42.108	31.35	2149000	0	0	0	0	0	0	0	0	0	0	0	0	0	0	0	0	0	0	0	0	0	58825	37406	200750	237580	471980	1142500
A0A2K5AS16	A0A2K5AS16	A0A2K5AS16	Putative phage shock protein A	NCAV_1265	NCAV_1265	NCAV_RS05790	1	10	10	10	36.7	270	31.319	66.226	6848300	0	0	0	0	0	0	0	0	0	0	0	0	0	0	0	0	0	0	0	0	0	0	0	484810	354070	1263800	4745600
A0A2K5AS18	A0A2K5AS18	A0A2K5AS18	Elongation factor 2	fusA	NCAV_1279	NCAV_RS05865	1	11	11	11	16.4	695	76.641	41.803	926860	0	0	0	0	0	0	0	0	0	0	0	0	0	0	0	0	0	0	0	0	0	0	0	687160	239710	0	0
A0A2K5AS19	A0A2K5AS19	A0A2K5AS19	Oligopeptide transport ATP-binding protein AppF	appF	NCAV_1227	NCAV_RS05620	1	13	13	13	41	346	39.055	59.324	3210100	0	0	0	0	0	0	0	0	0	0	0	0	0	0	0	0	0	0	0	83244	160850	382840	2413100	0	0	0	169980
A0A2K5AS20	A0A2K5AS20	A0A2K5AS20	Putative radical SAM domain protein	NCAV_1276	NCAV_1276	NCAV_RS05845	1	25	25	25	39.7	572	64.943	136.36	23041000	44372	0	21836	0	0	28295	0	15340	0	19023	175580	142300	291100	469260	317870	98259	280260	361900	357110	699500	746450	1292200	1523500	4662500	4272500	6685300	536720
A0A2K5AS24	A0A2K5AS24	A0A2K5AS24	ABC transporter ATP-binding protein	NCAV_1275	NCAV_1275	NCAV_RS05840	1	22	22	22	41.5	521	59.436	145.52	40110000	384200	397050	60739	171030	113830	163860	209510	248380	196290	182080	303750	257430	339250	482360	430040	293010	343110	416600	374350	783560	800230	1343600	1592200	4298200	3567200	5135300	17223000
A0A2K5AS25	A0A2K5AS25	A0A2K5AS25	ABC2_membrane domain-containing protein	NCAV_1284	NCAV_1284	NCAV_RS05890	1	3	3	3	11	282	31.659	7.2564	4960100	0	0	0	0	0	0	0	0	0	0	0	0	0	0	0	0	0	0	0	136890	273480	400050	1971900	570830	753760	853190	0
A0A2K5AS28	A0A2K5AS28	A0A2K5AS28	Sec-independent protein secretion pathway component	HGP	NCAV_1286	NCAV_RS05900	1	5	5	5	41.2	102	11.238	29.103	105280000	1252800	1063900	200140	989820	444820	801670	810570	220160	667660	515420	1784900	3683900	636590	786800	1275000	703670	2175000	2447200	6976100	846020	1702700	3010600	2904500	9254000	4261000	6873400	48997000
A0A2K5AS29	A0A2K5AS29	A0A2K5AS29	Protease HtpX homolog (EC 3.4.24.-)	htpX	NCAV_1268	NCAV_RS05805	1	12	12	12	35.9	295	33.537	161.01	29552000	45440	0	0	53543	0	0	44082	31641	50134	43872	397870	404340	141140	65913	105050	63780	63868	343470	0	230740	394760	367020	557470	1829600	1972200	3438300	18908000
A0A2K5AS31	A0A2K5AS31	A0A2K5AS31	ABC transporter permease protein	HGP	NCAV_1283	NCAV_RS05885	1	3	3	3	10.9	284	31.077	11.028	5775500	0	0	0	0	0	0	0	0	0	0	0	0	0	0	0	0	0	0	0	0	342540	548270	1710600	1409800	613660	541450	609170
A0A2K5AS34	A0A2K5AS34	A0A2K5AS34	(R)-citramalate synthase (EC 2.3.1.182)	cimA	NCAV_1247	NCAV_RS05700	1	12	12	12	28.9	412	45.604	45.391	2807900	0	0	0	0	0	0	0	0	0	0	0	0	0	0	0	0	0	0	0	0	0	0	0	97110	532750	2178100	0
A0A2K5AS36	A0A2K5AS36	A0A2K5AS36	ATPase component	HGP	NCAV_1285	NCAV_RS05895	1	14	14	14	36.8	356	40.174	74.772	14666000	0	0	0	0	0	0	0	0	0	0	0	0	84638	85487	137970	78707	140510	168540	182860	587430	1209600	1663700	6942500	1183400	588010	753270	859410
A0A2K5AS47	A0A2K5AS47	A0A2K5AS47	Uncharacterized protein	NCAV_1288	NCAV_1288	NCAV_RS05910	1	3	3	3	20.4	147	16.93	4.2232	680440	0	0	0	0	0	0	0	0	0	0	0	0	0	0	0	0	0	0	0	0	0	0	680440	0	0	0	0
A0A2K5AS50	A0A2K5AS50	A0A2K5AS50	Uncharacterized protein	NCAV_1290	NCAV_1290	NCAV_RS05920	1	27	27	27	48.6	545	60.833	323.31	188830000	1599900	1295400	419990	1178000	519720	1043000	938370	420570	1038200	1265300	2198600	1976600	1880000	2191000	1795700	1561900	2300200	2778800	3354400	2879100	3273500	5784100	10366000	47349000	28273000	42040000	19108000
A0A2K5AS57	A0A2K5AS57	A0A2K5AS57	Small-conductance mechanosensitive ion channel MscS	NCAV_1320	NCAV_1320	NCAV_RS06065	1	10	10	10	27.3	293	32.299	42.649	204080000	248540	79523	68359	392870	269400	437640	1878300	1308200	1818900	1972000	7049200	5692800	5544800	13830000	17578000	28756000	113660000	1529900	96126	216100	212920	98822	377120	436680	271520	246760	0
A0A2K5AS58	A0A2K5AS58	A0A2K5AS58	DNA polymerase (EC 2.7.7.7)	dpo	NCAV_1300	NCAV_RS05975	1	3	3	3	3.9	856	98.147	11.727	41660	0	0	0	0	0	0	0	0	0	0	0	0	0	0	0	0	0	0	0	0	0	0	0	0	41660	0	0
A0A2K5AS60	A0A2K5AS60	A0A2K5AS60	Uncharacterized protein	NCAV_1315	NCAV_1315	NCAV_RS06040	1	2	2	2	6.5	352	39.326	5.9306	771150	771150	0	0	0	0	0	0	0	0	0	0	0	0	0	0	0	0	0	0	0	0	0	0	0	0	0	0
A0A2K5AS65	A0A2K5AS65	A0A2K5AS65	Putative glycosyl transferase family protein	NCAV_1277	NCAV_1277	NCAV_RS05850	1	7	7	7	21.8	308	34.409	37.479	4260100	0	0	0	0	0	0	0	0	0	0	0	0	0	0	0	0	0	0	0	0	0	0	50207	1044500	330170	538790	2296400
A0A2K5AS67	A0A2K5AS67	A0A2K5AS67	Uncharacterized protein	NCAV_1309	NCAV_1309	NCAV_RS06010	1	18	18	18	68.5	200	23.005	288.56	273270000	2631200	1562700	993360	1461400	793500	1489000	2847400	1138100	2079700	2387900	5253900	5342200	2782000	5409400	5654400	3291500	5789600	7609400	6814000	5618100	7517500	9358800	10865000	42734000	28860000	40573000	62411000
A0A2K5AS69	A0A2K5AS69	A0A2K5AS69	50S ribosomal protein L15e	rpl15e	NCAV_1292	NCAV_RS05930	1	2	2	2	9.1	154	18.35	2.9616	563250	0	0	0	0	0	0	0	0	0	0	0	0	0	0	0	0	0	409760	0	0	0	0	0	0	0	153490	0
A0A2K5AS71	A0A2K5AS71	A0A2K5AS71	ABC-type nitrate/sulfonate/bicarbonate transport system, permease component	NCAV_1334	NCAV_1334	NCAV_RS06130	1	4	4	4	13.9	252	27.697	22.582	9189900	0	0	0	0	0	0	0	0	0	0	0	0	0	0	0	0	0	330520	242360	142160	902170	1883000	2785700	2763400	140530	0	0
A0A2K5AS73	A0A2K5AS73	A0A2K5AS73	Sec-independent protein translocase protein TatC	tatC	NCAV_1287	NCAV_RS05905	1	1	1	1	2.5	284	31.798	2.9889	484780	0	0	0	0	0	0	0	0	0	0	0	0	0	0	0	0	0	0	0	0	0	0	0	0	209900	274880	0
A0A2K5AS74	A0A2K5AS74	A0A2K5AS74	Uncharacterized protein	NCAV_1319	NCAV_1319	NCAV_RS06060	1	17	17	17	50.6	251	28.8	171.67	150120000	0	0	0	0	0	0	739980	483750	1094800	956520	5128700	3681800	4001400	10956000	12565000	22201000	88011000	304600	0	0	0	0	0	0	0	0	0
A0A2K5AS84	A0A2K5AS84	A0A2K5AS84	Signal recognition particle 54 kDa protein (SRP54)	srp	NCAV_1331	NCAV_RS06115	1	3	3	3	6	447	49.929	3.0995	2110700	31020	0	0	74946	57721	118630	77330	0	139770	0	126710	0	273230	0	299810	0	0	0	0	0	152070	0	276820	221850	260750	0	0
A0A2K5AS86	A0A2K5AS86	A0A2K5AS86	Putative adhesin	NCAV_1344	NCAV_1344	NCAV_RS06175	1	37	37	37	35.6	1032	113.02	323.31	100860000	4876500	4707200	1731900	4196100	1832200	2980800	3056700	1418000	3142000	1583800	3360900	2302800	1993300	5016200	2070500	677200	1110100	4445200	3468400	4875000	13201000	28263000	247810	302270	0	0	0
A0A2K5AS89	A0A2K5AS89	A0A2K5AS89	Uncharacterized protein	NCAV_1336	NCAV_1336	NCAV_RS06140	1	28	28	28	33.3	1018	109.73	210.44	8516400	0	0	0	0	0	0	0	0	0	0	0	0	0	0	0	0	0	60910	0	425420	759010	7271100	0	0	0	0	0
A0A2K5AS93	A0A2K5AS93	A0A2K5AS93	Putative prepilin peptidase	NCAV_1341	NCAV_1341	NCAV_RS06165	1	3	3	3	12.8	258	28.559	9.6047	2014500	0	0	0	0	0	0	0	0	0	0	0	0	0	0	0	0	0	0	0	0	0	0	0	0	262600	679870	1072000
A0A2K5AS97	A0A2K5AS97	A0A2K5AS97	Threonine--tRNA ligase (EC 6.1.1.3) (Threonyl-tRNA synthetase) (ThrRS)	thrS	NCAV_1308	NCAV_RS06005	1	11	11	11	16.7	669	76.508	32.908	458510	0	0	0	0	0	0	0	0	0	0	0	0	0	0	0	0	0	0	0	0	0	0	0	0	69753	388750	0
A0A2K5ASB4	A0A2K5ASB4	A0A2K5ASB4	Putative prepilin peptidase	NCAV_1343	NCAV_1343	NCAV_RS06170	1	2	2	2	19	174	17.932	143.5	719710000	14263000	10486000	5188600	10438000	6372600	7381300	8740200	6272800	9778200	8840800	15394000	17456000	4798000	4434300	10259000	11379000	6312100	17778000	12857000	8516500	9045900	10163000	27268000	48827000	67852000	118270000	241340000
A0A2K5ASC7	A0A2K5ASC7	A0A2K5ASC7	Acetyl-coenzyme A synthetase (EC 6.2.1.1)	acs	NCAV_1376	NCAV_RS06340	1	1	1	1	1.7	545	61.223	3.8499	105950	0	0	0	0	0	0	0	0	0	0	0	0	0	0	0	0	60076	45875	0	0	0	0	0	0	0	0	0
A0A2K5ASD3	A0A2K5ASD3	A0A2K5ASD3	Uncharacterized protein	NCAV_1386	NCAV_1386	#N/A	1	2	2	2	34.5	29	3.3939	2.5139	5524800	0	0	0	0	0	0	0	0	0	0	0	0	0	0	0	0	0	0	0	0	0	0	0	0	0	0	5524800
A0A2K5ASE3	A0A2K5ASE3	A0A2K5ASE3	Putative enzyme (EC 3.6.-.-)	NCAV_1396	NCAV_1396	NCAV_RS06440	1	3	3	3	10.1	307	32.712	9.9354	2009200	109150	96891	157290	122760	202650	178100	92870	210730	154970	121280	0	103110	123460	96019	0	81879	0	0	0	0	0	0	0	0	0	119670	38375
A0A2K5ASF2	A0A2K5ASF2	A0A2K5ASF2	50S ribosomal protein L31e	rpl31e	NCAV_1401	NCAV_RS06465	1	4	4	4	36.7	120	13.672	19.955	2372600	0	0	0	0	0	0	0	0	0	0	0	0	0	0	0	0	0	0	0	0	0	0	0	0	0	97977	2274600
A0A2K5ASG7	A0A2K5ASG7	A0A2K5ASG7	Alanine--tRNA ligase (EC 6.1.1.7) (Alanyl-tRNA synthetase) (AlaRS)	alaS	NCAV_1430	NCAV_RS06595	1	6	6	6	5.4	915	103.71	9.0446	411170	0	0	0	0	0	0	0	0	0	0	0	0	0	0	0	0	0	0	0	36210	8075.1	0	0	185750	0	181140	0
A0A2K5ASH0	A0A2K5ASH0	A0A2K5ASH0	Uncharacterized protein	NCAV_1419	NCAV_1419	NCAV_RS06535	1	2	2	2	16.5	121	12.444	28.371	141020000	3697200	3737000	1475200	2703800	906500	3244000	3309400	1812300	3303700	3646200	6946200	4591900	2956000	2514400	3984800	4616500	4159200	5649700	5223300	2623200	1526400	2078100	8933500	8622200	5093100	5434300	38231000
A0A2K5ASH1	A0A2K5ASH1	A0A2K5ASH1	Uncharacterized protein	NCAV_1424	NCAV_1424	NCAV_RS06565	1	2	2	2	19	84	9.0465	4.1491	3176200	0	0	0	0	0	0	0	0	0	0	0	0	0	0	0	0	0	0	0	0	0	0	390580	883610	813630	1088300	0
A0A2K5ASH4	A0A2K5ASH4	A0A2K5ASH4	Sodium-dependent dicarboxylate transporter SdcS	sdcS	NCAV_1421	NCAV_RS06545	1	4	4	4	8.8	489	52.492	31.087	1743000	0	0	0	0	0	0	0	0	0	0	0	0	0	0	0	0	0	0	0	0	0	0	118430	1177500	162550	284570	0
A0A2K5ASI9	A0A2K5ASI9	A0A2K5ASI9	tRNA uridine(34) acetyltransferase	NCAV_1439	NCAV_1439	NCAV_RS06635	1	1	1	1	2.3	565	64.599	2.3918	160980000	0	2422100	1284200	56664	1146100	1806200	5322700	1095400	1602900	7365600	2028800	4116500	1784600	3054000	3060600	4125500	0	1523900	2053200	4796100	0	7461900	4762400	97034000	3072400	0	0
A0A2K5ASJ2	A0A2K5ASJ2	A0A2K5ASJ2	Uncharacterized protein	NCAV_1447	NCAV_1447	NCAV_RS06660	1	9	9	9	50.8	197	21.919	149.64	40722000	150360	0	0	0	0	0	0	0	0	0	373430	0	158460	140790	443730	0	0	1216400	0	448010	846650	1157000	3499400	8713100	7881500	8543600	7149900
A0A2K5ASJ9	A0A2K5ASJ9	A0A2K5ASJ9	Phenylalanyl-tRNA synthetase beta subunit (EC 6.1.1.20)	pheT	NCAV_1462	NCAV_RS06730	1	3	3	3	5.8	550	62.124	11.478	100240	0	0	0	0	0	0	0	0	0	0	0	0	0	0	0	0	0	0	0	100240	0	0	0	0	0	0	0
A0A2K5ASL6	A0A2K5ASL6	A0A2K5ASL6	Uncharacterized protein	NCAV_1467	NCAV_1467	NCAV_RS06755	1	1	1	1	9.9	111	12.89	2.5535	268210	0	0	0	0	0	0	0	0	0	0	0	0	0	0	0	0	0	0	0	0	0	0	0	0	151610	116600	0
A0A2K5ASL7	A0A2K5ASL7	A0A2K5ASL7	Phosphomethylpyrimidine synthase (EC 4.1.99.17)	thiC	NCAV_1472	NCAV_RS06780	1	2	2	2	4.1	458	50.634	6.4726	172460	0	0	0	0	0	0	0	0	0	0	0	0	0	0	0	0	0	105480	0	0	0	0	0	66979	0	0	0
A0A2K5ASM1	A0A2K5ASM1	A0A2K5ASM1	Putative nuclease	NCAV_1438	NCAV_1438	NCAV_RS06630	1	10	10	10	26.2	367	41.336	70.807	8345600	288570	214520	0	96371	64220	0	228450	28600	89352	79989	1284800	0	0	89402	498060	62130	210470	2588800	0	0	0	0	0	0	187990	231730	2102100
A0A2K5ASM2	A0A2K5ASM2	A0A2K5ASM2	Uncharacterized protein	NCAV_1443	NCAV_1443	NCAV_RS06650	1	3	3	3	7.6	369	42.275	6.2772	966520	0	0	0	0	0	0	0	0	0	0	0	0	0	0	0	0	0	0	0	0	0	0	32508	429940	227900	276180	0
A0A2K5ASM5	A0A2K5ASM5	A0A2K5ASM5	Putative SNF7 protein	cdvB-like	NCAV_1477	NCAV_RS06805	1	2	2	2	10	210	23.317	14.751	944010	0	0	0	0	0	0	0	0	0	0	0	0	0	0	0	0	0	0	0	0	0	0	0	0	0	130840	813170
A0A2K5ASM7	A0A2K5ASM7	A0A2K5ASM7	Glutamate dehydrogenase	gdhA	NCAV_1482	NCAV_RS06830	1	3	3	3	6.5	417	46.037	9.2409	134070	0	0	0	0	0	0	0	0	0	0	0	0	0	0	0	0	0	0	0	0	0	0	0	0	134070	0	0
A0A2K5ASN3	A0A2K5ASN3	A0A2K5ASN3	DNA-directed RNA polymerase subunit Rpo1C (EC 2.7.7.6) (DNA-directed RNA polymerase subunit A'')	rpoA	NCAV_1494	NCAV_RS06880	1	6	6	6	4.8	1282	141.88	12.934	993940	0	0	0	0	0	0	74075	0	0	64696	90148	0	0	0	0	0	124930	30508	78272	0	0	0	0	531310	0	0	0
A0A2K5ASN4	A0A2K5ASN4	A0A2K5ASN4	Putative iron-sulfur cluster insertion protein ErpA	erpA	NCAV_1487	NCAV_RS06845	1	5	5	5	41.7	115	12.704	46.645	13928000	161890	0	0	0	0	105980	0	0	0	0	0	0	124040	0	0	0	0	250470	0	498670	537090	1410000	1727400	2771800	2635600	3705300	0
A0A2K5ASN7	A0A2K5ASN7	A0A2K5ASN7	zinc_ribbon_2 domain-containing protein	NCAV_1500	NCAV_1500	NCAV_RS06910	1	11	11	11	35	294	32.761	60.651	9039200	546240	64037	0	0	0	50793	0	0	0	0	0	0	0	0	0	0	0	0	0	85066	67623	334050	417690	1924800	1305000	1106700	3137200
A0A2K5ASN8	A0A2K5ASN8	A0A2K5ASN8	Uncharacterized protein	NCAV_1485	NCAV_1485	NCAV_RS06840	1	12	9	9	30.6	288	32.232	98.311	45801000	1329400	1558600	730290	1597500	562110	1105500	759580	471890	893710	725350	1753400	1159200	810010	1143600	150590	493210	976490	195500	931970	1045800	1404100	1303300	1269500	9352900	5168100	8909700	0
A0A2K5ASP0	A0A2K5ASP0	A0A2K5ASP0	Putative cobalt transporter family protein, subunit CbtA	cbtA	NCAV_1458	NCAV_RS06710	1	2	2	2	9.4	244	26.741	5.9962	2129800	0	0	0	0	0	0	0	0	0	0	186270	0	0	0	0	0	0	197470	0	0	0	0	177210	222950	140550	261960	943410
A0A2K5ASP1	A0A2K5ASP1	A0A2K5ASP1	Phenylalanine--tRNA ligase (EC 6.1.1.20)	pheS	NCAV_1463	NCAV_RS06735	1	9	9	9	18.5	487	56.139	17.611	392240	0	0	0	62231	0	0	0	0	0	0	0	0	0	0	0	0	0	0	0	288100	41911	0	0	0	0	0	0
A0A2K5ASP3	A0A2K5ASP3	A0A2K5ASP3	Uncharacterized protein	NCAV_1497	NCAV_1497	NCAV_RS06895	1	6	6	6	25.2	282	30.436	86.328	150240000	11392000	11301000	5033100	6896400	3912500	6243000	7635300	4474000	6088200	5664400	6722100	6712800	6086800	4972800	6952000	6638600	9689800	10460000	14145000	3635600	1243900	1543900	859190	885180	1051000	0	0
A0A2K5ASP4	A0A2K5ASP4	A0A2K5ASP4	DNA-directed RNA polymerase subunit beta (EC 2.7.7.6)	rpoB	NCAV_1495	NCAV_RS06885	1	2	2	2	1.5	1121	125.95	7.3703	159850	0	0	0	0	0	0	0	0	0	0	0	0	0	0	11128	0	0	26292	122430	0	0	0	0	0	0	0	0
A0A2K5ASP8	A0A2K5ASP8	A0A2K5ASP8	Putative transcriptional regulator PadR-like family protein	NCAV_1504	NCAV_1504	NCAV_RS06930	1	8	8	8	47.4	175	20.154	48.747	9028300	0	0	0	0	0	0	0	0	0	0	0	0	0	0	0	0	0	0	0	0	513290	0	0	3049000	905270	1529700	3031100
A0A2K5ASP9	A0A2K5ASP9	A0A2K5ASP9	Uncharacterized protein	NCAV_1473	NCAV_1473	NCAV_RS08640	1	1	1	1	8	163	18.082	4.826	96121	0	0	0	0	0	0	0	0	0	0	0	0	0	0	0	0	0	0	0	0	0	0	0	0	0	96121	0
A0A2K5ASQ7	A0A2K5ASQ7	A0A2K5ASQ7	Uncharacterized protein	NCAV_1491	NCAV_1491	NCAV_RS06865	1	1	1	1	6.3	174	18.781	7.2943	1224600	0	0	0	0	0	0	0	0	0	0	0	0	0	0	0	0	0	0	0	139400	104080	0	115060	452230	147950	265900	0
A0A2K5ASR1	A0A2K5ASR1	A0A2K5ASR1	Glutamate--tRNA ligase (EC 6.1.1.17) (Glutamyl-tRNA synthetase) (GluRS)	gltX	NCAV_1520	NCAV_RS07025	1	1	1	1	1.2	586	67.098	2.3523	5561700	230630	187590	104360	221650	71823	133310	146180	71467	119840	90927	244680	139950	87728	135370	68911	36822	113040	114360	94069	49619	102630	304470	188790	1033900	480160	989460	0
A0A2K5ASR6	A0A2K5ASR6	A0A2K5ASR6	3-hydroxybutyryl-CoA dehydratase (EC 4.2.1.55)	NCAV_1488	NCAV_1488	NCAV_RS06850	1	3	3	3	12.5	264	28.728	6.0864	324870	0	0	0	0	0	0	0	0	0	0	0	0	0	0	0	0	0	0	0	0	0	0	94565	171180	59120	0	0
A0A2K5ASS2	A0A2K5ASS2	A0A2K5ASS2	Poly(3-hydroxyalkanoate) polymerase subunit PhaE	NCAV_1528	NCAV_1528	NCAV_RS07060	1	8	8	8	33.7	190	21.883	68.58	20775000	0	0	0	0	0	0	0	0	0	0	0	0	0	0	0	0	0	57628	101900	201350	595990	3137000	4665000	7858400	3538400	518460	100770
A0A2K5ASS7	A0A2K5ASS7	A0A2K5ASS7	Fe-S oxidoreductase	NCAV_1498	NCAV_1498	NCAV_RS06900	1	29	28	28	53.1	516	59.077	236.22	50995000	481950	227690	66891	222210	70857	265090	308630	178920	241940	211850	871680	506810	630300	940540	879160	562990	797030	941570	1066500	1589800	1468000	2730100	2814700	11200000	7747100	9961400	4011500
A0A2K5AST1	A0A2K5AST1	A0A2K5AST1	50S ribosomal protein L10 (Acidic ribosomal protein P0 homolog)	rpl10p	NCAV_1541	NCAV_RS07125	1	13	13	13	32.3	288	31.898	41.785	13551000	620560	220700	24787	0	0	0	0	26489	0	0	0	0	90725	168650	143450	0	0	0	0	163650	540860	2953400	988970	664440	3082900	1023700	2837500
A0A2K5AST3	A0A2K5AST3	A0A2K5AST3	Uncharacterized protein	NCAV_1538	NCAV_1538	NCAV_RS07110	1	7	7	7	52.7	167	19.358	37.899	5365800	0	0	0	0	0	0	127210	0	0	0	0	0	0	0	0	0	0	0	0	227230	86309	173000	486900	644710	877420	1141000	1602000
A0A2K5AST5	A0A2K5AST5	A0A2K5AST5	DNA repair and recombination protein RadA	radA	NCAV_1537	NCAV_RS07105	1	3	3	3	7.7	338	37.362	6.3022	921800	0	0	0	858470	0	0	0	0	0	0	0	0	0	0	0	0	0	0	0	0	0	0	0	21991	0	41343	0
A0A2K5ASU2	A0A2K5ASU2	A0A2K5ASU2	Uncharacterized protein	NCAV_1536	NCAV_1536	NCAV_RS07100	1	12	12	12	84.3	140	15.865	160.12	70232000	3631200	1855500	652160	1545700	609830	1220500	1280700	748980	841610	930920	1344600	1951100	943120	1370600	1227400	1415900	1282000	1753700	1438000	1567600	2487500	2716900	3467500	13381000	6191000	7412300	6964200
A0A2K5ASU3	A0A2K5ASU3	A0A2K5ASU3	Uncharacterized protein	NCAV_1548	NCAV_1548	NCAV_RS07160	1	4	4	4	34.4	61	7.0354	18.007	96051000	0	0	0	0	0	0	0	0	493270	0	2189600	737560	0	548460	523730	701660	1906900	2164000	2545900	0	1463400	5108200	7329000	40698000	19962000	6697800	2982000
A0A2K5ASU5	A0A2K5ASU5	A0A2K5ASU5	Uncharacterized protein	NCAV_1551	NCAV_1551	NCAV_RS07175	1	4	4	4	22.1	190	20.559	11.847	1949200	0	0	0	0	0	0	0	0	0	0	0	0	0	0	0	0	0	0	0	0	0	0	0	93921	379190	473470	1002600
A0A2K5ASV0	A0A2K5ASV0	A0A2K5ASV0	Uncharacterized protein	NCAV_1546	NCAV_1546	NCAV_RS07150	1	3	3	3	18.8	176	19.546	24.171	10351000	474270	256670	140280	357340	98534	154350	195550	0	187870	0	230780	0	0	171920	113080	0	0	0	0	0	108750	312610	173750	2520300	1805100	3049800	0
A0A2K5ASV4	A0A2K5ASV4	A0A2K5ASV4	Signal recognition particle receptor FtsY (SRP receptor)	NCAV_1563	NCAV_1563	NCAV_RS07230	1	2	2	2	7.2	307	34.149	5.9755	99466	0	0	0	0	0	0	0	0	0	0	0	0	0	0	0	0	0	0	0	0	0	0	0	0	0	99466	0
A0A2K5ASV5	A0A2K5ASV5	A0A2K5ASV5	Subtilase family protein (Modular protein)	NCAV_1557	NCAV_1557	NCAV_RS07200	1	17	17	17	20.9	918	98.376	106.82	6246500	0	0	0	0	0	0	0	0	0	0	0	0	0	20984	47864	41428	73171	39549	283080	482990	1577900	1910600	511020	292360	341570	570860	53214
A0A2K5ASV6	A0A2K5ASV6	A0A2K5ASV6	PHB synthase subunit PhaC (Poly(3-hydroxyalkanoate) polymerase subunit PhaC)	phaC	NCAV_1529	NCAV_RS07065	1	13	13	13	42.7	363	41.574	94.099	17688000	0	0	0	0	0	0	0	0	0	0	0	0	0	40350	0	0	0	0	0	306630	410780	2331600	2332500	3179400	872740	1162500	7051400
A0A2K5ASV8	A0A2K5ASV8	A0A2K5ASV8	Putative polyketide cyclase/dehydrase	NCAV_1575	NCAV_1575	NCAV_RS07295	1	5	5	5	24.9	193	21.967	13.612	2065700	87085	45759	0	0	0	0	0	0	0	0	0	0	0	0	0	0	0	0	0	49428	0	72572	54439	611000	202750	232490	710120
A0A2K5ASW4	A0A2K5ASW4	A0A2K5ASW4	ABC-type dipeptide/oligopeptide/nickel transport system, permease component	NCAV_1567	NCAV_1567	NCAV_RS07250	1	14	14	14	26.6	349	38.9	85.947	51111000	0	0	0	0	0	0	0	0	0	39929	230720	0	80441	118660	233260	103170	361210	230540	217600	501410	817630	1854600	5372500	32986000	1977500	2570200	3415200
A0A2K5ASW5	A0A2K5ASW5	A0A2K5ASW5	Putative sialidase	NCAV_1573	NCAV_1573	NCAV_RS07280	1	8	8	8	19.5	472	51.139	46.779	6970700	0	0	0	0	0	0	0	0	0	0	0	0	0	0	0	0	0	0	68963	272570	497130	273590	266020	1957100	1119600	896550	1619100
A0A2K5ASW6	A0A2K5ASW6	A0A2K5ASW6	Uncharacterized protein	NCAV_1581	NCAV_1581	NCAV_RS07325	1	21	21	21	54.3	460	51.095	323.31	400140000	16981000	16284000	6284300	16117000	5857100	9244900	10541000	6377000	9534600	10934000	13779000	5372000	8544600	6313500	4833500	5159800	19883000	4530800	3275200	6820200	17247000	26816000	23662000	112720000	30895000	969000	1170400
A0A2K5ASW7	A0A2K5ASW7	A0A2K5ASW7	Cytochrome c oxidase polypeptide 1 (EC 1.9.3.1)	coxA	NCAV_1585	NCAV_RS07345	1	8	8	8	17.4	507	56.836	66.467	384630000	34065000	27911000	15300000	31956000	12730000	22620000	26971000	12748000	23294000	14070000	26743000	12554000	22348000	20748000	12594000	9834700	17369000	10274000	6203300	2849900	1590700	3667200	1988900	10517000	2243700	1436100	0
A0A2K5ASW9	A0A2K5ASW9	A0A2K5ASW9	50S ribosomal protein L12	rpl12p	NCAV_1539	NCAV_RS07115	1	1	1	1	9.5	105	11.135	2.2498	278340	0	0	0	0	0	0	0	0	0	0	0	0	0	0	0	0	0	0	0	0	0	278340	0	0	0	0	0
A0A2K5ASX1	A0A2K5ASX1	A0A2K5ASX1	Putative cytochrome oxidase assembly protein	ctaA	NCAV_1583	NCAV_RS07335	1	2	2	2	15.1	152	16.691	4.6677	2402100	0	0	0	0	0	0	0	0	0	0	0	0	0	0	0	0	0	0	0	0	0	0	0	0	0	1064600	1337500
A0A2K5ASX2	A0A2K5ASX2	A0A2K5ASX2	ABC-type dipeptide/oligopeptide/nickel transport system, permease component	NCAV_1566	NCAV_1566	NCAV_RS07245	1	18	18	18	38.1	459	50.869	149.45	34976000	0	0	0	0	0	0	0	0	0	0	0	0	0	0	44434	0	229140	276860	0	269080	553290	1087600	3184200	23280000	2520200	3456100	74868
A0A2K5ASX3	A0A2K5ASX3	A0A2K5ASX3	Putative S-layer domain protein	NCAV_1577	NCAV_1577	NCAV_RS07305	1	31	31	31	50	478	53.588	323.31	940390000	48582000	42792000	16720000	38461000	13432000	22233000	21314000	13742000	18416000	22075000	26364000	12781000	19311000	12674000	12446000	12147000	38290000	7362400	7067900	18058000	59897000	50016000	49189000	342360000	13098000	1561200	0
A0A2K5ASX4	A0A2K5ASX4	A0A2K5ASX4	50S ribosomal protein L19e	rpl19e	NCAV_1554	NCAV_RS07185	1	5	5	5	16.2	148	17.143	9.9254	4833000	264130	227210	0	0	0	0	122990	0	0	0	0	0	0	124380	0	0	0	0	0	101780	0	0	0	327390	511020	809070	2345000
A0A2K5ASY1	A0A2K5ASY1	A0A2K5ASY1	Metallophos domain-containing protein	NCAV_1594	NCAV_1594	NCAV_RS07390	1	14	14	14	25.6	653	72.531	89.305	2679100	0	0	0	0	0	0	0	0	0	0	0	0	0	19650	0	0	0	0	0	50390	950110	1658900	0	0	0	0	0
A0A2K5ASY2	A0A2K5ASY2	A0A2K5ASY2	Putative heme/copper-type cytochrome/quinol oxidase, subunit	NCAV_1587	NCAV_1587	NCAV_RS07355	1	1	1	1	12.7	79	8.9006	4.0863	11182000	2019000	2068500	695130	1445500	492400	357440	1414900	215300	0	251040	584650	607320	0	205760	0	0	154970	0	0	0	0	263590	0	406810	0	0	0
A0A2K5ASY3	A0A2K5ASY3	A0A2K5ASY3	Uncharacterized protein	NCAV_1580	NCAV_1580	NCAV_RS07320	1	5	5	5	16.9	183	20.421	80.332	107010000	3847000	2888600	1061900	2951900	1146600	1654900	1608800	812740	1509900	1405900	2651300	0	916610	2926300	1214500	493300	910810	676650	0	1382200	2827500	9156600	5273100	18761000	15107000	25826000	0
A0A2K5ASY5	A0A2K5ASY5	A0A2K5ASY5	Putative Copper resistance D domain protein	NCAV_1576	NCAV_1576	NCAV_RS07300	1	44	44	44	46.5	940	102.15	323.31	337950000	1477200	2002500	1087400	3282000	1706600	2824000	4900500	2972800	5519600	6500600	6810200	9429500	5152200	9284900	17633000	6483300	7994700	12933000	39916000	17961000	57967000	81180000	11706000	18006000	1505100	1717400	0
A0A2K5ASY9	A0A2K5ASY9	A0A2K5ASY9	Putative Cation diffusion facilitator family transporter	NCAV_1598	NCAV_1598	NCAV_RS07415	1	8	8	8	15.8	501	55.27	25.411	11363000	0	154260	104760	201680	0	212010	401140	195800	252830	334010	446030	1135500	255840	155160	212690	347840	321090	313060	1062800	151320	317400	526700	578620	1713300	1130200	839510	0
A0A2K5ASZ0	A0A2K5ASZ0	A0A2K5ASZ0	Uncharacterized protein	NCAV_1599	NCAV_1599	NCAV_RS07420	1	11	11	11	26.1	353	38.484	184.53	225190000	10550000	9748200	4975100	9473900	4285900	7012300	6221400	4448200	5905600	5751100	8470700	5569200	6182600	4216000	3479700	3306400	10013000	2773800	2368000	4516700	10314000	17090000	14316000	41498000	22139000	567570	0
A0A2K5ASZ2	A0A2K5ASZ2	A0A2K5ASZ2	Putative heme-copper oxidase subunit II (EC 1.9.3.1)	coxB	NCAV_1586	NCAV_RS07350	1	10	10	10	74.3	144	16.466	138.82	872760000	73431000	71465000	34766000	76800000	32646000	46469000	60307000	28202000	39893000	36367000	69640000	60134000	45094000	37939000	20927000	22478000	46882000	17312000	28732000	5309100	2658600	7009200	1264000	3489900	1726600	932590	885790
A0A2K5ASZ3	A0A2K5ASZ3	A0A2K5ASZ3	Acetyl-CoA/propionyl-CoA carboxylase, biotin carboxylation subunit (EC 6.3.4.14) (EC 6.4.1.2)	accC	NCAV_1607	NCAV_RS07455	1	13	13	13	25	524	58.644	84.261	3814400	0	0	0	0	0	0	0	0	0	0	0	0	0	0	0	0	0	0	0	0	0	0	0	0	36988	198980	3578400
A0A2K5ASZ7	A0A2K5ASZ7	A0A2K5ASZ7	Uncharacterized protein	NCAV_1582	NCAV_1582	NCAV_RS07330	1	3	3	3	18.2	176	19.464	9.9881	903330	0	0	0	0	0	0	0	0	0	0	0	0	0	0	0	0	0	0	0	79535	0	745110	0	0	0	78682	0
A0A2K5ASZ8	A0A2K5ASZ8	A0A2K5ASZ8	Ribosomal protein S12 methylthiotransferase accessory factor YcaO (ArCOG02882, PF02624, COG1944)	NCAV_1569	NCAV_1569	NCAV_RS07260	1	6	6	6	12.1	447	50.617	15.939	30235000	178590	128760	88218	123550	99692	175430	168060	134580	208580	207690	430440	495430	430750	501750	395620	445960	624740	858250	0	2141300	2677600	6613500	447960	1491400	1361000	2045700	7760200
A0A2K5AT05	A0A2K5AT05	A0A2K5AT05	Blue (Type 1) copper domain protein	NCAV_1584	NCAV_1584	NCAV_RS07340	1	5	5	5	28.9	187	20.057	223.48	892000000	45368000	37066000	36163000	39501000	37304000	63756000	31549000	38576000	56869000	50121000	80386000	70613000	74293000	24525000	33165000	37324000	35697000	30959000	38106000	8269700	3091700	4380200	1971800	3221700	2529400	3684800	3506700
A0A2K5AT08	A0A2K5AT08	A0A2K5AT08	ABC efflux transporter, FtsX-domain permease protein	NCAV_1625	NCAV_1625	NCAV_RS07550	1	18	18	18	38.2	414	44.356	280.89	148530000	1062100	864560	392540	952540	444340	749610	805540	774650	1300900	1035300	2662900	1189400	1678500	1986700	1886200	1000100	1282400	1400000	783500	2984300	3848100	11789000	12253000	41771000	33401000	19999000	230560
A0A2K5AT11	A0A2K5AT11	A0A2K5AT11	Uncharacterized protein	NCAV_1612	NCAV_1612	NCAV_RS07480	1	15	15	15	27.4	424	46.877	70.798	14500000	0	0	0	0	0	0	0	0	0	0	0	0	0	0	0	0	0	15693	0	119120	148290	200780	513380	13502000	0	0	0
A0A2K5AT13	A0A2K5AT13	A0A2K5AT13	Uncharacterized protein	NCAV_1579	NCAV_1579	NCAV_RS07315	1	17	17	17	58	224	24.249	323.31	1369000000	8620700	8939100	4495400	12773000	6546200	12022000	16868000	12940000	22376000	25439000	26076000	20033000	20610000	36434000	65056000	25901000	25570000	51082000	128130000	68688000	207050000	328100000	21484000	98737000	73632000	41279000	116450
A0A2K5AT18	A0A2K5AT18	A0A2K5AT18	Uncharacterized ABC transporter ATP-binding protein TM_0352	NCAV_1627	NCAV_1627	NCAV_RS07560	1	12	12	12	58.1	236	26.113	77.65	21704000	0	0	0	0	0	0	0	0	0	0	0	0	0	0	0	0	0	0	0	0	101860	2391200	947390	8399800	9209200	235550	419130
A0A2K5AT21	A0A2K5AT21	A0A2K5AT21	30S ribosomal protein S6e	rps6e	NCAV_1633	NCAV_RS07590	1	2	2	2	22.1	145	15.784	12.455	629090	0	0	0	0	0	0	0	0	0	0	0	0	0	0	0	0	0	0	0	0	0	0	0	0	0	102370	526720
A0A2K5AT25	A0A2K5AT25	A0A2K5AT25	Acetyl-CoA/ propionyl-CoA carboxylase, carboxyltransferase subunit (EC 6.4.1.3)	accB	NCAV_1606	NCAV_RS07450	1	3	3	3	7.9	517	57.116	6.9878	121550	0	0	0	0	0	0	0	0	0	0	0	0	0	0	0	0	0	0	0	0	121550	0	0	0	0	0	0
A0A2K5AT32	A0A2K5AT32	A0A2K5AT32	Putative electron-transfer flavoprotein /FAD-dependent / fixCX-like protein	fixC	NCAV_1616	NCAV_RS07500	1	36	36	36	53	644	72.953	318.93	18615000	0	0	0	0	0	0	0	0	0	0	0	0	0	0	0	0	0	0	0	40860	50666	455160	934780	2081400	3556000	11496000	0
A0A2K5AT36	A0A2K5AT36	A0A2K5AT36	Putative Amino acid transporter, APC family	NCAV_1655	NCAV_1655	NCAV_RS07695	1	12	12	12	16.3	735	81.027	119.52	10982000	0	0	0	0	0	0	0	0	25997	0	0	0	0	33197	0	24563	50575	0	0	25949	207710	760050	777280	6691600	2385100	0	0
A0A2K5AT37	A0A2K5AT37	A0A2K5AT37	Cupredoxin	NCAV_1650	NCAV_1650	NCAV_RS07670	1	11	11	11	38	313	33.584	323.31	1566900000	108740000	97159000	39583000	83754000	30358000	45310000	53497000	33444000	42852000	41607000	46385000	37613000	35882000	29112000	24653000	21517000	68595000	14618000	14997000	32428000	115950000	58387000	45945000	409310000	24895000	7053800	3303500
A0A2K5AT44	A0A2K5AT44	A0A2K5AT44	Uncharacterized protein	NCAV_1626	NCAV_1626	NCAV_RS07555	1	17	17	17	29	597	64.529	141.38	106200000	2988100	2936500	1379700	3068300	1475700	2450400	3218300	2296000	4417000	3617000	5728500	6447900	5936100	6169900	5414600	4861200	4688400	5233600	4358600	2444400	2902500	3019400	1177400	3629500	2660500	2503000	11177000
A0A2K5AT51	A0A2K5AT51	A0A2K5AT51	Putative cation transporter, DASS family	NCAV_1659	NCAV_1659	NCAV_RS07715	1	1	1	1	3.4	352	37.575	21.681	13144000	0	0	0	213830	96344	0	162450	0	295910	308110	648160	347390	197030	310710	398620	0	294320	805140	0	261740	427920	941530	903450	2725800	1483900	2321700	0
A0A2K5AT71	A0A2K5AT71	A0A2K5AT71	Uncharacterized protein	NCAV_1656	NCAV_1656	NCAV_RS07700	1	2	2	2	4.9	349	38.348	4.1727	1541600	0	0	0	0	0	0	0	0	0	0	0	0	0	0	0	0	0	0	0	0	0	0	0	477610	0	1064000	0
A0A2K5AT92	A0A2K5AT92	A0A2K5AT92	Uncharacterized protein	NCAV_1684	NCAV_1684	NCAV_RS07825	1	6	6	6	30.1	176	20.607	27.39	1423600	0	0	0	0	0	0	0	0	0	0	0	0	0	0	0	0	0	0	0	0	37172	60028	1326400	0	0	0	0
A0A2K5AT94	A0A2K5AT94	A0A2K5AT94	Phosphate transport system permease protein PstA	NCAV_1709	NCAV_1709	NCAV_RS07925	1	3	3	3	9.1	317	34.339	40.696	8473900	0	0	0	0	0	0	0	0	0	0	0	0	0	0	0	0	0	0	0	85956	895530	7118600	373870	0	0	0	0
A0A2K5ATA1;A0A2K5APX4	A0A2K5ATA1	A0A2K5ATA1	Cell division cycle protein 48 homolog AF_1297	NCAV_1715	NCAV_1715	NCAV_RS07955	2	53	53	53	63.6	723	80.571	323.31	94133000	21391000	10647000	3686600	6349600	2109900	3149600	3234900	1961600	3524500	3391900	7702200	5626300	6472500	7506700	1713900	912280	571010	102820	84700	31529	26602	15620	27480	682050	3075900	133360	0
A0A2K5ATA2	A0A2K5ATA2	A0A2K5ATA2	ABC-type phosphate transport system, periplasmic component	sphX	NCAV_1707	NCAV_RS07915	1	18	18	18	63.9	360	39.352	208.4	17172000	0	0	0	0	0	0	0	0	0	0	0	0	0	0	27951	0	0	174450	0	1288700	3444200	11921000	280110	35470	0	0	0
A0A2K5ATA5	A0A2K5ATA5	A0A2K5ATA5	Uncharacterized protein	NCAV_1698	NCAV_1698	NCAV_RS07875	1	1	1	1	6.2	195	22.057	3.6679	96423	0	0	0	0	0	0	0	0	0	0	0	0	0	0	0	0	0	0	0	0	0	0	96423	0	0	0	0
A0A2K5ATA7	A0A2K5ATA7	A0A2K5ATA7	Ammonium transporter	nrgA	NCAV_1704	NCAV_RS07900	1	3	3	3	6.8	409	43.049	64.618	931770000	47953000	36195000	16989000	45298000	18320000	37878000	37650000	23950000	38149000	45744000	49791000	55837000	52951000	32679000	35837000	49891000	52167000	31639000	107570000	17025000	21492000	76236000	532710	0	0	0	0
A0A2K5ATB0	A0A2K5ATB0	A0A2K5ATB0	Glutamyl-tRNA(Gln) amidotransferase subunit E (Glu-ADT subunit E) (EC 6.3.5.-)	gatE	NCAV_1717	NCAV_RS07965	1	2	2	2	2.2	674	74.21	3.6026	57696	0	0	0	0	0	0	0	0	0	0	0	0	0	0	0	0	0	0	0	57696	0	0	0	0	0	0	0
A0A2K5ATB5	A0A2K5ATB5	A0A2K5ATB5	Phosphate transport system permease protein	NCAV_1708	NCAV_1708	NCAV_RS07920	1	4	4	4	9.2	314	34.008	9.9365	4221800	0	0	0	0	0	0	0	0	0	0	0	0	0	0	0	0	0	0	0	0	0	4052500	169230	0	0	0	0
A0A2K5ATB6	A0A2K5ATB6	A0A2K5ATB6	Phosphate transporter subunit ATP-binding component of ABC superfamily (EC 3.6.3.27)	pstB	NCAV_1706	NCAV_RS07910	1	18	18	18	56	291	32.57	213.99	21927000	0	0	0	0	0	0	0	0	0	0	0	0	0	0	107960	0	0	0	141280	215560	1479600	19874000	52075	57469	0	0	0
A0A2K5ATC0	A0A2K5ATC0	A0A2K5ATC0	Transcriptional regulator	NCAV_1735	NCAV_1735	NCAV_RS08050	1	3	3	3	10.6	255	28.358	7.1151	329480	0	0	0	0	0	0	0	0	0	0	0	0	0	0	0	0	0	0	0	0	26179	39550	144400	63223	31285	24841	0
A0A2K5ATC3	A0A2K5ATC3	A0A2K5ATC3	Nitrogen regulatory protein P-II	glnB	NCAV_1724	NCAV_RS08000	1	7	7	7	50.9	114	11.908	28.16	28348000	2713400	2147700	623610	2509300	765660	1123300	1011900	852000	964380	1040100	1184600	546810	1356000	1249200	1109900	1054100	1636300	883340	1764400	727210	467010	2617500	0	0	0	0	0
A0A2K5ATC4	A0A2K5ATC4	A0A2K5ATC4	Uncharacterized protein	NCAV_1739	NCAV_1739	NCAV_RS08070	1	5	5	5	49.1	110	11.622	41.152	96939000	16796000	13865000	4776900	10569000	3642700	6029700	4723400	3204300	3787400	3503100	5010500	3759900	3878800	2418800	2227700	2445500	2588700	3141300	0	0	0	0	0	0	0	131790	438260
A0A2K5ATC7	A0A2K5ATC7	A0A2K5ATC7	Glutamyl-tRNA(Gln) amidotransferase subunit D (Glu-ADT subunit D) (EC 6.3.5.-)	gatD	NCAV_1716	NCAV_RS07960	1	1	1	1	2.9	456	50.521	5.4899	36148	0	0	0	0	0	0	0	0	0	0	0	0	0	0	0	0	0	0	0	36148	0	0	0	0	0	0	0
A0A2K5ATC9	A0A2K5ATC9	A0A2K5ATC9	Ammonium transporter	amt	NCAV_1743	NCAV_RS08090	1	2	2	2	3.8	479	50.601	52.874	31556000	8423800	4670700	1833500	2596600	1279800	1871600	1729100	1017200	1688600	1263100	1549000	1523900	0	300280	989470	818880	0	0	0	0	0	0	0	0	0	0	0
A0A2K5ATD6	A0A2K5ATD6	A0A2K5ATD6	7,8-dihydro-6-hydroxymethylpterin dimethyltransferase (EC 2.1.1.-)	NCAV_1734	NCAV_1734	NCAV_RS08045	1	30	30	30	50.4	562	64.547	196.14	9291300	0	0	0	0	0	0	0	0	0	0	0	0	0	0	0	0	0	0	0	309980	538490	1045900	7035800	341400	19751	0	0
A0A2K5ATE6	A0A2K5ATE6	A0A2K5ATE6	Putative arsenical pump-driving ATPase	NCAV_1757	NCAV_1757	NCAV_RS08145	1	10	10	10	24	391	44.32	21.887	1657700	0	0	0	0	0	0	0	0	0	0	0	0	0	0	0	0	0	0	0	0	0	0	0	71434	59070	413090	1114100
A0A2K5ATF1	A0A2K5ATF1	A0A2K5ATF1	Copper resistance protein CopD	NCAV_1763	NCAV_1763	NCAV_RS08175	1	3	3	3	22.1	154	16.944	22.004	9424100	261310	126740	77847	157470	0	0	0	0	176550	0	0	358530	0	218600	250210	0	0	337820	353480	233970	336300	489710	584700	1593800	500400	2272700	1094000
A0A2K5ATF2	A0A2K5ATF2	A0A2K5ATF2	Peptidyl-prolyl cis-trans isomerase (EC 5.2.1.8)	NCAV_1759	NCAV_1759	NCAV_RS08155	1	3	3	3	10.7	299	33.637	8.8399	4264800	334770	0	0	215350	193760	517480	0	383210	568650	285980	299940	395260	364870	127630	0	203890	229970	0	0	0	0	0	118680	25382	0	0	0
A0A2K5ATF5	A0A2K5ATF5	A0A2K5ATF5	Uncharacterized protein	NCAV_1764	NCAV_1764	NCAV_RS08180	1	7	7	7	53.4	161	17.95	66.95	86556000	901960	465060	0	558310	0	393870	506040	243990	774790	431000	840730	436830	1161200	1400200	1384700	1213300	1743900	2068400	2085200	1800000	1759800	3990100	3794000	11549000	7294700	11204000	28555000
A0A2K5ATH2	A0A2K5ATH2	A0A2K5ATH2	Uncharacterized protein	NCAV_1756	NCAV_1756	NCAV_RS08140	1	1	1	1	21.2	66	7.4477	3.9443	2808700	0	0	0	0	0	0	0	0	0	0	0	0	0	0	297740	0	0	583830	0	0	310960	0	0	1086600	0	529650	0
A0A2K5ATI1	A0A2K5ATI1	A0A2K5ATI1	DnaJ domain protein	NCAV_1766	NCAV_1766	NCAV_RS08190	1	9	9	9	16.7	491	57.282	20.879	1570500	0	0	0	0	0	0	0	0	0	0	0	0	0	59227	153740	109970	35753	639160	0	293870	41618	72719	12846	24286	109860	17420	0
A0A2K5ATI6	A0A2K5ATI6	A0A2K5ATI6	Glutamine synthetase (EC 6.3.1.2)	glnA	NCAV_1792	NCAV_RS08265	1	1	1	1	1.6	489	55.842	2.605	65001	0	0	0	0	0	0	0	0	0	0	0	0	0	0	0	65001	0	0	0	0	0	0	0	0	0	0	0
A0A2K5ATJ1	A0A2K5ATJ1	A0A2K5ATJ1	TrmB domain-containing protein	NCAV_1799	NCAV_1799	NCAV_RS08300	1	7	7	7	26.4	242	27.609	36.53	2385500	2385500	0	0	0	0	0	0	0	0	0	0	0	0	0	0	0	0	0	0	0	0	0	0	0	0	0	0
A0A2K5ATK8	A0A2K5ATK8	A0A2K5ATK8	CRISPR-associated nuclease/helicase Cas3 (EC 3.1.-.-) (EC 3.6.4.-)	cas3	NCAV_1781	NCAV_RS08215	1	15	15	15	16.4	889	104.75	37.032	1009400	0	0	0	0	0	0	0	0	0	0	0	0	0	0	0	0	0	0	0	0	0	18075	170220	790180	30924	0	0

## Sheet: Table_S3 iBAQ Corrections
Unnormalized intensity values from MaxQuant for selected proteins.
These values were used in place of iBAQ values for these proteins as the iBAQ normalization failed.
See Supplementary Material section "BN-PAGE correlation analysis" for more details.
Nitrososphaera viennensis
Locus Tag	Fasta.headers	Intensity	Intensity.B1	Intensity.B2	Intensity.B3	Intensity.B4	Intensity.B5	Intensity.B6	Intensity.B7	Intensity.B8	Intensity.B9	Intensity.B10	Intensity.B11	Intensity.B12	Intensity.B13	Intensity.B14	Intensity.B15	Intensity.B16	Intensity.B17	Intensity.B18	Intensity.B19	Intensity.B20	Intensity.B21	Intensity.B22
NVIE_004140	tr|A0A060HN10|A0A060HN10_9ARCH Uncharacterized protein OS=Nitrososphaera viennensis EN76 OX=926571 GN=NVIE_004140 PE=4 SV=1	22617000	0	0	980350	2238600	2419700	1836200	6106000	0	2170500	4549500	2316100	0	0	0	0	0	0	0	0	0	0	0
NVIE_022250	tr|A0A060HMW6|A0A060HMW6_9ARCH Uncharacterized protein OS=Nitrososphaera viennensis EN76 OX=926571 GN=NVIE_022250 PE=4 SV=1	22810000	0	939390	1237900	1843800	2097700	1319500	3292700	3049800	654920	1391700	1503000	4397400	1082600	0	0	0	0	0	0	0	0	0
Nitrosocaldus cavascurensis
Locus Tag	Fasta.headers	Intensity	Intensity.B1	Intensity.B2	Intensity.B3	Intensity.B4	Intensity.B5	Intensity.B6	Intensity.B7	Intensity.B8	Intensity.B9	Intensity.B10	Intensity.B11	Intensity.B12	Intensity.B13	Intensity.B14	Intensity.B15	Intensity.B16	Intensity.B17	Intensity.B18	Intensity.B19	Intensity.B20	Intensity.B21	Intensity.B22	Intensity.B23	Intensity.B24	Intensity.B25	Intensity.B26	Intensity.B27
NCAV_0491	tr|A0A2K5APX5|A0A2K5APX5_9ARCH Uncharacterized protein OS=Candidatus Nitrosocaldus cavascurensis OX=2058097 GN=NCAV_0491 PE=4 SV=1	13703000000	1407200000	1255400000	820690000	1301200000	706300000	945210000	831130000	554710000	667650000	612070000	928110000	873130000	743930000	479670000	309430000	369010000	503350000	277620000	82057000	7798600	7291600	6302300	7848300	5607000	566910	0	0

## Sheet: Table_S4 AMO SDS
Protein IDs	Majority protein IDs	Uniprot ID	Protein Product	Gene Name	Locus Tag (GenBank)	Locus Tag (RefSeq)	Number of proteins	Peptides	Razor + unique peptides	Unique peptides	Sequence coverage [%]	Sequence length	Mol. weight [kDa]	Score	iBAQ	iBAQ F1	iBAQ F3	iBAQ F5	iBAQ F6	iBAQ F8	iBAQ F9
A0A060HBN0	A0A060HBN0	A0A060HBN0	conserved protein of unknown function	NVIE_000070	NVIE_000070	NVIE_RS00030	1	5	5	5	34.8	158	17.328	14.229	373800	0	0	0	373800	0	0
A0A060HBN5	A0A060HBN5	A0A060HBN5	putative protein of unknown function DUF432	NVIE_000120	NVIE_000120	NVIE_RS00055	1	3	3	3	10.9	276	30.565	6.0899	55490	0	0	10235	4427	12672	28156
A0A060HBP6	A0A060HBP6	A0A060HBP6	50S ribosomal protein L18e	rpl18e	NVIE_000210	NVIE_RS00105	1	3	3	3	25	116	12.445	5.5396	119740	0	0	0	0	0	119740
A0A060HBR3	A0A060HBR3	A0A060HBR3	4Fe-4S ferredoxin iron-sulfur binding domain protein	NVIE_000360	NVIE_000360	NVIE_RS14670	1	1	1	1	2.5	323	35.109	1.3114	43782	0	0	43782	0	0	0
A0A060HBT0	A0A060HBT0	A0A060HBT0	protein of unknown function	NVIE_000510	NVIE_000510	NVIE_RS00260	1	4	4	4	19.3	176	19.491	15.003	600290	0	0	0	600290	0	0
A0A060HBW5	A0A060HBW5	A0A060HBW5	putative glycosyl transferase family 2	NVIE_000880	NVIE_000880	NVIE_RS00430	1	8	8	8	11.4	700	79.216	12.534	148750	35642	113110	0	0	0	0
A0A060HBX4	A0A060HBX4	A0A060HBX4	protein of unknown function	NVIE_000980	NVIE_000980	NVIE_RS00480	1	1	1	1	7.5	147	16.051	2.2007	65677	0	0	0	65677	0	0
A0A060HM27;A0A060HCH5	A0A060HM27;A0A060HCH5	A0A060HM27	ammonia monooxygenase subunit C	amoC1	NVIE_000540	NVIE_RS00275	2	3	2	1	16.6	187	21.352	9.8686	908420	242390	37178	57696	530830	40326	0
A0A060HCK2	A0A060HCK2	A0A060HCK2	pentapeptide repeat protein	NVIE_002630	NVIE_002630	NVIE_RS01275	1	6	6	6	24.2	190	20.457	16.901	761360	0	0	0	74892	686470	0
A0A060HCS4	A0A060HCS4	A0A060HCS4	putative blue (type 1) copper domain protein	NVIE_003430	NVIE_003430	NVIE_RS01675	1	3	3	3	11.7	429	43.436	12.856	160360	71482	88879	0	0	0	0
A0A060HD33	A0A060HD33	A0A060HD33	hypothetical protein	NVIE_004550	NVIE_004550	NVIE_RS02205	1	2	2	2	19.5	123	12.837	31.913	80204000	223400	133790	0	364180	269210	79213000
A0A060HD91	A0A060HD91	A0A060HD91	50S ribosomal protein L14p	rpl14p	NVIE_005030	NVIE_RS02460	1	1	1	1	7.5	146	15.663	1.0075	10260	0	0	0	0	10260	0
A0A060HD96	A0A060HD96	A0A060HD96	50S ribosomal protein L22p	rpl22p	NVIE_005080	NVIE_RS02485	1	2	2	2	11.9	159	18.2	7.3861	63659	0	0	0	63659	0	0
A0A060HDB7	A0A060HDB7	A0A060HDB7	hypothetical protein	NVIE_005280	NVIE_005280	NVIE_RS15150	1	1	1	1	19.6	51	5.6262	1.1877	1242700	0	0	0	0	0	1242700
A0A060HDC1	A0A060HDC1	A0A060HDC1	hypothetical protein with ATP-binding domain	NVIE_005330	NVIE_005330	NVIE_RS02605	1	22	22	22	40.9	565	63.343	88.748	365760	0	365760	0	0	0	0
A0A060HDF3	A0A060HDF3	A0A060HDF3	putative membrane associated signal transduction histidine kinase, with phosphoacceptor and ATP binding domain	NVIE_005590	NVIE_005590	NVIE_RS02745	1	2	2	2	3.9	566	62.774	5.7945	31352	27421	3931.5	0	0	0	0
A0A060HDX2	A0A060HDX2	A0A060HDX2	succinyl-CoA ligase (ADP-forming) beta subunit	sucC	NVIE_006730	NVIE_RS03270	1	6	6	6	15.5	375	40.106	20.672	150670	0	0	150670	0	0	0
A0A060HE98	A0A060HE98	A0A060HE98	exported protein of unknown function	NVIE_007700	NVIE_007700	NVIE_RS03750	1	3	3	3	17.7	186	19.476	11.819	155670	0	0	0	0	155670	0
A0A060HEB3	A0A060HEB3	A0A060HEB3	hypothetical protein	NVIE_007900	NVIE_007900	NVIE_RS03850	1	1	1	1	3.2	251	26.922	1.2933	13901	0	0	0	13901	0	0
A0A060HED3	A0A060HED3	A0A060HED3	putative thiazole biosynthetic enzyme Thi4 family	NVIE_008130	NVIE_008130	NVIE_RS03965	1	2	2	2	6.6	273	29.481	1.3406	34073	0	0	0	0	34073	0
A0A060HEZ5	A0A060HEZ5	A0A060HEZ5	50S ribosomal protein L13p	rpl13p	NVIE_0022	NVIE_RS00100	1	3	3	3	16.1	155	17.319	4.328	73728	0	0	0	73728	0	0
A0A060HF22	A0A060HF22	A0A060HF22	Putative beta-lactamase domain-containing metal-dependent RNase	NVIE_000450	NVIE_000450	NVIE_RS00225	1	5	5	5	7.1	634	70.017	4.4393	307710	286790	20925	0	0	0	0
A0A060HF44	A0A060HF44	A0A060HF44	multicopper oxidase type 3	NVIE_000600	NVIE_000600	NVIE_RS00300	1	8	8	6	22.7	343	38.631	21.537	1589400	0	0	1589400	0	0	0
A0A060HF64	A0A060HF64	A0A060HF64	hypothetical protein	NVIE_010570	NVIE_010570	NVIE_RS05130	1	1	1	1	8.2	171	18.955	1.7948	12177	0	0	0	12177	0	0
A0A060HF95	A0A060HF95	A0A060HF95	putative cell wall surface anchor family protein	NVIE_001020	NVIE_001020	NVIE_RS00500	1	1	1	1	0.4	4059	422.1	8.0072	2394.4	0	0	2394.4	0	0	0
A0A060HFG1	A0A060HFG1	A0A060HFG1	protein of unknown function	NVIE_001500	NVIE_001500	NVIE_RS00730	1	9	9	9	28.3	353	37.864	63.05	7577100	0	0	7577100	0	0	0
A0A060HFG8	A0A060HFG8	A0A060HFG8	DUF2070-domain containing protein	NVIE_001540	NVIE_001540	NVIE_RS00755	1	7	7	7	12.7	597	63.385	10.66	68586	14031	54555	0	0	0	0
A0A060HFH9	A0A060HFH9	A0A060HFH9	exported protein of unknown function	NVIE_011380	NVIE_011380	NVIE_RS05505	1	4	4	4	27.6	192	20.577	14.201	281860	0	0	0	0	281860	0
A0A060HFI0	A0A060HFI0	A0A060HFI0	large-conductance mechanosensitive ion channel	mscL	NVIE_001630	NVIE_RS00805	1	1	1	1	5.4	129	13.687	1.7264	197860	0	0	0	197860	0	0
A0A060HFL4	A0A060HFL4	A0A060HFL4	NADH-quinone oxidoreductase subunit I	nuoI	NVIE_011630	NVIE_RS05615	1	8	8	8	41.6	166	18.644	33.44	2971600	0	0	0	2971600	0	0
A0A060HFQ5	A0A060HFQ5	A0A060HFQ5	exported protein of unknown function	NVIE_1212	NVIE_1212	NVIE_RS05765	1	4	4	4	14	365	39.233	23.545	93797	0	93797	0	0	0	0
A0A060HFR8	A0A060HFR8	A0A060HFR8	protein of unknown function	NVIE_002230	NVIE_002230	NVIE_RS01090	1	5	5	5	11.8	397	44.253	8.4718	68172	0	0	68172	0	0	0
A0A060HFT4	A0A060HFT4	A0A060HFT4	protein of unknown function	NVIE_000570	NVIE_000570	NVIE_RS00290	1	3	3	3	10.9	359	38.615	5.7281	74538	0	74538	0	0	0	0
A0A060HFT5	A0A060HFT5	A0A060HFT5	ammonium transporter	amt1	NVIE_002420	NVIE_RS01185	1	3	3	3	5.8	502	52.859	29.496	3528200	2077300	0	1450900	0	0	0
A0A060HFV1	A0A060HFV1	A0A060HFV1	putative Rieske 2Fe-2S domain cytochrome b6-f complex iron-sulfur subunit	petC	NVIE_002620	NVIE_RS01270	1	1	1	1	5.8	206	22.983	2.1184	9636	0	0	0	9636	0	0
A0A060HFY0	A0A060HFY0	A0A060HFY0	hypothetical protein	NVIE_000990	NVIE_000990	NVIE_RS00485	1	2	2	2	12.2	196	20.123	19.867	457070	0	0	0	0	0	457070
A0A060HFY2	A0A060HFY2	A0A060HFY2	hypothetical protein	NVIE_002990	NVIE_002990	NVIE_RS01445	1	3	3	3	11.5	157	17.887	2.2599	145250	0	0	0	0	145250	0
A0A060HFY7	A0A060HFY7	A0A060HFY7	putative membrane associated signal transduction histidine kinase, with phosphoacceptor and ATP binding domain	NVIE_001040	NVIE_001040	NVIE_RS00510	1	21	21	21	34.7	590	63.358	79.403	3049000	0	3037800	11282	0	0	0
A0A060HG03	A0A060HG03	A0A060HG03	exported protein of unknown function	NVIE_013090	NVIE_013090	NVIE_RS06345	1	4	4	4	33.3	144	15.677	11.126	546430	0	0	0	0	0	546430
A0A060HG26	A0A060HG26	A0A060HG26	phosphoglycerate kinase	pgk	NVIE_003520	NVIE_RS01720	1	3	3	3	6.5	402	43.714	5.6326	67569	0	0	67569	0	0	0
A0A060HG28	A0A060HG28	A0A060HG28	putative glycosyl transferase, family 4	NVIE_013370	NVIE_013370	NVIE_RS06465	1	1	1	1	2.4	338	35.603	1.6226	0	0	0	0	0	0	0
A0A060HG39	A0A060HG39	A0A060HG39	DNA-directed RNA polymerase subunit B	rpoB	NVIE_013510	NVIE_RS06540	1	8	8	8	7.1	1085	120.83	19.437	53742	53742	0	0	0	0	0
A0A060HG58	A0A060HG58	A0A060HG58	alkyl hydroperoxide reductase	NVIE_013750	NVIE_013750	NVIE_RS06670	1	2	2	2	11.8	178	19.842	5.0902	99573	0	0	0	99573	0	0
A0A060HG65	A0A060HG65	A0A060HG65	tRNA pseudouridine synthase B	truB	NVIE_013850	NVIE_RS06720	1	1	1	1	2.8	351	39.205	-2	7091.3	0	0	0	0	0	7091.3
A0A060HG71	A0A060HG71	A0A060HG71	50S ribosomal protein L15p	rpl15p	NVIE_013890	NVIE_RS06745	1	4	4	4	32.2	146	15.933	8.6283	222290	0	0	0	0	222290	0
A0A060HG85	A0A060HG85	A0A060HG85	hypothetical protein	NVIE_0427	NVIE_0427	NVIE_RS02045	1	1	1	1	9.8	92	9.6272	2.0312	144870	0	0	0	0	0	144870
A0A060HGB8	A0A060HGB8	A0A060HGB8	hypothetical protein	NVIE_004540	NVIE_004540	NVIE_RS02200	1	4	4	4	26.8	82	9.5571	17.374	111720000	862890	0	462400	180770	2935300	107280000
A0A060HGI4	A0A060HGI4	A0A060HGI4	putative Sodium:solute symporter family protein	NVIE_014880	NVIE_014880	NVIE_RS07225	1	1	1	1	2	507	54.368	-2	130200	0	0	0	130200	0	0
A0A060HGK2	A0A060HGK2	A0A060HGK2	putative succinate dehydrogenase/fumarate reductase	sdhD	NVIE_002740	NVIE_RS01330	1	1	1	1	5.9	119	13.182	1.0044	161190	0	0	0	0	50319	110870
A0A060HGN6	A0A060HGN6	A0A060HGN6	putative cell division control protein 6	cdc6-1	NVIE_0556	NVIE_RS02690	1	1	1	1	2.1	423	47.57	1.6892	223270	0	0	223270	0	0	0
A0A060HGS7	A0A060HGS7	A0A060HGS7	50S ribosomal protein L10e	rpl10e	NVIE_003540	NVIE_RS01730	1	3	3	3	15.1	172	19.199	2.0829	31160	0	0	0	31160	0	0
A0A060HGU1	A0A060HGU1	A0A060HGU1	hypothetical protein	NVIE_005910	NVIE_005910	NVIE_RS02900	1	18	18	18	17.6	976	107.71	60.815	339060	339060	0	0	0	0	0
A0A060HH04	A0A060HH04	A0A060HH04	putative Glycosyl transferase, family 39	NVIE_004350	NVIE_004350	NVIE_RS02105	1	1	1	1	1.6	486	53.554	1.6792	55832	0	0	55832	0	0	0
A0A060HH10	A0A060HH10	A0A060HH10	peptide/opine/nickel ABC uptake transporter, permease protein	appB	NVIE_016170	NVIE_RS07855	1	2	2	2	7.2	349	38.397	1.6122	17543	0	17543	0	0	0	0
A0A060HH16	A0A060HH16	A0A060HH16	putative CorA ion transporter	corA	NVIE_016220	NVIE_RS07875	1	2	2	2	6	317	36.363	3.3124	18370	0	18370	0	0	0	0
A0A060HH59	A0A060HH59	A0A060HH59	protein of unknown function DUF541	NVIE_006880	NVIE_006880	NVIE_RS03335	1	3	3	3	6.5	413	44.058	8.6757	122650	0	0	122650	0	0	0
A0A060HH82	A0A060HH82	A0A060HH82	glucose/ribitol dehydrogenase family protein	sdr-1	NVIE_005240	NVIE_RS02565	1	12	12	12	18.1	598	64.497	35.214	133960	0	133960	0	0	0	0
A0A060HHA0	A0A060HHA0	A0A060HHA0	Undecaprenyl-diphosphatase	uppP	NVIE_005360	NVIE_RS02625	1	1	1	1	2.5	276	29.537	0.98336	256150	0	0	0	0	0	256150
A0A060HHE2	A0A060HHE2	A0A060HHE2	hypothetical protein	NVIE_005700	NVIE_005700	NVIE_RS02795	1	1	1	1	4.4	158	17.287	0.91158	56433	0	0	0	0	56433	0
A0A060HHF1	A0A060HHF1	A0A060HHF1	ABC transporter-related RNase L inhibitor	NVIE_017610	NVIE_017610	NVIE_RS08575	1	2	2	2	2.6	605	66.961	1.7748	1984800	0	1984800	0	0	0	0
A0A060HHN4	A0A060HHN4	A0A060HHN4	hypothetical protein	NVIE_006300	NVIE_006300	NVIE_RS03085	1	1	1	1	8.9	123	12.944	3.2743	45827	0	0	0	0	45827	0
A0A060HHR6	A0A060HHR6	A0A060HHR6	protein of unknown function	NVIE_008800	NVIE_008800	NVIE_RS04300	1	1	1	1	7.1	154	17.286	6.2266	74656	0	0	0	74656	0	0
A0A060HHV4	A0A060HHV4	A0A060HHV4	putative superfamily I DNA and RNA helicase	NVIE_009130	NVIE_009130	NVIE_RS04460	1	1	1	1	0.7	1348	153.01	-2	1214.5	0	0	0	1214.5	0	0
A0A060HI14	A0A060HI14	A0A060HI14	protein of unknown function	NVIE_007020	NVIE_007020	NVIE_RS03405	1	6	6	6	38.3	167	18.596	26.359	1922100	0	0	180010	1195100	547030	0
A0A060HI65	A0A060HI65	A0A060HI65	acetyl-CoA synthetase	acsA1	NVIE_010120	NVIE_RS04920	1	2	2	2	3.1	652	72.558	0.97641	32753	0	32753	0	0	0	0
A0A060HI99	A0A060HI99	A0A060HI99	putative cytochrome oxidase assembly protein	ctaA2	NVIE_020460	NVIE_RS09825	1	1	1	1	4.2	189	20.84	1.6727	320890	0	0	0	12294	308590	0
A0A060HIB4	A0A060HIB4	A0A060HIB4	putative Mg-chelatase subunit	NVIE_008220	NVIE_008220	NVIE_RS04015	1	2	2	2	3	560	62.409	1.5299	4829.9	0	4829.9	0	0	0	0
A0A060HID6	A0A060HID6	A0A060HID6	hypothetical protein	NVIE_008500	NVIE_008500	NVIE_RS04140	1	1	1	1	18.7	75	8.1363	4.6951	2066900	0	0	53134	0	0	2013800
A0A060HIE5	A0A060HIE5	A0A060HIE5	hypothetical protein	NVIE_008600	NVIE_008600	NVIE_RS04195	1	5	5	5	35.5	124	13.88	8.8768	533370	0	0	0	245650	287730	0
A0A060HIH7	A0A060HIH7	A0A060HIH7	putative FAD-dependent, fixCX-like electron-transfer flavoprotein	fixC	NVIE_011040	NVIE_RS05340	1	3	3	3	5.8	622	68.751	3.6405	14352	0	14352	0	0	0	0
A0A060HIL1	A0A060HIL1	A0A060HIL1	putative glycosyltransferase family 2	NVIE_011320	NVIE_011320	NVIE_RS05475	1	6	6	6	14.8	419	46.121	16.996	358690	132790	81981	143930	0	0	0
A0A060HIP7	A0A060HIP7	A0A060HIP7	NADH-quinone oxidoreductase subunit J	nuoJ	NVIE_011620	NVIE_RS05610	1	1	1	1	8	174	18.354	4.6101	438680	150610	0	98456	103480	86139	0
A0A060HIP8	A0A060HIP8	A0A060HIP8	hypothetical protein	NVIE_021690	NVIE_021690	NVIE_RS10425	1	1	1	1	1.5	601	67.787	2.5052	22427	0	22427	0	0	0	0
A0A060HIR2	A0A060HIR2	A0A060HIR2	NADH-quinone oxidoreductase subunit B	nuoB	NVIE_011660	NVIE_RS05635	1	4	4	4	23.7	173	19.291	18.014	1588200	0	0	0	1588200	0	0
A0A060HIV7	A0A060HIV7	A0A060HIV7	exported protein of unknown function	NVIE_012200	NVIE_012200	NVIE_RS05905	1	5	5	5	24.9	373	39.999	14.409	286320	14541	27616	244160	0	0	0
A0A060HIW8	A0A060HIW8	A0A060HIW8	cation diffusion facilitator family transporter	NVIE_012300	NVIE_012300	NVIE_RS05955	1	3	3	3	5.9	472	50.327	3.9982	61277	0	0	61277	0	0	0
A0A060HIW9	A0A060HIW9	A0A060HIW9	protein of unknown function	NVIE_022620	NVIE_022620	NVIE_RS10875	1	2	2	2	11	172	19.624	4.4267	82628	0	0	0	82628	0	0
A0A060HIZ4	A0A060HIZ4	A0A060HIZ4	exported protein of unknown function	NVIE_010530	NVIE_010530	NVIE_RS05110	1	1	1	1	11.4	88	10.063	1.5388	21981	0	0	0	0	0	21981
A0A060HIZ5	A0A060HIZ5	A0A060HIZ5	archaeal A1A0-type ATP synthase, subunit E	atpE	NVIE_022890	NVIE_RS10985	1	1	1	1	6.2	208	23.131	6.1509	49492	49492	0	0	0	0	0
A0A060HJ45	A0A060HJ45	A0A060HJ45	Copper resistance protein CopD	NVIE_013130	NVIE_013130	NVIE_RS06365	1	3	3	3	20.6	165	17.581	15.165	284670	0	0	0	0	284670	0
A0A060HJ75	A0A060HJ75	A0A060HJ75	putative inosine-5'-monophosphate dehydrogenase	NVIE_023640	NVIE_023640	NVIE_RS11325	1	1	1	1	3.8	345	37.849	1.7279	6917.1	0	0	6917.1	0	0	0
A0A060HJ83	A0A060HJ83	A0A060HJ83	putative iron/lead transporter	NVIE_013460	NVIE_013460	NVIE_RS06510	1	5	5	5	5.8	787	85.362	12.48	123080	111760	11312	0	0	0	0
A0A060HJ87	A0A060HJ87	A0A060HJ87	DNA-directed RNA polymerase subunit A	rpoA	NVIE_013500	NVIE_RS06535	1	24	24	24	19	1322	146.96	68.009	188110	188110	0	0	0	0	0
A0A060HJC0	A0A060HJC0	A0A060HJC0	chaperone protein DnaJ	dnaJ-2	NVIE_024020	NVIE_RS11505	1	3	3	3	8.6	373	41.58	4.1439	27243	0	0	27243	0	0	0
A0A060HJD1	A0A060HJD1	A0A060HJD1	preprotein translocase subunit SecY	secY	NVIE_013880	NVIE_RS06740	1	6	6	6	13.4	477	51.619	14.486	213540	0	25274	188260	0	0	0
A0A060HJE3	A0A060HJE3	A0A060HJE3	NADH-quinone oxidoreductase subunit L	nuoL	NVIE_011590	NVIE_RS05595	1	6	6	6	8.2	687	74.642	10.9	322780	322780	0	0	0	0	0
A0A060HJE7;A0A060HGQ0	A0A060HJE7	A0A060HJE7	archaeal thermosome	ths5	NVIE_024240	NVIE_RS11615	2	5	2	2	8.8	557	59.619	4.8315	13632	0	13632	0	0	0	0
A0A060HJF8	A0A060HJF8	A0A060HJF8	aspartate-semialdehyde dehydrogenase	asd	NVIE_024340	NVIE_RS11665	1	2	2	2	5.9	358	39.412	3.6638	55010	0	0	55010	0	0	0
A0A060HJH3	A0A060HJH3	A0A060HJH3	putative Copper binding protein, plastocyanin/azurin family	NVIE_014370	NVIE_014370	NVIE_RS06985	1	3	3	3	16	275	27.565	73.88	1939700	917420	0	997700	0	0	24571
A0A060HJI2	A0A060HJI2	A0A060HJI2	major facilitator superfamily transporter	NVIE_014470	NVIE_014470	NVIE_RS07035	1	3	3	3	7.2	503	53.077	12.563	219090	0	0	219090	0	0	0
A0A060HJN0	A0A060HJN0	A0A060HJN0	protein of unknown function	NVIE_014870	NVIE_014870	NVIE_RS07220	1	1	1	1	4.6	173	20.652	0.95951	19926	0	0	0	19926	0	0
A0A060HJN1	A0A060HJN1	A0A060HJN1	protein of unknown function	NVIE_024920	NVIE_024920	NVIE_RS11925	1	2	2	2	9.4	170	18.768	2.4862	65379	0	0	0	65379	0	0
A0A060HJQ9	A0A060HJQ9	A0A060HJQ9	putative glyoxalase/bleomycin resistance protein/dioxygenase	NVIE_025150	NVIE_025150	NVIE_RS12015	1	5	5	5	31.3	163	18.173	14.71	92506	0	0	0	92506	0	0
A0A060HJU1	A0A060HJU1	A0A060HJU1	protein of unknown function	NVIE_025390	NVIE_025390	NVIE_RS12145	1	1	1	1	7.5	161	18.166	1.9621	18811	0	0	0	18811	0	0
A0A060HJZ5	A0A060HJZ5	A0A060HJZ5	hypothetical protein	NVIE_013660	NVIE_013660	NVIE_RS06625	1	3	3	3	7.2	376	42.335	1.9723	18936	0	4997.8	13938	0	0	0
A0A060HK76	A0A060HK76	A0A060HK76	putative membrane associated signal transduction histidine kinase, with PAS fold, HAMP linker, phosphoacceptor, ATP binding domain	NVIE_026350	NVIE_026350	NVIE_RS12590	1	9	9	9	12	786	87.511	27.343	73998	6274.4	67724	0	0	0	0
A0A060HK93	A0A060HK93	A0A060HK93	urease subunit alpha	ureC1	NVIE_014740	NVIE_RS07160	1	1	1	1	1.6	575	62.041	-2	4595	0	4595	0	0	0	0
A0A060HKD5	A0A060HKD5	A0A060HKD5	putative UDP-3-O-acylglucosamine N-acyltransferase	NVIE_016700	NVIE_016700	NVIE_RS08125	1	1	1	1	7.4	176	18.682	1.0967	9294.6	0	0	0	9294.6	0	0
A0A060HKD7	A0A060HKD7	A0A060HKD7	hypothetical protein	NVIE_027020	NVIE_027020	NVIE_RS12920	1	1	1	1	11.1	99	11.732	1.5925	37890	0	0	0	0	0	37890
A0A060HKF0	A0A060HKF0	A0A060HKF0	potassium translocating ATPase, subunit C	kdpC	NVIE_027140	NVIE_RS12985	1	1	1	1	6.3	158	16.987	2.7678	365460	0	0	0	365460	0	0
A0A060HKG4	A0A060HKG4	A0A060HKG4	putative ammonia monooxygenase - associated protein	amoX	NVIE_027280	NVIE_RS13060	1	3	3	3	27.5	102	10.798	20.141	24305000	2839400	944840	978020	71429	1752400	17719000
A0A060HKI7	A0A060HKI7	A0A060HKI7	putative heme/copper-type cytochrome/quinol oxidase, subunit	NVIE_027520	NVIE_027520	NVIE_RS13175	1	1	1	1	14.6	89	10.288	1.4005	185860	0	0	0	0	0	185860
A0A060HKJ2	A0A060HKJ2	A0A060HKJ2	hypothetical protein	NVIE_027570	NVIE_027570	NVIE_RS13200	1	1	1	1	2.2	357	38.784	1.548	74616	23141	22593	28882	0	0	0
A0A060HKK0	A0A060HKK0	A0A060HKK0	putative CPISPR-associated protein	NVIE_017360	NVIE_017360	NVIE_RS08450	1	1	1	1	1.9	569	64.987	1.8951	4563.6	0	4563.6	0	0	0	0
A0A060HKK3	A0A060HKK3	A0A060HKK3	conserved protein of unknown function	NVIE_017410	NVIE_017410	NVIE_RS08475	1	6	6	6	29.5	176	18.819	24.033	455180	0	0	0	455180	0	0
A0A060HKL2	A0A060HKL2	A0A060HKL2	TATA-box-binding protein	tbp	NVIE_017500	NVIE_RS08520	1	3	3	3	16.9	201	22.23	4.6515	56449	0	0	0	56449	0	0
A0A060HKM8	A0A060HKM8	A0A060HKM8	transaldolase	tal	NVIE_017690	NVIE_RS08615	1	1	1	1	4.1	221	24.141	-2	21496	0	0	0	0	0	21496
A0A060HKN1	A0A060HKN1	A0A060HKN1	hypothetical protein	NVIE_015510	NVIE_015510	NVIE_RS07560	1	2	2	2	16.3	123	13.778	2.636	43099	0	0	0	0	43099	0
A0A060HKS1;A0A060HI89	A0A060HKS1	A0A060HKS1	radical SAM domain protein	NVIE_028400	NVIE_028400	NVIE_RS13560	2	14	14	14	25.9	575	65.081	81.537	835540	14058	811120	10358	0	0	0
A0A060HKT3	A0A060HKT3	A0A060HKT3	putative mechanosensitive ion channel MscS	mscS	NVIE_000140	NVIE_RS00065	1	3	3	3	9.4	318	34.154	4.7762	115220	31653	0	83567	0	0	0
A0A060HKX3	A0A060HKX3	A0A060HKX3	putative copper-containing nitrite reductase	nirK	NVIE_000530	NVIE_RS00270	1	1	1	1	2.6	380	39.983	1.4656	132690	0	0	132690	0	0	0
A0A060HKX8	A0A060HKX8	A0A060HKX8	peptide/opine/nickel ABC uptake transporter, permease protein	dppC	NVIE_016180	NVIE_RS07860	1	10	10	10	25.3	482	52.038	42.886	855600	0	25273	830330	0	0	0
A0A060HL08	A0A060HL08	A0A060HL08	putative thioredoxin	trxA1	NVIE_029260	NVIE_RS13995	1	1	1	1	7.1	113	12.665	1.5137	38484	0	0	0	0	0	38484
A0A060HL12	A0A060HL12	A0A060HL12	50S ribosomal protein L7ae	rpl7ae	NVIE_029310	NVIE_RS14020	1	3	3	3	22.2	126	13.536	7.6911	345210	0	0	0	0	0	345210
A0A060HL52	A0A060HL52	A0A060HL52	3-isopropylmalate dehydratase small subunit	leuD2	NVIE_029710	NVIE_RS14205	1	2	2	2	13.3	166	18.541	5.3519	93293	0	0	0	93293	0	0
A0A060HL68	A0A060HL68	A0A060HL68	protein of unknown function	NVIE_001530	NVIE_001530	NVIE_RS00745	1	2	2	2	20.9	110	12.036	8.3903	652850	0	0	0	0	0	652850
A0A060HL75	A0A060HL75	A0A060HL75	threonine--tRNA ligase	thrS	NVIE_016900	NVIE_RS08225	1	2	2	2	2.7	633	72.785	2.2717	9748	0	9748	0	0	0	0
A0A060HL89	A0A060HL89	A0A060HL89	protein of unknown function	NVIE_020110	NVIE_020110	NVIE_RS14885	1	1	1	1	12.3	65	6.6858	1.9305	5962700	0	0	0	0	5898600	64123
A0A060HL97	A0A060HL97	A0A060HL97	DedA family protein	NVIE_030120	NVIE_030120	NVIE_RS14415	1	4	4	4	13.7	227	23.779	6.9859	416510	0	0	0	416510	0	0
A0A060HLA3	A0A060HLA3	A0A060HLA3	HSP20-like chaperone	NVIE_017290	NVIE_017290	NVIE_RS08410	1	5	5	5	36.3	135	15.056	8.6648	735200	0	0	0	0	735200	0
A0A060HLB2	A0A060HLB2	A0A060HLB2	conserved exported protein of unknown function	NVIE_030270	NVIE_030270	NVIE_RS14660	1	10	10	10	28.1	395	40.937	39.387	699220	0	0	699220	0	0	0
A0A060HLB9	A0A060HLB9	A0A060HLB9	conserved exported protein of unknown function	NVIE_017520	NVIE_017520	NVIE_RS08530	1	4	4	4	20.6	204	23.117	8.6005	42082	0	0	0	33993	0	8089.1
A0A060HLF0	A0A060HLF0	A0A060HLF0	4Fe-4S ferredoxin iron-sulfur binding domain protein	NVIE_020610	NVIE_020610	NVIE_RS09910	1	2	2	2	22.7	97	10.69	3.9096	2546800	101870	56877	64424	127640	57995	2138000
A0A060HLJ3	A0A060HLJ3	A0A060HLJ3	hypothetical protein	NVIE_020970	NVIE_020970	NVIE_RS10075	1	4	4	4	19.5	190	20.352	16.891	1596700	0	0	0	1273800	322900	0
A0A060HLK5	A0A060HLK5	A0A060HLK5	putative blue (type1) copper domain-containing protein	NVIE_002600	NVIE_002600	NVIE_RS01260	1	2	2	2	19	153	16.751	5.4148	4232500	43400	0	0	94733	4094300	0
A0A060HLM0	A0A060HLM0	A0A060HLM0	exported protein of unknown function	NVIE_021160	NVIE_021160	NVIE_RS10165	1	1	1	1	9.9	91	10.241	2.8541	77949	0	0	0	0	0	77949
A0A060HLN9	A0A060HLN9	A0A060HLN9	putative membrane associated signal transduction histidine kinase, with phosphoacceptor and ATP binding domain	NVIE_021310	NVIE_021310	NVIE_RS14620	1	14	14	14	21.3	633	69.992	45.345	207590	0	207590	0	0	0	0
A0A060HLQ4	A0A060HLQ4	A0A060HLQ4	chromosome segregation protein SMC	NVIE_003250	NVIE_003250	NVIE_RS01585	1	2	2	2	1.9	1184	132.32	3.4279	3177.2	1381	0	0	1796.2	0	0
A0A060HNS7;A0A060HLS1	A0A060HNS7;A0A060HLS1	A0A060HNS7	ammonia monooxygenase, subunit C	amoC6	NVIE_028540	NVIE_RS13625	2	5	5	3	21.4	187	21.113	36.862	31855000	10004000	1692400	2709800	11518000	5097100	833890
A0A060HLS9	A0A060HLS9	A0A060HLS9	putative exosortase/archaeosortase family protein	NVIE_003500	NVIE_003500	NVIE_RS01710	1	1	1	1	3.2	342	37.272	2.5323	19060	0	19060	0	0	0	0
A0A060HLU1	A0A060HLU1	A0A060HLU1	archaeal thermosome	ths4	NVIE_021580	NVIE_RS10375	1	3	1	1	5.5	548	58.745	0.88888	2083	0	2083	0	0	0	0
A0A060HLV0	A0A060HLV0	A0A060HLV0	putative Dolichyl-phosphate-mannose-protein mannosyltransferase	NVIE_021730	NVIE_021730	NVIE_RS10445	1	8	8	8	12.4	764	85.381	33.01	708740	0	708740	0	0	0	0
A0A060HLV5	A0A060HLV5	A0A060HLV5	exported protein of unknown function	NVIE_021780	NVIE_021780	#N/A	1	3	3	3	6.2	530	54.516	17.604	25060000	0	0	0	987550	23919000	153920
A0A060HLW8	A0A060HLW8	A0A060HLW8	hypothetical protein	NVIE_000010	NVIE_000010	#N/A	1	4	4	4	9.4	479	51.753	18.793	216830	15349	77361	98452	25666	0	0
A0A060HLY8	A0A060HLY8	A0A060HLY8	30S ribosomal protein S9p	rps9p	NVIE_000200	NVIE_RS00095	1	1	1	1	5.1	156	17.125	0.93588	18092	0	0	0	0	18092	0
A0A060HM05	A0A060HM05	A0A060HM05	thiosulfate sulfurtransferase	NVIE_000340	NVIE_000340	NVIE_RS00170	1	1	1	1	3.3	306	35.13	3.3903	12423	0	12423	0	0	0	0
A0A060HM19	A0A060HM19	A0A060HM19	methionine adenosyltransferase	metK	NVIE_004310	NVIE_RS02085	1	10	10	10	25.3	380	41.559	26.97	590070	0	0	590070	0	0	0
A0A060HM32	A0A060HM32	A0A060HM32	putative Zinc/iron permease	NVIE_000590	NVIE_000590	NVIE_RS00295	1	2	2	2	4.1	419	43.214	1.9209	181710	108330	0	73375	0	0	0
A0A060HM41	A0A060HM41	A0A060HM41	putative glycosyltransferase	NVIE_004520	NVIE_004520	NVIE_RS02190	1	6	6	6	20.7	396	43.973	12.966	225690	0	0	225690	0	0	0
A0A060HM42	A0A060HM42	A0A060HM42	thiol-disulfide isomerase	NVIE_022770	NVIE_022770	NVIE_RS10935	1	2	2	2	6.5	385	42.061	4.6889	35612	0	0	35612	0	0	0
A0A060HM48	A0A060HM48	A0A060HM48	30S ribosomal protein S15p/S13e	rps15p	NVIE_004560	NVIE_RS02210	1	4	4	4	28.2	149	16.534	5.7964	138900	0	0	0	0	138900	0
A0A060HM78	A0A060HM78	A0A060HM78	exported protein of unknown function	NVIE_020230	NVIE_020230	NVIE_RS09725	1	7	7	7	16.6	373	40.134	15.373	285490	0	285490	0	0	0	0
A0A060HM83	A0A060HM83	A0A060HM83	hypothetical protein	NVIE_004910	NVIE_004910	NVIE_RS02390	1	1	1	1	7.1	140	14.128	0.85041	77341	0	0	0	77341	0	0
A0A060HM85	A0A060HM85	A0A060HM85	putative anaerobic ribonucleoside-triphosphate reductase	NVIE_020280	NVIE_020280	NVIE_RS09740	1	7	7	7	10.3	711	76.065	10.348	41959	0	41959	0	0	0	0
A0A060HM90	A0A060HM90	A0A060HM90	exported protein of unknown function	NVIE_023340	NVIE_023340	NVIE_RS14935	1	4	4	4	30.5	164	17.53	51.595	397860	0	0	0	397860	0	0
A0A060HM92	A0A060HM92	A0A060HM92	acetoacetyl-CoA thiolase subunit A	NVIE_020330	NVIE_020330	NVIE_RS09760	1	3	3	3	8.5	388	40.732	4.8395	69927	0	0	69927	0	0	0
A0A060HMA0	A0A060HMA0	A0A060HMA0	hypothetical protein	NVIE_023440	NVIE_023440	NVIE_RS11225	1	4	4	4	35.6	149	15.497	38.557	604360	0	0	0	141090	463270	0
A0A060HMC0	A0A060HMC0	A0A060HMC0	hypothetical protein	NVIE_001390	NVIE_001390	NVIE_RS00680	1	1	1	1	9.5	105	11.488	4.1929	3322500	0	0	0	0	0	3322500
A0A060HMD5	A0A060HMD5	A0A060HMD5	hypothetical protein	NVIE_005370	NVIE_005370	NVIE_RS02630	1	1	1	1	7	172	18.188	2.5857	29605	0	0	0	0	29605	0
A0A060HME2	A0A060HME2	A0A060HME2	putative membrane associated signal transduction histidine kinase, with extracellular ligand binding and ATP binding domain	NVIE_001570	NVIE_001570	NVIE_RS00775	1	24	24	24	37	635	70.237	112.79	1951800	0	1951800	0	0	0	0
A0A060HMF2	A0A060HMF2	A0A060HMF2	chaperone protein dnaK	dnaK	NVIE_024010	NVIE_RS11500	1	22	22	22	35	612	65.769	115.1	988410	0	988410	0	0	0	0
A0A060HMF5	A0A060HMF5	A0A060HMF5	CDP-diacylglycerol--glycerol-3-phosphate 3-phosphatidyltransferase	pgsA	NVIE_005560	NVIE_RS02730	1	5	5	5	14.4	202	20.724	9.3383	789870	0	0	0	23087	766780	0
A0A060HML7	A0A060HML7	A0A060HML7	Beta propeller domain containing protein	NVIE_002220	NVIE_002220	NVIE_RS01085	1	7	7	7	10.7	766	84.07	25.071	105050	0	105050	0	0	0	0
A0A060HMP2	A0A060HMP2	A0A060HMP2	putative cytochrome b/b6	petB	NVIE_002610	NVIE_RS01265	1	4	4	4	8.7	543	60.053	18.448	192540	23508	23156	140870	0	2247.8	2765.1
A0A060HMQ1	A0A060HMQ1	A0A060HMQ1	succinate dehydrogenase flavoprotein subunit/fumarate reductase	sdhA	NVIE_002760	NVIE_RS01340	1	27	27	27	41.9	570	63.317	175.51	1847000	19072	1827900	0	0	0	0
A0A060HMQ4	A0A060HMQ4	A0A060HMQ4	protein of unknown function	NVIE_006520	NVIE_006520	NVIE_RS03190	1	1	1	1	7.4	149	16.253	0.89798	21706	0	0	0	0	21706	0
A0A060HMR1	A0A060HMR1	A0A060HMR1	putative ferredoxin-dependent sulfite reductase	sir	NVIE_025140	NVIE_RS12010	1	4	4	4	6.3	622	68.662	10.38	43357	0	43357	0	0	0	0
A0A060HMS6	A0A060HMS6	A0A060HMS6	putative adenylyl-sulfate kinase	cysC	NVIE_021700	NVIE_RS10430	1	1	1	1	5.5	183	20.645	0.89553	11827	0	0	0	11827	0	0
A0A060HMT2	A0A060HMT2	A0A060HMT2	3-hydroxypropionyl-CoA synthetase	NVIE_003120	NVIE_003120	NVIE_RS01515	1	9	9	9	12.9	707	76.694	14.169	76058	0	76058	0	0	0	0
A0A060HMU6	A0A060HMU6	A0A060HMU6	hypothetical protein	NVIE_021940	NVIE_021940	NVIE_RS10550	1	2	2	2	15.9	113	12.956	2.9442	221110	0	0	0	0	0	221110
A0A060HMU9	A0A060HMU9	A0A060HMU9	DNA/RNA-binding protein Alba	albA	NVIE_003310	NVIE_RS01615	1	2	2	2	20.6	102	11.058	7.9164	57673	0	0	0	0	0	57673
A0A060HMV1	A0A060HMV1	A0A060HMV1	conserved exported protein of unknown function	NVIE_025480	NVIE_025480	NVIE_RS12185	1	1	1	1	6.8	176	19.107	2.449	17313	0	0	0	17313	0	0
A0A060HMV6	A0A060HMV6	A0A060HMV6	protoheme IX farnesyltransferase	ctaB-1	NVIE_003410	NVIE_RS01665	1	2	2	2	6.8	311	34.046	4.9497	48206	0	20296	27910	0	0	0
A0A060HMV9	A0A060HMV9	A0A060HMV9	putative transcription elongation factor NusA	NVIE_003460	NVIE_003460	NVIE_RS01690	1	1	1	1	5.2	194	21.41	2.2307	5184.9	0	0	0	5184.9	0	0
A0A060HMX2	A0A060HMX2	A0A060HMX2	hypothetical protein	NVIE_0699	NVIE_0699	NVIE_RS03345	1	1	1	1	6.1	148	15.124	1.9434	447090	144790	0	0	156850	66897	78557
A0A060HN08	A0A060HN08	A0A060HN08	archaeal A1A0-type ATP synthase, subunit A	atpA	NVIE_022900	NVIE_RS10990	1	33	33	33	58	600	66.248	180.51	1906500	4041	1891300	11074	0	0	0
A0A060HN12	A0A060HN12	A0A060HN12	archaeal A1A0-type ATP synthase, subunit I	atpI	NVIE_022970	NVIE_RS11010	1	26	26	26	38.1	711	77.805	239.04	12938000	1633600	11172000	115880	16713	0	0
A0A060HN84	A0A060HN84	A0A060HN84	TPR repeat protein	NVIE_008090	NVIE_008090	NVIE_RS03950	1	3	3	3	7.8	374	42.807	5.5043	30885	0	0	30885	0	0	0
A0A060HN93	A0A060HN93	A0A060HN93	Regulatory protein, ArsR	NVIE_004970	NVIE_004970	NVIE_RS02420	1	3	3	3	19.2	151	17.094	32.978	317890	0	0	0	0	317890	0
A0A060HND3	A0A060HND3	A0A060HND3	ABC uptake transporter, substrate-binding protein	NVIE_024150	NVIE_024150	NVIE_RS11570	1	28	28	28	68.1	364	38.962	323.31	186280000	281480	323170	185420000	117730	60712	75730
A0A060HND6	A0A060HND6	A0A060HND6	protein of unknown function	NVIE_026960	NVIE_026960	NVIE_RS12890	1	2	2	2	9.9	141	15.146	1.7894	210880	0	0	153570	0	0	57307
A0A060HNE0	A0A060HNE0	A0A060HNE0	protein of unknown function	NVIE_027010	NVIE_027010	NVIE_RS12915	1	1	1	1	10.5	133	15.618	9.7506	26612	0	0	0	26612	0	0
A0A060HNF2	A0A060HNF2	A0A060HNF2	protein of unknown function	NVIE_008690	NVIE_008690	NVIE_RS04245	1	2	2	2	12.4	153	18.125	4.2788	40560	0	0	0	0	40560	0
A0A060HNF7	A0A060HNF7	A0A060HNF7	membrane protein of unknown function	NVIE_024350	NVIE_024350	NVIE_RS11670	1	2	2	2	5.3	393	40.97	8.1563	163300	0	0	0	163300	0	0
A0A060HNG4	A0A060HNG4	A0A060HNG4	30S ribosomal protein S19e	rps19e	NVIE_024400	NVIE_RS11695	1	1	1	1	7.9	151	16.781	1.8629	28713	0	0	0	0	28713	0
A0A060HNG6	A0A060HNG6	A0A060HNG6	ammonia monooxygenase subunit A	amoA	NVIE_027270	NVIE_RS13055	1	7	7	7	31.9	216	24.377	56.621	167130000	44272000	12279000	25150000	84783000	357850	291510
A0A060HNG9	A0A060HNG9	A0A060HNG9	oligoendopeptidase, pepF/M3 family	pepF	NVIE_024450	NVIE_RS11720	1	3	3	3	4.6	611	69.666	4.6586	29075	0	29075	0	0	0	0
A0A060HNN1	A0A060HNN1	A0A060HNN1	protein of unknown function	NVIE_024930	NVIE_024930	NVIE_RS11930	1	2	2	2	6.1	246	27.452	1.1107	44778	0	44778	0	0	0	0
A0A060HNN3	A0A060HNN3	A0A060HNN3	exported protein of unknown function	NVIE_028020	NVIE_028020	NVIE_RS13400	1	2	2	2	11.6	216	23.311	10.872	239790	0	0	144320	95475	0	0
A0A060HNR3	A0A060HNR3	A0A060HNR3	50S ribosomal protein L2p	rpl2p	NVIE_025160	NVIE_RS12020	1	1	1	1	6.1	246	26.161	0.84353	33487	23930	9557.3	0	0	0	0
A0A060HNY9	A0A060HNY9	A0A060HNY9	putative rhomboid family protein	NVIE_029200	NVIE_029200	NVIE_RS13970	1	4	4	4	10.9	338	36.779	8.5597	683100	281630	123990	277480	0	0	0
A0A060HNZ2	A0A060HNZ2	A0A060HNZ2	putative subtilase family protein	NVIE_029250	NVIE_029250	NVIE_RS13990	1	1	1	1	0.6	1573	166.5	1.3941	6315.4	6315.4	0	0	0	0	0
A0A060HP53	A0A060HP53	A0A060HP53	putative transcriptional regulator, AsnC family	NVIE_029960	NVIE_029960	NVIE_RS14335	1	1	1	1	4.5	157	17.813	2.2401	60380	0	0	0	60380	0	0
A0A060HP58	A0A060HP58	A0A060HP58	exported protein of unknown function	NVIE_030010	NVIE_030010	NVIE_RS14360	1	2	2	2	12.3	162	18.235	15.511	140180	0	0	0	0	140180	0
A0A060HP70	A0A060HP70	A0A060HP70	putative 2-alkenal reductase	NVIE_011300	NVIE_011300	NVIE_RS05465	1	8	8	8	23.9	406	42.513	64.241	454200	0	0	454200	0	0	0
A0A060HP73	A0A060HP73	A0A060HP73	putative PilT domain protein/Type II secretion system protein E	NVIE_007780	NVIE_007780	NVIE_RS03790	1	2	2	2	3.5	606	66.39	3.6474	6212	0	6212	0	0	0	0
A0A060HP80	A0A060HP80	A0A060HP80	putative amino acid transporter	NVIE_026360	NVIE_026360	NVIE_RS12595	1	4	4	4	5.4	783	84.547	5.7365	13499	0	13499	0	0	0	0
A0A060HPA2	A0A060HPA2	A0A060HPA2	NADH-quinone oxidoreductase subunit M	nuoM	NVIE_011600	NVIE_RS05600	1	4	4	4	10.2	587	63.028	41.11	1639000	321200	39164	1278700	0	0	0
A0A060HPD0	A0A060HPD0	A0A060HPD0	NADH-quinone oxidoreductase subunit D	nuoD	NVIE_011650	NVIE_RS05625	1	29	29	29	60.9	386	44.388	128.92	6021200	7492.5	0	6013800	0	0	0
A0A060HPD2	A0A060HPD2	A0A060HPD2	potassium translocating ATPase, subunit B	kdpB	NVIE_027150	NVIE_RS12990	1	3	3	3	4.7	718	77.551	4.7483	28272	28272	0	0	0	0	0
A0A060HPD7	A0A060HPD7	A0A060HPD7	acetolactate synthase, small subunit	ilvH	NVIE_008570	NVIE_RS04180	1	5	5	5	20.6	165	18.578	5.1576	107970	0	0	0	107970	0	0
A0A060HPE4	A0A060HPE4	A0A060HPE4	membrane protein of unknown function	NVIE_027290	NVIE_027290	NVIE_RS13065	1	11	11	11	28.6	482	52.631	53.726	12371000	125190	11555000	690530	0	0	0
A0A060HPG5	A0A060HPG5	A0A060HPG5	putative heme-copper oxidase subunit II	coxB	NVIE_027530	NVIE_RS13180	1	6	6	6	48.5	163	18.086	62.788	6814700	419630	14532	117830	3437000	2696300	129490
A0A060HPL6	A0A060HPL6	A0A060HPL6	UpsA-like archaeal pilin	NVIE_009270	NVIE_009270	NVIE_RS04530	1	1	1	1	8	150	15.513	2.8725	282470	0	0	0	0	282470	0
A0A060HPP9	A0A060HPP9	A0A060HPP9	hypothetical protein	NVIE_028410	NVIE_028410	NVIE_RS13565	1	1	1	1	8	100	11.881	1.0849	22589	0	0	0	0	0	22589
A0A060HPR4	A0A060HPR4	A0A060HPR4	ABC efflux transporter, FtsX-domain permease protein	NVIE_028560	NVIE_028560	NVIE_RS13630	1	11	11	11	31	416	44.217	54.239	2932300	1171500	845080	839140	54128	14861	7536.6
A0A060HPU0	A0A060HPU0	A0A060HPU0	Nitrogen regulatory protein P-II	NVIE_013340	NVIE_013340	NVIE_RS06450	1	3	3	3	30.4	115	11.623	15.436	173620	0	0	0	0	0	173620
A0A060HPV4	A0A060HPV4	A0A060HPV4	archaeal NusA family KH domain containing protein	NVIE_013480	NVIE_013480	NVIE_RS06525	1	1	1	1	5	159	17.466	1.2179	11868	0	0	0	0	11868	0
A0A060HPV9	A0A060HPV9	A0A060HPV9	protein of unknown function	NVIE_013530	NVIE_013530	NVIE_RS06550	1	9	9	9	60.1	271	28.701	194.63	26651000	1410400	650340	17540000	5506600	1507600	35701
A0A060HPY2	A0A060HPY2	A0A060HPY2	biotin carboxyl carrier protein of putative acetyl-CoA/ propionyl-CoA carboxylase	accA	NVIE_013720	NVIE_RS06655	1	5	5	5	28.8	170	18.235	9.4561	92337	0	0	0	92337	0	0
A0A060HPY9	A0A060HPY9	A0A060HPY9	hypothetical protein	NVIE_029170	NVIE_029170	NVIE_RS13955	1	1	1	1	8.2	110	11.089	2.2571	4959300	401320	136830	181960	65154	154380	4019700
A0A060HPZ7	A0A060HPZ7	A0A060HPZ7	OxaA/SpoJ/YidC translocase/secretase	NVIE_013870	NVIE_013870	NVIE_RS06730	1	11	11	11	20.2	203	23.251	56.941	7682600	12652	0	0	7565800	0	104090
A0A060HQ01	A0A060HQ01	A0A060HQ01	translation initiation factor IF-2	aIF-2	NVIE_029270	NVIE_RS14000	1	2	2	2	3.2	596	66.025	2.621	11173	0	11173	0	0	0	0
A0A060HQ38	A0A060HQ38	A0A060HQ38	hypothetical protein	NVIE_014260	NVIE_014260	NVIE_RS06925	1	1	1	1	5.3	187	20.816	2.0911	149870	0	0	0	149870	0	0
A0A060HQ44	A0A060HQ44	A0A060HQ44	exported protein of unknown function	NVIE_1457	NVIE_1457	NVIE_RS06950	1	1	1	1	6	251	25.833	1.5247	22946	0	0	0	0	22946	0
A0A060HQ51;A0A060HIU8	A0A060HQ51	A0A060HQ51	exported protein of unknown function	NVIE_010840	NVIE_010840	NVIE_RS14545	2	5	5	5	23.5	196	22.143	15.184	700200	0	0	0	700200	0	0
A0A060HQ68	A0A060HQ68	A0A060HQ68	protein of unknown function	NVIE_029880	NVIE_029880	NVIE_RS14295	1	1	1	1	9.8	92	10.571	1.0348	176350	0	0	176350	0	0	0
A0A060HQ70	A0A060HQ70	A0A060HQ70	Nitrogen regulatory protein P-II	NVIE_014550	NVIE_014550	NVIE_RS07075	1	4	4	4	21.1	114	12.429	13.207	421430	0	0	0	0	0	421430
A0A060HQ75	A0A060HQ75	A0A060HQ75	putative thiol-disulfide isomerase	NVIE_011030	NVIE_011030	NVIE_RS05335	1	1	1	1	4.9	184	20.365	0.87428	45623	0	45623	0	0	0	0
A0A060HQC0	A0A060HQC0	A0A060HQC0	putative nickel-responsive regulator	NVIE_014970	NVIE_014970	NVIE_RS07270	1	1	1	1	6.8	148	16.924	-2	309810	0	0	309810	0	0	0
A0A060HQC1	A0A060HQC1	A0A060HQC1	RDD family protein	NVIE_011420	NVIE_011420	NVIE_RS05525	1	5	5	5	35.1	171	19.111	51.198	1088500	22353	0	0	1066200	0	0
A0A060HQD6	A0A060HQD6	A0A060HQD6	DNA topoisomerase IB	topoI	NVIE_015110	NVIE_RS07340	1	5	5	5	8	561	64.861	7.2679	50672	0	50672	0	0	0	0
A0A060HQE4	A0A060HQE4	A0A060HQE4	NADH-quinone oxidoreductase subunit K	nuoK	NVIE_011610	NVIE_RS05605	1	1	1	1	8	100	10.727	2.6014	934110	734670	100730	0	0	98705	0
A0A060HQG4	A0A060HQG4	A0A060HQG4	NADH-quinone oxidoreductase subunit C	nuoC	NVIE_1185	NVIE_RS05630	1	1	1	1	4	223	24.507	1.6892	16866	0	0	0	16866	0	0
A0A060HQM0	A0A060HQM0	A0A060HQM0	TatA subunit of twin-arginine targeting system	tatA1	NVIE_012240	NVIE_RS05925	1	3	3	3	17.9	117	13.088	13.316	688560	0	0	0	0	0	688560
A0A060HQV1	A0A060HQV1	A0A060HQV1	protein of unknown function	NVIE_013120	NVIE_013120	NVIE_RS06360	1	4	4	4	21.2	165	17.976	21.354	3388100	0	0	0	300650	3087500	0
A0A060HR06	A0A060HR06	A0A060HR06	Surface associated S-layer protein	NVIE_016730	NVIE_016730	NVIE_RS08140	1	8	8	8	26.8	340	36.965	15.309	292350	0	45997	223350	23006	0	0
A0A060HR39	A0A060HR39	A0A060HR39	protein of unknown function DUF373	NVIE_017130	NVIE_017130	NVIE_RS08320	1	5	5	5	11.7	394	42.482	12.488	360090	182010	18411	159670	0	0	0
A0A060HR63	A0A060HR63	A0A060HR63	Copper resistance protein CopC/CopD	NVIE_014310	NVIE_014310	NVIE_RS06955	1	9	9	9	10.1	988	103.65	40.708	517530	495660	21870	0	0	0	0
A0A060HR70	A0A060HR70	A0A060HR70	putative signal peptidase I	NVIE_017480	NVIE_017480	NVIE_RS08510	1	2	2	2	11.2	188	20.338	4.9712	33757	0	0	0	33757	0	0
A0A060HRC9	A0A060HRC9	A0A060HRC9	putative Uncharacterized membrane-associated protein	NVIE_015120	NVIE_015120	NVIE_RS07345	1	7	7	7	12.5	512	54.71	71.074	342170	0	342170	0	0	0	0
A0A060HRH2	A0A060HRH2	A0A060HRH2	TatA subunit of twin-arginine targeting system	tatA2	NVIE_015530	NVIE_RS07570	1	3	3	3	35.5	110	12.539	6.7153	2995700	0	0	0	0	0	2995700
A0A060HRL8;A0A060HGY7	A0A060HRL8;A0A060HGY7	A0A060HRL8	putative ABC uptake transporter, substrate-binding protein/surface lipoprotein	NVIE_015900	NVIE_015900	NVIE_RS07725	2	2	2	2	4.9	485	51.192	5.2344	22069	0	22069	0	0	0	0
A0A060HRN3	A0A060HRN3	A0A060HRN3	FO synthase subunit 2	cofH3	NVIE_016000	NVIE_RS07770	1	1	1	1	2.4	375	41.79	1.6967	0	0	0	0	0	0	0
A0A060HRS3	A0A060HRS3	A0A060HRS3	ABC efflux transporter, ATP-binding protein, Drug Exporter-1 (DrugE1) Family	NVIE_019700	NVIE_019700	NVIE_RS09490	1	1	1	1	2.6	386	42.681	1.0383	6033.7	0	0	6033.7	0	0	0
A0A060HRS8	A0A060HRS8	A0A060HRS8	putative SAM-dependent methyltransferase	NVIE_019750	NVIE_019750	NVIE_RS09510	1	4	4	4	5.3	833	90.059	5.5028	28668	28668	0	0	0	0	0
A0A060HS03	A0A060HS03	A0A060HS03	surface associated S-layer protein	NVIE_016740	NVIE_016740	NVIE_RS08145	1	58	58	58	52.7	1202	124.34	323.31	742430000	697960000	32529000	10500000	792830	351220	292980
A0A060HSA2	A0A060HSA2	A0A060HSA2	multicopper oxidase type 3	aniA	NVIE_017730	NVIE_RS08635	1	1	1	1	4.6	458	49.764	4.6442	12539	0	12539	0	0	0	0
A0A060HSD4	A0A060HSD4	A0A060HSD4	putative Glycosyl transferase, family 2	NVIE_018130	NVIE_018130	NVIE_RS08810	1	5	5	5	10.2	432	49.129	5.1495	130960	85892	18722	26343	0	0	0
A0A060HSE2	A0A060HSE2	A0A060HSE2	hypothetical protein	NVIE_018270	NVIE_018270	NVIE_RS08870	1	9	9	9	46.2	143	15.468	43.647	1154700	0	0	45632	47912	1061100	0
A0A060HSH1	A0A060HSH1	A0A060HSH1	putative membrane associated signal transduction histidine kinase, with HAMP linker, ATP binding domain	NVIE_021340	NVIE_021340	NVIE_RS10255	1	13	13	13	21.2	674	73.902	50.42	175800	0	175800	0	0	0	0
A0A060HSM8	A0A060HSM8	A0A060HSM8	hypothetical protein	NVIE_021950	NVIE_021950	NVIE_RS10555	1	3	3	3	19.7	132	14.86	5.8289	388850	0	0	0	0	388850	0
A0A060HSR2	A0A060HSR2	A0A060HSR2	hypothetical protein	NVIE_022400	NVIE_022400	NVIE_RS10770	1	4	4	4	21.5	172	19.071	11.7	4992800	0	0	0	93432	4899400	0
A0A060HSV9	A0A060HSV9	A0A060HSV9	putative uncharacterised transporter	NVIE_023070	NVIE_023070	NVIE_RS11065	1	2	2	2	5.1	356	37.877	3.0028	156010	0	0	156010	0	0	0
A0A060HT42	A0A060HT42	A0A060HT42	threonine synthase	thrC2	NVIE_020570	NVIE_RS09890	1	4	4	4	10.4	405	43.56	6.7438	44081	0	0	44081	0	0	0
A0A060HT84	A0A060HT84	A0A060HT84	Phosphate-specific transport system accessory protein PhoU homolog	phoU1	NVIE_020910	NVIE_RS10045	1	1	1	1	3.2	219	25.008	1.3165	45704	0	0	45704	0	0	0
A0A060HTJ9	A0A060HTJ9	A0A060HTJ9	hypothetical protein	NVIE_025170	NVIE_025170	NVIE_RS12025	1	1	1	1	5.7	174	19.419	1.4371	19927	0	0	0	19927	0	0
A0A060HTY0	A0A060HTY0	A0A060HTY0	archaeal A1A0-type ATP synthase, subunit C	atpC	NVIE_022990	NVIE_RS11020	1	8	8	8	22.7	353	39.309	16.442	310840	7647.5	9660.1	194060	50150	49313	0
A0A060HU21;A0A060HP91;A0A060HPG6	A0A060HU21;A0A060HP91	A0A060HU21	AAA family ATPase, CDC48 subfamily protein	cdc48-6	NVIE_023470	NVIE_RS11245	3	4	4	4	4	722	79.498	3.1646	17258	7384	9874.2	0	0	0	0
A0A060HU92	A0A060HU92	A0A060HU92	potassium translocating ATPase, subunit A	kdpA	NVIE_027160	NVIE_RS12995	1	1	1	1	2	544	57.776	2.0769	98037	0	0	98037	0	0	0
A0A060HU95	A0A060HU95	A0A060HU95	ABC uptake transporter, permease protein	NVIE_024170	NVIE_024170	NVIE_RS11580	1	4	4	4	12.6	277	30.07	10.663	1874800	382110	296870	1074600	91240	11506	18433
A0A060HUC8;A0A060HMB4	A0A060HUC8;A0A060HMB4	A0A060HUC8	heme-copper oxidase subunit I	coxA1	NVIE_027540	NVIE_RS13185	2	6	6	6	13.7	497	55.395	23.472	3708900	204070	46640	3265500	169040	0	23675
A0A060HUD8	A0A060HUD8	A0A060HUD8	phosphate ABC transporter, periplasmic phosphate-binding protein	NVIE_024530	NVIE_024530	NVIE_RS11760	1	3	3	3	7.8	422	43.576	5.6475	66936	0	66936	0	0	0	0
A0A060HUE4	A0A060HUE4	A0A060HUE4	uroporphyrinogen-III C-methyltransferase	NVIE_027750	NVIE_027750	NVIE_RS13265	1	1	1	1	3	264	28.117	-2	13202	0	0	0	0	13202	0
A0A060HUM0	A0A060HUM0	A0A060HUM0	exported protein of unknown function	NVIE_028570	NVIE_028570	NVIE_RS13635	1	14	14	14	26.5	599	62.25	122.05	34792000	146690	34463000	166070	10269	5549.4	0
A0A060HUM7	A0A060HUM7	A0A060HUM7	methylmalonyl-CoA mutase, large subunit	mut	NVIE_028620	NVIE_RS13660	1	12	12	12	24.9	535	60.303	38.155	126840	0	126840	0	0	0	0
A0A060HUN4	A0A060HUN4	A0A060HUN4	oligosaccharyl transferase STT3	NVIE_025270	NVIE_025270	NVIE_RS12080	1	21	21	21	26.6	921	100.2	201.98	2469100	2407700	39214	22230	0	0	0
A0A060HUY1	A0A060HUY1	A0A060HUY1	2:oxoacid-ferredoxin oxidoreductase, fused alpha and gamma subunit	NVIE_029480	NVIE_029480	NVIE_RS14100	1	6	6	6	10.3	648	70.746	8.0434	37971	0	37971	0	0	0	0
A0A060HUZ2	A0A060HUZ2	A0A060HUZ2	blue (Type 1) copper domain-containing protein	NVIE_029580	NVIE_029580	NVIE_RS14145	1	4	4	4	32.9	170	18.033	31.287	271160	0	0	0	271160	0	0
A0A060HV30	A0A060HV30	A0A060HV30	hypothetical protein	NVIE_029940	NVIE_029940	NVIE_RS14325	1	4	4	4	23.1	173	19.346	18.734	450110	0	0	0	450110	0	0
A0A060HVA8	A0A060HVA8	A0A060HVA8	multicopper oxidase type 3	NVIE_026950	NVIE_026950	NVIE_RS12885	1	3	1	1	7.1	340	38.325	1.5032	0	0	0	0	0	0	0
A0A060HVB6	A0A060HVB6	A0A060HVB6	exported protein of unknown function	NVIE_027040	NVIE_027040	NVIE_RS12935	1	1	1	1	1.3	669	69.534	1.0363	8343.1	0	8343.1	0	0	0	0
A0A060HVG4	A0A060HVG4	A0A060HVG4	putative blue (Type 1) copper domain protein	NVIE_027550	NVIE_027550	NVIE_RS13190	1	7	7	7	33.8	284	28.908	175.22	57372000	1408500	0	55403000	524760	35363	0
A0A060HVJ5	A0A060HVJ5	A0A060HVJ5	hypothetical protein	NVIE_028010	NVIE_028010	NVIE_RS13395	1	2	2	2	13.4	142	15.262	2.0305	25088	0	0	0	0	25088	0
A0A060HVJ9	A0A060HVJ9	A0A060HVJ9	ABC uptake transporter, permease protein	NVIE_028060	NVIE_028060	NVIE_RS13420	1	2	2	2	6.4	297	32.134	3.3117	122050	19068	62355	33012	7613.7	0	0
A0A060HVK9	A0A060HVK9	A0A060HVK9	protein of unknown function	NVIE_028180	NVIE_028180	NVIE_RS13465	1	4	4	4	32.2	174	17.942	22.237	801680	0	0	0	88825	712860	0
A0A060HVM0	A0A060HVM0	A0A060HVM0	conserved membrane protein of unknown function	NVIE_028280	NVIE_028280	NVIE_RS13505	1	1	1	1	4.3	162	18.01	1.9426	71301	0	0	0	0	71301	0
A0A060HVN7	A0A060HVN7	A0A060HVN7	ammonia monooxygenase subunit B	amoB	NVIE_028430	NVIE_RS13575	1	7	7	7	57.3	185	20.295	61.343	13854000	507880	183480	110110	2695100	8697200	1660400
A0A060HVQ3	A0A060HVQ3	A0A060HVQ3	ABC efflux transporter, ATP-binding protein	NVIE_028580	NVIE_028580	NVIE_RS13640	1	2	2	2	10.1	247	26.598	4.9158	34585	0	0	0	30138	4446.4	0
A0A060HVT4	A0A060HVT4	A0A060HVT4	3-demethylubiquinone-9 3-methyltransferase (modular protein)	NVIE_028870	NVIE_028870	NVIE_RS13785	1	4	4	4	15.1	159	18.164	6.1044	257050	0	0	0	257050	0	0
A0A060HVX6;A0A060HRT5	A0A060HVX6	A0A060HVX6	archaeal thermosome	thsA	NVIE_029190	NVIE_RS13965	2	10	10	6	18.1	554	59.071	36.571	218210	0	147590	70626	0	0	0
A0A060HW07	A0A060HW07	A0A060HW07	conserved exported protein of unknown function	NVIE_029440	NVIE_029440	NVIE_RS14085	1	4	4	4	29.4	170	18.764	8.1379	504810	0	0	0	504810	0	0

## Sheet: Table_S5 AmoC Digestion
Protein IDs	Majority protein IDs	Uniprot ID	Protein Product	Gene Name	Locus Tag (GenBank)	Locus Tag (RefSeq)	Number of proteins	Peptides	Razor + unique peptides	Unique peptides	Sequence coverage [%]	Sequence length	Mol. weight [kDa]	Score	Intensity	Intensity B7_gluc	Intensity D7_chym	Intensity F7_tryp	iBAQ B7_gluc	iBAQ D7_chym	iBAQ F7_tryp
A0A060HC26	A0A060HC26	A0A060HC26	hypothetical protein	NVIE_0148	NVIE_0148	NVIE_RS00715	1	2	2	2	15.1	126	13.636	10.649	606190	0	0	606190	0	0	75774
A0A060HCA9	A0A060HCA9	A0A060HCA9	protein of unknown function	NVIE_0211	NVIE_0211	#N/A	1	1	1	1	30.1	133	12.588	1.303	472030	0	472030	0	#NUM!	118010	0
A0A060HCK2	A0A060HCK2	A0A060HCK2	pentapeptide repeat protein	NVIE_002630	NVIE_002630	NVIE_RS01275	1	9	9	9	45.8	190	20.457	156.63	25614000	3464500	10716000	11434000	577420	1190600	879520
A0A060HCP8	A0A060HCP8	A0A060HCP8	Toprim (topoisomerase-primase) domain - containing protein	NVIE_003140	NVIE_003140	NVIE_RS01525	1	1	1	1	4.8	147	16.654	1.7825	3469800	0	0	3469800	0	0	385530
A0A060HCU8	A0A060HCU8	A0A060HCU8	putative cupredoxin	NVIE_003680	NVIE_003680	NVIE_RS01790	1	3	3	3	20.9	134	14.548	49.225	3851400	0	742740	3108700	0	92843	518110
A0A060HD28	A0A060HD28	A0A060HD28	hypothetical protein	NVIE_004490	NVIE_004490	NVIE_RS02175	1	1	1	1	5.5	165	18.702	11.967	50491000	0	50491000	0	0	7213000	0
A0A060HD33	A0A060HD33	A0A060HD33	hypothetical protein	NVIE_004550	NVIE_004550	NVIE_RS02205	1	5	5	5	26	123	12.837	147.04	11291000	1654400	3042400	6594100	827200	338050	3297000
A0A060HD96	A0A060HD96	A0A060HD96	50S ribosomal protein L22p	rpl22p	NVIE_005080	NVIE_RS02485	1	2	2	2	9.4	159	18.2	3.2184	1504400	0	0	1504400	0	0	167160
A0A060HE98	A0A060HE98	A0A060HE98	exported protein of unknown function	NVIE_007700	NVIE_007700	NVIE_RS03750	1	1	1	1	8.1	186	19.476	2.5807	650070	0	0	650070	0	0	92867
A0A060HEZ5	A0A060HEZ5	A0A060HEZ5	50S ribosomal protein L13p	rpl13p	NVIE_0022	NVIE_RS00100	1	4	4	4	21.3	155	17.319	19.267	13980000	0	0	13980000	0	0	1165000
A0A060HFL4	A0A060HFL4	A0A060HFL4	NADH-quinone oxidoreductase subunit I	nuoI	NVIE_011630	NVIE_RS05615	1	15	15	15	54.2	166	18.644	61.24	65067000	8480300	5764300	50823000	1211500	640470	5082300
A0A060HFY2	A0A060HFY2	A0A060HFY2	hypothetical protein	NVIE_002990	NVIE_002990	NVIE_RS01445	1	1	1	1	5.7	157	17.887	1.6937	739420	0	0	739420	0	0	82158
A0A060HG50	A0A060HG50	A0A060HG50	exported protein of unknown function	NVIE_013650	NVIE_013650	NVIE_RS06620	1	2	2	2	12.6	167	18.752	3.4425	0	0	0	0	0	0	0
A0A060HGB8	A0A060HGB8	A0A060HGB8	hypothetical protein	NVIE_004540	NVIE_004540	NVIE_RS02200	1	5	5	5	25.6	82	9.5571	43.967	51953000	0	14082000	37871000	0	3520500	12624000
A0A060HI99	A0A060HI99	A0A060HI99	putative cytochrome oxidase assembly protein	ctaA2	NVIE_020460	NVIE_RS09825	1	1	1	1	4.2	189	20.84	3.0632	2080300	0	0	2080300	0	0	416050
A0A060HIA8	A0A060HIA8	A0A060HIA8	putative endoribonuclease L-PSP	NVIE_010480	NVIE_010480	NVIE_RS05075	1	2	2	2	12.2	164	17.059	3.6898	1583800	0	0	1583800	0	0	263970
A0A060HIP7	A0A060HIP7	A0A060HIP7	NADH-quinone oxidoreductase subunit J	nuoJ	NVIE_011620	NVIE_RS05610	1	5	5	5	14.9	174	18.354	323.31	18830000	0	5841200	12989000	0	973540	4329700
A0A060HIQ8	A0A060HIQ8	A0A060HIQ8	putative methyl-accepting chemotaxis protein	NVIE_009820	NVIE_009820	NVIE_RS04780	1	1	1	1	4.2	360	39.701	1.7049	1315300	0	1315300	0	0	65764	0
A0A060HIR2	A0A060HIR2	A0A060HIR2	NADH-quinone oxidoreductase subunit B	nuoB	NVIE_011660	NVIE_RS05635	1	1	1	1	4	173	19.291	2.7297	3092800	0	0	3092800	0	0	386610
A0A060HIR8	A0A060HIR8	A0A060HIR8	putative DNA repair helicase XPB	xpb	NVIE_022080	NVIE_RS10620	1	1	1	1	1.3	530	58.964	1.7825	3946200	0	0	3946200	0	0	123320
A0A060HIZ9	A0A060HIZ9	A0A060HIZ9	archaeal A1A0-type ATP synthase, subunit K	atpK	NVIE_022940	NVIE_RS11005	1	1	1	1	12.5	112	11.255	37.292	2315600	0	2315600	0	0	771880	0
A0A060HJ45	A0A060HJ45	A0A060HJ45	Copper resistance protein CopD	NVIE_013130	NVIE_013130	NVIE_RS06365	1	1	1	1	4.8	165	17.581	1.5335	501450	0	0	501450	#NUM!	0	71636
A0A060HJN1	A0A060HJN1	A0A060HJN1	protein of unknown function	NVIE_024920	NVIE_024920	NVIE_RS11925	1	4	4	4	20	170	18.768	21.38	7097300	0	0	7097300	0	0	887160
A0A060HJX7	A0A060HJX7	A0A060HJX7	30S ribosomal protein S12p	rps12p	NVIE_1371	NVIE_RS06520	1	3	3	3	13.8	145	15.982	6.2272	3876200	0	0	3876200	0	0	775250
A0A060HK13	A0A060HK13	A0A060HK13	50S ribosomal protein L30p	rpl30p	NVIE_013900	NVIE_RS06750	1	6	6	6	39.5	157	17.637	14.356	5226700	0	2938900	2287800	0	267170	254200
A0A060HK41	A0A060HK41	A0A060HK41	exported protein of unknown function	NVIE_014250	NVIE_014250	NVIE_RS06920	1	1	1	1	2.7	301	31.965	1.782	627230	0	0	627230	0	0	41815
A0A060HK99	A0A060HK99	A0A060HK99	protein of unknown function	NVIE_026600	NVIE_026600	NVIE_RS12710	1	1	1	1	19	211	21.992	1.3009	519470	0	519470	0	0	47224	0
A0A060HKF0	A0A060HKF0	A0A060HKF0	potassium translocating ATPase, subunit C	kdpC	NVIE_027140	NVIE_RS12985	1	9	9	9	46.2	158	16.987	173.64	31709000	4858200	1913600	24937000	694030	191360	4987400
A0A060HKG4	A0A060HKG4	A0A060HKG4	putative ammonia monooxygenase - associated protein	amoX	NVIE_027280	NVIE_RS13060	1	5	5	5	35.3	102	10.798	97.339	70492000	0	45802000	24690000	0	11450000	12345000
A0A060HKH7	A0A060HKH7	A0A060HKH7	putative RNA polymerase subunit, Rpc34-like	NVIE_1757	NVIE_1757	#N/A	1	2	2	2	12.7	150	17.148	4.3354	1074500	0	0	1074500	0	0	214900
A0A060HKI7	A0A060HKI7	A0A060HKI7	putative heme/copper-type cytochrome/quinol oxidase, subunit	NVIE_027520	NVIE_027520	NVIE_RS13175	1	1	1	1	12.4	89	10.288	8.6015	254450	0	254450	0	0	63614	0
A0A060HKK3	A0A060HKK3	A0A060HKK3	conserved protein of unknown function	NVIE_017410	NVIE_017410	NVIE_RS08475	1	9	9	9	38.6	176	18.819	149.26	28597000	0	680680	27916000	0	75631	3489500
A0A060HKN1	A0A060HKN1	A0A060HKN1	hypothetical protein	NVIE_015510	NVIE_015510	NVIE_RS07560	1	3	3	3	25.2	123	13.778	3.0838	18262000	2288900	15109000	864050	572230	3777200	86405
A0A060HKU2	A0A060HKU2	A0A060HKU2	ABC uptake transporter, ATP-binding protein	yufO	NVIE_015930	NVIE_RS07740	1	2	2	2	7	511	55.924	1.5743	40258000	40258000	0	0	1548400	0	0
A0A060HL07	A0A060HL07	A0A060HL07	50S ribosomal protein L15e	rpl15e	NVIE_016380	NVIE_RS07960	1	2	2	2	9.9	152	17.757	4.238	1043500	0	0	1043500	0	0	149070
A0A060HL52	A0A060HL52	A0A060HL52	3-isopropylmalate dehydratase small subunit	leuD2	NVIE_029710	NVIE_RS14205	1	2	2	2	10.8	166	18.541	3.1068	1720100	0	0	1720100	0	0	172010
A0A060HL89	A0A060HL89	A0A060HL89	protein of unknown function	NVIE_020110	NVIE_020110	NVIE_RS14885	1	2	2	2	26.2	65	6.6858	4.8829	7748400	0	1337000	6411400	0	267410	2137100
A0A060HLA0	A0A060HLA0	A0A060HLA0	putative ferritin, Dps family protein	dps2	NVIE_017250	NVIE_RS08390	1	3	3	3	19	163	18.212	6.7882	2820400	0	0	2820400	0	0	282040
A0A060HLA3	A0A060HLA3	A0A060HLA3	HSP20-like chaperone	NVIE_017290	NVIE_017290	NVIE_RS08410	1	5	5	5	33.3	135	15.056	39.007	11711000	0	8231300	3479600	0	1028900	386620
A0A060HLC0	A0A060HLC0	A0A060HLC0	transcription factor E	tfe	NVIE_020410	#N/A	1	1	1	1	4.4	229	25.767	1.3928	3538500	0	0	3538500	0	0	252750
A0A060HLF5	A0A060HLF5	A0A060HLF5	conserved protein of unknown function	NVIE_020670	NVIE_020670	NVIE_RS09930	1	1	1	1	3.4	268	29.424	11.791	6011800	0	6011800	0	0	400790	0
A0A060HLG7	A0A060HLG7	A0A060HLG7	protein of unknown function	NVIE_020780	NVIE_020780	NVIE_RS09980	1	1	1	1	4.1	171	19.658	1.3095	0	0	0	0	0	0	0
A0A060HLJ3	A0A060HLJ3	A0A060HLJ3	hypothetical protein	NVIE_020970	NVIE_020970	NVIE_RS10075	1	5	5	5	22.1	190	20.352	31.117	13294000	0	7946500	5347800	0	1135200	1336900
A0A060HLK2	A0A060HLK2	A0A060HLK2	hypothetical protein	NVIE_018480	NVIE_018480	NVIE_RS08980	1	1	1	1	4.3	185	21.153	2.2249	6589400	0	0	6589400	0	0	1098200
A0A060HLK5	A0A060HLK5	A0A060HLK5	putative blue (type1) copper domain-containing protein	NVIE_002600	NVIE_002600	NVIE_RS01260	1	1	1	1	7.8	153	16.751	28.855	9103200	0	0	9103200	0	0	3034400
A0A060HLQ4	A0A060HLQ4	A0A060HLQ4	chromosome segregation protein SMC	NVIE_003250	NVIE_003250	NVIE_RS01585	1	1	1	1	0.9	1184	132.32	1.9671	346010	0	0	346010	0	0	4675.8
A0A060HLV5	A0A060HLV5	A0A060HLV5	exported protein of unknown function	NVIE_021780	NVIE_021780	#N/A	1	22	22	22	27.5	530	54.516	323.31	2971700000	742550000	1445700000	783460000	148510000	55603000	87052000
A0A060HLY7	A0A060HLY7	A0A060HLY7	putative GTP-binding protein	NVIE_019560	NVIE_019560	#N/A	1	1	1	1	2.4	375	41.744	2.2601	1671500	0	0	1671500	0	0	61906
A0A060HM27;A0A060HCH5;A0A060HT58	A0A060HM27;A0A060HCH5	A0A060HM27	ammonia monooxygenase subunit C	amoC1	NVIE_000540	NVIE_RS00275	3	17	8	6	42.8	187	21.352	265.08	370850000	37009000	21828000	312010000	6168100	2728500	62402000
A0A060HM90	A0A060HM90	A0A060HM90	exported protein of unknown function	NVIE_023340	NVIE_023340	NVIE_RS14935	1	8	8	8	42.1	164	17.53	323.31	56272000	0	33854000	22418000	0	4231800	3202600
A0A060HMA0	A0A060HMA0	A0A060HMA0	hypothetical protein	NVIE_023440	NVIE_023440	NVIE_RS11225	1	1	1	1	7.4	149	15.497	1.3842	1244700	0	0	1244700	0	0	207440
A0A060HMF5	A0A060HMF5	A0A060HMF5	CDP-diacylglycerol--glycerol-3-phosphate 3-phosphatidyltransferase	pgsA	NVIE_005560	NVIE_RS02730	1	2	2	2	8.9	202	20.724	4.9127	3365200	0	0	3365200	0	0	841310
A0A060HMX2	A0A060HMX2	A0A060HMX2	hypothetical protein	NVIE_0699	NVIE_0699	NVIE_RS03345	1	1	1	1	6.1	148	15.124	2.5975	620650	0	0	620650	0	0	310320
A0A060HN12	A0A060HN12	A0A060HN12	archaeal A1A0-type ATP synthase, subunit I	atpI	NVIE_022970	NVIE_RS11010	1	1	1	1	1.3	711	77.805	6.4555	0	0	0	0	0	0	0
A0A060HN16	A0A060HN16	A0A060HN16	hypothetical protein	NVIE_023020	NVIE_023020	NVIE_RS11035	1	1	1	1	7	157	17.677	4.1728	513000	0	0	513000	0	0	102600
A0A060HND3	A0A060HND3	A0A060HND3	ABC uptake transporter, substrate-binding protein	NVIE_024150	NVIE_024150	NVIE_RS11570	1	8	8	8	15.1	364	38.962	14.628	11231000	0	5991500	5239700	0	285310	238170
A0A060HNE0	A0A060HNE0	A0A060HNE0	protein of unknown function	NVIE_027010	NVIE_027010	NVIE_RS12915	1	7	7	7	30.8	133	15.618	77.884	8934000	0	2424500	6509600	0	404080	1084900
A0A060HNG6	A0A060HNG6	A0A060HNG6	ammonia monooxygenase subunit A	amoA	NVIE_027270	NVIE_RS13055	1	17	17	17	32.4	216	24.377	323.31	587320000	0	100980000	486340000	0	14425000	81056000
A0A060HNS7;A0A060HLS1	A0A060HNS7;A0A060HLS1	A0A060HNS7	ammonia monooxygenase, subunit C	amoC6	NVIE_028540	NVIE_RS13625	2	31	31	18	70.1	187	21.113	323.31	10311000000	1503300000	1022900000	7784700000	250550000	146130000	1556900000
A0A060HP65	A0A060HP65	A0A060HP65	hypothetical protein	NVIE_011250	NVIE_011250	NVIE_RS05435	1	3	3	3	19.7	127	14.685	40.749	1623900	0	0	1623900	0	0	541310
A0A060HPG5	A0A060HPG5	A0A060HPG5	putative heme-copper oxidase subunit II	coxB	NVIE_027530	NVIE_RS13180	1	7	7	7	32.5	163	18.086	42.791	54384000	0	32366000	22018000	0	3596300	2752200
A0A060HPR4	A0A060HPR4	A0A060HPR4	ABC efflux transporter, FtsX-domain permease protein	NVIE_028560	NVIE_028560	NVIE_RS13630	1	2	2	2	5	416	44.217	2.0764	4345100	0	3835400	509660	0	159810	33978
A0A060HPV4	A0A060HPV4	A0A060HPV4	archaeal NusA family KH domain containing protein	NVIE_013480	NVIE_013480	NVIE_RS06525	1	3	3	3	13.8	159	17.466	4.6584	2008500	0	0	2008500	0	0	200850
A0A060HPV9	A0A060HPV9	A0A060HPV9	protein of unknown function	NVIE_013530	NVIE_013530	NVIE_RS06550	1	16	16	16	43.2	271	28.701	323.31	139360000	0	77428000	61934000	0	4301500	6881500
A0A060HPY9	A0A060HPY9	A0A060HPY9	hypothetical protein	NVIE_029170	NVIE_029170	NVIE_RS13955	1	1	1	1	8.2	110	11.089	11.938	6582300	0	0	6582300	0	0	1316500
A0A060HQ44	A0A060HQ44	A0A060HQ44	exported protein of unknown function	NVIE_1457	NVIE_1457	NVIE_RS06950	1	1	1	1	5.2	251	25.833	1.7178	596490	0	0	596490	0	0	59649
A0A060HQ49	A0A060HQ49	A0A060HQ49	exported protein of unknown function	NVIE_014350	NVIE_014350	NVIE_RS06975	1	1	1	1	6.5	186	19.53	2.6718	967940	0	967940	0	0	80662	0
A0A060HQC1	A0A060HQC1	A0A060HQC1	RDD family protein	NVIE_011420	NVIE_011420	NVIE_RS05525	1	4	4	4	26.3	171	19.111	11.426	9514500	443560	0	9070900	221780	0	1133900
A0A060HQE0	A0A060HQE0	A0A060HQE0	ammonia monooxygenase subunit C	amoC3	NVIE_011560	NVIE_RS05580	1	15	2	2	43.9	187	21.112	5.6018	78301000	0	76151000	2150300	0	10879000	430070
A0A060HQG4	A0A060HQG4	A0A060HQG4	NADH-quinone oxidoreductase subunit C	nuoC	NVIE_1185	NVIE_RS05630	1	1	1	1	4	223	24.507	3.4966	0	0	0	0	0	0	0
A0A060HQV1	A0A060HQV1	A0A060HQV1	protein of unknown function	NVIE_013120	NVIE_013120	NVIE_RS06360	1	5	5	5	30.9	165	17.976	323.31	16850000	0	4693100	12157000	0	426650	1350700
A0A060HR70	A0A060HR70	A0A060HR70	putative signal peptidase I	NVIE_017480	NVIE_017480	NVIE_RS08510	1	1	1	1	6.4	188	20.338	2.6052	1039600	0	0	1039600	0	0	94513
A0A060HS03	A0A060HS03	A0A060HS03	surface associated S-layer protein	NVIE_016740	NVIE_016740	NVIE_RS08145	1	21	21	21	15.6	1202	124.34	272.31	107900000	1858300	20095000	85951000	142950	291230	1910000
A0A060HSE2	A0A060HSE2	A0A060HSE2	hypothetical protein	NVIE_018270	NVIE_018270	NVIE_RS08870	1	6	6	6	41.3	143	15.468	54.896	3434000	300180	0	3133900	33353	0	447690
A0A060HSG7	A0A060HSG7	A0A060HSG7	conserved membrane protein of unknown function	NVIE_1898	NVIE_1898	NVIE_RS09010	1	2	2	2	16.1	193	20.342	31.402	2183900	0	0	2183900	#NUM!	0	727980
A0A060HSK5	A0A060HSK5	A0A060HSK5	hypothetical protein	NVIE_018900	NVIE_018900	NVIE_RS09200	1	1	1	1	4.1	172	18.749	1.4307	1002100	0	0	1002100	0	0	334030
A0A060HSR2	A0A060HSR2	A0A060HSR2	hypothetical protein	NVIE_022400	NVIE_022400	NVIE_RS10770	1	10	10	10	46.5	172	19.071	179.18	55998000	0	26367000	29630000	0	3766800	7407600
A0A060HTL8	A0A060HTL8	A0A060HTL8	30S ribosomal protein S6e	rps6e	NVIE_025310	NVIE_RS12100	1	2	2	2	12.7	142	14.886	4.2801	2514500	0	0	2514500	0	0	279390
A0A060HTV1	A0A060HTV1	A0A060HTV1	hypothetical protein	NVIE_022600	NVIE_022600	NVIE_RS10865	1	1	1	1	4.1	170	17.757	17.334	35530000	0	35530000	0	0	4441300	0
A0A060HTY0	A0A060HTY0	A0A060HTY0	archaeal A1A0-type ATP synthase, subunit C	atpC	NVIE_022990	NVIE_RS11020	1	4	4	4	9.9	353	39.309	10.901	3593600	0	0	3593600	0	0	179680
A0A060HU95	A0A060HU95	A0A060HU95	ABC uptake transporter, permease protein	NVIE_024170	NVIE_024170	NVIE_RS11580	1	1	1	1	2.9	277	30.07	2.0052	635950	0	0	635950	0	0	79494
A0A060HUF2	A0A060HUF2	A0A060HUF2	ABC efflux transporter, permease protein	NVIE_024680	NVIE_024680	NVIE_RS11830	1	2	2	2	8.2	255	27.177	1.8537	195810000	0	195810000	0	0	17801000	0
A0A060HUM0	A0A060HUM0	A0A060HUM0	exported protein of unknown function	NVIE_028570	NVIE_028570	NVIE_RS13635	1	1	1	1	1.3	599	62.25	2.4653	552610	0	0	552610	0	0	46051
A0A060HUZ2	A0A060HUZ2	A0A060HUZ2	blue (Type 1) copper domain-containing protein	NVIE_029580	NVIE_029580	NVIE_RS14145	1	6	6	6	50	170	18.033	197.51	25460000	0	3669500	21791000	0	407720	3112900
A0A060HV73	A0A060HV73	A0A060HV73	putative type VI secretion system effector hcp1 - like protein	NVIE_026580	NVIE_026580	NVIE_RS12700	1	1	1	1	5.2	212	21.852	1.835	0	0	0	0	0	0	0
A0A060HVG4	A0A060HVG4	A0A060HVG4	putative blue (Type 1) copper domain protein	NVIE_027550	NVIE_027550	NVIE_RS13190	1	1	1	1	4.2	284	28.908	4.21	900160	0	0	900160	0	0	150030
A0A060HVK9	A0A060HVK9	A0A060HVK9	protein of unknown function	NVIE_028180	NVIE_028180	NVIE_RS13465	1	6	6	6	30.5	174	17.942	126.35	15498000	331400	5797500	9369200	82850	579750	1873800
A0A060HVN7	A0A060HVN7	A0A060HVN7	ammonia monooxygenase subunit B	amoB	NVIE_028430	NVIE_RS13575	1	28	28	28	63.8	185	20.295	323.31	747340000	1892100	584560000	160890000	378430	64951000	22985000
A0A060HVR2	A0A060HVR2	A0A060HVR2	HPP family protein (modular protein)	NVIE_028670	NVIE_028670	NVIE_RS13690	1	1	1	1	4.4	206	21.407	2.8783	549530	0	0	549530	#NUM!	0	183180
A0A060HVT4	A0A060HVT4	A0A060HVT4	3-demethylubiquinone-9 3-methyltransferase (modular protein)	NVIE_028870	NVIE_028870	NVIE_RS13785	1	2	2	2	9.4	159	18.164	2.6575	22241000	0	20682000	1559200	0	2585200	173250
A0A060HVY1	A0A060HVY1	A0A060HVY1	50S ribosomal protein L11p	rpl11p	NVIE_029240	NVIE_RS13985	1	4	4	4	30	160	16.359	13.135	4913800	0	0	4913800	0	0	701970
A0A060HW07	A0A060HW07	A0A060HW07	conserved exported protein of unknown function	NVIE_029440	NVIE_029440	NVIE_RS14085	1	9	9	9	47.1	170	18.764	142.89	98444000	2857100	56740000	38847000	714280	5158200	7769400

## Sheet: Table_S6 AmoC Peptides
Sequence	N-term cleavage window	C-term cleavage window	Amino acid before	First amino acid	Second amino acid	Second last amino acid	Last amino acid	Amino acid after	A Count	R Count	N Count	D Count	C Count	Q Count	E Count	G Count	H Count	I Count	L Count	K Count	M Count	F Count	P Count	S Count	T Count	W Count	Y Count	V Count	U Count	O Count	Length	Missed cleavages (GluC)	Missed cleavages (Chymotrypsin+)	Missed cleavages (Trypsin/P)	Mass	Proteins	Leading razor protein	Start position	End position	Unique (Groups)	Unique (Proteins)	Charges	PEP	Score	Experiment B7_gluc	Experiment D7_chym	Experiment F7_tryp	Intensity	Intensity B7_gluc
ALEGKLY	ETPAKNPYVAELYKLALEGKLYSRSIP___	YVAELYKLALEGKLYSRSIP__________	L	A	L	L	Y	S	1	0	0	0	0	0	1	1	0	0	2	1	0	0	0	0	0	0	1	0	0	0	7	1	2	1	792.438	tr|A0A060HM27|A0A060HM27_9ARCH;tr|A0A060HCH5|A0A060HCH5_9ARCH;tr|A0A060HT58|A0A060HT58_9ARCH;tr|A0A060HNS7|A0A060HNS7_9ARCH;tr|A0A060HLS1|A0A060HLS1_9ARCH;tr|A0A060HQE0|A0A060HQE0_9ARCH	tr|A0A060HNS7|A0A060HNS7_9ARCH	176	182	no	no	2	0.0081879	80.462		1		257330000	0
ALIPSLIPK	______________________________	______________________________	M	A	L	P	K	E	1	0	0	0	0	0	0	0	0	2	2	1	0	0	2	1	0	0	0	0	0	0	9	0	2	0	950.616	tr|A0A060HM27|A0A060HM27_9ARCH	tr|A0A060HM27|A0A060HM27_9ARCH	2	10	yes	yes	2	0.00020909	75.738			1	62488000	0
AQMPALIPK	______________________________	______________________________	M	A	Q	P	K	E	2	0	0	0	0	1	0	0	0	1	1	1	1	0	2	0	0	0	0	0	0	0	9	0	2	0	967.552	tr|A0A060HNS7|A0A060HNS7_9ARCH;tr|A0A060HLS1|A0A060HLS1_9ARCH;tr|A0A060HQE0|A0A060HQE0_9ARCH	tr|A0A060HNS7|A0A060HNS7_9ARCH	2	10	no	no	1;2	3.3408e-10	109.36			8	7016900000	0
AQMPALIPKE	______________________________	______________________________	M	A	Q	K	E	V	2	0	0	0	0	1	1	0	0	1	1	1	1	0	2	0	0	0	0	0	0	0	10	0	2	1	1096.6	tr|A0A060HNS7|A0A060HNS7_9ARCH;tr|A0A060HLS1|A0A060HLS1_9ARCH;tr|A0A060HQE0|A0A060HQE0_9ARCH	tr|A0A060HNS7|A0A060HNS7_9ARCH	2	11	no	no	2	0.0011943	52.579	1			1954500	1954500
AQMPALIPKEVE	______________________________	______________________________	M	A	Q	V	E	I	2	0	0	0	0	1	2	0	0	1	1	1	1	0	2	0	0	0	0	1	0	0	12	1	2	1	1324.71	tr|A0A060HNS7|A0A060HNS7_9ARCH;tr|A0A060HLS1|A0A060HLS1_9ARCH;tr|A0A060HQE0|A0A060HQE0_9ARCH	tr|A0A060HNS7|A0A060HNS7_9ARCH	2	13	no	no	2	3.5662e-63	147.62	3			96552000	96552000
ARLVELGAETPAKNPY	VVAFMGALAYVVRVYARLVELGAETPAKNP	RLVELGAETPAKNPYVAELYKLALEGKLYS	Y	A	R	P	Y	V	3	1	1	0	0	0	2	1	0	0	2	1	0	0	2	0	1	0	1	1	0	0	16	2	2	2	1727.92	tr|A0A060HNS7|A0A060HNS7_9ARCH;tr|A0A060HLS1|A0A060HLS1_9ARCH	tr|A0A060HNS7|A0A060HNS7_9ARCH	153	168	yes	no	3	7.4608e-25	108.63		3		370720000	0
ARMVELQQETPAKNPY	VVAFMGALAYVVRVYARMVELQQETPAKNP	RMVELQQETPAKNPYVAEMYKLALEGKLYS	Y	A	R	P	Y	V	2	1	1	0	0	2	2	0	0	0	1	1	1	0	2	0	1	0	1	1	0	0	16	2	2	2	1873.94	tr|A0A060HM27|A0A060HM27_9ARCH;tr|A0A060HCH5|A0A060HCH5_9ARCH	tr|A0A060HM27|A0A060HM27_9ARCH	153	168	yes	no	3	2.3099e-25	115.8		1		15868000	0
AYVVRVY	WMFNMGVVVAFMGALAYVVRVYARLVELGA	VVAFMGALAYVVRVYARLVELGAETPAKNP	L	A	Y	V	Y	A	1	1	0	0	0	0	0	0	0	0	0	0	0	0	0	0	0	0	2	3	0	0	7	0	1	1	868.481	tr|A0A060HM27|A0A060HM27_9ARCH;tr|A0A060HCH5|A0A060HCH5_9ARCH;tr|A0A060HNS7|A0A060HNS7_9ARCH;tr|A0A060HLS1|A0A060HLS1_9ARCH;tr|A0A060HQE0|A0A060HQE0_9ARCH	tr|A0A060HNS7|A0A060HNS7_9ARCH	146	152	no	no	2	9.7558e-08	105.42		1		6989800	0
DRRVPIL	HFVALPVGWGMVAIYDRRVPILRGPGNSMN	GWGMVAIYDRRVPILRGPGNSMNTGLKLTI	Y	D	R	I	L	R	0	2	0	1	0	0	0	0	0	1	1	0	0	0	1	0	0	0	0	1	0	0	7	0	0	2	867.529	tr|A0A060HNS7|A0A060HNS7_9ARCH	tr|A0A060HNS7|A0A060HNS7_9ARCH	79	85	yes	yes	2	0.020246	78.616		1		87083000	0
DRRVPILRGPGNSM	HFVALPVGWGMVAIYDRRVPILRGPGNSMN	YDRRVPILRGPGNSMNTGLKLTIIGYLATM	Y	D	R	S	M	N	0	3	1	1	0	0	0	2	0	1	1	0	1	0	2	1	0	0	0	1	0	0	14	0	1	3	1566.84	tr|A0A060HNS7|A0A060HNS7_9ARCH	tr|A0A060HNS7|A0A060HNS7_9ARCH	79	92	yes	yes	3	0.00017479	60.401		1		59391000	0
DRRVPILRGPGNSMNTGL	HFVALPVGWGMVAIYDRRVPILRGPGNSMN	VPILRGPGNSMNTGLKLTIIGYLATMFTIG	Y	D	R	G	L	K	0	3	2	1	0	0	0	3	0	1	2	0	1	0	2	1	1	0	0	1	0	0	18	0	2	3	1952.04	tr|A0A060HNS7|A0A060HNS7_9ARCH	tr|A0A060HNS7|A0A060HNS7_9ARCH	79	96	yes	yes	3;4	2.8618e-05	43.37		2		28864000	0
EVEIQRLK	______________________________	MPALIPKEVEIQRLKKIYIMVIMLGSIAAS	K	E	V	L	K	K	0	1	0	0	0	1	2	0	0	1	1	1	0	0	0	0	0	0	0	1	0	0	8	2	1	1	1013.59	tr|A0A060HM27|A0A060HM27_9ARCH;tr|A0A060HNS7|A0A060HNS7_9ARCH;tr|A0A060HLS1|A0A060HLS1_9ARCH;tr|A0A060HQE0|A0A060HQE0_9ARCH	tr|A0A060HNS7|A0A060HNS7_9ARCH	11	18	no	no	2	0.0087564	44.692			1	0	0
GAETPAKNPY	ALAYVVRVYARLVELGAETPAKNPYVAELY	RLVELGAETPAKNPYVAELYKLALEGKLYS	L	G	A	P	Y	V	2	0	1	0	0	0	1	1	0	0	0	1	0	0	2	0	1	0	1	0	0	0	10	1	0	1	1046.5	tr|A0A060HNS7|A0A060HNS7_9ARCH;tr|A0A060HLS1|A0A060HLS1_9ARCH	tr|A0A060HNS7|A0A060HNS7_9ARCH	159	168	yes	no	2	1.2739e-29	133.58		1		60638000	0
GAETPAKNPYVAELY	ALAYVVRVYARLVELGAETPAKNPYVAELY	GAETPAKNPYVAELYKLALEGKLYSRSIP_	L	G	A	L	Y	K	3	0	1	0	0	0	2	1	0	0	1	1	0	0	2	0	1	0	2	1	0	0	15	2	2	1	1621.8	tr|A0A060HNS7|A0A060HNS7_9ARCH;tr|A0A060HLS1|A0A060HLS1_9ARCH	tr|A0A060HNS7|A0A060HNS7_9ARCH	159	173	yes	no	2	1.2336e-13	99.215		1		11114000	0
GKLYSRSIP	AKNPYVAELYKLALEGKLYSRSIP______	YKLALEGKLYSRSIP_______________	E	G	K	I	P	-	0	1	0	0	0	0	0	1	0	1	1	1	0	0	1	2	0	0	1	0	0	0	9	0	2	2	1019.58	tr|A0A060HM27|A0A060HM27_9ARCH;tr|A0A060HCH5|A0A060HCH5_9ARCH;tr|A0A060HT58|A0A060HT58_9ARCH;tr|A0A060HNS7|A0A060HNS7_9ARCH;tr|A0A060HLS1|A0A060HLS1_9ARCH;tr|A0A060HQE0|A0A060HQE0_9ARCH	tr|A0A060HNS7|A0A060HNS7_9ARCH	179	187	no	no	2	0.0074552	59.245	12			2189300	2189300
GPGNSMNTGLK	WGMVAIYDRRVPILRGPGNSMNTGLKLTII	PILRGPGNSMNTGLKLTIIGYLATMFTIGV	R	G	P	L	K	L	0	0	2	0	0	0	0	3	0	0	1	1	1	0	1	1	1	0	0	0	0	0	11	0	2	0	1074.51	tr|A0A060HM27|A0A060HM27_9ARCH;tr|A0A060HCH5|A0A060HCH5_9ARCH;tr|A0A060HNS7|A0A060HNS7_9ARCH;tr|A0A060HLS1|A0A060HLS1_9ARCH	tr|A0A060HNS7|A0A060HNS7_9ARCH	87	97	no	no	2	1.3683e-133	222.28			5	715910000	0
GPNNSMNTGLK	WGMVAIYDRKVPILRGPNNSMNTGLKLTIL	PILRGPNNSMNTGLKLTILGYLATMFTIGV	R	G	P	L	K	L	0	0	3	0	0	0	0	2	0	0	1	1	1	0	1	1	1	0	0	0	0	0	11	0	2	0	1131.53	tr|A0A060HQE0|A0A060HQE0_9ARCH	tr|A0A060HQE0|A0A060HQE0_9ARCH	87	97	yes	yes	2	3.3855e-05	72.928			3	2150300	0
HQTAIRDSAF	IAASVEVDNFVDGSLHQTAIRDSAFTPAHW	VDGSLHQTAIRDSAFTPAHWWLYSHFVALP	L	H	Q	A	F	T	2	1	0	1	0	1	0	0	1	1	0	0	0	1	0	1	1	0	0	0	0	0	10	0	0	1	1144.56	tr|A0A060HNS7|A0A060HNS7_9ARCH;tr|A0A060HLS1|A0A060HLS1_9ARCH	tr|A0A060HNS7|A0A060HNS7_9ARCH	45	54	yes	no	2	2.4392e-29	129.85		1		18538000	0
KLALEGKL	GAETPAKNPYVAELYKLALEGKLYSRSIP_	PYVAELYKLALEGKLYSRSIP_________	Y	K	L	K	L	Y	1	0	0	0	0	0	1	1	0	0	3	2	0	0	0	0	0	0	0	0	0	0	8	1	2	2	870.554	tr|A0A060HM27|A0A060HM27_9ARCH;tr|A0A060HCH5|A0A060HCH5_9ARCH;tr|A0A060HT58|A0A060HT58_9ARCH;tr|A0A060HNS7|A0A060HNS7_9ARCH;tr|A0A060HLS1|A0A060HLS1_9ARCH;tr|A0A060HQE0|A0A060HQE0_9ARCH	tr|A0A060HNS7|A0A060HNS7_9ARCH	174	181	no	no	2	1.2245e-27	129.72		1		2346400	0
KLTILGY	VPILRGPNNSMNTGLKLTILGYLATMFTIG	NNSMNTGLKLTILGYLATMFTIGVNELWHF	L	K	L	G	Y	L	0	0	0	0	0	0	0	1	0	1	2	1	0	0	0	0	1	0	1	0	0	0	7	0	2	1	806.49	tr|A0A060HQE0|A0A060HQE0_9ARCH	tr|A0A060HQE0|A0A060HQE0_9ARCH	97	103	yes	yes	2	0.0018745	86.086		1		76151000	0
LGAETPAKNPYVAE	GALAYVVRVYARLVELGAETPAKNPYVAEL	ELGAETPAKNPYVAELYKLALEGKLYSRSI	E	L	G	A	E	L	3	0	1	0	0	0	2	1	0	0	1	1	0	0	2	0	1	0	1	1	0	0	14	1	2	1	1458.74	tr|A0A060HNS7|A0A060HNS7_9ARCH;tr|A0A060HLS1|A0A060HLS1_9ARCH	tr|A0A060HNS7|A0A060HNS7_9ARCH	158	171	yes	no	2	0.00021899	59.542	1			0	0
LQQETPAKNPYVAE	GALAYVVRVYARMVELQQETPAKNPYVAEM	ELQQETPAKNPYVAEMYKLALEGKLYSRSI	E	L	Q	A	E	M	2	0	1	0	0	2	2	0	0	0	1	1	0	0	2	0	1	0	1	1	0	0	14	1	2	1	1586.79	tr|A0A060HM27|A0A060HM27_9ARCH;tr|A0A060HCH5|A0A060HCH5_9ARCH	tr|A0A060HM27|A0A060HM27_9ARCH	158	171	yes	no	2	2.4604e-55	142.08	1			1747100	1747100
LVELGAETPAK	AFMGALAYVVRVYARLVELGAETPAKNPYV	VYARLVELGAETPAKNPYVAELYKLALEGK	R	L	V	A	K	N	2	0	0	0	0	0	2	1	0	0	2	1	0	0	1	0	1	0	0	1	0	0	11	2	2	0	1126.62	tr|A0A060HNS7|A0A060HNS7_9ARCH;tr|A0A060HLS1|A0A060HLS1_9ARCH	tr|A0A060HNS7|A0A060HNS7_9ARCH	155	165	yes	no	2	6.5651e-53	129.38			14	13652000	0
LVELGAETPAKNPYVAELYK	AFMGALAYVVRVYARLVELGAETPAKNPYV	AETPAKNPYVAELYKLALEGKLYSRSIP__	R	L	V	Y	K	L	3	0	1	0	0	0	3	1	0	0	3	2	0	0	2	0	1	0	2	2	0	0	20	3	5	1	2204.17	tr|A0A060HNS7|A0A060HNS7_9ARCH;tr|A0A060HLS1|A0A060HLS1_9ARCH	tr|A0A060HNS7|A0A060HNS7_9ARCH	155	174	yes	no	3	3.246e-84	181.88			1	38254000	0
LYKLALE	ELGAETPAKNPYVAELYKLALEGKLYSRSI	AKNPYVAELYKLALEGKLYSRSIP______	E	L	Y	L	E	G	1	0	0	0	0	0	1	0	0	0	3	1	0	0	0	0	0	0	1	0	0	0	7	0	4	1	848.501	tr|A0A060HNS7|A0A060HNS7_9ARCH;tr|A0A060HLS1|A0A060HLS1_9ARCH	tr|A0A060HNS7|A0A060HNS7_9ARCH	172	178	yes	no	2	5.0417e-29	125.08	5			1402600000	1402600000
MVELQQETPAK	AFMGALAYVVRVYARMVELQQETPAKNPYV	VYARMVELQQETPAKNPYVAEMYKLALEGK	R	M	V	A	K	N	1	0	0	0	0	2	2	0	0	0	1	1	1	0	1	0	1	0	0	1	0	0	11	2	2	0	1272.64	tr|A0A060HM27|A0A060HM27_9ARCH;tr|A0A060HCH5|A0A060HCH5_9ARCH	tr|A0A060HM27|A0A060HM27_9ARCH	155	165	yes	no	2	9.9531e-115	213.8			5	92635000	0
MVELQQETPAKNPYVAEMYK	AFMGALAYVVRVYARMVELQQETPAKNPYV	QETPAKNPYVAEMYKLALEGKLYSRSIP__	R	M	V	Y	K	L	2	0	1	0	0	2	3	0	0	0	1	2	2	0	2	0	1	0	2	2	0	0	20	3	5	1	2368.14	tr|A0A060HM27|A0A060HM27_9ARCH;tr|A0A060HCH5|A0A060HCH5_9ARCH	tr|A0A060HM27|A0A060HM27_9ARCH	155	174	yes	no	3	6.9222e-15	92.474			1	1261900	0
MYKLALE	ELQQETPAKNPYVAEMYKLALEGKLYSRSI	AKNPYVAEMYKLALEGKLYSRSIP______	E	M	Y	L	E	G	1	0	0	0	0	0	1	0	0	0	2	1	1	0	0	0	0	0	1	0	0	0	7	0	4	1	866.457	tr|A0A060HM27|A0A060HM27_9ARCH;tr|A0A060HCH5|A0A060HCH5_9ARCH;tr|A0A060HT58|A0A060HT58_9ARCH;tr|A0A060HQE0|A0A060HQE0_9ARCH	tr|A0A060HM27|A0A060HM27_9ARCH	172	178	no	no	1;2	4.7392e-05	84.359	3			35262000	35262000
NMGVVVAF	WFVEEIFSVPNHWMFNMGVVVAFMGALAYV	VPNHWMFNMGVVVAFMGALAYVVRVYARLV	F	N	M	A	F	M	1	0	1	0	0	0	0	1	0	0	0	0	1	1	0	0	0	0	0	3	0	0	8	0	1	0	835.426	tr|A0A060HM27|A0A060HM27_9ARCH;tr|A0A060HCH5|A0A060HCH5_9ARCH;tr|A0A060HNS7|A0A060HNS7_9ARCH;tr|A0A060HLS1|A0A060HLS1_9ARCH;tr|A0A060HQE0|A0A060HQE0_9ARCH	tr|A0A060HNS7|A0A060HNS7_9ARCH	134	141	no	no	1;2	0.0042578	74.517		2		37225000	0
NMGVVVAFM	WFVEEIFSVPNHWMFNMGVVVAFMGALAYV	PNHWMFNMGVVVAFMGALAYVVRVYARLVE	F	N	M	F	M	G	1	0	1	0	0	0	0	1	0	0	0	0	2	1	0	0	0	0	0	3	0	0	9	0	2	0	966.467	tr|A0A060HM27|A0A060HM27_9ARCH;tr|A0A060HCH5|A0A060HCH5_9ARCH;tr|A0A060HNS7|A0A060HNS7_9ARCH;tr|A0A060HLS1|A0A060HLS1_9ARCH;tr|A0A060HQE0|A0A060HQE0_9ARCH	tr|A0A060HNS7|A0A060HNS7_9ARCH	134	142	no	no	2	1.4655e-05	90.986		1		2838100	0
NPYVAELYK	VYARLVELGAETPAKNPYVAELYKLALEGK	AETPAKNPYVAELYKLALEGKLYSRSIP__	K	N	P	Y	K	L	1	0	1	0	0	0	1	0	0	0	1	1	0	0	1	0	0	0	2	1	0	0	9	1	3	0	1095.56	tr|A0A060HNS7|A0A060HNS7_9ARCH;tr|A0A060HLS1|A0A060HLS1_9ARCH	tr|A0A060HNS7|A0A060HNS7_9ARCH	166	174	yes	no	2	9.5857e-170	199.7			51	0	0
NPYVAEMYK	VYARMVELQQETPAKNPYVAEMYKLALEGK	QETPAKNPYVAEMYKLALEGKLYSRSIP__	K	N	P	Y	K	L	1	0	1	0	0	0	1	0	0	0	0	1	1	0	1	0	0	0	2	1	0	0	9	1	3	0	1113.52	tr|A0A060HM27|A0A060HM27_9ARCH;tr|A0A060HCH5|A0A060HCH5_9ARCH;tr|A0A060HQE0|A0A060HQE0_9ARCH	tr|A0A060HM27|A0A060HM27_9ARCH	166	174	no	no	2	3.5495e-28	150.24			2	155630000	0
NTGLKLTIIGY	YDRRVPILRGPGNSMNTGLKLTIIGYLATM	GNSMNTGLKLTIIGYLATMFTIGVNEMWHF	M	N	T	G	Y	L	0	0	1	0	0	0	0	2	0	2	2	1	0	0	0	0	2	0	1	0	0	0	11	0	2	1	1191.69	tr|A0A060HNS7|A0A060HNS7_9ARCH	tr|A0A060HNS7|A0A060HNS7_9ARCH	93	103	yes	yes	2	3.8475e-16	110.47		1		1601000	0
QQETPAKNPY	ALAYVVRVYARMVELQQETPAKNPYVAEMY	RMVELQQETPAKNPYVAEMYKLALEGKLYS	L	Q	Q	P	Y	V	1	0	1	0	0	2	1	0	0	0	0	1	0	0	2	0	1	0	1	0	0	0	10	1	0	1	1174.56	tr|A0A060HM27|A0A060HM27_9ARCH;tr|A0A060HCH5|A0A060HCH5_9ARCH	tr|A0A060HM27|A0A060HM27_9ARCH	159	168	yes	no	2	2.4798e-29	129.72		1		5959600	0
RGPGNSMNTGL	GWGMVAIYDRRVPILRGPGNSMNTGLKLTI	VPILRGPGNSMNTGLKLTIIGYLATMFTIG	L	R	G	G	L	K	0	1	2	0	0	0	0	3	0	0	1	0	1	0	1	1	1	0	0	0	0	0	11	0	1	1	1102.52	tr|A0A060HM27|A0A060HM27_9ARCH;tr|A0A060HCH5|A0A060HCH5_9ARCH;tr|A0A060HNS7|A0A060HNS7_9ARCH;tr|A0A060HLS1|A0A060HLS1_9ARCH	tr|A0A060HNS7|A0A060HNS7_9ARCH	86	96	no	no	2	2.2202e-11	103.82		1		13523000	0
RGPGNSMNTGLKL	GWGMVAIYDRRVPILRGPGNSMNTGLKLTI	ILRGPGNSMNTGLKLTIIGYLATMFTIGVN	L	R	G	K	L	T	0	1	2	0	0	0	0	3	0	0	2	1	1	0	1	1	1	0	0	0	0	0	13	0	2	2	1343.7	tr|A0A060HNS7|A0A060HNS7_9ARCH	tr|A0A060HNS7|A0A060HNS7_9ARCH	86	98	yes	yes	2	0.00061196	59.067		1		1462300	0
SHFVALPVGW	AIRDSAFTPAHWWLYSHFVALPVGWGMVAI	HWWLYSHFVALPVGWGMVAIYDRRVPILRG	Y	S	H	G	W	G	1	0	0	0	0	0	0	1	1	0	1	0	0	1	1	1	0	1	0	2	0	0	10	0	2	0	1111.58	tr|A0A060HNS7|A0A060HNS7_9ARCH;tr|A0A060HQE0|A0A060HQE0_9ARCH	tr|A0A060HNS7|A0A060HNS7_9ARCH	63	72	no	no	2	1.4397e-29	128.57		1		6498800	0
TIGVNEMW	TGLKLTIIGYLATMFTIGVNEMWHFWFVEE	GYLATMFTIGVNEMWHFWFVEEIFSVPNHW	F	T	I	M	W	H	0	0	1	0	0	0	1	1	0	1	0	0	1	0	0	0	1	1	0	1	0	0	8	1	1	0	948.438	tr|A0A060HNS7|A0A060HNS7_9ARCH	tr|A0A060HNS7|A0A060HNS7_9ARCH	109	116	yes	yes	2	0.01001	60.788		1		3498400	0
VDGSLHQTAIRDSAF	IMLGSIAASVEVDNFVDGSLHQTAIRDSAF	VDGSLHQTAIRDSAFTPAHWWLYSHFVALP	F	V	D	A	F	T	2	1	0	2	0	1	0	1	1	1	1	0	0	1	0	2	1	0	0	1	0	0	15	0	1	1	1615.8	tr|A0A060HNS7|A0A060HNS7_9ARCH;tr|A0A060HLS1|A0A060HLS1_9ARCH	tr|A0A060HNS7|A0A060HNS7_9ARCH	40	54	yes	no	2;3	2.7799e-29	123.72		3		37923000	0
VDGSLHQTAIRDSAFTPAHW	IMLGSIAASVEVDNFVDGSLHQTAIRDSAF	HQTAIRDSAFTPAHWWLYSHFVALPVGWGM	F	V	D	H	W	W	3	1	0	2	0	1	0	1	2	1	1	0	0	1	1	2	2	1	0	1	0	0	20	0	2	1	2208.07	tr|A0A060HNS7|A0A060HNS7_9ARCH;tr|A0A060HLS1|A0A060HLS1_9ARCH	tr|A0A060HNS7|A0A060HNS7_9ARCH	40	59	yes	no	3	0.0030831	27.324		1		421920	0
VELGAETPAKNPY	FMGALAYVVRVYARLVELGAETPAKNPYVA	RLVELGAETPAKNPYVAELYKLALEGKLYS	L	V	E	P	Y	V	2	0	1	0	0	0	2	1	0	0	1	1	0	0	2	0	1	0	1	1	0	0	13	2	1	1	1387.7	tr|A0A060HNS7|A0A060HNS7_9ARCH;tr|A0A060HLS1|A0A060HLS1_9ARCH	tr|A0A060HNS7|A0A060HNS7_9ARCH	156	168	yes	no	2	1.2011e-139	199.68		1		14926000	0
[truncated: 12 more columns]

## Sheet: Table_S7 AmoC Coverage
Note: Capitalized, red amino acids represent regions identified for each AmoC homolog based on mass spectrometery results from MaxQuant.
Chymotrypsin Digestion
Protein Name	Percent Coverage	Protein Residue Count	Protein Sequence
tr|A0A060HM27|A0A060HM27_9ARCH_amoC1	27.807	187	malipslipkeveiqrlkkiyvffivlasialsveidnfvdgslhqtsirdsaftpahwwlyshfialpvgwgmvamydrrvpvlRGPGNSMNTGLkitiigylatmftvgvnemwhfwmveeifsvpnhwmfNMGVVVAFMgalAYVVRVYARMVELQQETPAKNPYvaemyKLALEGKLYsrsip
tr|A0A060HCH5|A0A060HCH5_9ARCH_amoC2	27.807	187	maqipllipkevevqrlkkiyimvivlaqialsveidnfvdgslhqtsirdsaftpahwwlyshfialpvgwgmvamydrrvpvlRGPGNSMNTGLkitiigylatmftvgvnemwhfwmveeifsvpnhwmfNMGVVVAFMgalAYVVRVYARMVELQQETPAKNPYvaemyKLALEGKLYsrsip
tr|A0A060HQE0|A0A060HQE0_9ARCH_amoC3	22.46	187	maqmpalipkeveiqrlkkiyimvimlgsiaasvevdnfvdgslhqtsirdsaftpahwwlySHFVALPVGWgmvaiydrkvpilrgpnnsmntglKLTILGYlatmftigvnelwhfwfveeifavpnhwmfNMGVVVAFMgalAYVVRVYarlvelgaeapaknpyvaemyKLALEGKLYsrsip
tr|A0A060HLS1|A0A060HLS1_9ARCH_amoC4	41.176	187	maqmpalipkeveiqrlkkiyifviclgsiaasvevdnfVDGSLHQTAIRDSAFTPAHWwlyshfvalpigwgmvamydrrvpvlRGPGNSMNTGLkitiigylatmftigvnelwhfwfveeifsvpnhwmfNMGVVVAFMgalAYVVRVYARLVELGAETPAKNPYVAELYKLALEGKLYsrsip
tr|A0A060HT58|A0A060HT58_9ARCH_amoC5	4.813	187	maqipslipkeleiqrlkriyimiivmisvmasaelgyfvdtslnqtiirdsaftpanwwlystlialplgwgiiaiydrrvpimrgpgnalntglkmaiigytasmfaigvnelwhfwfveeifavpphwifnmgiflaligslaylvrvyarlvelgsemparnphvaemyKLALEGKLYsrsip
tr|A0A060HNS7|A0A060HNS7_9ARCH_amoC6	58.289	187	maqmpalipkeveiqrlkkiyimvimlgsiaasvevdnfVDGSLHQTAIRDSAFTPAHWwlySHFVALPVGWgmvaiyDRRVPILRGPGNSMNTGLKLTIIGYlatmfTIGVNEMWhfwfveeifsvpnhwmfNMGVVVAFMgalAYVVRVYARLVELGAETPAKNPYVAELYKLALEGKLYsrsip
Trypsin Digestion
Protein Name	Percent Coverage	Protein Residue Count	Protein Sequence
tr|A0A060HM27|A0A060HM27_9ARCH_amoC1	21.39	187	mALIPSLIPKeveiqrlkkiyvffivlasialsveidnfvdgslhqtsirdsaftpahwwlyshfialpvgwgmvamydrrvpvlrGPGNSMNTGLKitiigylatmftvgvnemwhfwmveeifsvpnhwmfnmgvvvafmgalayvvrvyarMVELQQETPAKNPYVAEMYKlalegklysrsip
tr|A0A060HCH5|A0A060HCH5_9ARCH_amoC2	16.578	187	maqipllipkevevqrlkkiyimvivlaqialsveidnfvdgslhqtsirdsaftpahwwlyshfialpvgwgmvamydrrvpvlrGPGNSMNTGLKitiigylatmftvgvnemwhfwmveeifsvpnhwmfnmgvvvafmgalayvvrvyarMVELQQETPAKNPYVAEMYKlalegklysrsip
tr|A0A060HQE0|A0A060HQE0_9ARCH_amoC3	15.508	187	mAQMPALIPKeveiqrlkkiyimvimlgsiaasvevdnfvdgslhqtsirdsaftpahwwlyshfvalpvgwgmvaiydrkvpilrGPNNSMNTGLKltilgylatmftigvnelwhfwfveeifavpnhwmfnmgvvvafmgalayvvrvyarlvelgaeapakNPYVAEMYKlalegklysrsip
tr|A0A060HLS1|A0A060HLS1_9ARCH_amoC4	21.39	187	mAQMPALIPKeveiqrlkkiyifviclgsiaasvevdnfvdgslhqtairdsaftpahwwlyshfvalpigwgmvamydrrvpvlrGPGNSMNTGLKitiigylatmftigvnelwhfwfveeifsvpnhwmfnmgvvvafmgalayvvrvyarLVELGAETPAKNPYVAELYKlalegklysrsip
tr|A0A060HT58|A0A060HT58_9ARCH_amoC5	0	187	maqipslipkeleiqrlkriyimiivmisvmasaelgyfvdtslnqtiirdsaftpanwwlystlialplgwgiiaiydrrvpimrgpgnalntglkmaiigytasmfaigvnelwhfwfveeifavpphwifnmgiflaligslaylvrvyarlvelgsemparnphvaemyklalegklysrsip
tr|A0A060HNS7|A0A060HNS7_9ARCH_amoC6	21.39	187	mAQMPALIPKeveiqrlkkiyimvimlgsiaasvevdnfvdgslhqtairdsaftpahwwlyshfvalpvgwgmvaiydrrvpilrGPGNSMNTGLKltiigylatmftigvnemwhfwfveeifsvpnhwmfnmgvvvafmgalayvvrvyarLVELGAETPAKNPYVAELYKlalegklysrsip
GluC Digestion
Protein Name	Percent Coverage	Protein Residue Count	Protein Sequence
tr|A0A060HM27|A0A060HM27_9ARCH_amoC1	16.043	187	malipslipkeveiqrlkkiyvffivlasialsveidnfvdgslhqtsirdsaftpahwwlyshfialpvgwgmvamydrrvpvlrgpgnsmntglkitiigylatmftvgvnemwhfwmveeifsvpnhwmfnmgvvvafmgalayvvrvyarmveLQQETPAKNPYVAEMYKLALEGKLYSRSIP
tr|A0A060HCH5|A0A060HCH5_9ARCH_amoC2	16.043	187	maqipllipkevevqrlkkiyimvivlaqialsveidnfvdgslhqtsirdsaftpahwwlyshfialpvgwgmvamydrrvpvlrgpgnsmntglkitiigylatmftvgvnemwhfwmveeifsvpnhwmfnmgvvvafmgalayvvrvyarmveLQQETPAKNPYVAEMYKLALEGKLYSRSIP
tr|A0A060HQE0|A0A060HQE0_9ARCH_amoC3	14.973	187	mAQMPALIPKEVEiqrlkkiyimvimlgsiaasvevdnfvdgslhqtsirdsaftpahwwlyshfvalpvgwgmvaiydrkvpilrgpnnsmntglkltilgylatmftigvnelwhfwfveeifavpnhwmfnmgvvvafmgalayvvrvyarlvelgaeapaknpyvaeMYKLALEGKLYSRSIP
tr|A0A060HLS1|A0A060HLS1_9ARCH_amoC4	14.973	187	mAQMPALIPKEVEiqrlkkiyifviclgsiaasvevdnfvdgslhqtairdsaftpahwwlyshfvalpigwgmvamydrrvpvlrgpgnsmntglkitiigylatmftigvnelwhfwfveeifsvpnhwmfnmgvvvafmgalayvvrvyarlvelgaetpaknpyvaeLYKLALEGKLYSRSIP
tr|A0A060HT58|A0A060HT58_9ARCH_amoC5	8.556	187	maqipslipkeleiqrlkriyimiivmisvmasaelgyfvdtslnqtiirdsaftpanwwlystlialplgwgiiaiydrrvpimrgpgnalntglkmaiigytasmfaigvnelwhfwfveeifavpphwifnmgiflaligslaylvrvyarlvelgsemparnphvaeMYKLALEGKLYSRSIP
tr|A0A060HNS7|A0A060HNS7_9ARCH_amoC6	14.973	187	mAQMPALIPKEVEiqrlkkiyimvimlgsiaasvevdnfvdgslhqtairdsaftpahwwlyshfvalpvgwgmvaiydrrvpilrgpgnsmntglkltiigylatmftigvnemwhfwfveeifsvpnhwmfnmgvvvafmgalayvvrvyarlvelgaetpaknpyvaeLYKLALEGKLYSRSIP

## Sheet: Table_S8 XL Protein Groups
49+A0A060HD33 = 50 non-contaminant proteins with at least 10 MS/MS counts are used for XL search.
Majority protein IDs	Protein names	Gene names	Fasta headers	Number of proteins	Peptides	Razor + unique peptides	Unique peptides	MS/MS count	Sequence coverage [%]	Mol. weight [kDa]	Score	iBAQ C7_DSSO	Potential contaminant	Only identified by site
A0A060HVN7	Ammonia monooxygenase subunit B	amoB	tr|A0A060HVN7|A0A060HVN7_9ARCH Ammonia monooxygenase subunit B OS=Nitrososphaera viennensis EN76 OX=926571 GN=amoB PE=4 SV=1	1	8	8	8	193	50.8	20.295	323.31	4603200000
A0A060HNG6	Ammonia monooxygenase subunit A	amoA	tr|A0A060HNG6|A0A060HNG6_9ARCH Ammonia monooxygenase subunit A OS=Nitrososphaera viennensis EN76 OX=926571 GN=amoA PE=4 SV=1	1	7	7	7	50	31.9	24.377	172.66	2310000000
A0A060HNS7	Ammonia monooxygenase, subunit C	amoC6	tr|A0A060HNS7|A0A060HNS7_9ARCH Ammonia monooxygenase, subunit C OS=Nitrososphaera viennensis EN76 OX=926571 GN=amoC6 PE=4 SV=1	2	5	5	4	19	29.9	21.113	139.79	528270000
A0A060HKG4	Putative ammonia monooxygenase-associated protein	amoX	tr|A0A060HKG4|A0A060HKG4_9ARCH Putative ammonia monooxygenase-associated protein OS=Nitrososphaera viennensis EN76 OX=926571 GN=amoX PE=4 SV=1	1	2	2	2	18	16.7	10.798	27.832	310230000
A0A060HQE0	Ammonia monooxygenase subunit C	amoC3	tr|A0A060HQE0|A0A060HQE0_9ARCH Ammonia monooxygenase subunit C OS=Nitrososphaera viennensis EN76 OX=926571 GN=amoC3 PE=4 SV=1	1	2	1	0	1	20.9	21.112	7.42	0
A0A060HM27;A0A060HCH5	Ammonia monooxygenase subunit C	amoC1	tr|A0A060HM27|A0A060HM27_9ARCH Ammonia monooxygenase subunit C OS=Nitrososphaera viennensis EN76 OX=926571 GN=amoC1 PE=4 SV=1;tr|A0A060HCH5|A0A060HCH5_9ARCH Ammonia monooxygenase subunit C OS=Nitrososphaera viennensis EN76 OX=926571 GN=amoC2 PE=4 SV=1	2	2	1	1	0	10.7	21.352	5.6868	1441100
P02768	Serum albumin	ALB	sp|P02768|ALBU_HUMAN Serum albumin OS=Homo sapiens GN=ALB PE=1 SV=2	2	41	41	41	815	69.6	69.366	323.31	1588300000	+
A0A060HS03	Uncharacterized protein	NVIE_016740	tr|A0A060HS03|A0A060HS03_9ARCH Uncharacterized protein OS=Nitrososphaera viennensis EN76 OX=926571 GN=NVIE_016740 PE=4 SV=1	1	53	53	53	757	68	124.34	323.31	3229100000
P00761	Trypsin		sp|P00761|TRYP_PIG Trypsin OS=Sus scrofa PE=1 SV=1	1	6	6	6	74	31.6	24.409	197.36	2599800000	+
A0A060HPV9	Uncharacterized protein	NVIE_013530	tr|A0A060HPV9|A0A060HPV9_9ARCH Uncharacterized protein OS=Nitrososphaera viennensis EN76 OX=926571 GN=NVIE_013530 PE=4 SV=1	1	8	8	8	68	55	28.701	292.58	299830000
A0A060HF89	Uncharacterized protein	NVIE_000970	tr|A0A060HF89|A0A060HF89_9ARCH Uncharacterized protein OS=Nitrososphaera viennensis EN76 OX=926571 GN=NVIE_000970 PE=4 SV=1	1	1	1	1	41	16.3	19.284	71.813	183510000
A0A060HJ87	DNA-directed RNA polymerase subunit A	rpoA	tr|A0A060HJ87|A0A060HJ87_9ARCH DNA-directed RNA polymerase subunit A OS=Nitrososphaera viennensis EN76 OX=926571 GN=rpoA PE=3 SV=1	1	22	22	22	40	24.7	146.96	323.31	4495600
A0A060HP70	Putative 2-alkenal reductase	NVIE_011300	tr|A0A060HP70|A0A060HP70_9ARCH Putative 2-alkenal reductase OS=Nitrososphaera viennensis EN76 OX=926571 GN=NVIE_011300 PE=4 SV=1	1	12	12	12	34	50.5	42.513	254.92	43259000
A0A060HM85	Putative anaerobic ribonucleoside-triphosphate reductase	NVIE_020280	tr|A0A060HM85|A0A060HM85_9ARCH Putative anaerobic ribonucleoside-triphosphate reductase OS=Nitrososphaera viennensis EN76 OX=926571 GN=NVIE_020280 PE=4 SV=1	1	18	18	18	32	34.7	76.065	234.05	13365000
A0A060HN12	V-type ATP synthase subunit I	atpI	tr|A0A060HN12|A0A060HN12_9ARCH V-type ATP synthase subunit I OS=Nitrososphaera viennensis EN76 OX=926571 GN=atpI PE=3 SV=1	1	13	13	13	28	24.5	77.805	209.36	13394000
A0A060HPD0	NADH-quinone oxidoreductase subunit D	nuoD	tr|A0A060HPD0|A0A060HPD0_9ARCH NADH-quinone oxidoreductase subunit D OS=Nitrososphaera viennensis EN76 OX=926571 GN=nuoD PE=3 SV=1	1	11	11	11	28	39.9	44.388	163.63	22576000
A0A060HLW8	Uncharacterized protein	NVIE_000010	tr|A0A060HLW8|A0A060HLW8_9ARCH Uncharacterized protein OS=Nitrososphaera viennensis EN76 OX=926571 GN=NVIE_000010 PE=4 SV=1	1	12	12	12	27	40.3	51.753	288.51	18549000
A0A060HKP0	Uncharacterized protein	NVIE_028080	tr|A0A060HKP0|A0A060HKP0_9ARCH Uncharacterized protein OS=Nitrososphaera viennensis EN76 OX=926571 GN=NVIE_028080 PE=4 SV=1	1	11	11	11	24	39.3	50.109	216.17	32999000
A0A060HFT5	Ammonium transporter	amt1	tr|A0A060HFT5|A0A060HFT5_9ARCH Ammonium transporter OS=Nitrososphaera viennensis EN76 OX=926571 GN=amt1 PE=3 SV=1	1	4	4	4	23	11.6	52.859	82.466	406870000
A0A060HU21	AAA family ATPase, CDC48 subfamily protein	cdc48-6	tr|A0A060HU21|A0A060HU21_9ARCH AAA family ATPase, CDC48 subfamily protein OS=Nitrososphaera viennensis EN76 OX=926571 GN=cdc48-6 PE=3 SV=1	3	14	14	14	23	21.5	79.498	200.83	4581000
A0A060HUN4	Oligosaccharyl transferase	NVIE_025270	tr|A0A060HUN4|A0A060HUN4_9ARCH Oligosaccharyl transferase OS=Nitrososphaera viennensis EN76 OX=926571 GN=NVIE_025270 PE=3 SV=1	1	16	16	16	23	26.6	100.2	323.31	12225000
A0A060HPG5	Putative heme-copper oxidase subunit II	coxB	tr|A0A060HPG5|A0A060HPG5_9ARCH Putative heme-copper oxidase subunit II OS=Nitrososphaera viennensis EN76 OX=926571 GN=coxB PE=4 SV=1	1	5	5	5	21	47.9	18.086	93.377	64330000
P13645	Keratin, type I cytoskeletal 10	KRT10	sp|P13645|K1C10_HUMAN Keratin, type I cytoskeletal 10 OS=Homo sapiens GN=KRT10 PE=1 SV=6	5	13	13	12	21	29.5	58.826	157.28	10311000	+
A0A060HFY7	Putative membrane associated signal transduction histidine kinase, with phosphoacceptor and ATP binding domain	NVIE_001040	tr|A0A060HFY7|A0A060HFY7_9ARCH Putative membrane associated signal transduction histidine kinase, with phosphoacceptor and ATP binding domain OS=Nitrososphaera viennensis EN76 OX=926571 GN=NVIE_001040 PE=4 SV=1	1	7	7	7	20	20.8	63.358	257.52	29582000
A0A060HKT3	Putative mechanosensitive ion channel MscS	mscS	tr|A0A060HKT3|A0A060HKT3_9ARCH Putative mechanosensitive ion channel MscS OS=Nitrososphaera viennensis EN76 OX=926571 GN=mscS PE=3 SV=1	1	7	7	7	20	28.6	34.154	114.77	70581000
A0A060HK17	Uncharacterized protein	NVIE_013950	tr|A0A060HK17|A0A060HK17_9ARCH Uncharacterized protein OS=Nitrososphaera viennensis EN76 OX=926571 GN=NVIE_013950 PE=4 SV=1	1	7	7	7	19	43.2	21.059	238.14	79126000
A0A060HMF2	Chaperone protein DnaK	dnaK	tr|A0A060HMF2|A0A060HMF2_9ARCH Chaperone protein DnaK OS=Nitrososphaera viennensis EN76 OX=926571 GN=dnaK PE=3 SV=1	1	14	14	14	18	28.3	65.769	176.48	14327000
A0A060HN08	V-type ATP synthase alpha chain	atpA	tr|A0A060HN08|A0A060HN08_9ARCH V-type ATP synthase alpha chain OS=Nitrososphaera viennensis EN76 OX=926571 GN=atpA PE=3 SV=1	1	12	12	12	16	31.3	66.248	211.29	14442000
A0A060HQG4	NADH-quinone oxidoreductase subunit C	nuoC	tr|A0A060HQG4|A0A060HQG4_9ARCH NADH-quinone oxidoreductase subunit C OS=Nitrososphaera viennensis EN76 OX=926571 GN=nuoC PE=4 SV=1	1	4	4	4	16	25.6	24.507	55.758	15974000
P04264	Keratin, type II cytoskeletal 1	KRT1	sp|P04264|K2C1_HUMAN Keratin, type II cytoskeletal 1 OS=Homo sapiens GN=KRT1 PE=1 SV=6	4	13	12	8	16	27.8	66.038	154.43	4212400	+
A0A060HG84	Stomatin-like protein	NVIE_014050	tr|A0A060HG84|A0A060HG84_9ARCH Stomatin-like protein OS=Nitrososphaera viennensis EN76 OX=926571 GN=NVIE_014050 PE=3 SV=1	1	9	9	9	15	30.8	35.329	188.87	61462000
A0A060HKX8	Peptide/opine/nickel ABC uptake transporter, permease protein	dppC	tr|A0A060HKX8|A0A060HKX8_9ARCH Peptide/opine/nickel ABC uptake transporter, permease protein OS=Nitrososphaera viennensis EN76 OX=926571 GN=dppC PE=3 SV=1	1	7	7	7	15	24.1	52.038	122.44	5918400
A0A060HMQ1	Succinate dehydrogenase flavoprotein subunit/fumarate reductase	sdhA	tr|A0A060HMQ1|A0A060HMQ1_9ARCH Succinate dehydrogenase flavoprotein subunit/fumarate reductase OS=Nitrososphaera viennensis EN76 OX=926571 GN=sdhA PE=3 SV=1	1	10	10	10	15	22.6	63.317	185.38	2896900
A0A060HPE4	Uncharacterized protein	NVIE_027290	tr|A0A060HPE4|A0A060HPE4_9ARCH Uncharacterized protein OS=Nitrososphaera viennensis EN76 OX=926571 GN=NVIE_027290 PE=4 SV=1	1	9	9	9	15	32.2	52.631	160.9	126480000
P35908	Keratin, type II cytoskeletal 2 epidermal	KRT2	sp|P35908|K22E_HUMAN Keratin, type II cytoskeletal 2 epidermal OS=Homo sapiens GN=KRT2 PE=1 SV=2	11	13	13	10	15	23.3	65.432	208.45	2140000	+
A0A060HGU1	Uncharacterized protein	NVIE_005910	tr|A0A060HGU1|A0A060HGU1_9ARCH Uncharacterized protein OS=Nitrososphaera viennensis EN76 OX=926571 GN=NVIE_005910 PE=4 SV=1	1	12	12	12	14	14.7	107.71	202.4	5340900
A0A060HKM2	HD domain-containing protein	NVIE_015460	tr|A0A060HKM2|A0A060HKM2_9ARCH HD domain-containing protein OS=Nitrososphaera viennensis EN76 OX=926571 GN=NVIE_015460 PE=4 SV=1	1	6	6	6	13	13.2	88.695	135.18	2375500
A0A060HTY0	Archaeal A1A0-type ATP synthase, subunit C	atpC	tr|A0A060HTY0|A0A060HTY0_9ARCH Archaeal A1A0-type ATP synthase, subunit C OS=Nitrososphaera viennensis EN76 OX=926571 GN=atpC PE=3 SV=1	1	7	7	7	13	27.8	39.309	105.58	2697600
A0A060HG39	DNA-directed RNA polymerase subunit beta	rpoB	tr|A0A060HG39|A0A060HG39_9ARCH DNA-directed RNA polymerase subunit beta OS=Nitrososphaera viennensis EN76 OX=926571 GN=rpoB PE=3 SV=1	1	9	9	9	12	11.2	120.83	97.724	2738000
A0A060HK41	Uncharacterized protein	NVIE_014250	tr|A0A060HK41|A0A060HK41_9ARCH Uncharacterized protein OS=Nitrososphaera viennensis EN76 OX=926571 GN=NVIE_014250 PE=4 SV=1	1	6	6	6	12	29.2	31.965	104.08	5537200
A0A060HK76	Histidine kinase	NVIE_026350	tr|A0A060HK76|A0A060HK76_9ARCH Histidine kinase OS=Nitrososphaera viennensis EN76 OX=926571 GN=NVIE_026350 PE=4 SV=1	1	10	10	10	12	17	87.511	179.57	6841800
A0A060HTW6	Uncharacterized protein	NVIE_022810	tr|A0A060HTW6|A0A060HTW6_9ARCH Uncharacterized protein OS=Nitrososphaera viennensis EN76 OX=926571 GN=NVIE_022810 PE=4 SV=1	1	2	2	2	12	14.9	30.561	56.554	45303000
A0A060HUC8	Heme-copper oxidase subunit I	coxA1	tr|A0A060HUC8|A0A060HUC8_9ARCH Heme-copper oxidase subunit I OS=Nitrososphaera viennensis EN76 OX=926571 GN=coxA1 PE=4 SV=1	2	5	5	5	12	18.3	55.395	155.56	422490000
A0A060HVD8	Uncharacterized protein	NVIE_027260	tr|A0A060HVD8|A0A060HVD8_9ARCH Uncharacterized protein OS=Nitrososphaera viennensis EN76 OX=926571 GN=NVIE_027260 PE=4 SV=1	1	2	2	2	12	34.1	4.6713	29.578	185000000
A0A060HBN5	Uncharacterized protein	NVIE_000120	tr|A0A060HBN5|A0A060HBN5_9ARCH Uncharacterized protein OS=Nitrososphaera viennensis EN76 OX=926571 GN=NVIE_000120 PE=4 SV=1	1	5	5	5	11	29.3	30.565	99.73	13972000
A0A060HJ83	Putative iron/lead transporter	NVIE_013460	tr|A0A060HJ83|A0A060HJ83_9ARCH Putative iron/lead transporter OS=Nitrososphaera viennensis EN76 OX=926571 GN=NVIE_013460 PE=3 SV=1	1	8	8	8	11	16.1	85.362	170.81	3972200
A0A060HKS1	Radical SAM domain protein	NVIE_028400	tr|A0A060HKS1|A0A060HKS1_9ARCH Radical SAM domain protein OS=Nitrososphaera viennensis EN76 OX=926571 GN=NVIE_028400 PE=4 SV=1	1	7	7	7	11	21.6	65.081	115.91	2855900
A0A060HM41	Putative glycosyltransferase	NVIE_004520	tr|A0A060HM41|A0A060HM41_9ARCH Putative glycosyltransferase OS=Nitrososphaera viennensis EN76 OX=926571 GN=NVIE_004520 PE=4 SV=1	1	5	5	5	11	19.9	43.973	52.786	1485600
A0A060HR63	Copper resistance protein CopC/CopD	NVIE_014310	tr|A0A060HR63|A0A060HR63_9ARCH Copper resistance protein CopC/CopD OS=Nitrososphaera viennensis EN76 OX=926571 GN=NVIE_014310 PE=4 SV=1	1	9	9	9	11	17.2	103.65	129.58	3231900
A0A060HGB8	Uncharacterized protein	NVIE_004540	tr|A0A060HGB8|A0A060HGB8_9ARCH Uncharacterized protein OS=Nitrososphaera viennensis EN76 OX=926571 GN=NVIE_004540 PE=4 SV=1	1	4	4	4	10	31.7	9.5571	38.718	71742000
A0A060HLZ5	Exosome complex RNA-binding protein	ecr	tr|A0A060HLZ5|A0A060HLZ5_9ARCH Exosome complex RNA-binding protein OS=Nitrososphaera viennensis EN76 OX=926571 GN=ecr PE=4 SV=1	1	3	3	3	10	23.1	24.391	32.864	4638200
A0A060HNA3	Uncharacterized protein	NVIE_023940	tr|A0A060HNA3|A0A060HNA3_9ARCH Uncharacterized protein OS=Nitrososphaera viennensis EN76 OX=926571 GN=NVIE_023940 PE=4 SV=1	1	5	5	5	10	10.4	61.535	55.239	1671400
A0A060HQ44	Uncharacterized protein	NVIE_1457	tr|A0A060HQ44|A0A060HQ44_9ARCH Uncharacterized protein OS=Nitrososphaera viennensis EN76 OX=926571 GN=NVIE_1457 PE=4 SV=1	1	5	5	5	10	44.2	25.833	71.447	40761000
A0A060HHU9	Uncharacterized protein	NVIE_009080	tr|A0A060HHU9|A0A060HHU9_9ARCH Uncharacterized protein OS=Nitrososphaera viennensis EN76 OX=926571 GN=NVIE_009080 PE=4 SV=1	1	7	7	7	9	8	123.36	146.28	917850
A0A060HJE7	Archaeal thermosome	ths5	tr|A0A060HJE7|A0A060HJE7_9ARCH Archaeal thermosome OS=Nitrososphaera viennensis EN76 OX=926571 GN=ths5 PE=3 SV=1	1	5	4	4	9	10.8	59.619	49.354	6967300
A0A060HUM0	Uncharacterized protein	NVIE_028570	tr|A0A060HUM0|A0A060HUM0_9ARCH Uncharacterized protein OS=Nitrososphaera viennensis EN76 OX=926571 GN=NVIE_028570 PE=4 SV=1	1	6	6	6	9	15.4	62.25	89.587	12703000
A0A060HDC1	Uncharacterized protein	NVIE_005330	tr|A0A060HDC1|A0A060HDC1_9ARCH Uncharacterized protein OS=Nitrososphaera viennensis EN76 OX=926571 GN=NVIE_005330 PE=4 SV=1	1	6	6	6	8	15	63.343	77.393	3264500
A0A060HFG1	Uncharacterized protein	NVIE_001500	tr|A0A060HFG1|A0A060HFG1_9ARCH Uncharacterized protein OS=Nitrososphaera viennensis EN76 OX=926571 GN=NVIE_001500 PE=4 SV=1	1	3	3	3	8	10.8	37.864	49.251	10613000
A0A060HGA7	Uncharacterized protein	NVIE_014240	tr|A0A060HGA7|A0A060HGA7_9ARCH Uncharacterized protein OS=Nitrososphaera viennensis EN76 OX=926571 GN=NVIE_014240 PE=4 SV=1	1	3	3	3	8	7.4	66.313	58.901	3492500
A0A060HIL1	Putative glycosyltransferase family 2	NVIE_011320	tr|A0A060HIL1|A0A060HIL1_9ARCH Putative glycosyltransferase family 2 OS=Nitrososphaera viennensis EN76 OX=926571 GN=NVIE_011320 PE=4 SV=1	1	5	5	5	8	17.2	46.121	39.912	2400700
A0A060HIV7	Uncharacterized protein	NVIE_012200	tr|A0A060HIV7|A0A060HIV7_9ARCH Uncharacterized protein OS=Nitrososphaera viennensis EN76 OX=926571 GN=NVIE_012200 PE=4 SV=1	1	6	6	6	8	27.9	39.999	104.95	8964500
A0A060HKN0	ABC-1 domain-containing protein	NVIE_027970	tr|A0A060HKN0|A0A060HKN0_9ARCH ABC-1 domain-containing protein OS=Nitrososphaera viennensis EN76 OX=926571 GN=NVIE_027970 PE=4 SV=1	1	5	5	5	8	13.1	62.373	83.557	1730200
A0A060HME2	Histidine kinase	NVIE_001570	tr|A0A060HME2|A0A060HME2_9ARCH Histidine kinase OS=Nitrososphaera viennensis EN76 OX=926571 GN=NVIE_001570 PE=4 SV=1	1	5	5	5	8	12.3	70.237	63.367	811740
A0A060HML7	Beta propeller domain containing protein	NVIE_002220	tr|A0A060HML7|A0A060HML7_9ARCH Beta propeller domain containing protein OS=Nitrososphaera viennensis EN76 OX=926571 GN=NVIE_002220 PE=4 SV=1	1	7	7	7	8	12.3	84.07	89.458	2282100
A0A060HPR4	ABC efflux transporter, FtsX-domain permease protein	NVIE_028560	tr|A0A060HPR4|A0A060HPR4_9ARCH ABC efflux transporter, FtsX-domain permease protein OS=Nitrososphaera viennensis EN76 OX=926571 GN=NVIE_028560 PE=4 SV=1	1	8	8	8	8	31.7	44.217	101.92	12559000
A0A060HR06	Uncharacterized protein	NVIE_016730	tr|A0A060HR06|A0A060HR06_9ARCH Uncharacterized protein OS=Nitrososphaera viennensis EN76 OX=926571 GN=NVIE_016730 PE=4 SV=1	1	6	6	6	8	24.1	36.965	72.83	2218400
A0A060HVQ3	ABC efflux transporter, ATP-binding protein	NVIE_028580	tr|A0A060HVQ3|A0A060HVQ3_9ARCH ABC efflux transporter, ATP-binding protein OS=Nitrososphaera viennensis EN76 OX=926571 GN=NVIE_028580 PE=4 SV=1	1	7	7	7	8	44.1	26.598	63.611	3978800
A0A060HFK6	NADH-quinone oxidoreductase subunit N	nuoN	tr|A0A060HFK6|A0A060HFK6_9ARCH NADH-quinone oxidoreductase subunit N OS=Nitrososphaera viennensis EN76 OX=926571 GN=nuoN PE=3 SV=1	1	2	2	2	7	5.6	53.431	15.396	1745600
A0A060HGD1	Putative phosphate transport regulator	NVIE_0472	tr|A0A060HGD1|A0A060HGD1_9ARCH Putative phosphate transport regulator OS=Nitrososphaera viennensis EN76 OX=926571 GN=NVIE_0472 PE=3 SV=1	1	4	4	4	7	13.8	24.301	46.827	2455000
A0A060HHC5	Flavin prenyltransferase UbiX	ubiX	tr|A0A060HHC5|A0A060HHC5_9ARCH Flavin prenyltransferase UbiX OS=Nitrososphaera viennensis EN76 OX=926571 GN=ubiX PE=3 SV=1	1	5	5	5	7	28.9	23.305	92.849	9696700
A0A060HK31	Peptide/opine/nickel ABC uptake transporter, substrate-binding protein	NVIE_016160	tr|A0A060HK31|A0A060HK31_9ARCH Peptide/opine/nickel ABC uptake transporter, substrate-binding protein OS=Nitrososphaera viennensis EN76 OX=926571 GN=NVIE_016160 PE=4 SV=1	1	4	4	4	7	5.8	112.99	56.483	2154200
A0A060HLB9	Uncharacterized protein	NVIE_017520	tr|A0A060HLB9|A0A060HLB9_9ARCH Uncharacterized protein OS=Nitrososphaera viennensis EN76 OX=926571 GN=NVIE_017520 PE=3 SV=1	1	8	8	8	7	33.3	23.117	61.482	13096000
A0A060HLC3	Uncharacterized protein	NVIE_017570	tr|A0A060HLC3|A0A060HLC3_9ARCH Uncharacterized protein OS=Nitrososphaera viennensis EN76 OX=926571 GN=NVIE_017570 PE=4 SV=1	1	6	6	6	7	21.5	59.038	100.48	2188600
A0A060HNA2	Uncharacterized protein	NVIE_026590	tr|A0A060HNA2|A0A060HNA2_9ARCH Uncharacterized protein OS=Nitrososphaera viennensis EN76 OX=926571 GN=NVIE_026590 PE=4 SV=1	1	4	4	4	7	9.3	86.714	50.025	589440
A0A060HR70	Putative signal peptidase I	NVIE_017480	tr|A0A060HR70|A0A060HR70_9ARCH Putative signal peptidase I OS=Nitrososphaera viennensis EN76 OX=926571 GN=NVIE_017480 PE=4 SV=1	1	5	5	5	7	37.2	20.338	62.819	8914200
A0A060HVX6	Archaeal thermosome	thsA	tr|A0A060HVX6|A0A060HVX6_9ARCH Archaeal thermosome OS=Nitrososphaera viennensis EN76 OX=926571 GN=thsA PE=3 SV=1	1	6	6	5	7	12.8	59.071	51.766	1762000
A0A060HBW5	Glycosyl transferase family 2	NVIE_000880	tr|A0A060HBW5|A0A060HBW5_9ARCH Glycosyl transferase family 2 OS=Nitrososphaera viennensis EN76 OX=926571 GN=NVIE_000880 PE=4 SV=1	1	4	4	4	6	8.6	79.216	41.501	1117500
A0A060HCR5	Putative streptogramin lyase	NVIE_003330	tr|A0A060HCR5|A0A060HCR5_9ARCH Putative streptogramin lyase OS=Nitrososphaera viennensis EN76 OX=926571 GN=NVIE_003330 PE=4 SV=1	1	4	4	4	6	10.1	59.333	71.515	2010300
A0A060HFX5	DUF11 domain-containing protein	NVIE_000940	tr|A0A060HFX5|A0A060HFX5_9ARCH DUF11 domain-containing protein OS=Nitrososphaera viennensis EN76 OX=926571 GN=NVIE_000940 PE=4 SV=1	1	2	2	2	6	7.9	38.892	40.65	4692900
A0A060HG71	50S ribosomal protein L15	rpl15p	tr|A0A060HG71|A0A060HG71_9ARCH 50S ribosomal protein L15 OS=Nitrososphaera viennensis EN76 OX=926571 GN=rpl15p PE=3 SV=1	1	2	2	2	6	20.5	15.933	44.625	8623000
A0A060HJE3	NADH-quinone oxidoreductase subunit L	nuoL	tr|A0A060HJE3|A0A060HJE3_9ARCH NADH-quinone oxidoreductase subunit L OS=Nitrososphaera viennensis EN76 OX=926571 GN=nuoL PE=4 SV=1	1	3	3	3	6	7.3	74.642	26.867	6068100
A0A060HMP2	Putative cytochrome b/b6	petB	tr|A0A060HMP2|A0A060HMP2_9ARCH Putative cytochrome b/b6 OS=Nitrososphaera viennensis EN76 OX=926571 GN=petB PE=4 SV=1	1	2	2	2	6	5	60.053	21.383	2091200
A0A060HNM8	Heat-shock protein Hsp21	hsp21	tr|A0A060HNM8|A0A060HNM8_9ARCH Heat-shock protein Hsp21 OS=Nitrososphaera viennensis EN76 OX=926571 GN=hsp21 PE=3 SV=1	1	4	4	4	6	24.2	14.563	33.067	14168000
A0A060HQ54	Elongation factor 1-alpha	ef1a	tr|A0A060HQ54|A0A060HQ54_9ARCH Elongation factor 1-alpha OS=Nitrososphaera viennensis EN76 OX=926571 GN=ef1a PE=3 SV=1	1	4	4	4	6	13.5	47.287	35.872	2658800
A0A060HRQ3	Peptide/opine/nickel ABC uptake transporter, ATP-binding protein	appF	tr|A0A060HRQ3|A0A060HRQ3_9ARCH Peptide/opine/nickel ABC uptake transporter, ATP-binding protein OS=Nitrososphaera viennensis EN76 OX=926571 GN=appF PE=4 SV=1	1	3	3	3	6	18.3	31.36	47.911	1848000
A0A060HW07	Uncharacterized protein	NVIE_029440	tr|A0A060HW07|A0A060HW07_9ARCH Uncharacterized protein OS=Nitrososphaera viennensis EN76 OX=926571 GN=NVIE_029440 PE=4 SV=1	1	1	1	1	6	5.9	18.764	15.027	43221000
A0A060HCG6	Uncharacterized protein	NVIE_002240	tr|A0A060HCG6|A0A060HCG6_9ARCH Uncharacterized protein OS=Nitrososphaera viennensis EN76 OX=926571 GN=NVIE_002240 PE=4 SV=1	1	2	2	2	5	40	15.262	67.572	12145000
A0A060HGH8	30S ribosomal protein S3	rps3p	tr|A0A060HGH8|A0A060HGH8_9ARCH 30S ribosomal protein S3 OS=Nitrososphaera viennensis EN76 OX=926571 GN=rps3p PE=3 SV=1	1	6	6	6	5	39.7	24.877	79.282	9176100
A0A060HGI5	50S ribosomal protein L3p	rpl3p	tr|A0A060HGI5|A0A060HGI5_9ARCH 50S ribosomal protein L3p OS=Nitrososphaera viennensis EN76 OX=926571 GN=rpl3p PE=3 SV=1	1	3	3	3	5	14.8	36.475	43.245	1307800
A0A060HJD1	Protein translocase subunit SecY	secY	tr|A0A060HJD1|A0A060HJD1_9ARCH Protein translocase subunit SecY OS=Nitrososphaera viennensis EN76 OX=926571 GN=secY PE=3 SV=1	1	2	2	2	5	4.8	51.619	22.977	3736900
A0A060HK13	50S ribosomal protein L30	rpl30p	tr|A0A060HK13|A0A060HK13_9ARCH 50S ribosomal protein L30 OS=Nitrososphaera viennensis EN76 OX=926571 GN=rpl30p PE=3 SV=1	1	4	4	4	5	24.8	17.637	46.089	12458000
A0A060HLV5	Uncharacterized protein	NVIE_021780	tr|A0A060HLV5|A0A060HLV5_9ARCH Uncharacterized protein OS=Nitrososphaera viennensis EN76 OX=926571 GN=NVIE_021780 PE=4 SV=1	1	3	3	3	5	8.3	54.516	53.703	8069100
A0A060HM19	Methionine adenosyltransferase	metK	tr|A0A060HM19|A0A060HM19_9ARCH Methionine adenosyltransferase OS=Nitrososphaera viennensis EN76 OX=926571 GN=metK PE=3 SV=1	1	2	2	2	5	5.5	41.559	41.343	3853800
A0A060HM90	Uncharacterized protein	NVIE_023340	tr|A0A060HM90|A0A060HM90_9ARCH Uncharacterized protein OS=Nitrososphaera viennensis EN76 OX=926571 GN=NVIE_023340 PE=4 SV=1	1	4	4	4	5	44.5	17.53	75.924	6348000
A0A060HNJ9	Helicase domain protein	NVIE_009160	tr|A0A060HNJ9|A0A060HNJ9_9ARCH Helicase domain protein OS=Nitrososphaera viennensis EN76 OX=926571 GN=NVIE_009160 PE=4 SV=1	1	5	5	5	5	5.4	115.84	44.845	438220
A0A060HPF0	Glyco_trans_2-like domain-containing protein	NVIE_008700	tr|A0A060HPF0|A0A060HPF0_9ARCH Glyco_trans_2-like domain-containing protein OS=Nitrososphaera viennensis EN76 OX=926571 GN=NVIE_008700 PE=4 SV=1	1	2	2	2	5	14.8	32.206	30.003	1087700
A0A060HPU0	Nitrogen regulatory protein P-II	NVIE_013340	tr|A0A060HPU0|A0A060HPU0_9ARCH Nitrogen regulatory protein P-II OS=Nitrososphaera viennensis EN76 OX=926571 GN=NVIE_013340 PE=3 SV=1	1	3	3	3	5	33	11.623	52.274	36490000
A0A060HRC9	Putative Uncharacterized membrane-associated protein	NVIE_015120	tr|A0A060HRC9|A0A060HRC9_9ARCH Putative Uncharacterized membrane-associated protein OS=Nitrososphaera viennensis EN76 OX=926571 GN=NVIE_015120 PE=4 SV=1	1	5	5	5	5	13.1	54.71	102.15	2481700
A0A060HTU7	ABC uptake transporter, ATP-binding protein	NVIE_025900	tr|A0A060HTU7|A0A060HTU7_9ARCH ABC uptake transporter, ATP-binding protein OS=Nitrososphaera viennensis EN76 OX=926571 GN=NVIE_025900 PE=4 SV=1	1	4	4	4	5	18.7	29.004	35.975	2846700
A0A060HVB6	Uncharacterized protein	NVIE_027040	tr|A0A060HVB6|A0A060HVB6_9ARCH Uncharacterized protein OS=Nitrososphaera viennensis EN76 OX=926571 GN=NVIE_027040 PE=4 SV=1	1	7	7	7	5	16.7	69.534	104.23	2253200
A0A060HVG4	Putative blue (Type 1) copper domain protein	NVIE_027550	tr|A0A060HVG4|A0A060HVG4_9ARCH Putative blue (Type 1) copper domain protein OS=Nitrososphaera viennensis EN76 OX=926571 GN=NVIE_027550 PE=4 SV=1	1	4	4	4	5	40.5	28.908	75.003	4320900
A0A060HD33	Uncharacterized protein	NVIE_004550	tr|A0A060HD33|A0A060HD33_9ARCH Uncharacterized protein OS=Nitrososphaera viennensis EN76 OX=926571 GN=NVIE_004550 PE=4 SV=1	1	3	3	3	4	21.1	12.837	40.801	26192000
A0A060HDF3	Putative membrane associated signal transduction histidine kinase, with phosphoacceptor and ATP binding domain	NVIE_005590	tr|A0A060HDF3|A0A060HDF3_9ARCH Putative membrane associated signal transduction histidine kinase, with phosphoacceptor and ATP binding domain OS=Nitrososphaera viennensis EN76 OX=926571 GN=NVIE_005590 PE=4 SV=1	1	5	5	5	4	9.2	62.774	37.036	2667600
A0A060HFG8	DUF2070-domain containing protein	NVIE_001540	tr|A0A060HFG8|A0A060HFG8_9ARCH DUF2070-domain containing protein OS=Nitrososphaera viennensis EN76 OX=926571 GN=NVIE_001540 PE=4 SV=1	1	3	3	3	4	9.4	63.385	47.27	3240700
A0A060HFL5	Putative sensor protein	NVIE_001950	tr|A0A060HFL5|A0A060HFL5_9ARCH Putative sensor protein OS=Nitrososphaera viennensis EN76 OX=926571 GN=NVIE_001950 PE=4 SV=1	1	2	2	2	4	7.9	29.646	30.033	2969100
A0A060HFU0	Uncharacterized protein	NVIE_000620	tr|A0A060HFU0|A0A060HFU0_9ARCH Uncharacterized protein OS=Nitrososphaera viennensis EN76 OX=926571 GN=NVIE_000620 PE=4 SV=1	1	2	2	2	4	9.2	47.202	18.139	2388800
A0A060HH77	50S ribosomal protein L10	rpl10p	tr|A0A060HH77|A0A060HH77_9ARCH 50S ribosomal protein L10 OS=Nitrososphaera viennensis EN76 OX=926571 GN=rpl10p PE=3 SV=1	1	4	4	4	4	15.2	32.343	32.291	7934100
A0A060HIP7	NADH-quinone oxidoreductase subunit J	nuoJ	tr|A0A060HIP7|A0A060HIP7_9ARCH NADH-quinone oxidoreductase subunit J OS=Nitrososphaera viennensis EN76 OX=926571 GN=nuoJ PE=3 SV=1	1	2	2	2	4	8	18.354	23.652	3873000
A0A060HIR2	NADH-quinone oxidoreductase subunit B	nuoB	tr|A0A060HIR2|A0A060HIR2_9ARCH NADH-quinone oxidoreductase subunit B OS=Nitrososphaera viennensis EN76 OX=926571 GN=nuoB PE=3 SV=1	1	2	2	2	4	15.6	19.291	34.811	20426000
A0A060HJ75	Putative inosine-5-monophosphate dehydrogenase	NVIE_023640	tr|A0A060HJ75|A0A060HJ75_9ARCH Putative inosine-5-monophosphate dehydrogenase OS=Nitrososphaera viennensis EN76 OX=926571 GN=NVIE_023640 PE=4 SV=1	1	2	2	2	4	8.7	37.849	16.217	1098600
A0A060HJJ1	Acetate--CoA ligase (ADP-forming)	NVIE_024650	tr|A0A060HJJ1|A0A060HJJ1_9ARCH Acetate--CoA ligase (ADP-forming) OS=Nitrososphaera viennensis EN76 OX=926571 GN=NVIE_024650 PE=4 SV=1	1	3	3	3	4	5.8	75.246	34.186	289710
A0A060HKJ0	PfkB family carbohydrate kinase	NVIE_017270	tr|A0A060HKJ0|A0A060HKJ0_9ARCH PfkB family carbohydrate kinase OS=Nitrososphaera viennensis EN76 OX=926571 GN=NVIE_017270 PE=4 SV=1	1	4	4	4	4	20.3	33.464	35.188	1636800
A0A060HL48	Argininosuccinate synthase	argG	tr|A0A060HL48|A0A060HL48_9ARCH Argininosuccinate synthase OS=Nitrososphaera viennensis EN76 OX=926571 GN=argG PE=3 SV=1	1	3	3	3	4	9.5	45.606	57.991	4562000
A0A060HL87	Alanine--tRNA ligase	alaS	tr|A0A060HL87|A0A060HL87_9ARCH Alanine--tRNA ligase OS=Nitrososphaera viennensis EN76 OX=926571 GN=alaS PE=3 SV=1	1	3	3	3	4	4.6	101.1	32.096	80865
A0A060HLQ4	Chromosome segregation protein SMC	NVIE_003250	tr|A0A060HLQ4|A0A060HLQ4_9ARCH Chromosome segregation protein SMC OS=Nitrososphaera viennensis EN76 OX=926571 GN=NVIE_003250 PE=4 SV=1	1	6	6	6	4	5.5	132.32	54.424	197550
A0A060HMB7	Putative PQQ dependent glucose 1-dehydrogenase	NVIE_023630	tr|A0A060HMB7|A0A060HMB7_9ARCH Putative PQQ dependent glucose 1-dehydrogenase OS=Nitrososphaera viennensis EN76 OX=926571 GN=NVIE_023630 PE=4 SV=1	1	3	3	3	4	14.9	39.832	40.494	2819300
A0A060HMI8	PDZ domain-containing protein	NVIE_002040	tr|A0A060HMI8|A0A060HMI8_9ARCH PDZ domain-containing protein OS=Nitrososphaera viennensis EN76 OX=926571 GN=NVIE_002040 PE=4 SV=1	1	2	2	2	4	21.3	16.236	27.027	6153600
A0A060HNL8	Putative CRISPR-associated exonuclease, Cas4 family	NVIE_027860	tr|A0A060HNL8|A0A060HNL8_9ARCH Putative CRISPR-associated exonuclease, Cas4 family OS=Nitrososphaera viennensis EN76 OX=926571 GN=NVIE_027860 PE=4 SV=1	1	3	3	3	4	15.2	24.789	22.336	2043900
A0A060HNU8	Putative metal-dependent RNase with beta-lactamase domain	NVIE_006580	tr|A0A060HNU8|A0A060HNU8_9ARCH Putative metal-dependent RNase with beta-lactamase domain OS=Nitrososphaera viennensis EN76 OX=926571 GN=NVIE_006580 PE=4 SV=1	1	3	3	3	4	8.1	77.599	48.219	415970
A0A060HNY9	Putative rhomboid family protein	NVIE_029200	tr|A0A060HNY9|A0A060HNY9_9ARCH Putative rhomboid family protein OS=Nitrososphaera viennensis EN76 OX=926571 GN=NVIE_029200 PE=4 SV=1	1	3	3	3	4	15.7	36.779	40.151	3672700
A0A060HQE8	30S ribosomal protein S11	rps11p	tr|A0A060HQE8|A0A060HQE8_9ARCH 30S ribosomal protein S11 OS=Nitrososphaera viennensis EN76 OX=926571 GN=rps11p PE=3 SV=1	1	3	3	3	4	29.6	14.345	33.059	14804000
A0A060HQV1	Uncharacterized protein	NVIE_013120	tr|A0A060HQV1|A0A060HQV1_9ARCH Uncharacterized protein OS=Nitrososphaera viennensis EN76 OX=926571 GN=NVIE_013120 PE=4 SV=1	1	3	3	3	4	30.9	17.976	49.109	14059000
A0A060HRB6	ABC uptake transporter, substrate-binding protein	mntA	tr|A0A060HRB6|A0A060HRB6_9ARCH ABC uptake transporter, substrate-binding protein OS=Nitrososphaera viennensis EN76 OX=926571 GN=mntA PE=4 SV=1	1	4	4	4	4	21.2	36.585	49.42	1357200
A0A060HTL7	Putative Sulfotransferase domain protein	NVIE_021720	tr|A0A060HTL7|A0A060HTL7_9ARCH Putative Sulfotransferase domain protein OS=Nitrososphaera viennensis EN76 OX=926571 GN=NVIE_021720 PE=4 SV=1	1	3	3	3	4	15.4	36.017	23.258	713530
A0A060HUR1	Uncharacterized protein	NVIE_028900	tr|A0A060HUR1|A0A060HUR1_9ARCH Uncharacterized protein OS=Nitrososphaera viennensis EN76 OX=926571 GN=NVIE_028900 PE=4 SV=1	1	3	3	3	4	16.4	36.987	30.658	705670
A0A060HV30	Uncharacterized protein	NVIE_029940	tr|A0A060HV30|A0A060HV30_9ARCH Uncharacterized protein OS=Nitrososphaera viennensis EN76 OX=926571 GN=NVIE_029940 PE=4 SV=1	1	4	4	4	4	35.3	19.346	77.257	1856200
A0A060HBQ2	Exosome complex component Rrp42	ecx2	tr|A0A060HBQ2|A0A060HBQ2_9ARCH Exosome complex component Rrp42 OS=Nitrososphaera viennensis EN76 OX=926571 GN=ecx2 PE=3 SV=1	1	1	1	1	3	7.3	29.704	13.084	799480
A0A060HCM2	Site-specific DNA-methyltransferase (adenine-specific)	NVIE_002880	tr|A0A060HCM2|A0A060HCM2_9ARCH Site-specific DNA-methyltransferase (adenine-specific) OS=Nitrososphaera viennensis EN76 OX=926571 GN=NVIE_002880 PE=4 SV=1	1	4	4	4	3	3.9	123.5	27.259	203430
A0A060HEP5	DNA helicase	uvrD	tr|A0A060HEP5|A0A060HEP5_9ARCH DNA helicase OS=Nitrososphaera viennensis EN76 OX=926571 GN=uvrD PE=3 SV=1	1	3	3	3	3	3.5	126.7	18.046	51833
A0A060HF76	Uncharacterized protein	NVIE_000850	tr|A0A060HF76|A0A060HF76_9ARCH Uncharacterized protein OS=Nitrososphaera viennensis EN76 OX=926571 GN=NVIE_000850 PE=4 SV=1	1	2	2	2	3	11.4	22.922	23.315	2340700
A0A060HFH9	Uncharacterized protein	NVIE_011380	tr|A0A060HFH9|A0A060HFH9_9ARCH Uncharacterized protein OS=Nitrososphaera viennensis EN76 OX=926571 GN=NVIE_011380 PE=4 SV=1	1	2	2	2	3	22.9	20.577	68.322	4252700
A0A060HG43	DNA-directed RNA polymerase, subunit E	rpoE	tr|A0A060HG43|A0A060HG43_9ARCH DNA-directed RNA polymerase, subunit E OS=Nitrososphaera viennensis EN76 OX=926571 GN=rpoE PE=4 SV=1	1	1	1	1	3	9.2	22.195	23.694	1367800
A0A060HGL7	Putative ubiquinone/menaquinone biosynthesis methyltransferase UbiE	ubiE2	tr|A0A060HGL7|A0A060HGL7_9ARCH Putative ubiquinone/menaquinone biosynthesis methyltransferase UbiE OS=Nitrososphaera viennensis EN76 OX=926571 GN=ubiE2 PE=4 SV=1	1	3	3	3	3	19.2	25.943	28.168	944790
A0A060HGM9	PHB synthase subunit PhaC	phaC	tr|A0A060HGM9|A0A060HGM9_9ARCH PHB synthase subunit PhaC OS=Nitrososphaera viennensis EN76 OX=926571 GN=phaC PE=4 SV=1	1	2	2	2	3	6.6	43.107	27.113	2327600
A0A060HGS7	50S ribosomal protein L10e	rpl10e	tr|A0A060HGS7|A0A060HGS7_9ARCH 50S ribosomal protein L10e OS=Nitrososphaera viennensis EN76 OX=926571 GN=rpl10e PE=4 SV=1	1	3	3	3	3	18.6	19.199	34.671	4813400
A0A060HGW7	Putative glycogen debranching enzyme	NVIE_006100	tr|A0A060HGW7|A0A060HGW7_9ARCH Putative glycogen debranching enzyme OS=Nitrososphaera viennensis EN76 OX=926571 GN=NVIE_006100 PE=4 SV=1	1	3	3	3	3	3.6	97.73	20.975	127480
A0A060HH67	30S ribosomal protein S19P	rps19p	tr|A0A060HH67|A0A060HH67_9ARCH 30S ribosomal protein S19P OS=Nitrososphaera viennensis EN76 OX=926571 GN=rps19p PE=3 SV=1	1	2	2	2	3	16.3	15.354	13.853	1129000
A0A060HHV4	Putative superfamily I DNA and RNA helicase	NVIE_009130	tr|A0A060HHV4|A0A060HHV4_9ARCH Putative superfamily I DNA and RNA helicase OS=Nitrososphaera viennensis EN76 OX=926571 GN=NVIE_009130 PE=4 SV=1	1	3	3	3	3	3.6	153.01	31.405	169640
A0A060HI51	Proteasome subunit beta	psmB2	tr|A0A060HI51|A0A060HI51_9ARCH Proteasome subunit beta OS=Nitrososphaera viennensis EN76 OX=926571 GN=psmB2 PE=3 SV=1	1	2	2	2	3	13.7	24.08	22.763	679910
A0A060HI75	Vitamin B12-dependent ribonucleotide reductase	nrdZ	tr|A0A060HI75|A0A060HI75_9ARCH Vitamin B12-dependent ribonucleotide reductase OS=Nitrososphaera viennensis EN76 OX=926571 GN=nrdZ PE=3 SV=1	1	2	2	2	3	3.2	108.97	54.335	512950
A0A060HI99	Putative cytochrome oxidase assembly protein	ctaA2	tr|A0A060HI99|A0A060HI99_9ARCH Putative cytochrome oxidase assembly protein OS=Nitrososphaera viennensis EN76 OX=926571 GN=ctaA2 PE=4 SV=1	1	1	1	1	3	4.2	20.84	7.1683	4404800
A0A060HIJ7	Putative Type II restriction-modification system methylase subunit, N6 adenine-specific DNA methyltransferase	NVIE_009150	tr|A0A060HIJ7|A0A060HIJ7_9ARCH Putative Type II restriction-modification system methylase subunit, N6 adenine-specific DNA methyltransferase OS=Nitrososphaera viennensis EN76 OX=926571 GN=NVIE_009150 PE=4 SV=1	1	3	3	3	3	3.4	157.5	21.416	68318
A0A060HIR5	Flagellin	flaB2	tr|A0A060HIR5|A0A060HIR5_9ARCH Flagellin OS=Nitrososphaera viennensis EN76 OX=926571 GN=flaB2 PE=3 SV=1	1	2	2	2	3	12.4	22.792	27.93	3738000
A0A060HIU4	Uncharacterized protein	NVIE_012040	tr|A0A060HIU4|A0A060HIU4_9ARCH Uncharacterized protein OS=Nitrososphaera viennensis EN76 OX=926571 GN=NVIE_012040 PE=4 SV=1	1	4	4	4	3	17.9	30.186	32.956	3181000
A0A060HJ45	Copper resistance protein CopD	NVIE_013130	tr|A0A060HJ45|A0A060HJ45_9ARCH Copper resistance protein CopD OS=Nitrososphaera viennensis EN76 OX=926571 GN=NVIE_013130 PE=4 SV=1	1	2	2	2	3	14.5	17.581	23.531	1852200
A0A060HK50	Uncharacterized protein	NVIE_014340	tr|A0A060HK50|A0A060HK50_9ARCH Uncharacterized protein OS=Nitrososphaera viennensis EN76 OX=926571 GN=NVIE_014340 PE=4 SV=1	1	2	2	2	3	6.1	23.719	19.274	7752300
A0A060HKE6	Putative DNA double-strand break repair Rad50 ATPase	NVIE_016790	tr|A0A060HKE6|A0A060HKE6_9ARCH Putative DNA double-strand break repair Rad50 ATPase OS=Nitrososphaera viennensis EN76 OX=926571 GN=NVIE_016790 PE=4 SV=1	1	3	3	3	3	5.6	77.404	37.112	701770
A0A060HKL2	TATA-box-binding protein	tbp	tr|A0A060HKL2|A0A060HKL2_9ARCH TATA-box-binding protein OS=Nitrososphaera viennensis EN76 OX=926571 GN=tbp PE=3 SV=1	1	2	2	2	3	12.9	22.23	34.254	6007200
A0A060HKY1	Tritrans,polycis-undecaprenyl-diphosphate synthase (geranylgeranyl-diphosphate specific)	uppS	tr|A0A060HKY1|A0A060HKY1_9ARCH Tritrans,polycis-undecaprenyl-diphosphate synthase (geranylgeranyl-diphosphate specific) OS=Nitrososphaera viennensis EN76 OX=926571 GN=uppS PE=3 SV=1	1	2	2	2	3	6.4	33.473	13.48	574980
A0A060HLJ3	Uncharacterized protein	NVIE_020970	tr|A0A060HLJ3|A0A060HLJ3_9ARCH Uncharacterized protein OS=Nitrososphaera viennensis EN76 OX=926571 GN=NVIE_020970 PE=4 SV=1	1	2	2	2	3	16.8	20.352	19.141	6053000
A0A060HM29	DEAD-box ATP-dependent RNA helicase	NVIE_022610	tr|A0A060HM29|A0A060HM29_9ARCH DEAD-box ATP-dependent RNA helicase OS=Nitrososphaera viennensis EN76 OX=926571 GN=NVIE_022610 PE=3 SV=1	1	4	4	4	3	12.3	50.162	61.866	1840700
A0A060HM32	Putative Zinc/iron permease	NVIE_000590	tr|A0A060HM32|A0A060HM32_9ARCH Putative Zinc/iron permease OS=Nitrososphaera viennensis EN76 OX=926571 GN=NVIE_000590 PE=4 SV=1	1	1	1	1	3	4.1	43.214	43.899	2579400
A0A060HM78	Uncharacterized protein	NVIE_020230	tr|A0A060HM78|A0A060HM78_9ARCH Uncharacterized protein OS=Nitrososphaera viennensis EN76 OX=926571 GN=NVIE_020230 PE=4 SV=1	1	3	3	3	3	15.5	40.134	114.77	1707700
A0A060HM83	Uncharacterized protein	NVIE_004910	tr|A0A060HM83|A0A060HM83_9ARCH Uncharacterized protein OS=Nitrososphaera viennensis EN76 OX=926571 GN=NVIE_004910 PE=4 SV=1	1	2	2	2	3	21.4	14.128	32.623	13753000
A0A060HN92	Ammonium transporter	amt3	tr|A0A060HN92|A0A060HN92_9ARCH Ammonium transporter OS=Nitrososphaera viennensis EN76 OX=926571 GN=amt3 PE=3 SV=1	1	1	1	1	3	4.4	43.255	23.831	15454000
A0A060HNR3	50S ribosomal protein L2	rpl2p	tr|A0A060HNR3|A0A060HNR3_9ARCH 50S ribosomal protein L2 OS=Nitrososphaera viennensis EN76 OX=926571 GN=rpl2p PE=3 SV=1	1	2	2	2	3	10.6	26.161	21.845	5166900
A0A060HNR9	CCA-adding enzyme	cca	tr|A0A060HNR9|A0A060HNR9_9ARCH CCA-adding enzyme OS=Nitrososphaera viennensis EN76 OX=926571 GN=cca PE=3 SV=1	1	3	3	3	3	8	49.663	28.758	532600
A0A060HNT0	Uncharacterized protein	NVIE_006430	tr|A0A060HNT0|A0A060HNT0_9ARCH Uncharacterized protein OS=Nitrososphaera viennensis EN76 OX=926571 GN=NVIE_006430 PE=4 SV=1	1	1	1	1	3	6.2	28.389	20.048	1666300
A0A060HNZ2	Putative subtilase family protein	NVIE_029250	tr|A0A060HNZ2|A0A060HNZ2_9ARCH Putative subtilase family protein OS=Nitrososphaera viennensis EN76 OX=926571 GN=NVIE_029250 PE=4 SV=1	1	2	2	2	3	2.2	166.5	109.05	480760
A0A060HP55	Uncharacterized protein	NVIE_011160	tr|A0A060HP55|A0A060HP55_9ARCH Uncharacterized protein OS=Nitrososphaera viennensis EN76 OX=926571 GN=NVIE_011160 PE=4 SV=1	1	2	2	2	3	40.5	8.0913	17.418	3480100
A0A060HP73	Putative PilT domain protein/Type II secretion system protein E	NVIE_007780	tr|A0A060HP73|A0A060HP73_9ARCH Putative PilT domain protein/Type II secretion system protein E OS=Nitrososphaera viennensis EN76 OX=926571 GN=NVIE_007780 PE=4 SV=1	1	3	3	3	3	7.3	66.39	31.409	590890
A0A060HPC4	Aspartokinase	thrA	tr|A0A060HPC4|A0A060HPC4_9ARCH Aspartokinase OS=Nitrososphaera viennensis EN76 OX=926571 GN=thrA PE=3 SV=1	1	3	3	3	3	11.7	49.988	27.174	784810
A0A060HQ70	Nitrogen regulatory protein P-II	NVIE_014550	tr|A0A060HQ70|A0A060HQ70_9ARCH Nitrogen regulatory protein P-II OS=Nitrososphaera viennensis EN76 OX=926571 GN=NVIE_014550 PE=4 SV=1	1	3	3	3	3	32.5	12.429	21.116	3999300
A0A060HQC1	RDD family protein	NVIE_011420	tr|A0A060HQC1|A0A060HQC1_9ARCH RDD family protein OS=Nitrososphaera viennensis EN76 OX=926571 GN=NVIE_011420 PE=4 SV=1	1	2	2	2	3	18.1	19.111	38.735	3776700
A0A060HQN8	Putative FeS cluster assembly protein sufD	sufD	tr|A0A060HQN8|A0A060HQN8_9ARCH Putative FeS cluster assembly protein sufD OS=Nitrososphaera viennensis EN76 OX=926571 GN=sufD PE=4 SV=1	1	3	3	3	3	10.8	52.19	71.279	2543900
A0A060HRS3	ABC efflux transporter, ATP-binding protein, Drug Exporter-1 (DrugE1) Family	NVIE_019700	tr|A0A060HRS3|A0A060HRS3_9ARCH ABC efflux transporter, ATP-binding protein, Drug Exporter-1 (DrugE1) Family OS=Nitrososphaera viennensis EN76 OX=926571 GN=NVIE_019700 PE=4 SV=1	1	3	3	3	3	6.2	42.681	26.29	175770
A0A060HSB1	Xylose isomerase domain-containing protein, TIM barrel	NVIE_017840	tr|A0A060HSB1|A0A060HSB1_9ARCH Xylose isomerase domain-containing protein, TIM barrel OS=Nitrososphaera viennensis EN76 OX=926571 GN=NVIE_017840 PE=4 SV=1	1	1	1	1	3	3.2	34.175	6.8542	112160
A0A060HSC1	Carbonate dehydratase	NVIE_017960	tr|A0A060HSC1|A0A060HSC1_9ARCH Carbonate dehydratase OS=Nitrososphaera viennensis EN76 OX=926571 GN=NVIE_017960 PE=4 SV=1	1	2	2	2	3	11.6	30.752	17.812	1830500
A0A060HTT7	Uncharacterized protein	NVIE_022460	tr|A0A060HTT7|A0A060HTT7_9ARCH Uncharacterized protein OS=Nitrososphaera viennensis EN76 OX=926571 GN=NVIE_022460 PE=4 SV=1	1	2	2	2	3	5.3	57.646	15.411	579860
A0A060HUE1	Uncharacterized protein	NVIE_027700	tr|A0A060HUE1|A0A060HUE1_9ARCH Uncharacterized protein OS=Nitrososphaera viennensis EN76 OX=926571 GN=NVIE_027700 PE=4 SV=1	1	3	3	3	3	9.7	55.826	41.213	640900
A0A060HUX4	Pyridoxal 5-phosphate synthase subunit PdxS	pdxS	tr|A0A060HUX4|A0A060HUX4_9ARCH Pyridoxal 5-phosphate synthase subunit PdxS OS=Nitrososphaera viennensis EN76 OX=926571 GN=pdxS PE=3 SV=1	1	3	3	3	3	7.1	35.212	21.864	347020
A0A060HV35	Protein translocase SecE subunit	secE	tr|A0A060HV35|A0A060HV35_9ARCH Protein translocase SecE subunit OS=Nitrososphaera viennensis EN76 OX=926571 GN=secE PE=4 SV=1	1	2	2	2	3	33.3	6.766	16.545	2419000
P02701	Avidin	AVD	sp|P02701|AVID_CHICK Avidin OS=Gallus gallus GN=AVD PE=1 SV=3	1	3	3	3	3	21.7	16.768	72.637	2109500	+
A0A060HBR3	4Fe-4S ferredoxin iron-sulfur binding domain protein	NVIE_000360	tr|A0A060HBR3|A0A060HBR3_9ARCH 4Fe-4S ferredoxin iron-sulfur binding domain protein OS=Nitrososphaera viennensis EN76 OX=926571 GN=NVIE_000360 PE=4 SV=1	1	3	3	3	2	9.9	35.109	28.094	465640
A0A060HBR9	Phenylalanine--tRNA ligase	pheS	tr|A0A060HBR9|A0A060HBR9_9ARCH Phenylalanine--tRNA ligase OS=Nitrososphaera viennensis EN76 OX=926571 GN=pheS PE=4 SV=1	1	2	2	2	2	5	55.239	12.857	114510
A0A060HBT0	PKD domain-containing protein	NVIE_000510	tr|A0A060HBT0|A0A060HBT0_9ARCH PKD domain-containing protein OS=Nitrososphaera viennensis EN76 OX=926571 GN=NVIE_000510 PE=4 SV=1	1	2	2	2	2	10.8	19.491	13.385	8950300
A0A060HC34	LPPG:FO 2-phospho-L-lactate transferase	cofD	tr|A0A060HC34|A0A060HC34_9ARCH LPPG:FO 2-phospho-L-lactate transferase OS=Nitrososphaera viennensis EN76 OX=926571 GN=cofD PE=3 SV=1	1	2	2	2	2	6.8	40.002	21.472	223550
A0A060HCX3	Putative universal stress family protein	NVIE_003960	tr|A0A060HCX3|A0A060HCX3_9ARCH Putative universal stress family protein OS=Nitrososphaera viennensis EN76 OX=926571 GN=NVIE_003960 PE=4 SV=1	1	1	1	1	2	8.5	16.32	7.529	951080
A0A060HEA4	Putative secreted metalloprotease	NVIE_007800	tr|A0A060HEA4|A0A060HEA4_9ARCH Putative secreted metalloprotease OS=Nitrososphaera viennensis EN76 OX=926571 GN=NVIE_007800 PE=4 SV=1	1	2	2	2	2	12.1	26.025	15.203	424840
A0A060HEI9	Carbamoyl-phosphate synthetase ammonia chain	carB	tr|A0A060HEI9|A0A060HEI9_9ARCH Carbamoyl-phosphate synthetase ammonia chain OS=Nitrososphaera viennensis EN76 OX=926571 GN=carB PE=4 SV=1	1	1	1	1	2	1.4	113.32	12.126	69610
A0A060HEZ9	Exosome complex component Rrp41	ecx1	tr|A0A060HEZ9|A0A060HEZ9_9ARCH Exosome complex component Rrp41 OS=Nitrososphaera viennensis EN76 OX=926571 GN=ecx1 PE=3 SV=1	1	2	2	2	2	14.6	27.194	20.565	567700
A0A060HF91	Uncharacterized protein	NVIE_010770	tr|A0A060HF91|A0A060HF91_9ARCH Uncharacterized protein OS=Nitrososphaera viennensis EN76 OX=926571 GN=NVIE_010770 PE=4 SV=1	1	1	1	1	2	3.1	53.302	13.742	87355
A0A060HFQ5	Uncharacterized protein	NVIE_1212	tr|A0A060HFQ5|A0A060HFQ5_9ARCH Uncharacterized protein OS=Nitrososphaera viennensis EN76 OX=926571 GN=NVIE_1212 PE=4 SV=1	1	2	2	2	2	10.4	39.233	78.778	2119400
A0A060HFQ8	Uncharacterized aminotransferase OR putativesoluble hydrogenase, small subunit	NVIE_011960	tr|A0A060HFQ8|A0A060HFQ8_9ARCH Uncharacterized aminotransferase OR putativesoluble hydrogenase, small subunit OS=Nitrososphaera viennensis EN76 OX=926571 GN=NVIE_011960 PE=4 SV=1	1	1	1	1	2	3.4	42.149	11.273	193230
A0A060HFR5	Phenylalanyl-tRNA synthetase beta subunit	pheT	tr|A0A060HFR5|A0A060HFR5_9ARCH Phenylalanyl-tRNA synthetase beta subunit OS=Nitrososphaera viennensis EN76 OX=926571 GN=pheT PE=3 SV=1	1	2	2	2	2	4.9	60.384	23.445	376180
A0A060HFY2	Uncharacterized protein	NVIE_002990	tr|A0A060HFY2|A0A060HFY2_9ARCH Uncharacterized protein OS=Nitrososphaera viennensis EN76 OX=926571 GN=NVIE_002990 PE=4 SV=1	1	2	2	2	2	20.4	17.887	13.398	815190
A0A060HG26	Phosphoglycerate kinase	pgk	tr|A0A060HG26|A0A060HG26_9ARCH Phosphoglycerate kinase OS=Nitrososphaera viennensis EN76 OX=926571 GN=pgk PE=3 SV=1	1	2	2	2	2	6.7	43.714	12.773	133650
A0A060HG36	Small GTP-binding protein	NVIE_003670	tr|A0A060HG36|A0A060HG36_9ARCH Small GTP-binding protein OS=Nitrososphaera viennensis EN76 OX=926571 GN=NVIE_003670 PE=4 SV=1	1	2	2	2	2	5.6	41.128	14.491	0
A0A060HGL0	Proteasome subunit beta	psmB1	tr|A0A060HGL0|A0A060HGL0_9ARCH Proteasome subunit beta OS=Nitrososphaera viennensis EN76 OX=926571 GN=psmB1 PE=3 SV=1	1	3	3	3	2	18	21.669	30.518	1778800
A0A060HGP2	DNA primase DnaG	dnaG	tr|A0A060HGP2|A0A060HGP2_9ARCH DNA primase DnaG OS=Nitrososphaera viennensis EN76 OX=926571 GN=dnaG PE=3 SV=1	1	3	3	3	2	13.1	49.875	68.569	1665500
A0A060HGV4	Uncharacterized protein	NVIE_005990	tr|A0A060HGV4|A0A060HGV4_9ARCH Uncharacterized protein OS=Nitrososphaera viennensis EN76 OX=926571 GN=NVIE_005990 PE=4 SV=1	1	2	2	2	2	9.2	43.189	40.899	1050700
A0A060HH10	Peptide/opine/nickel ABC uptake transporter, permease protein	appB	tr|A0A060HH10|A0A060HH10_9ARCH Peptide/opine/nickel ABC uptake transporter, permease protein OS=Nitrososphaera viennensis EN76 OX=926571 GN=appB PE=3 SV=1	1	3	3	3	2	9.2	38.397	19.811	1247900
A0A060HH13	Putative peptidase M50	NVIE_006490	tr|A0A060HH13|A0A060HH13_9ARCH Putative peptidase M50 OS=Nitrososphaera viennensis EN76 OX=926571 GN=NVIE_006490 PE=4 SV=1	1	2	2	2	2	6.5	43.884	10.978	184830
A0A060HH27	30S ribosomal protein S3ae	rps3ae	tr|A0A060HH27|A0A060HH27_9ARCH 30S ribosomal protein S3ae OS=Nitrososphaera viennensis EN76 OX=926571 GN=rps3ae PE=4 SV=1	1	1	1	1	2	8.5	26.315	12.559	975330
A0A060HHB0	ABC superfamily ATP binding cassette transporter membrane protein, Drug Exporter-1 (DrugE1) Family	NVIE_007140	tr|A0A060HHB0|A0A060HHB0_9ARCH ABC superfamily ATP binding cassette transporter membrane protein, Drug Exporter-1 (DrugE1) Family OS=Nitrososphaera viennensis EN76 OX=926571 GN=NVIE_007140 PE=4 SV=1	1	1	1	1	2	5.8	30.183	17.152	4291500
A0A060HHE5	TPM_phosphatase domain-containing protein	NVIE_017510	tr|A0A060HHE5|A0A060HHE5_9ARCH TPM_phosphatase domain-containing protein OS=Nitrososphaera viennensis EN76 OX=926571 GN=NVIE_017510 PE=4 SV=1	1	3	3	3	2	18.4	29.735	39.355	4525800
A0A060HHK7	Uncharacterized protein family UPF0104	NVIE_008300	tr|A0A060HHK7|A0A060HHK7_9ARCH Uncharacterized protein family UPF0104 OS=Nitrososphaera viennensis EN76 OX=926571 GN=NVIE_008300 PE=4 SV=1	1	3	3	3	2	9.3	39.316	34.678	4521100
A0A060HHP6	Putative chaperone DnaJ	NVIE_018630	tr|A0A060HHP6|A0A060HHP6_9ARCH Putative chaperone DnaJ OS=Nitrososphaera viennensis EN76 OX=926571 GN=NVIE_018630 PE=4 SV=1	1	2	2	2	2	21.1	24.32	25.672	571800
A0A060HIB7	Glutamine--fructose-6-phosphate transaminase (isomerizing)	glmS1	tr|A0A060HIB7|A0A060HIB7_9ARCH Glutamine--fructose-6-phosphate transaminase (isomerizing) OS=Nitrososphaera viennensis EN76 OX=926571 GN=glmS1 PE=4 SV=1	1	1	1	1	2	1.7	63.285	5.4441	0
A0A060HIV8	tRNA-guanine(15) transglycosylase	tgtA	tr|A0A060HIV8|A0A060HIV8_9ARCH tRNA-guanine(15) transglycosylase OS=Nitrososphaera viennensis EN76 OX=926571 GN=tgtA PE=3 SV=1	1	2	2	2	2	6.5	56.866	18.994	810550
A0A060HJ66	Uncharacterized protein	NVIE_013310	tr|A0A060HJ66|A0A060HJ66_9ARCH Uncharacterized protein OS=Nitrososphaera viennensis EN76 OX=926571 GN=NVIE_013310 PE=4 SV=1	1	1	1	1	2	6.5	20.684	8.9854	221220
A0A060HJB0	Putative cobalt transporter family protein, subunit CbtA	cbtA	tr|A0A060HJB0|A0A060HJB0_9ARCH Putative cobalt transporter family protein, subunit CbtA OS=Nitrososphaera viennensis EN76 OX=926571 GN=cbtA PE=4 SV=1	1	1	1	1	2	10.3	25.569	18.542	1459300
A0A060HJE4	LOR/SDH bifunctional protein	NVIE_014030	tr|A0A060HJE4|A0A060HJE4_9ARCH LOR/SDH bifunctional protein OS=Nitrososphaera viennensis EN76 OX=926571 GN=NVIE_014030 PE=4 SV=1	1	1	1	1	2	4.1	45.77	5.5462	25027
A0A060HJG6	NADH-quinone oxidoreductase subunit H	nuoH	tr|A0A060HJG6|A0A060HJG6_9ARCH NADH-quinone oxidoreductase subunit H OS=Nitrososphaera viennensis EN76 OX=926571 GN=nuoH PE=3 SV=1	1	2	2	2	2	3.8	46.497	17.277	4030800
A0A060HJI2	Major facilitator superfamily transporter	NVIE_014470	tr|A0A060HJI2|A0A060HJI2_9ARCH Major facilitator superfamily transporter OS=Nitrososphaera viennensis EN76 OX=926571 GN=NVIE_014470 PE=4 SV=1	1	2	2	2	2	6	53.077	18.26	568020
A0A060HJQ1	Sulfate adenylyltransferase	sat	tr|A0A060HJQ1|A0A060HJQ1_9ARCH Sulfate adenylyltransferase OS=Nitrososphaera viennensis EN76 OX=926571 GN=sat PE=3 SV=1	1	1	1	1	2	2.9	41.811	6.9061	187840
A0A060HJR9	RNA-splicing ligase RtcB	rtcB	tr|A0A060HJR9|A0A060HJR9_9ARCH RNA-splicing ligase RtcB OS=Nitrososphaera viennensis EN76 OX=926571 GN=rtcB PE=3 SV=1	1	2	2	2	2	4.7	52.966	21.819	195980
A0A060HKA9	Lysine biosynthesis enzyme	lysX2	tr|A0A060HKA9|A0A060HKA9_9ARCH Lysine biosynthesis enzyme OS=Nitrososphaera viennensis EN76 OX=926571 GN=lysX2 PE=3 SV=1	1	2	2	2	2	9.4	31.648	31.191	402550
A0A060HKE5	Luciferase-like monooxygenase family protein	NVIE_015060	tr|A0A060HKE5|A0A060HKE5_9ARCH Luciferase-like monooxygenase family protein OS=Nitrososphaera viennensis EN76 OX=926571 GN=NVIE_015060 PE=4 SV=1	1	2	2	2	2	8.3	40.533	19.781	437940
A0A060HKF4	DEAD/DEAH box helicase domain-containing protein	NVIE_015100	tr|A0A060HKF4|A0A060HKF4_9ARCH DEAD/DEAH box helicase domain-containing protein OS=Nitrososphaera viennensis EN76 OX=926571 GN=NVIE_015100 PE=4 SV=1	1	2	2	2	2	3.3	96.891	14.235	109460
A0A060HKG3	Uncharacterized protein	NVIE_015150	tr|A0A060HKG3|A0A060HKG3_9ARCH Uncharacterized protein OS=Nitrososphaera viennensis EN76 OX=926571 GN=NVIE_015150 PE=4 SV=1	1	3	3	3	2	8.1	62.482	52.94	3548700
A0A060HKI7	Putative heme/copper-type cytochrome/quinol oxidase, subunit	NVIE_027520	tr|A0A060HKI7|A0A060HKI7_9ARCH Putative heme/copper-type cytochrome/quinol oxidase, subunit OS=Nitrososphaera viennensis EN76 OX=926571 GN=NVIE_027520 PE=4 SV=1	1	2	2	2	2	24.7	10.288	12.675	1098300
A0A060HKK3	Uncharacterized protein	NVIE_017410	tr|A0A060HKK3|A0A060HKK3_9ARCH Uncharacterized protein OS=Nitrososphaera viennensis EN76 OX=926571 GN=NVIE_017410 PE=4 SV=1	1	1	1	1	2	6.2	18.819	16.005	768620
A0A060HKX3	Copper-containing nitrite reductase	nirK	tr|A0A060HKX3|A0A060HKX3_9ARCH Copper-containing nitrite reductase OS=Nitrososphaera viennensis EN76 OX=926571 GN=nirK PE=4 SV=1	1	2	2	2	2	12.9	39.983	38.936	1834500
A0A060HL59	50S ribosomal protein L1	rpl1p	tr|A0A060HL59|A0A060HL59_9ARCH 50S ribosomal protein L1 OS=Nitrososphaera viennensis EN76 OX=926571 GN=rpl1p PE=3 SV=1	1	2	2	2	2	13.6	25.657	41.506	4985300
A0A060HL75	Threonine--tRNA ligase	thrS	tr|A0A060HL75|A0A060HL75_9ARCH Threonine--tRNA ligase OS=Nitrososphaera viennensis EN76 OX=926571 GN=thrS PE=3 SV=1	1	1	1	1	2	1.6	72.785	8.0903	143930
A0A060HL95	Putative Patatin-like phospholipase	NVIE_001780	tr|A0A060HL95|A0A060HL95_9ARCH Putative Patatin-like phospholipase OS=Nitrososphaera viennensis EN76 OX=926571 GN=NVIE_001780 PE=4 SV=1	1	2	2	2	2	3.7	62.741	13.966	104940
A0A060HLB2	SpaA domain-containing protein	NVIE_030270	tr|A0A060HLB2|A0A060HLB2_9ARCH SpaA domain-containing protein OS=Nitrososphaera viennensis EN76 OX=926571 GN=NVIE_030270 PE=4 SV=1	1	2	2	2	2	10.9	40.937	31.771	1837600
A0A060HLU1	Archaeal thermosome	ths4	tr|A0A060HLU1|A0A060HLU1_9ARCH Archaeal thermosome OS=Nitrososphaera viennensis EN76 OX=926571 GN=ths4 PE=3 SV=1	1	3	2	2	2	7.3	58.745	14.301	50158
A0A060HLV0	Uncharacterized protein	NVIE_021730	tr|A0A060HLV0|A0A060HLV0_9ARCH Uncharacterized protein OS=Nitrososphaera viennensis EN76 OX=926571 GN=NVIE_021730 PE=4 SV=1	1	2	2	2	2	4.2	85.381	15.843	379020
A0A060HLY1	Putative XPB associated nuclease Bax1	bax1	tr|A0A060HLY1|A0A060HLY1_9ARCH Putative XPB associated nuclease Bax1 OS=Nitrososphaera viennensis EN76 OX=926571 GN=bax1 PE=4 SV=1	1	2	2	2	2	4.8	69.621	12.534	22820
A0A060HM92	Acetoacetyl-CoA thiolase	NVIE_020330	tr|A0A060HM92|A0A060HM92_9ARCH Acetoacetyl-CoA thiolase OS=Nitrososphaera viennensis EN76 OX=926571 GN=NVIE_020330 PE=4 SV=1	1	2	2	2	2	9.3	40.732	13.576	474590
A0A060HMB0	Proteasome subunit alpha	psmA1	tr|A0A060HMB0|A0A060HMB0_9ARCH Proteasome subunit alpha OS=Nitrososphaera viennensis EN76 OX=926571 GN=psmA1 PE=3 SV=1	1	3	3	3	2	9.4	26.685	47.808	7029900
A0A060HMH8	Chorismate synthase	aroC	tr|A0A060HMH8|A0A060HMH8_9ARCH Chorismate synthase OS=Nitrososphaera viennensis EN76 OX=926571 GN=aroC PE=3 SV=1	1	1	1	1	2	3.2	39.225	8.2531	79640
A0A060HML0	Uncharacterized protein	NVIE_024640	tr|A0A060HML0|A0A060HML0_9ARCH Uncharacterized protein OS=Nitrososphaera viennensis EN76 OX=926571 GN=NVIE_024640 PE=4 SV=1	1	1	1	1	2	13.8	8.9614	9.518	1522900
A0A060HMR1	Putative ferredoxin-dependent sulfite reductase	sir	tr|A0A060HMR1|A0A060HMR1_9ARCH Putative ferredoxin-dependent sulfite reductase OS=Nitrososphaera viennensis EN76 OX=926571 GN=sir PE=4 SV=1	1	3	3	3	2	7.1	68.662	28.353	286150
A0A060HMT2	Acetate--CoA ligase (ADP-forming)	NVIE_003120	tr|A0A060HMT2|A0A060HMT2_9ARCH Acetate--CoA ligase (ADP-forming) OS=Nitrososphaera viennensis EN76 OX=926571 GN=NVIE_003120 PE=4 SV=1	1	2	2	2	2	2.5	76.694	20.599	714010
A0A060HN48	Peptidase M50 (Modular protein)	NVIE_026290	tr|A0A060HN48|A0A060HN48_9ARCH Peptidase M50 (Modular protein) OS=Nitrososphaera viennensis EN76 OX=926571 GN=NVIE_026290 PE=4 SV=1	1	2	2	2	2	12.7	29.568	13.594	439100
A0A060HN78	Glutamate--tRNA ligase	gltX	tr|A0A060HN78|A0A060HN78_9ARCH Glutamate--tRNA ligase OS=Nitrososphaera viennensis EN76 OX=926571 GN=gltX PE=3 SV=1	1	3	3	3	2	6.2	67.619	18.927	197440
A0A060HNB5	Heat shock protein Hsp20	hsp20-4	tr|A0A060HNB5|A0A060HNB5_9ARCH Heat shock protein Hsp20 OS=Nitrososphaera viennensis EN76 OX=926571 GN=hsp20-4 PE=3 SV=1	1	1	1	1	2	9.3	21.698	42.157	1444800
A0A060HNE3	Peptide chain release factor subunit 1	prf	tr|A0A060HNE3|A0A060HNE3_9ARCH Peptide chain release factor subunit 1 OS=Nitrososphaera viennensis EN76 OX=926571 GN=prf PE=3 SV=1	1	2	2	2	2	5.4	47.602	11.948	121110
A0A060HNF1	Adenosylcobinamide-GDP ribazoletransferase	cobS	tr|A0A060HNF1|A0A060HNF1_9ARCH Adenosylcobinamide-GDP ribazoletransferase OS=Nitrososphaera viennensis EN76 OX=926571 GN=cobS PE=3 SV=1	1	1	1	1	2	7.2	25.965	17.383	1371100
A0A060HP29	Putative arsenical pump membrane protein	arsB	tr|A0A060HP29|A0A060HP29_9ARCH Putative arsenical pump membrane protein OS=Nitrososphaera viennensis EN76 OX=926571 GN=arsB PE=4 SV=1	1	1	1	1	2	4.9	50.976	24.287	1120000
A0A060HP75	Uncharacterized protein	NVIE_007830	tr|A0A060HP75|A0A060HP75_9ARCH Uncharacterized protein OS=Nitrososphaera viennensis EN76 OX=926571 GN=NVIE_007830 PE=4 SV=1	1	4	4	4	2	12.7	42.94	24.221	862140
A0A060HP80	Putative amino acid transporter	NVIE_026360	tr|A0A060HP80|A0A060HP80_9ARCH Putative amino acid transporter OS=Nitrososphaera viennensis EN76 OX=926571 GN=NVIE_026360 PE=4 SV=1	1	2	2	2	2	3.3	84.547	13.682	311250
A0A060HPB0	30S ribosomal protein S13	rps13p	tr|A0A060HPB0|A0A060HPB0_9ARCH 30S ribosomal protein S13 OS=Nitrososphaera viennensis EN76 OX=926571 GN=rps13p PE=3 SV=1	1	2	2	2	2	14.7	21.806	18.38	1469700
A0A060HPD2	Potassium-transporting ATPase ATP-binding subunit	kdpB	tr|A0A060HPD2|A0A060HPD2_9ARCH Potassium-transporting ATPase ATP-binding subunit OS=Nitrososphaera viennensis EN76 OX=926571 GN=kdpB PE=3 SV=1	1	1	1	1	2	2.4	77.551	12.783	647760
A0A060HPR1	UbiD family decarboxylase	NVIE_013060	tr|A0A060HPR1|A0A060HPR1_9ARCH UbiD family decarboxylase OS=Nitrososphaera viennensis EN76 OX=926571 GN=NVIE_013060 PE=4 SV=1	1	1	1	1	2	3.9	50.904	8.0789	216850
A0A060HPY4	Putative Fe-S oxidoreductase	NVIE_029130	tr|A0A060HPY4|A0A060HPY4_9ARCH Putative Fe-S oxidoreductase OS=Nitrososphaera viennensis EN76 OX=926571 GN=NVIE_029130 PE=4 SV=1	1	2	2	2	2	4	36.849	23.386	2776600
A0A060HQ02	30S ribosomal protein S5p	rps5p	tr|A0A060HQ02|A0A060HQ02_9ARCH 30S ribosomal protein S5p OS=Nitrososphaera viennensis EN76 OX=926571 GN=rps5p PE=3 SV=1	1	2	2	2	2	10.2	22.242	11.565	57284
A0A060HQH9	Sec-independent protein translocase protein TatC	tatC	tr|A0A060HQH9|A0A060HQH9_9ARCH Sec-independent protein translocase protein TatC OS=Nitrososphaera viennensis EN76 OX=926571 GN=tatC PE=3 SV=1	1	1	1	1	2	5.2	29.106	9.8294	808720
A0A060HQJ5	DNA-directed RNA polymerase subunit N	rpoN	tr|A0A060HQJ5|A0A060HQJ5_9ARCH DNA-directed RNA polymerase subunit N OS=Nitrososphaera viennensis EN76 OX=926571 GN=rpoN PE=3 SV=1	1	1	1	1	2	25.6	9.0495	14.695	867890
A0A060HR39	Uncharacterized protein	NVIE_017130	tr|A0A060HR39|A0A060HR39_9ARCH Uncharacterized protein OS=Nitrososphaera viennensis EN76 OX=926571 GN=NVIE_017130 PE=4 SV=1	1	4	4	4	2	11.7	42.482	64.853	1740100
A0A060HR72	Fructose-1,6-bisphosphate aldolase/phosphatase	fbp	tr|A0A060HR72|A0A060HR72_9ARCH Fructose-1,6-bisphosphate aldolase/phosphatase OS=Nitrososphaera viennensis EN76 OX=926571 GN=fbp PE=3 SV=1	1	2	2	2	2	5.1	41.318	12.692	382130
A0A060HRI8	zinc_ribbon_2 domain-containing protein	NVIE_018880	tr|A0A060HRI8|A0A060HRI8_9ARCH zinc_ribbon_2 domain-containing protein OS=Nitrososphaera viennensis EN76 OX=926571 GN=NVIE_018880 PE=4 SV=1	1	2	2	2	2	10.2	33.297	29.983	919380
A0A060HS36	Putative molybdopterin biosynthesis protein MoeB	NVIE_020560	tr|A0A060HS36|A0A060HS36_9ARCH Putative molybdopterin biosynthesis protein MoeB OS=Nitrososphaera viennensis EN76 OX=926571 GN=NVIE_020560 PE=4 SV=1	1	2	2	2	2	5.6	47.932	37.709	435690
A0A060HS64	Putative CPISPR-associated protein Cas7	cas7-1	tr|A0A060HS64|A0A060HS64_9ARCH Putative CPISPR-associated protein Cas7 OS=Nitrososphaera viennensis EN76 OX=926571 GN=cas7-1 PE=4 SV=1	1	4	4	4	2	14.1	35.658	30.854	2985000
A0A060HSD4	Uncharacterized protein	NVIE_018130	tr|A0A060HSD4|A0A060HSD4_9ARCH Uncharacterized protein OS=Nitrososphaera viennensis EN76 OX=926571 GN=NVIE_018130 PE=4 SV=1	1	2	2	2	2	8.8	49.129	24.485	1102600
A0A060HSE2	Uncharacterized protein	NVIE_018270	tr|A0A060HSE2|A0A060HSE2_9ARCH Uncharacterized protein OS=Nitrososphaera viennensis EN76 OX=926571 GN=NVIE_018270 PE=4 SV=1	1	2	2	2	2	16.8	15.468	12.87	149160
A0A060HSG7	Uncharacterized protein	NVIE_1898	tr|A0A060HSG7|A0A060HSG7_9ARCH Uncharacterized protein OS=Nitrososphaera viennensis EN76 OX=926571 GN=NVIE_1898 PE=4 SV=1	1	2	2	2	2	16.1	20.342	49.684	24626000
A0A060HSK4	AAA family ATPase, CDC48 subfamily	cdc48-5	tr|A0A060HSK4|A0A060HSK4_9ARCH AAA family ATPase, CDC48 subfamily OS=Nitrososphaera viennensis EN76 OX=926571 GN=cdc48-5 PE=3 SV=1	1	2	2	2	2	3.7	79.456	13.277	94940
A0A060HSL0	Putative NAD-dependent alcohol dehydrogenase	NVIE_018980	tr|A0A060HSL0|A0A060HSL0_9ARCH Putative NAD-dependent alcohol dehydrogenase OS=Nitrososphaera viennensis EN76 OX=926571 GN=NVIE_018980 PE=4 SV=1	1	2	2	2	2	5.5	40.074	13.809	187720
A0A060HU45	Luciferase-like monooxygenase family protein	NVIE_023720	tr|A0A060HU45|A0A060HU45_9ARCH Luciferase-like monooxygenase family protein OS=Nitrososphaera viennensis EN76 OX=926571 GN=NVIE_023720 PE=4 SV=1	1	1	1	1	2	6.3	34.904	12.095	429670
A0A060HW94	Signal recognition particle receptor FtsY	ftsY	tr|A0A060HW94|A0A060HW94_9ARCH Signal recognition particle receptor FtsY OS=Nitrososphaera viennensis EN76 OX=926571 GN=ftsY PE=3 SV=1	1	2	2	2	2	5.4	57.85	34.311	856780
A0A060HBN0	Uncharacterized protein	NVIE_000070	tr|A0A060HBN0|A0A060HBN0_9ARCH Uncharacterized protein OS=Nitrososphaera viennensis EN76 OX=926571 GN=NVIE_000070 PE=4 SV=1	1	1	1	1	1	8.2	17.328	11.233	232070
A0A060HC45	Transcription initiation factor IIB	tfb1	tr|A0A060HC45|A0A060HC45_9ARCH Transcription initiation factor IIB OS=Nitrososphaera viennensis EN76 OX=926571 GN=tfb1 PE=3 SV=1	1	1	1	1	1	3.3	33.391	6.3925	45342
A0A060HCK4	(R)-citramalate synthase	cimA	tr|A0A060HCK4|A0A060HCK4_9ARCH (R)-citramalate synthase OS=Nitrososphaera viennensis EN76 OX=926571 GN=cimA PE=4 SV=1	1	2	2	2	1	4.9	45.088	11.324	250160
A0A060HCL0	FeS-center protein of succinate dehydrogenase/fumarate reductase	sdhB	tr|A0A060HCL0|A0A060HCL0_9ARCH FeS-center protein of succinate dehydrogenase/fumarate reductase OS=Nitrososphaera viennensis EN76 OX=926571 GN=sdhB PE=4 SV=1	1	1	1	1	1	3.6	31.795	7.2147	390780
A0A060HCP8	Toprim (Topoisomerase-primase) domain-containing protein	NVIE_003140	tr|A0A060HCP8|A0A060HCP8_9ARCH Toprim (Topoisomerase-primase) domain-containing protein OS=Nitrososphaera viennensis EN76 OX=926571 GN=NVIE_003140 PE=4 SV=1	1	1	1	1	1	4.8	16.654	5.7656	851850
A0A060HDB7	Uncharacterized protein	NVIE_005280	tr|A0A060HDB7|A0A060HDB7_9ARCH Uncharacterized protein OS=Nitrososphaera viennensis EN76 OX=926571 GN=NVIE_005280 PE=4 SV=1	1	1	1	1	1	19.6	5.6262	5.9081	1271300
A0A060HDJ7	Uncharacterized protein	NVIE_005870	tr|A0A060HDJ7|A0A060HDJ7_9ARCH Uncharacterized protein OS=Nitrososphaera viennensis EN76 OX=926571 GN=NVIE_005870 PE=4 SV=1	1	1	1	1	1	13.1	11.873	16.586	2722200
A0A060HDM7	Mannosyl-3-phosphoglycerate synthase	mngA	tr|A0A060HDM7|A0A060HDM7_9ARCH Mannosyl-3-phosphoglycerate synthase OS=Nitrososphaera viennensis EN76 OX=926571 GN=mngA PE=4 SV=1	1	1	1	1	1	2.7	45.092	5.9055	587850
A0A060HE73	Bmp family protein	NVIE_007390	tr|A0A060HE73|A0A060HE73_9ARCH Bmp family protein OS=Nitrososphaera viennensis EN76 OX=926571 GN=NVIE_007390 PE=4 SV=1	1	1	1	1	1	4.4	38.996	12.526	208950
A0A060HF22	Putative beta-lactamase domain-containing metal-dependent RNase	NVIE_000450	tr|A0A060HF22|A0A060HF22_9ARCH Putative beta-lactamase domain-containing metal-dependent RNase OS=Nitrososphaera viennensis EN76 OX=926571 GN=NVIE_000450 PE=4 SV=1	1	1	1	1	1	1.6	70.017	6.8608	4140.8
A0A060HF44	Copper-containing nitrite reductase	NVIE_000600	tr|A0A060HF44|A0A060HF44_9ARCH Copper-containing nitrite reductase OS=Nitrososphaera viennensis EN76 OX=926571 GN=NVIE_000600 PE=4 SV=1	1	1	1	1	1	6.1	38.631	32.015	1899100
A0A060HF82	Putative transcriptional regulator TrmB	NVIE_000920	tr|A0A060HF82|A0A060HF82_9ARCH Putative transcriptional regulator TrmB OS=Nitrososphaera viennensis EN76 OX=926571 GN=NVIE_000920 PE=4 SV=1	1	1	1	1	1	2.2	60.97	15.942	402890
A0A060HFM0	Uncharacterized protein	NVIE_002000	tr|A0A060HFM0|A0A060HFM0_9ARCH Uncharacterized protein OS=Nitrososphaera viennensis EN76 OX=926571 GN=NVIE_002000 PE=4 SV=1	1	1	1	1	1	7	14.201	6.2741	1487700
A0A060HFT4	Uncharacterized protein	NVIE_000570	tr|A0A060HFT4|A0A060HFT4_9ARCH Uncharacterized protein OS=Nitrososphaera viennensis EN76 OX=926571 GN=NVIE_000570 PE=4 SV=1	1	1	1	1	1	3.9	38.615	10.353	243330
A0A060HFV5	Putative digeranylgeranylglycerophospholipid reductase	NVIE_012510	tr|A0A060HFV5|A0A060HFV5_9ARCH Putative digeranylgeranylglycerophospholipid reductase OS=Nitrososphaera viennensis EN76 OX=926571 GN=NVIE_012510 PE=4 SV=1	1	1	1	1	1	2.3	54.252	8.156	32207
A0A060HFV9	Putative PAPS reductase	NVIE_012560	tr|A0A060HFV9|A0A060HFV9_9ARCH Putative PAPS reductase OS=Nitrososphaera viennensis EN76 OX=926571 GN=NVIE_012560 PE=3 SV=1	1	1	1	1	1	5.2	28.392	9.005	0
A0A060HFZ8	Putative transcriptional regulator	NVIE_001130	tr|A0A060HFZ8|A0A060HFZ8_9ARCH Putative transcriptional regulator OS=Nitrososphaera viennensis EN76 OX=926571 GN=NVIE_001130 PE=4 SV=1	1	2	2	2	1	3.3	77.344	18.829	428730
A0A060HG03	Uncharacterized protein	NVIE_013090	tr|A0A060HG03|A0A060HG03_9ARCH Uncharacterized protein OS=Nitrososphaera viennensis EN76 OX=926571 GN=NVIE_013090 PE=4 SV=1	1	1	1	1	1	15.3	15.677	9.51	640800
A0A060HG15	Glutamyl-tRNA(Gln) amidotransferase subunit E	gatE	tr|A0A060HG15|A0A060HG15_9ARCH Glutamyl-tRNA(Gln) amidotransferase subunit E OS=Nitrososphaera viennensis EN76 OX=926571 GN=gatE PE=3 SV=1	1	1	1	1	1	1.4	70.724	6.9087	100450
A0A060HG35	30S ribosomal protein S7	rps7	tr|A0A060HG35|A0A060HG35_9ARCH 30S ribosomal protein S7 OS=Nitrososphaera viennensis EN76 OX=926571 GN=rps7 PE=3 SV=1	1	1	1	1	1	6.5	22.537	6.1246	59848
A0A060HG54	Acetyl-CoA/ propionyl-CoA carboxylase, carboxyltransferase subunit	accB	tr|A0A060HG54|A0A060HG54_9ARCH Acetyl-CoA/ propionyl-CoA carboxylase, carboxyltransferase subunit OS=Nitrososphaera viennensis EN76 OX=926571 GN=accB PE=4 SV=1	1	1	1	1	1	3.5	56.185	6.0256	284410
A0A060HGF8	Urease accessory protein UreD	ureD	tr|A0A060HGF8|A0A060HGF8_9ARCH Urease accessory protein UreD OS=Nitrososphaera viennensis EN76 OX=926571 GN=ureD PE=3 SV=1	1	1	1	1	1	4.4	35.591	6.2325	45363
A0A060HGL8	Putative transcriptional regulator, XRE family	NVIE_0541	tr|A0A060HGL8|A0A060HGL8_9ARCH Putative transcriptional regulator, XRE family OS=Nitrososphaera viennensis EN76 OX=926571 GN=NVIE_0541 PE=4 SV=1	1	1	1	1	1	6.5	20.291	8.2798	1051900
A0A060HGN8	Uncharacterized protein	NVIE_0314	tr|A0A060HGN8|A0A060HGN8_9ARCH Uncharacterized protein OS=Nitrososphaera viennensis EN76 OX=926571 GN=NVIE_0314 PE=4 SV=1	1	1	1	1	1	3.3	22.617	5.4517	0
[truncated: 181 more rows]

## Sheet: Table_S9 Annika XL Results
Checked	Crosslinker	Crosslink Type	# CSMs	# Proteins	Sequence A	Accession A	Position A	Sequence B	Accession B	Position B	Protein Descriptions A	Protein Descriptions B	Best CSM Score	In protein A	In protein B	Decoy	Modifications A	Modifications B	Confidence
[truncated: 309 more rows]

[truncated: 3 more sheets: Table_S10 MeroX XL Full Results, Table_S11 MeroX XL Simplified R, Table_S12 AMO XL]
