# Supplementary material for: Unexpected complexity of the ammonia monooxygenase in archaea
Source: ISME J. 2023 Jan 31;17(4):588–99. doi: 10.1038/s41396-023-01367-3 (PMC10030591; doi:10.1038/s41396-023-01367-3)
Supplement: Supplementary file 3 — Dataset S2 [file 41396_2023_1367_MOESM3_ESM.xlsx]

## Sheet: Legend
Dataset_S2 for "Unexpected Complexity of the Ammonia Monooxygenase in Archaea"
Genomic and Transcriptomic Data
This excel sheet contains the following information:
Table_S13 Fig. 2 Species
List of species used to create the phylogenetic tree construction in Fig. 2 and Supplementary Figure S12.
Table_S14 Fig. 2 Proteins
List of ribosomal proteins from Rinke et al., 2013 used in the concatenated alignment and tree construction in Fig. 2 and Extended Data Fig. 12.
Table_S15 AMO Neighbor Conservation
Results of conserved protein families upstream and downstream of AMO genes in Nitrosocaldaceae and Nitrosopumilaceae.
Table_S16 AMO Synteny in AOA
AMO syntenic information for subunits (AmoABCXYZ) in AOA.
Table_S17 Multiple AmoC Copies in AOA
AOA species containing more than one copy of amoC.
Table_S18 Nvie Transcriptomic Data
Re-analyzed transcriptomic and clustering data from Reyes et al. (2020).
Reyes, C., Hodgskiss, L. H., Kerou, M., Pribasnig, T., Abby, S. S., Bayer, B., Kraemer, S. M., & Schleper, C. (2020). Genome wide transcriptomic analysis of the soil ammonia oxidizing archaeon Nitrososphaera viennensis upon exposure to copper limitation. ISME Journal, 14(11), 2659–2674. https://doi.org/10.1038/s41396-020-0715-2
Table_S19 Archaea Species
Selected archaeal species used for AMO subunit analysis.
Table_S20 Bacteria Species
Selected bacterial species used for PMO/AMO subunit analysis.

## Sheet: Table_S13 Fig. 2 Species
Organism/Name	Clade	Type	Assembly/Accession no	# contigs
Thaumarchaeota archaeon UBA141	Non-AOA Thaumarchaeota	MAG	GCA_002495315.1	123
Thaumarchaeota archaeon palsa_1368	Non-AOA Thaumarchaeota	MAG	GCA_003135575.1	132
Thaumarchaeota archaeon bog_1367	Non-AOA Thaumarchaeota	MAG	GCA_003139715.1	197
Thaumarchaeota archaeon bog_1369	Non-AOA Thaumarchaeota	MAG	GCA_003164815.1	129
Thaumarchaeota archaeon SAT139	Non-AOA Thaumarchaeota	MAG	GCA_002713205.1	21
Thaumarchaeota archaeon EAC691	Non-AOA Thaumarchaeota	MAG	GCA_002693165.1	49
Thaumarchaeota archaeon UBA223	Non-AOA Thaumarchaeota	MAG	GCA_002495905.1	70
Thaumarchaeota archaeon UBA201	Non-AOA Thaumarchaeota	MAG	GCA_002508305.1	85
Nitrososphaerales archaeon UBA213	NC-alpha	MAG	GCA_002494485.1	231
Thaumarchaeota archaeon SAT137	NC-alpha	MAG	GCA_002713325.1	53
Thaumarchaeota archaeon J079	NC-alpha	MAG	GCA_003695185.1	434
Candidatus Nitrosocaldus islandicus	NC-alpha	Complete genome	GCF_002906215.1	1
Candidatus Nitrosocaldus cavascurensis	NC-alpha	Complete genome	GCA_900248165.1	1
Candidatus Nitrosocosmicus oleophilus	NS-zeta	Complete genome	GCA_000802205.2	1
Nitrosocosmicus arcticus Kfb	NS-zeta	Enrichment culture (near-complete genome)	GCF_007826885.1	28
Candidatus Nitrosocosmicus hydrocola	NS-zeta	Complete genome	GCA_001870125.1	1
Candidatus Nitrosocosmicus franklandus	NS-zeta	Complete genome	GCF_900696045.1	1
Candidatus Nitrososphaera gargensis Ga9.2	NS-alpha	Complete genome	GCF_000303155.1	1
Nitrososphaera viennensis EN76	NS-alpha	Complete genome	GCF_000698785.1	1
Candidatus Nitrososphaera evergladensis SR1	NS-alpha	Complete genome	GCA_000730285.1	1
Thaumarchaeota archaeon RRmetagenome_bin19	NS-gamma	MAG	GCA_003176995.1	284
Nitrososphaeraceae archaeon UBA536	NS-gamma	MAG	GCA_002496625.1	161
Nitrososphaeraceae archaeon UBA348	NS-gamma	MAG	GCA_002501855.1	613
Thaumarchaeota archaeon 13_1_40CM_38_12	NT-alpha	MAG	GCA_001917505.1	84
Thaumarchaeota archaeon 13_1_40CM_4_38_7	NT-alpha	MAG	GCA_001917995.1	88
Thaumarchaeota archaeon 13_1_40CM_3_38_6	NT-alpha	MAG	GCA_001918475.1	98
Nitrosotalea sinensis Nd2	NT-alpha	Enrichment culture (near-complete genome)	GCF_900143675.1	10
Nitrosotalea bavarica SbT1	NT-alpha	MAG	GCF_900167955.1	24
Candidatus Nitrosotalea devanaterra	NT-alpha	Complete genome	GCA_900065925.1	1
Nitrosotalea okcheonensis CS	NT-alpha	Enrichment culture (near-complete genome)	GCA_900177045.1	8
Nitrosotenuis chungbukensis MY2	NP-eta	Enrichment culture (near-complete genome)	GCF_000685395.1	24
Nitrosotenuis uzonensis N4	NP-eta	Enrichment culture (near-complete genome)	GCF_000723185.1	14
Candidatus Nitrosotenuis cloacae	NP-eta	Complete genome	GCF_000955905.1	1
Candidatus Nitrosotenuis aquarius	NP-eta	Complete genome	GCF_002787055.1	1
Nitrosopumilales archaeon UBA218	NP-eta	MAG	GCA_002499525.1	211
Nitrosopumilales archaeon UBA459	NP-eta	MAG	GCA_002498045.1	333
Nitrosopumilales archaeon UBA219	NP-eta	MAG	GCA_002498105.1	302
Archaeon CSP1	NP-delta	MAG	GCA_001443365.1	12
NPMR_NP_delta_1	NP-delta	MAG	GCA_016276965.1	83
NPMR_NP_delta_2	NP-delta	MAG	GCA_016838725.1	270
NPMR_NP_delta_3	NP-delta	MAG	GCA_016838865.1	143
Candidatus Nitrosopelagicus brevis	NP-epsilon	Complete genome	GCF_000812185.1	1
md1 - D11 (MAG)	NP-alpha	MAG	﻿SAMC021084	240
og1 (SAG) - G13	NP-alpha	SAG	﻿SAMC026833	26
mg3 - D17	NP-alpha	MAG	SAMC021089	38
mg4 - T3L15	NP-alpha	MAG	SAMC021094	155
og2 (SAG) - F20	NP-alpha	SAG	﻿SAMC026834	18
Marine Group I thaumarchaeote SCGC AB-629-I23	NP-alpha	SAG	GCA_000399765.1	132
AAA007-O23	NP-alpha	SAG	IMG_2527291500	32
Cenarchaeum symbiosum A	NP-gamma	Enrichment culture (near-complete genome)	GCF_000200715.1	6
Nitrosoarchaeum koreensis MY1	NP-gamma	Enrichment culture	GCF_000220175.1	1
Nitrosoarchaeum limnia SFB1	NP-gamma	Enrichment culture (near-complete genome)	GCF_000204585.1	76
Nitrosoarchaeum limnia BG20	NP-gamma	Enrichment culture (near-complete genome)	GCF_000241145.1	343
Thaumarchaeota archaeon casp-thauma3	NP-gamma	MAG	GCA_001510275.1	31
ma1 - T1 L11	NP-gamma	MAG	SAMC021086	21
ma7 - T3L14	NP-gamma	MAG	SAMC021095	17
ma2 - D1	NP-gamma	MAG	SAMC021087	15
ma8 - T3L19	NP-gamma	MAG	SAMC021096	6
Candidatus Nitrosopumilus piranensis	NP-gamma	Complete genome	GCA_000875775.1	1
Candidatus Nitrosopumilus koreensis AR1	NP-gamma	Complete genome	GCF_000299365.1	1
Nitrosopumilus sp SJ	NP-gamma	Enrichment culture	GCF_000328945.1	15
Nitrosopumilus maritimus SCM1	NP-gamma	Complete genome	GCF_000018465.1	1
Marine Group I thaumarchaeote SCGC AAA799-E16	NP-gamma	SAG	GCA_000724145.1	170
Marine Group I thaumarchaeote SCGC AAA799-N04	NP-gamma	SAG	GCA_000722915.1	171
Marine Group I thaumarchaeote SCGC RSA3	NP-gamma	SAG	GCA_000746745.1	109
Marine Group I thaumarchaeote SCGC AAA799-D11	NP-gamma	SAG	GCA_000746765.1	77
Thaumarchaeota archaeon NORP47	NP-gamma	MAG	GCA_002317795.1	37
Thaumarchaeota archaeon NP142	NP-gamma	MAG	GCA_002730325.1	39
Candidatus Nitrosomarinus catalina	NP-gamma	Complete genome	GCF_002156965.1	1
Thaumarchaeota archaeon casp-thauma1	NP-gamma	MAG	GCA_001510225.1	29
Thaumarchaeota archaeon Baikal-G2	NP-gamma	MAG	GCA_002737455.1	20
Nitrosopumilus salaria BD31	NP-gamma	Enrichment culture	GCF_000242875.2	171
Candidatus Nitrosopumilus sediminis	NP-gamma	Complete genome	GCF_000299395.1	1
Nitrosopumilales archaeon CG_4_9_14_0_2_um_filter_34_16	NP-gamma	MAG	GCA_002788515.1	162
Nitrosopumilus sp. NM25	NP-gamma	Enrichment culture	GCF_003175215.1	14
Candidatus Nitrosopumilus adriaticus	NP-gamma	Complete genome	GCF_000956175.1	1
Nitrosopumilus strain DDS1	NP-gamma	Enrichment culture	GCA_001674955.1	1259
NPMR_NP_theta_1	NP-theta	MAG	GCA_016838845.1	176
NPMR_NP_theta_2	NP-theta	MAG	GCA_016838795.1	298
YK1312_12N_NP_theta	NP-theta	MAG	BLXK01000000	299
NPMR_NP_theta_3	NP-theta	MAG	GCA_016838785.1	552
NPMR_NP_theta_4	NP-theta	MAG	GCA_016838765.1	232
NPMR_NP_theta_5	NP-theta	MAG	GCA_016838745.1	274
NPMR_NP_iota_1	NP-iota	MAG	GCA_016838825.1	68
YK1309_1N_NP_iota	NP-iota	MAG	BLXJ01000000	227
Nitrosopumilus sp. LS AOA	NP-gamma	MAG	GCA_001543015.1	67
Nitrosopumilus ureiphilus strain PS0	NP-gamma	Complete genome	GCA_013407185.1	1
Nitrosopumilus oxyclinae strain HCE1	NP-gamma	Complete genome	GCF_013407165.1	1
Nitrosopumilus cobalaminigenes strain HCA1	NP-gamma	Complete genome	GCF_013407145.1	1
Candidatus Nitrosospongia ianthellae	NP-gamma	MAG	GCA_900620265.1	113
Candidatus Nitrosopumilus sp. SW	NP-gamma	Complete genome	GCF_006740685.1	1
Nitrosarchaeum sp. AC2	NP-gamma	Complete genome	GCF_013407385.1	1
Candidatus Nitrosotenuis sp. DW1	NP-eta	Complete genome	GCF_013407275.1	1
Nitrososphaeraceae archaeon UBA347	NS-gamma	MAG	GCA_002495965.1	176
Nitrososphaeraceae archaeon UBA466	NS-gamma	MAG	GCA_002498345.1	584
Nitrososphaeraceae archaeon UBA272	NS-gamma	MAG	GCA_002504425.1	663
Nitrososphaeraceae archaeon UBA273	NS-gamma	MAG	GCA_002501935.1	662
Candidatus Nitrosothermus koennekei (JZ-2.bins.172)	NC-alpha	MAG	GCA_013538795.1	41
Candidatus Nitrosocaldus sp. isolate QQ.bins.88	NC-alpha	MAG	GCA_013538715.1	34
Candidatus Nitrosocaldus sp. isolate SRBZ.bins.174	NC-alpha	MAG	GCA_013538755.1	296
Candidatus Nitrosocaldus tengchongensis (QQ.bins.115137)	NC-alpha	MAG	GCA_013538675.1	57
Candidatus Nitrosocaldus sp. isolate Tumba.bins.72	NC-alpha	MAG	GCA_011058825.1	12
Candidatus Nitrosocaldus sp. isolate JZ-2.bins.249	NC-alpha	MAG	GCA_013538775.1	117
Candidatus Nitrosocaldus sp. isolate QQ.bins.97	NC-alpha	MAG	GCA_013538705.1	26
Candidatus Nitrosocaldus schleperae (JZ-1.bins.77)	NC-alpha	MAG	GCA_013538805.1	17
Candidatus Nitrosocaldus sp. isolate JZ-3.bins.102	NC-alpha	MAG	GCA_013538695.1	107

## Sheet: Table_S14 Fig. 2 Proteins
List of ribosomal proteins from Rinke et al., 2013, used in the concatenated alignment.
Gene	PFAM
Ribosomal_L1	PF00687
Ribosomal_L10	PF00466
Ribosomal_L14	PF00238
Ribosomal_L16	PF00252
Ribosomal_L19e	PF01280
Ribosomal_L21e	PF01157
Ribosomal_L22	PF00237
Ribosomal_L23	PF00276
Ribosomal_L2_C	PF03947
Ribosomal_L3	PF00297
Ribosomal_L31e	PF01198
Ribosomal_L32e	PF01655
Ribosomal_L37ae	PF01780
Ribosomal_L4	PF00573
Ribosomal_L44	PF00935
Ribosomal_L5	PF00281
Ribosomal_S11	PF00411
Ribosomal_S13	PF00416
Ribosomal_S19	PF00203
Ribosomal_S19e	PF01090
Ribosomal_S2	PF00318
Ribosomal_S27	PF01599
Ribosomal_S27e	PF01667
Ribosomal_S28e	PF01200
Ribosomal_S3Ae	PF01015
Ribosomal_S4e	PF00900
Ribosomal_S5	PF00333
Ribosomal_S6e	PF01092
Ribosomal_S7	PF00177
Ribosomal_S8	PF00410
Ribosomal_S8e	PF01201
Ribosomal_S9	PF00380
Citation
Rinke, C., Schwientek, P., Sczyrba, A., Ivanova, N. N., Anderson, I. J., Cheng, J. F., Darling, A., Malfatti, S., Swan, B. K., Gies, E. A., Dodsworth, J. A., Hedlund, B. P., Tsiamis, G., Sievert, S. M., Liu, W. T., Eisen, J. A., Hallam, S. J., Kyrpides, N. C., Stepanauskas, R., … Woyke, T. (2013). Insights into the phylogeny and coding potential of microbial dark matter. Nature, 499(7459), 431–43…

## Sheet: Table_S15 AMO Neighbor Conserva
Proteins with genes found within 5 genes of amoABC that are conserved in all AOA.
Family (Abby et al. (2020))	Conserved in AOA	Exclusive to AOA	Protein	Gene
76G-FAM000177	Yes	No	putative succinate dehydrogenase/fumarate reductase
76G-FAM007545	Yes	Yes	ammonia monooxygenase subunit A	amoA
76G-FAM000172-0	Yes	No	putative transcriptional regulator, AsnC family
76G-FAM003041	Yes	No	hypothetical protein
76G-FAM007546	Yes	Yes	conserved protein of unknown function	amoX
76G-FAM007701	Yes	Yes	ammonia monooxygenase subunit B	amoB
76G-FAM001711	Yes	No	ammonium transporter
76G-FAM007700	Yes	Yes	hypothetical protein	amoY (NVIE_004540)
76G-FAM007699	Yes	Yes	hypothetical protein	amoZ (NVIE_004550)
76G-FAM000235	Yes	No	30S ribosomal protein S15p/S13e
76G-FAM000248-0	Yes	No	DNA/RNA-binding protein Alba
76G-FAM000894	Yes	No	hydroxyacyl-CoA dehydrogenase
76G-FAM000322-0	Yes	No	putative snRNP Sm-like protein
76G-FAM000039	Yes	No	ribose-5-phosphate isomerase
76G-FAM000095-0	Yes	No	SNF7-domain-containing protein
76G-FAM002589	Yes	No	putative thiol-disulfide isomerase
76G-FAM000111-0	Yes	No	archaeal thermosome subunit
76G-FAM003537-0	Yes	No	conserved protein of unknown function
76G-FAM000614	Yes	No	UbiD family decarboxylase
			*amoC (76G-FAM007583) is not found due to the fragement of "Ca. Nitrosopumilus koreensis AR1" and absence in one MAG and one SAG
Included species:
Species	Accession	GTDB Family (Rinke et al., 2021)	amoA Clade (Alves et al., 2018)
Candidatus Nitrosotalea okcheonensis NCS1	GCF_900177045.1	Nitrosopumilaceae	NT-alpha
Candidatus Nitrosotalea bavarica SBT1	GCF_900167955.1	Nitrosopumilaceae	NT-alpha
Candidatus Nitrosocaldus islandicus 3F	GCF_002906215.1	Nitrosocaldaceae	NC-alpha
Thaumarchaeota archaeon J079	GCA_003695185.1	Nitrosocaldaceae	NC-alpha
Nitrosopumilus zosterae	GCF_003175215.1	Nitrosopumilaceae	NP-gamma
Nitrosarchaeum koreense MY1	GCF_000220175.1	Nitrosopumilaceae	NP-gamma
Nitrosopumilus adriaticus	GCF_000956175.1	Nitrosopumilaceae	NP-gamma
Candidatus Nitrosotenuis aquarius	GCF_002787055.1	Nitrosopumilaceae	NP-eta
Candidatus Nitrosocaldus cavascurensis	GCF_900248165.1	Nitrosocaldaceae	NC-alpha
Candidatus Nitrosotalea devanaterra	GCA_900065925.1	Nitrosopumilaceae	NT-alpha
Candidatus Nitrosotenuis uzonensis	GCF_000723185.1	Nitrosopumilaceae	NP-eta
Candidatus Nitrosotenuis chungbukensis	GCF_000685395.1	Nitrosopumilaceae	NP-eta
Candidatus Nitrosopumilus koreensis AR1	GCF_000299365.1	Nitrosopumilaceae	NP-gamma
Nitrosopumilus maritimus SCM1	GCF_000018465.1	Nitrosopumilaceae	NP-gamma
Candidatus Nitrosomarinus catalina	GCF_002156965.1	Nitrosopumilaceae	NP-gamma
Nitrosopumilus piranensis	GCF_000875775.1	Nitrosopumilaceae	NP-gamma
Candidatus Nitrosopumilus sediminis	GCF_000299395.1	Nitrosopumilaceae	NP-gamma
Candidatus Nitrosotalea sinensis NSIN	GCF_900143675.1	Nitrosopumilaceae	NT-alpha
Nitrosopumilus sp. SJ	GCF_000328945.1	Nitrosopumilaceae	NP-gamma
Candidatus Nitrosotenuis cloacae	GCF_000955905.1	Nitrosopumilaceae	NP-eta
Candidatus Nitrosopelagicus brevis	GCF_000812185.1	Nitrosopumilaceae	NP-epsilon
Citaitons
Rinke, C., Chuvochina, M., Mussig, A. J., Chaumeil, P. A., Davín, A. A., Waite, D. W., Whitman, W. B., Parks, D. H., & Hugenholtz, P. (2021). A standardized archaeal taxonomy for the Genome Taxonomy Database. Nature Microbiology, 6(7), 946–959. https://doi.org/10.1038/s41564-021-00918-8
Alves, R. J. E., Minh, B. Q., Urich, T., Von Haeseler, A., & Schleper, C. (2018). Unifying the global phylogeny and environmental distribution of ammonia-oxidising archaea based on amoA genes. https://doi.org/10.1038/s41467-018-03861-1

## Sheet: Table_S16 AMO Synteny in AOA
Note: "Same Contig" is yes if at least one of all six subunits can be found on one contig.
									Number							Indentifiers Used for Syntenic Analysis
Locus_Identifier	Species	Strain	NCBI Accession	Assembly	Assembly Level	Full AMO	Same Contig	Fully Syntenic	amoA	amoB	amoC	amoX	amoY	amoZ		amoA	amoB	amoC	amoX	amoY	amoZ
Nlim	Candidatus Nitrosarchaeum limnium SFB1		GCA_000204585.1	ASM20458v1	Chromosome	yes	yes	no	1	1	1	1	1	1		Nlim_1890	Nlim_1893	Nlim_1892	Nlim_1891	Nlim_1896	Nlim_1898
D6752	Thaumarchaeota archaeon	J079	GCA_003695185.1	ASM369518v1	Contig	no *	no	-/-	1	0	1	1	0	0		D6752_02305		D6752_01005	D6752_02310
NDEV	Candidatus Nitrosotalea devanaterra		GCA_900065925.1	NDEV.embl.gz	Complete Genome	yes	yes	no	1	1	1	1	1	1		NDEV_1777	NDEV_1780	NDEV_1779	NDEV_1778	NDEV_1792	NDEV_1793
IBTHAUMO2	Nitrosopumilaceae archaeon	IBTHAUMO2	GCA_900620265.1	Nitrosopumilaceae_archaeon_O2_Ibasta	Scaffold	yes	yes	no	1	1	1	1	1	1		IBTHAUMO2_320012	IBTHAUMO2_320009	IBTHAUMO2_320010	IBTHAUMO2_320011	IBTHAUMO2_320007	IBTHAUMO2_320006
NMAR	Nitrosopumilus maritimus SCM1		GCF_000018465.1	ASM1846v1	Complete Genome	yes	yes	no	1	1	1	1	1	1		NMAR_RS08050	NMAR_RS08065	NMAR_RS08060	NMAR_RS08055	NMAR_RS08080	NMAR_RS08085
MY1	Nitrosarchaeum koreense MY1		GCF_000220175.1	ASM22017v1	Contig	yes	yes	no	1	1	1	1	1	1		MY1_RS07525	MY1_RS07540	MY1_RS07535	MY1_RS07530	MY1_RS07555	MY1_RS07560
BG20	Candidatus Nitrosarchaeum limnium BG20		GCF_000241145.1	ASM24114v2	Contig	yes	yes	no	1	1	1	1	1	1		BG20_RS10270	BG20_RS10255	BG20_RS10260	BG20_RS10265	BG20_RS10240	BG20_RS10235
BD31	Candidatus Nitrosopumilus salaria BD31		GCF_000242875.2	ASM24287v3	Contig	yes	no	-/-	1	1	1	1	1	1		BD31_RS00150	BD31_RS00070	BD31_RS00075	BD31_RS00145	BD31_RS00285	BD31_RS00290
NKOR	Candidatus Nitrosopumilus koreensis AR1		GCF_000299365.1	ASM29936v1	Complete Genome	yes	yes	no	1	1	1	1	1	1		NKOR_RS08135	NKOR_RS08150	NKOR_RS08145	NKOR_RS08140	NKOR_RS08165	NKOR_RS08170
NSED	Candidatus Nitrosopumilus sediminis		GCF_000299395.1	ASM29939v1	Complete Genome	yes	yes	no	1	1	1	1	1	2		NSED_RS08305	NSED_RS08320	NSED_RS08315	NSED_RS08310	NSED_RS08335	NSED_RS08340
NGAR	Candidatus Nitrososphaera gargensis Ga9.2	enrichment culture Ga9.2	GCF_000303155.1	ASM30315v1	Complete Genome	yes	yes	no	1	1	2	1	1	3		NGAR_RS11915	NGAR_RS11855	NGAR_RS11800	NGAR_RS11920	NGAR_RS08330	NGAR_RS08325
NSJ	Nitrosopumilus sp. SJ		GCF_000328945.1	NSJ	Contig	yes	yes	no	1	1	1	1	1	1		NSJ_RS10830	NSJ_RS0105640	NSJ_RS0105635	NSJ_RS0105630	NSJ_RS0105655	NSJ_RS0105660
NKMY2	Candidatus Nitrosotenuis chungbukensis		GCF_000685395.1	NKMY2	Contig	yes	yes	no	1	1	1	1	1	1		NKMY2_RS00115	NKMY2_RS00130	NKMY2_RS00125	NKMY2_RS00120	NKMY2_RS00140	NKMY2_RS00145
NVIE	Nitrososphaera viennensis EN76		GCF_000698785.1	ASM69878v1	Complete Genome	yes	yes	no	1	1	6	2	1	2		NVIE_RS13055	NVIE_RS13575	NVIE_RS13625	NVIE_RS13060	NVIE_RS02200	NVIE_RS02205
NITUZ	Candidatus Nitrosotenuis uzonensis		GCF_000723185.1	APF_1883_PRJEB4650	Contig	yes	yes	no	1	1	2	1	1	3		NITUZ_RS06825	NITUZ_RS06840	NITUZ_RS06835	NITUZ_RS06830	NITUZ_RS06850	NITUZ_RS06855
NTE	Candidatus Nitrososphaera evergladensis SR1	SR1	GCF_000730285.1	ASM73028v1	Complete Genome	yes	yes	no	1	1	8	2	1	2		NTE_RS04190	NTE_RS04760	NTE_RS04810	NTE_RS04195	NTE_RS07835	NTE_RS07840
NMY3	Candidatus Nitrosocosmicus oleophilus		GCF_000802205.1	ASM80220v2	Complete Genome	yes	yes	no	1	1	3	1	1	1		NMY3_RS14510	NMY3_RS14490	NMY3_RS13595	NMY3_RS14515	NMY3_RS15735	NMY3_RS15710
T478	Candidatus Nitrosopelagicus brevis		GCF_000812185.1	ASM81218v1	Complete Genome	yes	yes	no	1	1	1	1	1	1		T478_RS01470	T478_RS01455	T478_RS01460	T478_RS01465	T478_RS01440	T478_RS01435
NPIRD3C	Nitrosopumilus piranensis		GCF_000875775.1	ASM87577v1	Complete Genome	yes	yes	no	1	2	1	1	1	2		NPIRD3C_RS10260	NPIRD3C_RS10275	NPIRD3C_RS10270	NPIRD3C_RS10265	NPIRD3C_RS10290	NPIRD3C_RS10295
SU86	Candidatus Nitrosotenuis cloacae		GCF_000955905.1	ASM95590v3	Complete Genome	yes	yes	no	1	1	1	1	1	1		SU86_RS02095	SU86_RS02080	SU86_RS02085	SU86_RS02090	SU86_RS02070	SU86_RS02065
NADRNF5	Nitrosopumilus adriaticus		GCF_000956175.1	ASM95617v1	Complete Genome	yes	yes	no	1	1	1	1	1	2		NADRNF5_RS01920	NADRNF5_RS01905	NADRNF5_RS01910	NADRNF5_RS01915	NADRNF5_RS01890	NADRNF5_RS01885
A4241	Candidatus Nitrosocosmicus hydrocola		GCF_001870125.1	ASM187012v1	Complete Genome	yes	yes	no	1	1	3	1	1	1		A4241_RS06215	A4241_RS06230	A4241_RS07035	A4241_RS06210	A4241_RS05050	A4241_RS05075
NMSP	Candidatus Nitrosomarinus catalina		GCF_002156965.1	ASM215696v1	Complete Genome	yes	yes	no	1	1	1	1	1	1		NMSP_RS01270	NMSP_RS01255	NMSP_RS01260	NMSP_RS01265	NMSP_RS01240	NMSP_RS01235
NAQ	Candidatus Nitrosotenuis aquarius		GCF_002787055.1	ASM278705v1	Complete Genome	yes	yes	no	1	1	1	1	1	1		NAQ_RS09655	NAQ_RS09640	NAQ_RS09645	NAQ_RS09650	NAQ_RS09630	NAQ_RS09625
CRG89	Candidatus Nitrosocaldus islandicus	3F	GCF_002906215.1	ASM290621v1	Complete Genome	yes	yes	yes	1	1	1	1	1	1		CRG89_RS06655	CRG89_RS06670	CRG89_RS06665	CRG89_RS06660	CRG89_RS06675	CRG89_RS06680
DMB70	Nitrosopumilus zosterae		GCF_003175215.1	ASM317521v1	Contig	yes	yes	no	1	1	1	1	1	2		DMB70_RS05920	DMB70_RS05935	DMB70_RS05930	DMB70_RS05925	DMB70_RS05950	DMB70_RS05955
Nisw	Candidatus Nitrosopumilus sp. SW		GCF_006740685.1	ASM674068v1	Complete Genome	yes	yes	no	1	1	1	1	1	1		Nisw_RS06415	Nisw_RS06400	Nisw_RS06405	Nisw_RS06410	Nisw_RS06385	Nisw_RS06380
NARC	Candidatus Nitrosocosmicus arcticus		GCF_007826885.1	ASM782688v1	Scaffold	yes	no	-/-	1	1	1	1	1	1		NARC_RS06960	NARC_RS06975	NARC_RS07965	NARC_RS06955	NARC_RS02590	NARC_RS02615
C5F47	Nitrosopumilus cobalaminigenes		GCF_013407145.1	ASM1340714v1	Complete Genome	yes	yes	no	1	1	1	1	1	2		C5F47_RS08135	C5F47_RS08150	C5F47_RS08145	C5F47_RS08140	C5F47_RS08165	C5F47_RS08170
C5F49	Nitrosopumilus oxyclinae		GCF_013407165.1	ASM1340716v1	Complete Genome	yes	yes	no	1	1	1	1	1	2		C5F49_RS08055	C5F49_RS08070	C5F49_RS08065	C5F49_RS08060	C5F49_RS08085	C5F49_RS08090
C5F50	Nitrosopumilus ureiphilus		GCF_013407185.1	ASM1340718v1	Complete Genome	yes	yes	no	1	1	2	1	1	2		C5F50_RS11365	C5F50_RS11380	C5F50_RS11375	C5F50_RS11370	C5F50_RS11395	C5F50_RS11400
DSQ19	Candidatus Nitrosotenuis sp. DW1		GCF_013407275.1	ASM1340727v1	Complete Genome	yes	yes	no	1	1	1	1	1	1		DSQ19_RS08540	DSQ19_RS08555	DSQ19_RS08550	DSQ19_RS08545	DSQ19_RS08565	DSQ19_RS08570
DSQ20	Nitrosarchaeum sp. AC2		GCF_013407385.1	ASM1340738v1	Complete Genome	yes	yes	no	1	1	1	1	1	2		DSQ20_RS08935	DSQ20_RS08950	DSQ20_RS08945	DSQ20_RS08940	DSQ20_RS08965	DSQ20_RS08970
NSIN	Candidatus Nitrosotalea sinensis	NSIN	GCF_900143675.1	Candidatus_Nitrosotalea_sinensis_Nd2_whole_genome	Contig	yes	yes	no	1	1	1	1	1	1		NSIN_RS03590	NSIN_RS03575	NSIN_RS03580	NSIN_RS03585	NSIN_RS03520	NSIN_RS03515
C0Q33	Candidatus Nitrosotalea bavarica	SBT1	GCF_900167955.1	ASM90016795v1	Scaffold	yes	yes	no	1	1	1	1	1	1		C0Q33_RS05980	C0Q33_RS05965	C0Q33_RS05970	C0Q33_RS05975	C0Q33_RS05905	C0Q33_RS05900
BQ3481	Candidatus Nitrosotalea okcheonensis	NCS1	GCF_900177045.1	Candidatus_Nitrosotalea_koreensisCS_whole_genome	Chromosome	yes	yes	no	2	1	1	1	1	1		BQ3481_RS07135	BQ3481_RS07150	BQ3481_RS07145	BQ3481_RS07140	BQ3481_RS07210	BQ3481_RS07215
NCAV	Candidatus Nitrosocaldus cavascurensis		GCF_900248165.1	Nitrosocaldus_cavascurensis_SCU2_chromosome	Complete Genome	yes	yes	yes	1	1	1	1	1	1		NCAV_RS02385	NCAV_RS02370	NCAV_RS02375	NCAV_RS02380	NCAV_RS02365	NCAV_RS02360
NFRAN	Candidatus Nitrosocosmicus franklandus	NFRAN1	GCF_900696045.1	Nitrosocosmicus_franklandus_C13	Complete Genome	yes	yes	no	1	1	3	1	1	1		NFRAN_RS02790	NFRAN_RS02775	NFRAN_RS02040	NFRAN_RS02795	NFRAN_RS03825	NFRAN_RS03800
*(genome completeness 84.43%, (Luo et al., 2021))
Genomes analyzed with Prodigal (no standardized accession numbers):
Note: Candidatus Cenarchaeaum symbiosum A has accession numbers associated with the GenBank annotation but was re-analyzed to search for AmoZ, which was found after reanalysis.
									Number
Locus_Identifier	Species	Strain	NCBI Accession	Assembly	Assembly Level	Full AMO	Same Contig	Fully Syntenic	amoA	amoB	amoC	amoX	amoY	amoZ
DP0002	Cenarchaeum symbiosum A (archaea)		GCA_000200715.1	ASM20071v1	Chormosome	yes	yes	no	1	1	2	1	1	1
LFLC01	Nitrosopumilus sp. LS_AOA (archaea)	LS_AOA	GCA_001543015.1	ASM154301v1	Contig	yes	no	-/-	1	1	1	1	1	1
KV5752	Candidatus Nitrosopumilus sp. DDS1 (archaea)		GCA_001674955.1	ASM167495v1	Scaffold	yes	yes	no	1	1	1	1	1	2
JAACYF	Candidatus Nitrosocaldus sp. (archaea)	Tumba.bins.72	GCA_011058825.1	ASM1105882v1	Contig	yes	yes	yes	1	1	1	1	1	1
JACAFJ	Candidatus Nitrosocaldus tengchongensis	QQ.bins.115137	GCA_013538675.1	ASM1353867v1	Scaffold	yes	yes	yes	1	1	1	1	1	1
JABXGO	Candidatus Nitrosocaldus sp. (archaea)	JZ-3.bins.102	GCA_013538695.1	ASM1353869v1	Scaffold	yes	no	-/-	1	1	1	1	1	1
JACAFI	Candidatus Nitrosocaldus sp. (archaea)	QQ.bins.97	GCA_013538705.1	ASM1353870v1	Contig	yes	yes	yes	1	1	1	1	1	1
JACAFH	Candidatus Nitrosocaldus sp. (archaea)	QQ.bins.88	GCA_013538715.1	ASM1353871v1	Contig	yes	no	-/-	1	1	2	1	1	1
JABXGN	Candidatus Nitrosocaldus sp. (archaea)	SRBZ.bins.174	GCA_013538755.1	ASM1353875v1	Scaffold	yes	yes	yes	1	1	1	1	1	1
JABXGP	Candidatus Nitrosocaldus sp. (archaea)	JZ-2.bins.249	GCA_013538775.1	ASM1353877v1	Scaffold	yes	yes	yes	2	1	1	2	1	1
JABXGQ	Candidatus Nitrosothermus koennekei	JZ-2.bins.172	GCA_013538795.1	ASM1353879v1	Scaffold	yes	no	-/-	1	1	2	1	1	1
JABXGR	Candidatus Nitrosocaldus schleperae	JZ-1.bins.77	GCA_013538805.1	ASM1353880v1	Scaffold	yes	yes	yes	1	1	1	1	1	1
Citation
Luo, Z.-H., Narsing Rao, M. P., Chen, H., Hua, Z.-S., Li, Q., Hedlund, B. P., Dong, Z.-Y., Liu, B.-B., Guo, S.-X., Shu, W.-S., & Li, W.-J. (2021). Genomic Insights of “Candidatus Nitrosocaldaceae” Based on Nine New Metagenome-Assembled Genomes, Including “Candidatus Nitrosothermus” Gen Nov. and Two New Species of “Candidatus Nitrosocaldus.” Frontiers in Microbiology, 11. https://doi.org/10.3389/f…

## Sheet: Table_S17 Multiple AmoC Copies 
Ammonia Oxidizing Archaea Species	GTDB Family (Rinke et al., 2021)	amoA Clade (Alves et al., 2018)	Number of amoC Genes	Environment	Environement Citation
Candidatus Nitrososphaera evergladensis SR1	Nitrososphaeraceae	NS-Alpha	8	Soil	(Zhalnina et al., 2014)
Nitrososphaera viennensis EN76	Nitrososphaeraceae	NS-Alpha	6	Soil	(Tourna et al., 2011)
Candidatus Nitrosocosmicus franklandus	Nitrososphaeraceae	NS-Zeta	3	Soil	(Lehtovirta-Morley, Ross, et al., 2016)
Candidatus Nitrosocosmicus hydrocola	Nitrososphaeraceae	NS-Zeta	3	Wastewater treatment plant	(Sauder et al., 2017)
Candidatus Nitrosocosmicus oleophilus	Nitrososphaeraceae	NS-Zeta	3	Soil	(Jung et al., 2016)
Cenarchaeum symbiosum A	Nitrosopumilaceae	NP-gamma	2	Sponge symbiont	(Preston et al., 1996)
Nitrosopumilus ureiphilus	Nitrosopumilaceae	NP-gamma	2	Marine sediments	(Qin et al., 2017)
Candidatus Nitrosotenuis uzonensis	Nitrosopumilaceae	NP-eta	2	Thermal spring	(Lebedeva et al., 2013)
Candidatus Nitrosocaldus sp QQ bins 88	Nitrososcaldaceae	NC-Alpha	2	Hot spring	(Luo et al., 2021)
Candidatus Nitrosothermus koennekei (JZ-2.bins.172)	Nitrososcaldaceae	NC-Alpha	2	Hot spring	(Luo et al., 2021)
Candidatus Nitrososphaera gargensis Ga9 2	Nitrososphaeraceae	NS-Alpha	2	Thermal spring	(Hatzenpichler et al., 2008)
Citations
Alves, R. J. E., Minh, B. Q., Urich, T., Von Haeseler, A., & Schleper, C. (2018). Unifying the global phylogeny and environmental distribution of ammonia-oxidising archaea based on amoA genes. https://doi.org/10.1038/s41467-018-03861-1
Hatzenpichler, R., Lebedeva, E. V, Spieck, E., Stoecker, K., Richter, A., Daims, H., & Wagner, M. (2008). A moderately thermophilic ammonia-oxidizing crenarchaeote from a hot spring. Proceedings of the National Academy of Sciences, 105(6), 2134–2139. http://www.pnas.org/content/105/6/2134.full.pdf?with-ds=yes
Jung, M. Y., Kim, J. G., Sinninghe Damsté, J. S., Rijpstra, W. I. C., Madsen, E. L., Kim, S. J., Hong, H., Si, O. J., Kerou, M., Schleper, C., & Rhee, S. K. (2016). A hydrophobic ammonia-oxidizing archaeon of the Nitrosocosmicus clade isolated from coal tar-contaminated sediment. Environmental Microbiology Reports, 8(6), 983–992. https://doi.org/10.1111/1758-2229.12477
Lebedeva, E. V., Hatzenpichler, R., Pelletier, E., Schuster, N., Hauzmayer, S., Bulaev, A., Grigor’eva, N. V., Galushko, A., Schmid, M., Palatinszky, M., Le Paslier, D., Daims, H., & Wagner, M. (2013). Enrichment and genome sequence of the group I.1a ammonia-oxidizing archaeon “Ca. Nitrosotenuis uzonensis” representing a clade globally distributed in thermal habitats. PLoS ONE, 8(11), 1–12. https…
Lehtovirta-Morley, L. E., Ross, J., Hink, L., Weber, E. B., Gubry-Rangin, C., Thion, C., Prosser, J. I., & Nicol, G. W. (2016). Isolation of “Candidatus Nitrosocosmicus franklandus”, a novel ureolytic soil archaeal ammonia oxidiser with tolerance to high ammonia concentration. FEMS Microbiology Ecology, 92(5), 1–10. https://doi.org/10.1093/femsec/fiw057
Luo, Z.-H., Narsing Rao, M. P., Chen, H., Hua, Z.-S., Li, Q., Hedlund, B. P., Dong, Z.-Y., Liu, B.-B., Guo, S.-X., Shu, W.-S., & Li, W.-J. (2021). Genomic Insights of “Candidatus Nitrosocaldaceae” Based on Nine New Metagenome-Assembled Genomes, Including “Candidatus Nitrosothermus” Gen Nov. and Two New Species of “Candidatus Nitrosocaldus.” Frontiers in Microbiology, 11. https://doi.org/10.3389/f…
Preston, C. M., Wu, K. Y., Molinski, T. F., & Delong, E. F. (1996). A psychrophilic crenarchaeon inhabits a marine sponge: Cenarchaeum symbiosum gen. nov., sp. nov. Proceedings of the National Academy of Sciences of the United States of America, 93(13), 6241–6246. https://doi.org/10.1073/pnas.93.13.6241
Qin, W., Heal, K. R., Ramdasi, R., Kobelt, J. N., Martens-Habbena, W., Bertagnolli, A. D., Amin, S. A., Walker, C. B., Urakawa, H., Könneke, M., Devol, A. H., Moffett, J. W., Armbrust, E. V., Jensen, G. J., Ingalls, A. E., & Stahl, D. A. (2017). Nitrosopumilus maritimus gen. nov., sp. nov., Nitrosopumilus cobalaminigenes sp. nov., Nitrosopumilus oxyclinae sp. nov., and Nitrosopumilus ureiphilus s…
Rinke, C., Chuvochina, M., Mussig, A. J., Chaumeil, P. A., Davín, A. A., Waite, D. W., Whitman, W. B., Parks, D. H., & Hugenholtz, P. (2021). A standardized archaeal taxonomy for the Genome Taxonomy Database. Nature Microbiology, 6(7), 946–959. https://doi.org/10.1038/s41564-021-00918-8
Sauder, L. A., Albertsen, M., Engel, K., Schwarz, J., Nielsen, P. H., Wagner, M., & Neufeld, J. D. (2017). Cultivation and characterization of Candidatus Nitrosocosmicus exaquare, an ammonia-oxidizing archaeon from a municipal wastewater treatment system. The ISME Journal, 11(5), 1142–1157. https://doi.org/10.1038/ismej.2016.192
Tourna, M., Stieglmeier, M., Spang, A., Könneke, M., Schintlmeister, A., & Urich, T. (2011). Nitrososphaera viennensis, an ammonia oxidizing archaeon from soil. Proc. Natl. Acad. Sci. USA, 108(20), 8420–8425. https://doi.org/10.1073/pnas.1013488108/-/DCSupplemental.www.pnas.org/cgi/doi/10.1073/pnas.1013488108
Zhalnina, K. V., Dias, R., Leonard, M. T., De Quadros, P. D., Camargo, F. A. O., Drew, J. C., Farmerie, W. G., Daroub, S. H., & Triplett, E. W. (2014). Genome sequence of Candidatus nitrososphaera evergladensis from group I.1b enriched from everglades soil reveals novel genomic features of the ammonia-oxidizing archaea. PLoS ONE, 9(7), 21–23. https://doi.org/10.1371/journal.pone.0101648

## Sheet: Table_S18 Nvie Transcriptomic D
		Gene_Name (GenBank)	Gene_Name (RefSeq)	Copper Limited Replicates (log2 TPM)					Copper Replete Replicates (log2 TPM)						Cluster Number (15)		log2 TPM Averages			DESeq2 Results (Reyes et al, 2020)
Geneid	Locus_Tag			L1Day7	L2Day7	L3Day7	L5Day7	L6Day7	R1Day5	R2Day5	R3Day5	R4Day5	R5Day5				log2 TPM Replete	log2 TPM Limited		log2 Fold Change	p-value (adj)		log2 RPKM		log2 FC
gene0	NVIE_000010	NVIE_000010	#N/A	7.68079	7.60394	7.51167	7.46659	7.48417	7.23112	6.75616	6.51527	6.63664	6.54206		1		6.73625	7.54943		0.582926	7.87864e-07	0	0	-3.6	-3.6
gene1	NVIE_000020	NVIE_000020	NVIE_RS00005	8.64146	8.27305	8.22216	8.53123	8.41947	8.41677	8.04805	7.66024	7.74064	7.65047		2		7.90323	8.41748		0.558831	7.98666e-05	1	1		-3
gene2	NVIE_000030	NVIE_000030	NVIE_RS00010	5.37184	5.67426	5.44558	5.79301	5.37872	5.79366	5.48362	5.83457	5.38248	5.29965		3		5.5588	5.53268		0.0603408	0.696821	2	2		-2
gene3	NVIE_0004	NVIE_0004	#N/A	3.43006	3.34232	3.02987	3.69922	3.40278	-0.483341	1.27436	1.39501	1.56988	2.20587		4		1.19236	3.38085		1.19904	0.000682775	3	3		-1
gene4	NVIE_000040	NVIE_000040	NVIE_RS00015	5.25712	5.13878	5.59389	5.4283	5.79494	5.55199	5.00344	4.99146	5.22906	5.68897		5		5.29298	5.44261		0.146718	0.478134	4	4	0	0
gene5	NVIE_000050	hcs	NVIE_RS00020	10.4792	10.3669	10.3627	10.5306	10.3167	9.97717	9.6835	9.81421	9.86906	9.912		6		9.85119	10.4112		0.618336	7.33528e-21	5	5		1
gene6	NVIE_000060	ilvA	NVIE_RS00025	7.48249	7.28668	7.24725	7.64225	7.36028	8.74725	8.26732	8.33033	8.18352	8.09468		1		8.32462	7.40379		-0.723557	1.06673e-11	6	6		2
gene7	NVIE_000070	NVIE_000070	NVIE_RS00030	6.46292	6.25705	6.26918	6.70944	6.46608	7.76453	7.24374	7.16682	7.00932	6.91084		1		7.21905	6.43293		-0.531894	0.000517985	7	7		3
gene8	NVIE_000080	NVIE_000080	NVIE_RS00035	8.94792	9.34438	9.31312	8.90498	9.01276	8.40612	8.76594	8.87976	8.96991	8.94874		2		8.79409	9.10463		0.303847	0.0760901	7.5	7.5		4
gene9	NVIE_000090	NVIE_000090	NVIE_RS00040	7.5301	7.68439	7.64917	7.70459	7.5653	7.66237	7.40769	7.46778	7.25331	7.1099		1		7.38021	7.62671		0.299598	0.00790518	8	8		5
gene10	NVIE_000100	resA	NVIE_RS00045	6.54525	6.40657	6.25945	6.61817	6.53122	7.3951	7.14758	7.16159	6.95418	6.70392		1		7.07247	6.47213		-0.539235	3.5379e-06	9	9	5.6	5.6
gene11	NVIE_000110	NVIE_000110	NVIE_RS00050	5.97317	6.27047	6.23683	6.37321	6.05787	5.9778	5.75752	6.05296	6.07474	6.06418		3		5.98544	6.18231		0.0589207	0.676919	10	10
gene12	NVIE_000120	NVIE_000120	NVIE_RS00055	6.69342	6.5335	6.57585	6.97417	6.75805	7.45153	6.98345	6.80309	6.84483	6.57393		1		6.93136	6.707		-0.134477	0.33933	11	11
gene13	NVIE_000130	NVIE_000130	NVIE_RS00060	7.29549	7.2779	7.42398	7.48259	7.32677	7.04576	6.89926	6.94896	6.95214	6.81911		1		6.93305	7.36134		0.491969	4.1101e-10	12	12
gene14	NVIE_000140	mscS	NVIE_RS00065	7.12552	7.25252	7.04725	7.35333	7.09441	7.54151	7.20074	7.29276	7.44024	7.28864		1		7.35278	7.17461		-0.111547	0.246025	13	13
gene15	NVIE_000150	NVIE_000150	NVIE_RS00070	5.58481	5.38549	5.33222	5.65405	5.47153	6.42586	5.91705	5.71054	5.83875	5.57797		3		5.89403	5.48562		-0.363873	0.00891444	14	14
gene16	NVIE_000160	NVIE_000160	NVIE_RS00075	7.69427	7.73773	7.65281	7.88064	7.78099	8.37388	7.89851	7.67958	7.48167	7.6086		2		7.80845	7.74929		-0.0210856	0.913188	15	15
gene17	NVIE_000170	NVIE_000170	NVIE_RS00080	5.33047	4.98157	5.22754	5.23531	5.38293	4.66371	5.47203	4.86399	5.1575	5.26803		3		5.08505	5.23156		0.155169	0.438715
gene18	NVIE_000180	NVIE_000180	#N/A	4.18054	4.07685	3.99536	4.46678	4.10393	3.10364	3.41388	4.05239	4.22725	3.60843		7		3.68112	4.16469		0.393869	0.194652			not differentially expressed (p-value cut-ff 0.001)
gene19	NVIE_000190	NVIE_000190	NVIE_RS00090	8.24446	8.20441	8.19492	8.37315	8.25258	8.61152	8.33581	8.1119	8.06614	7.84968		2		8.19501	8.2539		0.0844653	0.517217
gene20	NVIE_000200	rps9p	NVIE_RS00095	9.5936	9.43342	9.37288	9.64307	9.46597	10.0893	10.1858	10.1895	10.2633	10.0125		2		10.1481	9.50179		-0.55996	2.30494e-19		Citation
gene21	NVIE_0022	rpl13p	NVIE_RS00100	9.76068	9.49934	9.47609	9.84048	9.60023	10.2201	10.1375	10.2793	10.1816	10.1815		2		10.2	9.63536		-0.49557	1.8661e-16		Reyes, C., Hodgskiss, L. H., Kerou, M., Pribasnig, T., Abby, S. S., Bayer, B., Kraemer, S. M., & Schleper, C. (2020). Genome wide transcriptomic analysis of the soil ammonia oxidizing archaeon Nitrososphaera viennensis upon exposure to copper limitation. ISME Journal, 14(11), 2659–2674. https://doi.org/10.1038/s41396-020-0715-2
gene22	NVIE_000210	rpl18e	NVIE_RS00105	9.73526	9.35134	9.44091	9.54204	9.58924	10.43	10.2895	10.3996	10.327	10.3902		6		10.3673	9.53176		-0.765351	4.92091e-23
gene23	NVIE_000220	rpoD	NVIE_RS00110	8.76701	8.56029	8.6794	8.92771	8.65168	9.22142	9.05605	9.19055	9.14355	9.02558		2		9.12743	8.71722		-0.341627	1.66946e-08
gene24	NVIE_000230	NVIE_000230	NVIE_RS00115	8.73766	8.68758	8.64575	8.89319	8.78704	8.80975	8.46116	8.4081	8.44459	8.29372		2		8.48346	8.75024		0.324723	0.000368689
gene25	NVIE_000240	ecr	NVIE_RS00120	9.72972	9.57556	9.51793	9.83591	9.78071	10.795	10.5727	10.4513	10.3231	10.1503		6		10.4585	9.68797		-0.70625	3.73287e-11
gene26	NVIE_000250	ecx1	NVIE_RS00125	9.03731	8.71602	8.62075	9.07647	9.01063	9.78751	9.55016	9.682	9.5652	9.39465		2		9.5959	8.89224		-0.624808	3.94913e-13
gene27	NVIE_000260	ecx2	NVIE_RS00130	9.39113	9.131	9.02897	9.4712	9.39079	10.2452	10.1107	10.0252	9.95794	9.86459		2		10.0407	9.28262		-0.683219	6.64141e-16
gene28	NVIE_000270	rpl37ae	NVIE_RS00135	8.91437	8.96001	8.78858	9.43707	9.32666	9.80641	9.65662	9.99133	9.92729	9.33617		2		9.74356	9.08534		-0.577024	3.90473e-05
gene29	NVIE_0030	NVIE_0030	NVIE_RS00140	8.94825	8.63128	8.42941	9.04375	8.75836	9.86564	9.77114	9.58073	9.65163	9.10756		2		9.59534	8.76221		-0.75744	6.86704e-09
gene30	NVIE_000290	NVIE_000290	NVIE_RS00145	8.83435	8.90221	8.56076	8.98096	8.68464	9.56293	9.38484	9.40519	9.41517	9.32637		2		9.4189	8.79258		-0.541406	1.05881e-10
gene31	NVIE_000300	xpf	NVIE_RS00150	6.72418	6.42204	6.42063	6.81879	6.49884	7.27337	7.22502	7.23965	7.24968	7.12495		1		7.22253	6.5769		-0.580934	8.02267e-12
gene32	NVIE_000310	NVIE_000310	NVIE_RS00155	6.01727	6.41817	6.52397	6.47308	6.24435	6.54127	6.80943	6.88465	6.64894	6.64552		1		6.70596	6.33537		-0.335521	0.00967321
gene33	NVIE_000320	NVIE_000320	NVIE_RS00160	6.24247	5.87575	5.83798	6.03619	6.52494	7.22446	6.83229	6.51207	6.42042	6.48394		1		6.69464	6.10346		-0.525381	0.00162785
gene34	NVIE_000330	NVIE_000330	NVIE_RS00165	7.17214	7.05617	7.18974	7.18102	7.61736	7.91794	7.69153	7.62036	7.45534	7.28957		1		7.59495	7.24329		-0.270847	0.0763377
gene35	NVIE_000340	NVIE_000340	NVIE_RS00170	7.21048	7.32755	7.20377	7.45705	7.31375	7.35402	7.39774	7.75632	7.58919	7.84781		1		7.58901	7.30252		-0.232125	0.0835378
gene36	NVIE_000350	NVIE_000350	NVIE_RS00175	7.57443	7.56922	7.42311	7.76819	7.34865	7.28696	7.36274	7.32882	7.43779	7.13967		1		7.3112	7.53672		0.289921	0.00614342
gene37	NVIE_000360	NVIE_000360	NVIE_RS14670	9.42101	9.39633	9.37932	9.55633	9.34418	9.63188	9.42753	9.37049	9.27788	9.13859		2		9.36927	9.41943		0.103835	0.235107
gene38	NVIE_000370	coaD	NVIE_RS00185	6.97338	6.22137	6.1989	6.66601	6.32011	6.85764	6.95553	6.736	6.83601	6.82601		1		6.84224	6.47596		-0.283431	0.0452181
gene39	NVIE_000380	NVIE_000380	NVIE_RS00190	8.12731	8.31249	8.37519	8.43695	8.30606	8.39551	8.53291	8.50949	8.62382	8.94815		2		8.60198	8.3116		-0.236172	0.0910264
gene40	NVIE_000390	NVIE_000390	NVIE_RS00195	5.69726	5.53585	5.28642	5.84474	5.10238	5.9956	6.0737	5.72956	5.62613	5.70753		3		5.8265	5.49333		-0.283536	0.126645
gene41	NVIE_000400	trpS	NVIE_RS00200	7.64282	7.46685	7.4826	7.80522	7.70336	8.17795	7.76376	7.67348	7.41793	7.52818		1		7.71226	7.62017		-0.0416503	0.790651
gene42	NVIE_000410	pheS	NVIE_RS00205	6.49288	6.5177	6.42941	6.66728	6.51236	8.01574	7.57226	7.33635	7.2636	6.97559		1		7.43271	6.52393		-0.860053	4.8861e-08
gene43	NVIE_000420	pheT	NVIE_RS00210	5.80728	5.17466	5.29962	5.79182	5.7138	6.60471	6.2656	6.30013	6.43418	6.30858		3		6.38264	5.55743		-0.74199	6.08877e-11
gene44	NVIE_000430	NVIE_000430	NVIE_RS00215	8.33839	8.11209	8.19386	8.42655	8.36827	9.01811	9.02741	9.14875	9.20854	9.08044		2		9.09665	8.28783		-0.736362	1.18049e-26
gene45	NVIE_000440	NVIE_000440	NVIE_RS00220	8.61908	8.36196	8.43922	8.54512	8.42653	8.91669	9.08318	9.03557	9.31961	9.1502		2		9.10105	8.47838		-0.610154	6.53061e-10
gene46	NVIE_000450	NVIE_000450	NVIE_RS00225	6.83084	6.21223	6.34673	6.88685	6.95411	8.16439	7.86508	7.75603	7.81681	7.64908		1		7.85028	6.64615		-1.07615	7.32079e-17
gene47	NVIE_000460	NVIE_000460	NVIE_RS00230	9.04788	9.13992	9.00098	9.17921	9.04188	9.84494	9.91414	9.76066	9.57548	9.56856		2		9.73275	9.08197		-0.581838	1.06013e-09
gene48	NVIE_000470	egsA	NVIE_RS00235	7.95161	7.96359	7.79868	8.08379	8.05611	8.75877	8.51266	8.58183	8.38804	8.15058		2		8.47838	7.97076		-0.44127	2.97213e-05
gene49	NVIE_000480	NVIE_000480	NVIE_RS00240	5.1558	5.43496	5.27547	5.55019	5.25279	5.72479	5.48248	5.50496	5.258	5.23646		3		5.44134	5.33384		-0.042885	0.823888
gene50	NVIE_t0010	NVIE_t0010	NVIE_RS00245	0	2.89486	2.28285	2.9522	0	3.76964	2.94238	2.648	4.14479	4.13692		4		3.52834	1.62598		-1.04042	0.0920623
gene51	NVIE_000490	NVIE_000490	NVIE_RS00250	5.20788	4.54459	5.21889	4.98135	4.88284	5.93219	6.1172	5.78567	6.02193	5.78665		3		5.92873	4.96711		-0.890661	3.54317e-09
gene52	NVIE_000500	NVIE_000500	NVIE_RS00255	6.71515	6.43984	6.56718	6.89423	6.62904	7.12708	6.94354	7.1383	7.19045	7.12936		1		7.10575	6.64909		-0.382508	7.77024e-06
gene53	NVIE_000510	NVIE_000510	NVIE_RS00260	8.44426	8.18901	8.15676	8.48425	8.31136	9.07156	8.72374	8.24967	8.29005	8.2662		2		8.52025	8.31713		-0.16648	0.331905
gene54	NVIE_000520	NVIE_000520	NVIE_RS00265	6.86275	6.25313	6.30295	6.72551	6.51869	6.41937	6.3843	6.65442	6.90946	6.53763		8		6.58104	6.53261		0.0182964	0.923584
gene55	NVIE_000530	nirK	NVIE_RS00270	12.8725	12.6518	12.6598	13.0081	12.7809	13.1937	13.1961	13.1292	13.0067	13.3088		9		13.1669	12.7946		-0.308919	0.000202178
gene56	NVIE_000540	amoC1	NVIE_RS00275	7.73578	7.85078	7.67955	7.89945	7.73758	8.2538	8.72094	8.78493	8.97768	8.63388		2		8.67425	7.78063		-0.370534	0.00130324
gene57	NVIE_000550	NVIE_000550	NVIE_RS00280	7.67847	6.64771	6.74394	7.09964	6.91287	7.91191	7.9967	8.01929	8.34483	7.99742		1		8.05403	7.01653		-0.931337	3.92466e-10
gene58	NVIE_000560	NVIE_000560	NVIE_RS00285	6.64785	6.28469	5.67268	6.64056	6.05434	6.45124	6.72215	6.44663	6.35471	6.31263		8		6.45747	6.26003		-0.241424	0.237467
gene59	NVIE_000570	NVIE_000570	NVIE_RS00290	9.28494	9.15617	9.08483	9.52375	9.3959	9.2447	8.70393	8.53471	8.53596	8.47974		2		8.69981	9.28912		0.630037	4.0758e-06
gene60	NVIE_000580	NVIE_000580	NVIE_RS15050	7.34076	6.94377	7.33176	7.35867	7.02659	7.12233	7.07875	7.03675	7.26409	6.82969		1		7.06632	7.20031		0.196842	0.214137
gene61	NVIE_000590	NVIE_000590	NVIE_RS00295	7.89806	7.88192	7.74696	7.77421	7.49395	6.28871	6.47487	6.55489	6.702	6.31256		1		6.46661	7.75902		1.3253	1.85734e-30
gene62	NVIE_000600	NVIE_000600	NVIE_RS00300	7.41539	6.99387	7.03026	7.18772	6.8627	6.16316	6.28719	6.49494	6.58426	6.09328		8		6.32456	7.09799		0.812523	1.23077e-11
gene63	NVIE_000610	NVIE_000610	NVIE_RS00305	7.07536	6.83884	6.8809	6.94184	6.9455	7.14142	6.65662	6.41287	6.4757	6.45885		1		6.62909	6.93649		0.348992	0.00864455
gene64	NVIE_000620	NVIE_000620	NVIE_RS00310	6.53534	6.77569	6.53027	6.88363	6.71818	7.02215	6.39828	6.41609	6.32222	6.10387		8		6.45252	6.68862		0.203589	0.179258
gene65	NVIE_000630	prs	NVIE_RS00315	6.85297	6.90063	6.9228	7.14416	6.92394	7.89334	7.78956	7.75482	7.71259	7.65773		1		7.76161	6.9489		-0.728915	1.85185e-21
gene66	NVIE_000640	rnz	NVIE_RS00320	5.6259	5.49607	5.6462	5.86686	5.82577	6.94034	6.53781	6.33327	6.193	6.14739		1		6.43036	5.69216		-0.672419	7.27422e-06
gene67	NVIE_000650	NVIE_000650	NVIE_RS00325	4.95988	5.47054	4.90434	5.28335	5.06015	5.26149	4.92142	4.37801	4.99894	4.11596		3		4.73516	5.13565		0.414361	0.045749
gene68	NVIE_000660	NVIE_000660	NVIE_RS00330	5.95815	5.46152	6.12781	5.73687	5.30829	5.75899	5.50904	5.72616	5.90102	5.54131		3		5.6873	5.71853		0.0376418	0.864336
gene69	NVIE_000670	rpl32e	NVIE_RS00335	10.148	10.1206	10.0544	10.2888	10.13	10.851	10.7174	10.8001	10.7948	10.9204		6		10.8167	10.1484		-0.597089	2.60341e-19
gene70	NVIE_000680	rpl19e	NVIE_RS00340	10.541	10.4903	10.3914	10.5903	10.3872	10.8309	10.863	10.8239	10.8765	10.9313		6		10.8651	10.48		-0.305247	7.82573e-06
gene71	NVIE_000690	NVIE_000690	NVIE_RS00345	6.38536	5.84984	6.06199	6.38017	6.2219	6.13374	6.01102	6.2421	6.23942	6.16117		3		6.15749	6.17985		0.0174376	0.935921
gene72	NVIE_000700	NVIE_000700	NVIE_RS00350	4.3847	4.51635	4.65157	4.83959	4.40479	5.32524	5.11406	5.16257	4.78674	4.85795		3		5.04931	4.5594		-0.434605	0.00771389
gene73	NVIE_000710	nusG	NVIE_RS14485	8.52219	8.36895	8.29807	8.64166	8.31248	9.00901	9.00144	9.18865	9.19279	8.94274		2		9.06692	8.42867		-0.56861	3.09449e-14
gene74	NVIE_000720	NVIE_000720	NVIE_RS00360	8.13244	7.68735	7.81511	8.21301	8.07089	8.81815	8.47043	8.39423	8.49681	8.3722		2		8.51036	7.98376		-0.449344	8.05345e-06
gene75	NVIE_000730	hemA	NVIE_RS00365	8.35662	8.11319	8.17498	8.55702	8.35794	8.88369	8.44507	8.45436	8.38168	8.15073		2		8.4631	8.31195		-0.0942417	0.476016
gene76	NVIE_000740	hemB21	NVIE_RS00370	7.6104	7.2643	7.24864	7.61653	7.6123	7.91175	7.67612	7.73432	7.68395	7.51568		1		7.70436	7.47043		-0.162934	0.0904424
gene77	NVIE_000750	NVIE_000750	NVIE_RS00375	6.24694	5.72297	5.74418	6.13523	6.0201	6.49084	6.2326	6.10933	6.46253	6.05077		3		6.26921	5.97389		-0.224477	0.0815705
gene78	NVIE_t0020	NVIE_t0020	NVIE_RS00380	3.56757	3.68627	2.4893	4.15866	4.09667	4.56105	4.73379	5.76134	5.48874	4.6653		5		5.04204	3.59969		-0.744512	0.0141916
gene79	NVIE_000760	NVIE_000760	NVIE_RS00385	7.39699	7.02266	7.0708	7.36465	7.09771	7.51759	7.33024	7.48579	7.70357	7.65279		1		7.538	7.19056		-0.28454	0.00983599
gene80	NVIE_000770	NVIE_000770	NVIE_RS00390	5.2401	5.07762	4.91672	5.51301	5.51337	4.60282	4.72825	4.98641	4.93066	4.79727		3		4.80908	5.25217		0.518079	0.00104237
gene81	NVIE_000780	NVIE_000780	NVIE_RS00395	6.60058	6.23668	6.52232	6.33942	6.42074	5.4135	5.13877	5.98982	5.72975	5.64648		8		5.58366	6.42395		0.852881	1.20267e-06
gene82	NVIE_000790	NVIE_000790	NVIE_RS00400	6.28143	6.61487	6.87454	6.89022	6.51508	6.06435	5.99044	6.47163	6.41455	6.60613		8		6.30942	6.63523		0.382577	0.0290823
gene83	NVIE_000800	NVIE_000800	#N/A	7.11046	6.80175	6.94647	7.38194	6.88399	6.70119	6.3836	6.84665	6.84905	6.23023		1		6.60214	7.02492		0.459568	0.00761257
gene84	NVIE_000810	NVIE_000810	NVIE_RS00405	6.98607	6.80175	6.54375	6.82162	6.72536	6.53304	6.37912	6.48492	6.51869	6.68733		8		6.52062	6.77571		0.330693	0.00549433
gene85	NVIE_000820	NVIE_000820	#N/A	0	0.847551	0	0	0	0	0	0	0	0		10		0	0.16951		0.94986	0.000298982
gene86	NVIE_000830	NVIE_000830	NVIE_RS14675	6.66937	7.24375	7.00614	7.18525	7.06317	6.62104	5.9287	5.81186	6.06072	6.12325		8		6.10911	7.03354		0.923973	6.91477e-09
gene87	NVIE_000840	NVIE_000840	NVIE_RS00415	9.16619	9.13215	9.16833	9.33844	9.10805	8.55823	8.37548	8.58837	8.75738	8.95194		2		8.64628	9.18263		0.584147	3.23849e-07
gene88	NVIE_000850	NVIE_000850	NVIE_RS00420	9.53161	9.42145	9.46182	9.52921	9.4126	9.66114	9.48	9.75104	9.75254	9.91673		2		9.71229	9.47134		-0.180638	0.0847891
gene89	NVIE_000870	NVIE_000870	#N/A	5.72238	6.15388	6.12955	6.10117	5.81914	5.96193	5.82125	5.92322	5.89967	6.04728		3		5.93067	5.98522		0.0157614	0.915332
gene90	NVIE_000880	NVIE_000880	NVIE_RS00430	8.31358	8.13393	8.04822	8.43465	8.25613	8.29405	7.98096	8.16501	8.1149	8.01576		2		8.11413	8.2373		0.185431	0.00766803
gene91	NVIE_000890	NVIE_000890	#N/A	8.42445	8.31505	8.23971	8.57041	8.27799	8.76137	8.42786	8.759	8.61229	8.42672		2		8.59745	8.36552		-0.0983008	0.175342
gene92	NVIE_000900	pox	NVIE_RS00440	7.18797	7.22829	6.97503	7.25454	7.11661	6.54679	6.37209	6.27669	6.49228	6.25399		1		6.38837	7.15249		0.821007	1.13889e-24
gene93	NVIE_000910	NVIE_000910	#N/A	6.04059	5.70864	5.73406	6.09856	5.38207	6.28139	6.01919	5.49349	5.60422	5.2662		3		5.7329	5.79279		0.321209	0.114005
gene94	NVIE_000920	NVIE_000920	NVIE_RS00450	6.61815	6.77297	6.69392	6.85304	6.57765	4.92132	5.41423	5.34624	5.50303	5.35691		8		5.30835	6.70315		1.2039	1.43014e-26
gene95	NVIE_000930	NVIE_000930	NVIE_RS00455	7.76821	7.84338	7.62895	7.90178	7.91199	4.0114	4.51428	4.40433	4.60776	2.94984		8		4.09752	7.81086		3.19856	1.12089e-104
gene96	NVIE_000940	NVIE_000940	NVIE_RS00460	5.91068	5.71842	5.58626	6.03011	5.86047	8.32156	6.96248	6.96808	6.9062	7.16381		1		7.26443	5.82119		-1.37748	2.57413e-09
gene97	NVIE_000950	NVIE_000950	NVIE_RS00465	9.58776	9.37946	9.32057	9.70015	9.45608	10.6653	9.98936	9.50242	9.51917	9.47335		2		9.82992	9.4888		-0.341363	0.104554
gene98	NVIE_000960	NVIE_000960	NVIE_RS00470	4.58993	5.26118	4.89018	4.08149	4.28254	5.53451	5.24158	5.55489	5.68395	5.62877		3		5.52874	4.62106		-0.808533	0.0013296
gene99	NVIE_000970	NVIE_000970	NVIE_RS00475	10.248	10.1521	10.1505	10.37	10.0519	11.6071	11.1173	11.3014	11.2424	11.4625		6		11.3462	10.1945		-1.08517	1.51543e-29
gene100	NVIE_000980	NVIE_000980	NVIE_RS00480	6.03583	5.91422	6.06775	6.06468	5.92394	6.33744	6.5467	6.63083	6.53152	6.17421		1		6.44414	6.00129		-0.40653	0.00288359
gene101	NVIE_000990	NVIE_000990	NVIE_RS00485	6.97687	6.85918	6.85309	6.92354	7.13853	9.7109	8.59135	8.37578	8.35087	8.20966		1		8.64771	6.95024		-1.65078	1.19515e-12
gene102	NVIE_001000	NVIE_001000	NVIE_RS00490	3.62843	2.85023	3.1876	3.56617	3.49011	8.13577	7.0017	6.83373	6.76678	6.76179		3		7.09995	3.34451		-3.51431	1.08262e-52
gene103	NVIE_001010	NVIE_001010	NVIE_RS00495	7.14893	7.07588	7.04705	7.41085	7.25423	7.01348	6.08911	6.26969	6.2204	6.0884		1		6.33622	7.18739		0.865823	2.58645e-08
gene104	NVIE_001020	NVIE_001020	NVIE_RS00500	3.52391	3.59584	3.4313	3.8299	3.66783	5.89139	5.1918	5.25325	5.19781	5.08169		5		5.32319	3.60976		-1.59522	5.23521e-34
gene105	NVIE_001030	NVIE_001030	NVIE_RS00505	5.80483	5.25368	5.45527	5.61241	5.34216	6.57593	6.56059	6.61348	6.67645	6.25871		1		6.53703	5.49367		-0.983997	1.09356e-16
gene106	NVIE_001040	NVIE_001040	NVIE_RS00510	8.33479	8.23859	8.03937	8.52347	8.34832	8.22357	7.64647	7.60172	7.57666	7.50213		2		7.71011	8.29691		0.626553	8.03972e-07
gene107	NVIE_001050	NVIE_001050	NVIE_RS00515	0.0980798	0	0	0.104208	0.305259	0.506606	0.679342	0.969923	0	0.873887		10		0.605952	0.101509		-0.262658	0.664852
gene108	NVIE_001060	NVIE_001060	#N/A	0	0	0	1.91658	0	1.31898	2.49171	2.7823	1.3722	1.68626		10		1.93029	0.383316		-0.778554	0.266165
gene109	NVIE_0108	NVIE_0108	#N/A	0	0	0	0	0	0	0	0	0	0		10		0	0		0.235516	0.571231
gene110	NVIE_001070	NVIE_001070	NVIE_RS00520	3.39354	2.92728	0	2.8147	2.60072	1.2171	4.71176	4.09545	3.27032	1.58438		7		2.9758	2.34725		-0.239178	0.675536
gene111	NVIE_001080	NVIE_001080	NVIE_RS00525	6.1792	6.55584	6.42743	6.46543	6.05295	5.71897	5.61607	5.88111	5.77219	5.90846		3		5.77936	6.33617		0.590548	0.000135402
gene112	NVIE_001090	NVIE_001090	#N/A	1.51312	2.63182	1.43485	0.519245	1.7203	0	1.09438	0.799998	3.29679	2.87389		10		1.61301	1.56387		-0.198293	0.758038
gene113	NVIE_001100	NVIE_001100	NVIE_RS00535	1.63138	1.16512	2.72304	1.95944	1.64591	0.624869	0.212642	0.503224	1.09313	-0.592812		10		0.36821	1.82498		0.992244	0.0111697
gene114	NVIE_001110	NVIE_001110	NVIE_RS00540	2.68304	1.89486	1.86781	2.36724	1.56829	0.76964	2.2643	1.23296	0.822859	1.13692		10		1.24534	2.07625		0.592926	0.269142
gene115	NVIE_001120	NVIE_001120	NVIE_RS00545	1.49322	2.34889	2.87439	1.66927	2.50775	1.90174	2.07448	1.36506	0.954963	2.07638		4		1.67453	2.1787		0.330343	0.337867
gene116	NVIE_001130	NVIE_001130	NVIE_RS00550	5.57924	5.3176	5.17043	5.33055	5.14899	5.21016	5.13276	5.10607	5.2276	5.20304		5		5.17593	5.30936		0.198229	0.0660109
gene117	NVIE_001140	NVIE_001140	NVIE_RS00560	3.89014	4.69806	4.55554	4.4242	4.16291	4.33183	4.5687	4.51894	4.49547	4.76324		5		4.53564	4.34617		-0.0915501	0.662417
gene118	NVIE_001150	NVIE_001150	NVIE_RS00565	3.42001	2.95375	3.01982	2.68917	3.30526	2.09157	2.2643	1.38496	0.559825	0		4		1.26013	3.0776		1.20001	0.0113093
gene119	NVIE_001160	NVIE_001160	NVIE_RS00570	3.1419	4.33275	3.82263	4.22894	3.64864	2.43494	2.19264	2.42878	2.07313	2.9177		5		2.40944	3.83497		1.33028	1.64914e-06
gene120	NVIE_001170	NVIE_001170	NVIE_RS00575	4.02483	3.76803	3.85346	3.55452	3.55394	3.34025	3.69356	3.31171	3.6565	3.44449		7		3.4893	3.75096		0.300553	0.174142
gene121	NVIE_001180	NVIE_001180	NVIE_RS00580	6.87569	6.56593	6.84182	7.14391	6.61165	4.96604	5.09116	5.10117	4.81856	5.17506		8		5.0304	6.8078		1.44109	2.6893e-40
gene122	NVIE_001190	NVIE_001190	NVIE_RS00585	8.22793	7.86931	8.0552	8.13959	7.82452	8.00241	7.97233	8.00169	8.16928	8.20713		2		8.07057	8.02331		-0.0108376	0.93153
gene123	NVIE_001200	NVIE_001200	NVIE_RS15055	3.99499	4.52873	4.33176	4.66408	3.42456	3.81855	3.99129	3.28187	3.1937	3.50776		7		3.55863	4.18882		0.664225	0.0981811
gene124	NVIE_001210	NVIE_001210	#N/A	4.56141	4.30027	4.06811	4.3634	4.15326	3.44387	3.29468	3.43326	3.68612	3.29658		5		3.4309	4.28929		0.658949	4.86469e-06
gene125	NVIE_001220	NVIE_001220	#N/A	0	1.4442	0	1.91658	0	2.31898	0	1.19733	1.3722	0		10		0.977702	0.672155		-0.330851	0.656907
gene126	NVIE_001230	NVIE_001230	NVIE_RS00600	6.68116	6.44937	6.54518	6.63251	6.38984	6.63449	6.52073	6.366	6.47498	6.65244		1		6.52973	6.53961		0.0704601	0.525619
gene127	NVIE_001240	NVIE_001240	NVIE_RS00605	5.21554	4.80175	4.55231	5.00594	5.11077	5.17296	4.71434	4.89728	4.87659	5.28085		3		4.9884	4.93726		0.13373	0.431209
gene128	NVIE_001250	NVIE_001250	NVIE_RS00610	5.03279	4.65399	4.77895	4.81151	4.72109	4.62454	4.38664	4.25827	4.24942	4.15437		5		4.33465	4.79967		0.439055	0.0011792
gene129	NVIE_001260	NVIE_001260	NVIE_RS00615	4.02008	3.75176	3.55479	3.91602	3.59923	4.36351	4.29524	4.44831	4.14925	4.46331		5		4.34392	3.76838		-0.746936	7.96696e-07
gene130	NVIE_001270	NVIE_001270	NVIE_RS00620	5.83349	5.75718	5.73596	5.91419	5.68437	5.59048	5.54283	5.46281	5.67933	5.64333		3		5.58376	5.78504		0.245211	0.00185216
gene131	NVIE_001280	NVIE_001280	NVIE_RS00625	5.7026	5.73627	5.68847	5.94974	5.57045	5.70578	5.62029	5.61279	5.63303	5.59725		3		5.63383	5.72951		0.0831891	0.373277
gene132	NVIE_001290	NVIE_001290	NVIE_RS00630	5.00999	4.74536	5.15412	5.31868	4.9827	5.18405	4.85428	5.03384	5.1347	5.20083		3		5.08154	5.04217		0.0239408	0.890129
gene133	NVIE_001300	NVIE_001300	NVIE_RS00635	5.17651	4.63986	4.66012	5.07572	4.87401	4.97407	4.82488	5.22082	5.47475	5.31488		3		5.16188	4.88524		-0.189655	0.308548
gene134	NVIE_0132	NVIE_0132	NVIE_RS00640	9.41502	9.50632	9.33311	9.6169	9.39849	9.22791	9.20734	9.33272	9.32988	9.39135		2		9.29784	9.45397		0.224548	0.00624648
gene135	NVIE_001310	thyX	NVIE_RS00645	5.71146	5.34882	5.43616	5.63873	5.39747	6.17642	5.90304	6.14072	6.02801	6.11755		3		6.07315	5.50653		-0.50595	6.44364e-08
gene136	NVIE_001320	NVIE_001320	NVIE_RS00650	8.91186	9.12557	9.07624	9.78859	9.49638	12.3569	10.8077	10.424	10.0799	9.64137		6		10.662	9.27973		-1.38127	0.00224822
gene137	NVIE_001330	cdvA	NVIE_RS00655	9.95425	9.95526	9.94444	10.207	9.93985	9.89517	9.86232	10.0714	10.1233	10.5241		2		10.0952	10.0002		-0.0507213	0.758869
gene138	NVIE_001340	coxA2	NVIE_RS00660	4.19272	4.10673	4.09137	4.24393	3.93041	2.79389	2.18902	2.3603	2.80646	1.7986		11		2.38965	4.11303		1.30235	8.71179e-41
gene139	NVIE_001350	NVIE_001350	NVIE_RS00665	5.42894	4.96268	5.18075	5.73763	5.51931	5.88477	5.51835	5.66691	5.30572	5.59554		3		5.59426	5.36586		-0.166002	0.350233
gene140	NVIE_001360	NVIE_001360	NVIE_RS00670	4.84522	4.91329	4.81586	4.93588	4.70221	5.56569	4.96081	5.09429	4.89192	4.82913		3		5.06837	4.84249		-0.408223	0.00134444
gene141	NVIE_001370	hemL1	NVIE_RS00675	8.2919	8.27311	8.21048	8.33084	8.16147	8.90488	8.68345	8.78186	8.65135	8.61262		2		8.72683	8.25356		-0.423334	1.23949e-08
gene142	NVIE_001380	NVIE_001380	#N/A	5.56757	5.42324	5.4893	6.1884	5.35971	6.29802	6.27811	6.13985	6.64402	6.83523		3		6.43904	5.60564		-0.496672	0.0028893
gene143	NVIE_001390	NVIE_001390	NVIE_RS00680	8.83471	9.10173	8.87121	9.02599	9.09156	9.82819	9.37638	9.16904	9.05982	8.9158		2		9.26985	8.98504		-0.24437	0.146766
gene144	NVIE_001400	NVIE_001400	NVIE_RS00685	6.38699	6.35369	6.1832	6.71023	6.61802	7.13656	6.63122	6.75567	6.69004	6.54131		1		6.75096	6.45043		-0.267598	0.0544121
gene145	NVIE_001410	NVIE_001410	NVIE_RS00690	5.21407	5.24302	5.39884	5.76804	5.38648	6.12267	5.72494	5.72334	5.55402	5.64195		3		5.75338	5.40209		-0.288018	0.035107
gene146	NVIE_001420	NVIE_001420	NVIE_RS00695	5.45209	5.57079	5.11079	5.7559	5.70366	6.52358	6.22975	6.30375	6.13623	6.03525		3		6.24571	5.51865		-0.624361	1.60291e-05
gene147	NVIE_RNA0139656D	NVIE_RNA0139656D	NVIE_RS00700	15.6138	15.7604	15.9966	14.8318	15.7259	14.5235	14.8844	14.6304	14.7621	14.8857		12		14.7372	15.5857		0.95057	5.15671e-06
gene148	NVIE_001430	NVIE_001430	NVIE_RS00705	1.89297	0.426708	1.8147	0.899093	1.10014	1.88645	0.474227	1.76481	0.35471	1.66877		10		1.22979	1.22672		0.0262507	0.967956
gene149	NVIE_001440	NVIE_001440	NVIE_RS00710	2.1115	3.23021	2.44827	3.85459	3.54107	2.52003	2.69276	3.39838	3.68872	4.47227		7		3.35443	3.03713		-0.15995	0.731689
gene150	NVIE_001450	NVIE_001450	NVIE_RS15060	6.89455	7.17831	7.28759	7.23566	7.48778	7.03347	7.22583	7.54217	8.07677	7.62031		1		7.49971	7.21678		-0.225035	0.316655
gene151	NVIE_0148	NVIE_0148	NVIE_RS00715	6.08668	5.81306	5.66049	6.21619	6.22797	7.00073	6.74323	6.69548	6.53548	6.41268		1		6.67752	6.00088		-0.578531	0.000104299
gene152	NVIE_001470	NVIE_001470	NVIE_RS00720	6.55914	6.69483	6.57307	6.71471	6.44805	7.29398	7.0301	6.96544	6.64201	6.7297		1		6.93225	6.59796		-0.283504	0.035774
gene153	NVIE_001480	NVIE_001480	NVIE_RS00725	4.87736	5.07592	4.57083	5.34612	4.95581	5.98362	5.49339	5.54816	5.44099	5.46554		3		5.58634	4.96521		0.302794	0.00282429
gene154	NVIE_001490	NVIE_001490	NVIE_RS15065	9.46238	10.0202	9.8336	10.3681	10.2865	9.62714	9.84231	9.96297	9.91195	9.76964		2		9.8228	9.99415		0.249363	0.195168
gene155	NVIE_001500	NVIE_001500	NVIE_RS00730	9.37783	9.28761	9.25352	9.5048	9.23339	10.4028	10.0523	9.89946	9.87593	9.91717		2		10.0295	9.33143		-0.63726	2.48525e-10
gene156	NVIE_001510	cofD	NVIE_RS00735	4.62709	4.78598	4.49907	4.79497	4.44348	5.41036	5.3257	5.26014	5.33547	5.2345		3		5.31323	4.63012		-0.58438	3.29762e-06
gene157	NVIE_001520	cofC	NVIE_RS00740	6.72974	6.9055	6.66063	6.99583	6.76642	7.87155	7.76457	7.91182	7.92477	7.75008		1		7.84456	6.81162		-0.951414	7.4528e-29
gene158	NVIE_001530	NVIE_001530	NVIE_RS00745	5.38048	4.91422	5.39533	5.43391	5.29548	6.03186	5.93749	6.15279	6.04386	5.5348		3		5.94016	5.28388		-0.735036	2.2567e-05
gene159	NVIE_0156	NVIE_0156	NVIE_RS00750	5.57254	5.53205	5.55747	6.02038	5.66783	6.37441	6.16453	5.91228	5.85084	5.80582		3		6.02158	5.67005		-0.291323	0.0281953
gene160	NVIE_001540	NVIE_001540	NVIE_RS00755	6.99237	6.70187	6.69706	6.96899	6.86589	7.71462	7.47545	7.54156	7.57453	7.53234		1		7.5677	6.84524		-0.657222	2.5844e-24
gene161	NVIE_0158	secB	NVIE_RS00760	7.38931	6.96886	7.31105	7.80757	7.53711	8.28658	8.49211	8.61074	8.58336	8.43009		2		8.48058	7.40278		-0.969874	5.52681e-13
gene162	NVIE_001550	NVIE_001550	NVIE_RS00765	8.10881	8.47375	8.51167	8.05667	8.54609	9.11625	9.06858	9.00647	8.82353	8.59977		2		8.92292	8.3394		-0.487066	0.00247527
gene163	NVIE_001560	NVIE_001560	NVIE_RS00770	9.58432	9.35604	9.34873	9.62106	9.49259	9.9587	9.91264	9.91687	9.95913	9.94039		2		9.93755	9.48055		-0.389561	9.79293e-11
gene164	NVIE_001570	NVIE_001570	NVIE_RS00775	6.66593	6.78349	6.65494	6.89494	6.64612	7.21383	6.62385	6.52509	6.47215	6.44174		1		6.65533	6.72908		0.122723	0.444569
gene165	NVIE_001580	NVIE_001580	NVIE_RS00780	9.09447	9.03645	8.96655	9.09652	9.14874	9.11305	8.48463	8.11723	8.04783	7.85939		2		8.32443	9.06855		0.692648	7.04643e-05
gene166	NVIE_001590	tfb1	NVIE_RS00785	10.1446	9.98839	9.9476	10.1546	10.0906	10.5637	10.2246	10.0454	10.0996	9.87795		6		10.1622	10.0652		-0.0275282	0.838471
gene167	NVIE_001600	NVIE_001600	#N/A	4.22361	4.56471	4.14535	3.55167	4.51825	4.88006	4.9748	5.09545	5.32921	4.69986		3		4.99588	4.20072		-0.551429	0.0370235
gene168	NVIE_001610	NVIE_001610	NVIE_RS00795	9.84428	10.1315	10.0301	10.2017	10.2219	10.8658	10.8005	10.6949	10.6496	10.4938		6		10.7009	10.0859		-0.535509	2.83356e-07
gene169	NVIE_001620	rpiA	NVIE_RS00800	7.96018	7.80489	7.70368	8.05881	7.91907	8.59221	8.60065	8.50358	8.63538	8.39443		2		8.54525	7.88933		-0.586265	6.65769e-18
gene170	NVIE_001630	mscL	NVIE_RS00805	6.51242	6.49362	6.67517	6.74362	6.52963	6.79371	6.59508	6.74197	6.83666	6.74936		1		6.74336	6.59089		-0.160657	0.213077
gene171	NVIE_001640	NVIE_001640	NVIE_RS00810	7.18572	7.0237	6.95654	7.5364	7.18294	8.04149	7.57945	7.63854	7.58593	7.42776		1		7.65463	7.17706		-0.384449	0.000605449
gene172	NVIE_t0030	NVIE_t0030	NVIE_RS00815	2.66314	2.19689	0	1.66927	0	0	0	0	2.12489	2.43895		10		0.912768	1.30586		0.01679	0.984361
gene173	NVIE_001650	NVIE_001650	#N/A	4.22361	2.75735	4.14535	4.8147	3.01575	4.2171	4.61223	4.83242	5.68536	4.32135		5		4.73369	3.79135		-0.726423	0.115306
gene174	NVIE_0169	NVIE_0169	#N/A	1.65329	2.772	0	2.24439	0.860474	2.64678	2.81952	3.52514	2.7	3.01406		4		2.9411	1.50603		-1.12392	0.0211881
gene175	NVIE_001690	NVIE_001690	NVIE_RS00825	0	1.87101	3.259	3.80283	2.12941	3.06772	3.50349	1.62415	3.12094	3.11307		7		2.88588	2.21245		-0.292922	0.605873
gene176	NVIE_001700	NVIE_001700	NVIE_RS00830	6.54978	6.52164	6.4946	7.04465	6.63565	5.39642	4.9842	5.16786	5.54918	5.41578		8		5.30269	6.64926		1.38763	1.47107e-17
gene177	NVIE_001710	NVIE_001710	#N/A	0	0	2.14535	2.22974	4.01575	0	2.80487	3.09545	1.68536	2.99942		4		2.11702	1.67817		0.886385	0.0290802
gene178	NVIE_001720	NVIE_001720	NVIE_RS00835	4.85992	4.69322	4.40315	4.68917	4.45412	4.32289	4.5481	4.03132	3.20619	4.02275		5		4.02625	4.61992		0.647231	0.00521972
gene179	NVIE_001730	NVIE_001730	NVIE_RS00840	4.78348	4.71315	5.15773	5.9454	4.49762	3.2171	3.11682	3.62979	3.21969	3.24996		5		3.28667	5.01948		1.71318	4.10819e-12
gene180	NVIE_001740	NVIE_001740	NVIE_RS00845	8.06091	8.38671	8.21469	8.23157	8.22883	7.88689	7.63246	7.84972	7.83487	7.87494		2		7.81577	8.22454		0.488791	3.57454e-05
gene181	NVIE_001750	NVIE_001750	NVIE_RS14680	5.34676	5.15849	5.63307	6.08081	5.42183	4.84275	4.98113	4.73798	5.08649	5.06742		5		4.94315	5.52819		0.567888	0.000676618
gene182	NVIE_001760	NVIE_001760	NVIE_RS00855	4.60504	4.6831	4.33413	4.83356	4.61957	3.88803	3.99366	4.62889	4.48182	3.88335		5		4.17515	4.61508		0.398637	0.0785816
gene183	NVIE_001770	NVIE_001770	#N/A	1.15948	3.69322	2.66618	3.75057	2.95162	1.56801	0.740742	2.03132	2.62123	1.93529		4		1.77932	2.84422		1.10511	0.0341076
gene184	NVIE_001780	NVIE_001780	NVIE_RS00865	6.21982	6.37614	6.195	6.32331	6.13538	5.4177	5.16063	5.26421	5.20157	5.08533		8		5.22589	6.24993		1.0774	8.35468e-27
gene185	NVIE_001790	NVIE_001790	NVIE_RS00870	5.06155	5.38671	5.14083	5.36724	4.99456	4.89892	4.98677	4.69239	4.72975	4.83736		3		4.82904	5.19018		0.546215	0.000649114
gene186	NVIE_001800	NVIE_001800	NVIE_RS00875	7.79407	7.7578	7.75534	7.9203	7.89742	7.3814	7.1123	7.22391	7.02841	7.23285		1		7.19577	7.82499		0.680914	3.42403e-10
gene187	NVIE_001810	NVIE_001810	NVIE_RS00880	7.43962	6.90432	6.66428	7.20412	6.98214	6.06087	6.21015	6.07249	5.61933	6.05892		8		6.00435	7.0389		1.07639	1.32643e-11
gene188	NVIE_001820	NVIE_001820	#N/A	6.3524	5.85297	6.36929	6.35853	5.80058	4.10885	5.33221	4.9872	4.60264	4.1282		5		4.63182	6.14675		1.4499	3.05229e-10
gene189	NVIE_001830	ytsJ	NVIE_RS00890	7.79554	7.88714	7.75105	7.95879	7.79852	7.07387	6.79184	6.60672	6.5056	6.41418		1		6.67844	7.83821		1.18695	2.34131e-25
gene190	NVIE_001840	NVIE_001840	NVIE_RS00895	4.25305	4.20183	4.29027	4.31808	3.78216	3.53605	3.57128	3.4144	3.58927	2.4439		5		3.31098	4.16908		3.1273	7.1105e-44
gene191	NVIE_001850	NVIE_001850	NVIE_RS00900	12.3392	12.2973	12.2923	12.5814	12.2537	5.19429	5.90667	6.91568	6.80747	6.8983		13		6.34448	12.3528		5.53455	2.51068e-76
gene192	NVIE_001860	NVIE_001860	NVIE_RS00905	4.62415	4.47982	4.00532	4.67467	4.78552	3.3546	3.79037	3.81792	3.89325	3.85939		5		3.74311	4.5139		0.0439891	0.86291
gene193	NVIE_001870	NVIE_001870	NVIE_RS00910	6.02008	6.04567	5.94181	6.29299	6.06015	7.12904	6.32926	6.59236	6.54791	6.52381		1		6.62448	6.07214		-0.376923	0.0400963
gene194	NVIE_001880	NVIE_001880	#N/A	10.1867	10.8431	10.651	10.1328	10.6798	8.48106	8.48599	7.74877	7.84371	7.36178		14		7.98426	10.4987		2.47716	7.27801e-29
gene195	NVIE_001890	NVIE_001890	NVIE_RS00920	6.21423	5.78405	5.87658	6.17397	6.26738	4.4889	4.621	4.84119	4.72975	4.44115		5		4.6244	6.06324		1.38371	3.96343e-18
gene196	NVIE_001900	NVIE_001900	NVIE_RS00925	4.73308	4.82976	4.68724	4.34587	4.78461	3.43706	3.49877	2.648	3.12771	2.50889		5		3.04409	4.67611		1.3923	4.38163e-11
gene197	NVIE_001910	NVIE_001910	NVIE_RS00930	3.64122	3.21678	3.7609	3.72981	3.66783	4.51687	4.38295	4.4105	4.5233	4.16246		5		4.39921	3.60331		-0.629284	4.64097e-05
gene198	NVIE_001920	NVIE_001920	NVIE_RS00935	7.05501	6.89751	6.87487	7.23833	6.98267	7.12305	7.14839	7.35007	7.25208	7.40481		1		7.25568	7.00968		-0.216817	0.0435737
gene199	NVIE_001930	NVIE_001930	NVIE_RS00940	6.21833	6.44044	6.4748	6.48826	6.21304	6.53191	6.60826	6.74197	6.68923	6.50687		1		6.61565	6.36697		-0.167533	0.14098
gene200	NVIE_001940	NVIE_001940	#N/A	1.36111	0	1.28285	1.9522	0	0	0.942376	1.648	0	2.13692		10		0.945459	0.919234		0.0328342	0.966324
gene201	NVIE_001950	NVIE_001950	NVIE_RS00950	5.64652	5.7705	5.80193	6.01521	5.88506	6.31543	5.96791	6.15352	6.00986	6.22741		3		6.13483	5.82384		-0.269783	0.0208219
gene202	NVIE_001960	NVIE_001960	NVIE_RS00955	5.3727	5.44581	5.35102	5.66571	5.13242	5.70216	5.42559	5.33766	5.52449	5.66116		3		5.53021	5.39353		-0.0804972	0.597886
gene203	NVIE_001970	NVIE_001970	NVIE_RS00960	4.86591	3.98461	4.37261	4.70854	4.99365	5.48945	5.7059	5.59336	5.16415	4.78856		3		5.34828	4.58506		-0.653813	0.0027655
gene204	NVIE_001980	NVIE_001980	NVIE_RS15070	5.32941	4.44811	4.98811	5.0725	4.27355	5.85341	5.02614	5.03132	4.66562	5.42714		3		5.20073	4.82233		-0.298256	0.375463
gene205	NVIE_001990	NVIE_001990	NVIE_RS00965	6.32611	6.78185	6.35747	6.4937	6.51418	7.34469	7.08571	6.65046	7.07908	7.10192		1		7.05237	6.49466		-0.108969	0.508589
gene206	NVIE_002000	NVIE_002000	NVIE_RS00970	7.4466	7.30622	7.20088	7.65951	7.42396	8.48229	8.35768	8.03551	8.15315	7.53243		1		8.11221	7.40743		-0.241032	0.0737738
gene207	NVIE_002010	NVIE_002010	NVIE_RS00975	7.62383	7.83663	7.57677	7.64954	7.37601	6.75506	6.59629	6.75257	6.91861	6.95003		1		6.79451	7.61256		0.595309	4.0766e-08
gene208	NVIE_002020	NVIE_002020	NVIE_RS00980	7.00651	7.45453	7.37077	7.1535	7.11811	7.83008	7.63776	8.01922	7.86234	7.86324		1		7.84253	7.22068		-0.535668	9.69398e-05
gene209	NVIE_002030	NVIE_002030	NVIE_RS00985	6.3883	6.40747	6.36662	6.74304	6.30917	6.95171	7.13306	7.34723	7.04749	6.97968		1		7.09183	6.44292		-0.569682	8.73469e-06
gene210	NVIE_002040	NVIE_002040	NVIE_RS00990	8.77051	8.87609	8.5482	8.99436	8.90746	9.2753	8.96261	8.67675	8.87898	8.66229		2		8.89119	8.81932		-0.0105098	0.94671
gene211	NVIE_002050	argD2	NVIE_RS00995	6.75994	6.54502	6.5889	6.89948	6.88495	7.0242	6.58834	6.36775	6.29942	6.06818		8		6.46958	6.73565		0.163034	0.337321
gene212	NVIE_002060	NVIE_002060	NVIE_RS01000	4.69961	4.82488	4.58127	4.93376	4.73933	4.83717	5.00991	4.80789	4.64395	4.57099		5		4.77398	4.75577		0.0717713	0.646514
gene213	NVIE_002070	NVIE_002070	NVIE_RS01005	5.4751	5.67004	5.46243	5.91295	5.59587	6.8324	6.56084	6.50564	6.70041	6.19968		1		6.55979	5.62328		-0.777132	2.23645e-09
gene214	NVIE_002080	NVIE_002080	NVIE_RS15075	0.683042	1.21678	1.60478	1.68917	-0.109778	3.09157	3.07166	2.77728	2.14479	3.45885		4		2.90883	1.0168		-0.900818	0.0228964
gene215	NVIE_002090	NVIE_002090	NVIE_RS01015	3.84847	4.64524	3.6182	4.66195	3.90364	3.74242	4.35573	4.27285	4.74317	4.1097		5		4.24477	4.1355		-0.0620638	0.855758
gene216	NVIE_002100	NVIE_002100	NVIE_RS15080	0	0	0	0	0	0	0	0	0	0		10		0	0		-0.245944	0.572037
gene217	NVIE_0211	NVIE_0211	#N/A	1.20192	-0.264342	0	-0.791956	0	0	-0.216822	0.488797	1.66366	-0.0222769		10		0.382672	0.0291235		-0.495739	0.495497
gene218	NVIE_002110	NVIE_002110	NVIE_RS15085	4.00927	3.54301	4.58308	4.52997	4.99406	5.06987	5.42703	4.94823	5.70805	5.56269		3		5.34318	4.33188		-0.794592	0.00608757
gene219	NVIE_002120	NVIE_002120	NVIE_RS01030	0.560646	2.26431	2.28974	1.7367	1.35279	1.2911	1.46384	0.847527	1.02239	0.336453		10		0.992261	1.64084		-0.528307	0.0314004
gene220	NVIE_002130	NVIE_002130	NVIE_RS01035	7.88052	7.43747	7.45079	7.62673	8.0034	8.32752	8.16402	8.13587	8.19459	8.05569		2		8.17554	7.67978		-0.395192	0.00217564
gene221	NVIE_002140	NVIE_002140	NVIE_RS01040	5.268	5.21678	5.74228	5.53717	5.37565	4.8571	5.74973	6.32042	6.34642	5.66048		3		5.78683	5.42798		-0.374973	0.200859
gene222	NVIE_002150	dbh1	NVIE_RS14505	4.84905	4.33172	4.01276	4.43595	4.40057	4.55164	4.77465	4.76618	4.74143	4.40873		5		4.64852	4.40601		-0.201826	0.178626
gene223	NVIE_002170	NVIE_002170	NVIE_RS01055	7.32867	7.24092	7.05047	7.39301	7.11514	7.68535	7.43718	7.6491	7.72975	7.76117		1		7.65251	7.22564		-0.66634	3.79541e-20
gene224	NVIE_002180	NVIE_002180	NVIE_RS01060	10.0548	9.80243	9.83469	10.2028	10.218	10.9584	10.6044	10.5655	10.5511	10.6415		6		10.6642	10.0226		-0.557442	1.81311e-08
gene225	NVIE_0219	NVIE_0219	NVIE_RS01065	4.66258	4.8484	4.62496	5.25367	4.62312	4.55653	4.43649	4.70282	4.72296	4.66665		5		4.61709	4.80254		0.0491659	0.787876
gene226	NVIE_002190	rnhA	NVIE_RS01070	6.63665	5.87301	6.22581	6.71854	6.2158	6.84848	6.65401	6.86581	6.83536	6.56021		1		6.75278	6.33396		-0.333529	0.0174571
gene227	NVIE_0221	NVIE_0221	NVIE_RS01075	4.57769	4.82193	4.74043	5.12439	4.64737	3.84871	3.69952	4.4926	4.28044	4.21599		5		4.10745	4.78236		0.720703	0.0165256
gene228	NVIE_002200	NVIE_002200	NVIE_RS14690	5.95766	6.2051	6.23555	6.25067	5.73044	3.72233	3.89507	3.92262	2.77555	3.89697		5		3.64251	6.07589		2.30199	2.43635e-16
gene229	NVIE_002210	NVIE_002210	NVIE_RS01080	4.74444	4.27819	4.66618	5.15429	4.49594	4.45065	4.3846	4.67518	4.26508	4.52025		5		4.45915	4.66781		0.500778	0.00272165
gene230	NVIE_002220	NVIE_002220	NVIE_RS01085	6.62744	6.44748	6.3582	6.94135	6.66194	7.50496	7.18505	7.12155	7.13251	6.92425		1		7.17366	6.60728		-0.500666	2.77457e-06
gene231	NVIE_002230	NVIE_002230	NVIE_RS01090	4.76066	4.83755	4.57549	4.75645	4.52506	3.53176	3.7045	3.34453	3.30258	3.40719		5		3.45811	4.69104		0.987044	4.98935e-12
gene232	NVIE_002240	NVIE_002240	NVIE_RS01095	9.18645	9.40703	9.30522	9.54291	9.03954	8.75615	8.74589	9.19012	9.15625	9.51344		2		9.07237	9.29623		0.250935	0.1607
gene233	NVIE_002250	NVIE_002250	NVIE_RS01100	8.18292	8.07586	8.02497	8.44617	8.17807	9.64926	9.73868	10.0327	9.938	10.1967		2		9.91106	8.1816		-1.64176	7.5424e-44
gene234	NVIE_002260	NVIE_002260	NVIE_RS15095	5.55529	6.41096	6.39456	6.14638	6.32046	7.15144	7.65312	7.33045	7.71747	6.96852		1		7.3642	6.16553		-1.05854	1.07147e-07
gene235	NVIE_002270	NVIE_002270	NVIE_RS01105	5.29072	5.99439	6.73602	6.48668	6.17033	8.54474	8.18487	8.80642	8.31471	7.60569		1		8.29129	6.13563		-1.5928	4.60262e-15
gene236	NVIE_0230	NVIE_0230	NVIE_RS01110	6.04561	6.12368	6.55231	6.09613	5.91576	6.46909	6.36384	6.54195	6.47698	6.57631		8		6.48563	6.1467		-0.799893	8.18523e-07
gene237	NVIE_002280	NVIE_002280	NVIE_RS01115	4.72052	4.55382	4.94181	4.54977	4.31472	5.18349	5.40869	5.30696	4.72975	4.11781		3		4.94934	4.61613		-0.357987	0.232259
gene238	NVIE_002290	NVIE_002290	NVIE_RS01120	4.34935	3.54206	3.52566	3.99832	3.89357	3.73234	3.77015	3.63623	3.22613	2.99271		7		3.47151	3.86179		0.393741	0.0434132
gene239	NVIE_002300	NVIE_002300	NVIE_RS01125	5.68763	5.56241	5.56755	5.51867	5.41897	6.70384	6.77865	6.66114	6.60004	6.46344		1		6.64142	5.55104		-1.03261	7.83558e-23
gene240	NVIE_002310	NVIE_002310	NVIE_RS01130	8.1793	8.38229	8.24811	8.21331	8.12485	8.15627	7.681	7.81461	7.80077	7.96213		2		7.88295	8.22957		0.40682	0.00121395
gene241	NVIE_002320	NVIE_002320	NVIE_RS01135	8.09564	7.84022	7.82995	7.99147	7.62328	7.53317	7.11013	7.16986	7.16415	7.33686		1		7.26283	7.87611		0.668339	2.48103e-08
gene242	NVIE_002330	amoC2	NVIE_RS01140	3.29838	3.41708	3.22012	2.80701	2.82749	3.12194	3.38214	2.45973	2.98252	2.29658		7		2.84858	3.11401		-0.272504	0.0252269
gene243	NVIE_002340	NVIE_002340	NVIE_RS01145	6.9368	7.15055	6.81922	7.41779	7.17847	7.71606	7.54114	7.57934	7.46301	7.42611		1		7.54513	7.10057		-0.356483	0.000970227
gene244	NVIE_002350	gloB	NVIE_RS01150	7.43101	7.37979	7.26374	7.52388	7.35654	7.74725	7.51695	7.67089	7.53414	7.64023		1		7.62189	7.39099		-0.16394	0.0685672
gene245	NVIE_002360	NVIE_002360	NVIE_RS01155	6.56418	6.33553	6.34715	6.76177	6.42801	7.13068	6.85698	6.9006	6.93155	6.89739		1		6.94344	6.48733		-0.399969	9.55769e-08
gene246	NVIE_002370	NVIE_002370	NVIE_RS01160	6.98112	7.27189	7.36753	7.21991	7.1883	7.50068	7.64645	7.90027	7.79901	8.2372		1		7.81672	7.20575		-0.512232	0.0029712
gene247	NVIE_002380	NVIE_002380	NVIE_RS01165	5.60267	5.36523	5.40705	5.67489	5.90788	6.4788	6.18393	5.61747	5.50736	5.7004		3		5.89759	5.59154		-0.273701	0.202965
gene248	NVIE_002390	NVIE_002390	NVIE_RS01170	6.9879	6.96221	6.89236	7.13698	7.29461	8.0621	7.71987	7.40602	7.09075	7.20428		1		7.4966	7.05481		-0.39254	0.031532
gene249	NVIE_002400	NVIE_002400	NVIE_RS01175	6.95434	6.80175	6.44724	6.97074	6.42456	7.27798	6.45072	6.46949	6.81037	6.68833		1		6.73938	6.71973		-0.00307983	0.988529
gene250	NVIE_002410	NVIE_002410	NVIE_RS01180	8.53286	8.52818	8.41961	8.61948	8.53722	8.96931	8.44584	8.1687	8.17078	8.26245		2		8.40342	8.52747		0.1601	0.318093
gene251	NVIE_002420	amt1	NVIE_RS01185	7.01127	7.03922	6.9802	7.28698	6.85171	6.87954	7.19226	7.08231	7.01508	7.34785		1		7.10341	7.03388		-0.00144438	0.991946
gene252	NVIE_002430	NVIE_002430	NVIE_RS01190	5.70613	5.97683	6.36483	6.07482	5.91331	6.3073	6.10452	6.27311	6.33014	5.8445		8		6.17192	6.00718		-0.096788	0.688538
gene253	NVIE_002440	NVIE_002440	NVIE_RS01195	6.10732	5.72168	5.8435	6.14624	6.00598	6.39032	6.10983	6.3263	6.17597	6.365		3		6.27348	5.96495		-0.182251	0.0485864
gene254	NVIE_002450	NVIE_002450	NVIE_RS15100	6.08868	6.34232	6.59538	6.3472	6.4938	6.36394	6.58248	6.84269	7.04793	6.73122		1		6.71365	6.37347		-0.311177	0.250513
gene255	NVIE_002460	ogg	NVIE_RS01200	5.86449	6.0763	5.79928	6.00812	5.87527	6.4632	6.09902	6.08426	6.03673	5.84762		3		6.10616	5.92469		-0.166439	0.15842
gene256	NVIE_002470	NVIE_002470	#N/A	0	0	0	0	0	0	0	0	0	0		10		0	0		-0.208509	0.783709
gene257	NVIE_002480	NVIE_002480	NVIE_RS01205	1.87569	-0.175533	0	0.881815	1.08287	1.69925	0	2.16257	2.0744	1.06653		10		1.40055	0.732967		-0.582985	0.33188
gene258	NVIE_002490	NVIE_002490	NVIE_RS01210	7.88468	7.66493	7.63537	7.84529	7.82703	8.70375	8.50134	8.36812	8.50334	8.29535		2		8.47438	7.77146		-0.585816	5.25754e-09
gene259	NVIE_002500	NVIE_002500	NVIE_RS01215	7.30401	7.08032	7.14746	7.36006	7.27732	7.91373	7.50701	7.47181	7.5259	7.23841		1		7.53137	7.23384		-0.306795	0.00143582
gene260	NVIE_002510	NVIE_002510	NVIE_RS01220	7.268	7.35365	7.3106	7.37553	7.26442	6.23796	6.6222	6.49774	6.75749	6.83305		1		6.58969	7.31444		0.697984	1.86095e-07
gene261	NVIE_002520	NVIE_002520	NVIE_RS01225	5.89877	6.37111	6.40547	6.48986	5.87854	5.58032	5.75305	5.99301	6.44798	6.33754		3		6.02238	6.20875		0.565454	0.00304093
gene262	NVIE_002530	NVIE_002530	NVIE_RS01230	4.06289	4.59663	4.98463	4.89909	4.80058	2.88645	3.05919	2.9872	3.81414	3.25374		5		3.20014	4.66877		0.806929	0.0018831
gene263	NVIE_002540	NVIE_002540	NVIE_RS01235	6.63997	6.12368	6.3311	6.77913	6.48575	7.03201	6.88075	6.88528	7.16585	7.00074		1		6.99292	6.47193		-0.516251	2.03573e-05
gene264	NVIE_002550	NVIE_002550	NVIE_RS01240	5.36111	4.80175	5.53078	5.65264	4.96061	5.47008	5.80036	5.50598	5.99278	5.72188		3		5.69822	5.26138		-0.31709	0.193694
gene265	NVIE_002560	NVIE_002560	NVIE_RS15105	1.48665	1.02039	0	2.07774	2.27879	0	2.06791	2.35849	3.27032	0		10		1.53934	1.37271		-0.15726	0.689339
gene266	NVIE_002570	NVIE_002570	NVIE_RS01245	0	0	0	0	0	0	0	0	0	0		10		0	0		-0.177485	0.688808
gene267	NVIE_002580	NVIE_002580	NVIE_RS01250	3.79812	3.33186	3.59956	3.7751	3.36144	3.60718	3.43596	3.7987	4.13957	3.32239		7		3.66076	3.57322		0.0171794	0.923584
gene268	NVIE_002590	NVIE_002590	NVIE_RS01255	6.90188	6.11369	6.4679	6.80847	6.55972	6.5645	6.14779	6.13985	6.29243	6.30131		8		6.28918	6.57033		0.351911	0.00604568
gene269	NVIE_002600	NVIE_002600	NVIE_RS01260	10.1408	9.82958	9.94671	10.3555	10.0964	10.2355	10.0388	9.95698	10.047	9.73558		6		10.0028	10.0738		0.137228	0.155267
gene270	NVIE_002610	petB	NVIE_RS01265	9.84143	9.52847	9.60362	9.86197	9.67023	9.2869	9.00914	9.10042	9.13213	8.96338		2		9.09839	9.70114		0.664415	5.62809e-29
gene271	NVIE_002620	petC	NVIE_RS01270	9.60932	9.5779	9.66116	9.54065	9.35629	9.38606	9.26822	9.28346	9.3993	9.20363		2		9.30814	9.54906		0.316627	0.000498522
gene272	NVIE_002630	NVIE_002630	NVIE_RS01275	7.03043	7.06981	7.01319	7.3867	6.93667	7.52117	7.38036	7.29939	7.29698	7.29293		1		7.35817	7.08736		-0.191929	0.0627879
gene273	NVIE_002640	NVIE_002640	NVIE_RS01280	6.23594	6.15193	5.90112	6.26219	6.12221	6.88298	6.6634	6.80531	6.78801	6.36891		1		6.70172	6.13468		-0.496404	1.3417e-06
gene274	NVIE_002650	lysK	NVIE_RS01285	7.38057	7.16976	7.21594	7.52007	7.3976	8.10051	7.87361	7.90819	7.87342	7.65126		1		7.8814	7.33679		-0.475285	3.97833e-09
gene275	NVIE_002660	lysX1	#N/A	8.41754	8.24543	8.1724	8.40468	8.16001	8.74504	8.60871	8.60924	8.73467	8.71324		2		8.68218	8.28001		-0.336312	5.85237e-07
gene276	NVIE_002670	lysW	NVIE_RS01295	6.70858	7.42066	7.64917	7.29967	7.36827	7.58342	7.78338	7.73622	8.19852	8.14335		1		7.88898	7.28927		-0.487105	0.0161708
gene277	NVIE_002680	cimA	NVIE_RS01300	6.04326	6.577	6.3082	6.09003	5.67574	6.54361	6.9481	7.41031	8.33572	8.84359		1		7.61626	6.13885		-1.42335	0.00104182
gene278	NVIE_002690	argH	NVIE_RS01305	5.9879	5.93845	5.87365	6.28579	5.99735	6.62287	6.35503	6.26049	6.24374	6.23279		1		6.34299	6.01663		-0.249749	0.0138486
gene279	NVIE_002700	NVIE_002700	NVIE_RS01310	6.10931	6.02414	5.85271	6.19696	6.31649	7.27148	7.41405	7.69102	7.79584	8.0809		1		7.65066	6.09992		-1.46559	1.57132e-16
gene280	NVIE_002710	NVIE_002710	NVIE_RS01315	8.20763	8.16103	8.41888	8.26226	8.0562	8.38604	8.23594	8.39233	8.29487	8.31275		2		8.32439	8.2212		-0.0891935	0.428056
gene281	NVIE_002720	NVIE_002720	NVIE_RS01320	3.66809	3.44976	3.43113	3.77576	3.63016	3.6414	3.98632	4.2029	4.11473	4.00868		7		3.99081	3.59098		-0.292005	0.0232487
gene282	NVIE_002730	sdhB	NVIE_RS01325	8.55984	8.24852	8.1846	8.8462	8.62732	8.60415	8.49784	8.90428	8.79745	8.75174		2		8.71109	8.4933		-0.145334	0.261349
gene283	NVIE_002740	sdhD	NVIE_RS01330	8.30948	8.18948	8.20766	8.82257	8.45399	8.83573	8.50843	8.54584	8.63984	8.39431		2		8.58483	8.39664		-0.108839	0.381994
gene284	NVIE_002750	sdhC	NVIE_RS01335	7.99135	7.44676	7.643	8.19707	7.79517	8.30285	8.17313	8.45466	8.36233	8.11926		2		8.28245	7.81467		-0.385616	0.000623218
gene285	NVIE_002760	sdhA	NVIE_RS01340	7.8249	7.62168	7.80058	8.19026	7.85214	8.58863	8.17574	8.45891	8.30032	8.10563		2		8.32585	7.85791		-0.400578	8.66647e-05
gene286	NVIE_002770	NVIE_002770	NVIE_RS01345	4.51668	4.95089	4.53153	5.23063	4.72386	5.34025	5.32034	5.25423	5.74396	5.08604		3		5.34896	4.79072		-0.446518	0.0464882
gene287	NVIE_002780	NVIE_002780	NVIE_RS01350	8.35015	8.38671	8.46587	8.56645	8.57322	7.18433	7.04894	7.13985	7.0873	7.08821		2		7.10972	8.46848		1.36248	1.9614e-48
gene288	NVIE_002790	NVIE_002790	NVIE_RS01355	8.21951	7.85443	7.86334	8.27115	8.18568	8.60629	8.1925	8.00671	8.29873	8.03184		2		8.22721	8.07882		-0.0887501	0.514176
gene289	NVIE_002800	NVIE_002800	NVIE_RS01360	7.15636	6.81701	7.0781	7.12893	6.77858	7.18803	7.31705	7.25768	7.54148	7.14743		1		7.29034	6.9918		-0.277378	0.0356826
gene290	NVIE_002810	hisS	NVIE_RS01365	5.61281	5.41448	5.49474	5.67665	5.3752	6.45829	6.28902	6.08372	6.13698	5.84716		3		6.16303	5.51478		-0.542634	2.93755e-07
gene291	NVIE_002820	NVIE_002820	NVIE_RS01370	7.41803	7.64535	7.33977	7.95467	7.66906	7.11606	7.37369	7.57451	7.79731	7.74881		1		7.52208	7.60538		0.138191	0.457686
gene292	NVIE_002830	NVIE_002830	NVIE_RS01375	7.98832	7.36286	7.59885	7.46752	7.52173	6.82261	7.01656	7.14771	7.04694	7.42596		1		7.09196	7.58786		0.534145	0.000797281
gene293	NVIE_002840	NVIE_002840	NVIE_RS01380	6.18554	5.71929	5.95055	6.18102	6.32763	6.81949	6.64513	6.44024	6.28775	6.36574		1		6.51167	6.07281		-0.258312	0.0940032
gene294	NVIE_002850	hsp20-1	NVIE_RS01385	6.86138	7.14545	6.81628	7.01615	6.68669	5.50661	5.6982	5.38496	5.70421	6.18055		8		5.69491	6.90519		1.06057	1.94736e-13
gene295	NVIE_002860	NVIE_002860	#N/A	0	1.40943	0	0	0	0	0	0	0	1.65149		10		0.330299	0.281886		0.000909807	0.99844
gene296	NVIE_002870	NVIE_002870	#N/A	0	0	2.01982	2.10421	1.30526	1.50661	3.2643	3.96992	3.14479	0		4		2.37712	1.08586		-0.996592	0.134902
gene297	NVIE_002880	NVIE_002880	NVIE_RS01390	5.10809	4.61159	4.60879	5.00223	4.87406	5.05906	5.23179	5.16156	5.35739	5.21894		3		5.20575	4.84095		-0.284855	0.00846991
gene298	NVIE_0290	NVIE_0290	#N/A	2.51312	2.04686	0	2.51925	1.7203	3.92164	2.09438	1.8	2.97486	3.28892		4		2.81596	1.7599		-0.471786	0.407376
gene299	NVIE_002890	dps1	NVIE_RS01395	6.48141	6.35619	6.34175	6.575	6.35155	6.81593	7.06867	6.87821	6.90045	6.87389		1		6.90743	6.42118		-0.413961	8.60888e-05
gene300	NVIE_002900	NVIE_002900	NVIE_RS01400	5.58728	5.35549	5.37575	5.57204	5.06455	6.33461	6.16855	6.09048	5.76892	5.70189		3		6.01289	5.39102		-0.386149	0.0312619
gene301	NVIE_002910	fen	NVIE_RS01405	7.56096	7.48193	7.44077	7.70803	7.53104	7.81901	7.52153	7.40382	7.32592	7.22587		1		7.45923	7.54455		0.129044	0.261492
gene302	NVIE_0294	NVIE_0294	NVIE_RS01410	7.94536	7.76991	7.65955	7.91524	7.93253	7.56653	7.5965	7.30892	7.34118	7.43722		1		7.45007	7.84452		0.459552	7.55315e-07
gene303	NVIE_002920	NVIE_002920	NVIE_RS01415	9.82175	9.70422	9.77029	9.88099	9.82853	9.69788	9.53023	9.39957	9.39619	9.34441		2		9.47366	9.80115		0.390364	8.77853e-07
gene304	NVIE_002930	NVIE_002930	NVIE_RS01420	9.74747	9.42549	9.36582	9.86601	9.704	10.2181	9.90872	9.76734	9.71756	9.63569		2		9.84948	9.62176		-0.162625	0.189642
gene305	NVIE_002940	NVIE_002940	NVIE_RS01425	4.98507	5.56612	4.45935	4.94229	4.80892	4.80863	5.11887	4.53499	4.34728	4.66134		3		4.69422	4.95235		0.0092636	0.972953
gene306	NVIE_002950	NVIE_002950	NVIE_RS15110	5.31691	5.03123	5.23865	5.66408	5.31764	5.40351	5.63514	5.78437	5.45673	5.82969		3		5.62189	5.3137		-0.299941	0.590632
gene307	NVIE_0298	NVIE_0298	#N/A	3.268	0	1.60478	2.68917	0.890222	2.67653	2.84927	0	1.14479	3.45885		10		2.02589	1.69044		0.106383	0.859006
gene308	NVIE_002960	NVIE_002960	NVIE_RS01430	6.36817	6.03621	6.40809	6.61666	6.13666	6.34988	6.29232	6.5829	6.71077	6.37139		8		6.46145	6.31316		-0.0789225	0.609179
gene309	NVIE_002970	NVIE_002970	NVIE_RS01435	0	0	0	-1.45379	0	0	0	0	0	0		10		0	-0.290758		-0.493954	0.14229
gene310	NVIE_002980	NVIE_002980	NVIE_RS01440	7.84863	7.88997	7.85476	8.08334	8.0072	7.54033	7.24468	7.10032	7.28406	6.84931		1		7.20374	7.93678		0.162886	0.148776
gene311	NVIE_002990	NVIE_002990	NVIE_RS01445	8.31295	8.28913	8.40952	8.47219	8.34633	9.6266	9.4266	9.30095	9.22687	9.17048		2		9.3503	8.36602		-0.821918	6.50532e-17
gene312	NVIE_t0040	NVIE_t0040	NVIE_RS15025	1.87569	3.40943	4.11935	2.46678	4.5423	3.86918	4.77888	4.96992	4.33743	3.65149		7		4.32138	3.28271		-0.556798	0.262611
gene313	NVIE_003000	NVIE_003000	NVIE_RS01450	5.52944	5.17619	5.3051	5.46437	5.1676	4.20988	3.9287	4.2473	4.09428	3.85779		5		4.06759	5.32854		1.43928	5.25203e-71
gene314	NVIE_003010	phaC	NVIE_RS01455	8.0569	7.72616	7.71035	8.21043	8.05131	8.56365	7.98608	7.74233	7.80696	7.69039		2		7.95788	7.95103		0.0406504	0.82954
gene315	NVIE_003020	phaE	NVIE_RS01460	8.03981	7.85421	7.89429	8.36222	8.07785	8.577	7.92727	7.88746	7.86725	7.74836		2		8.00147	8.04568		0.0880649	0.598327
gene316	NVIE_003030	NVIE_003030	NVIE_RS01465	1.03919	-0.427071	-0.0390768	-0.369723	-0.753634	1.25507	0.942376	-1.67393	0.500931	-1.18501		10		-0.0321129	-0.110064		-0.0941161	0.867768
gene317	NVIE_t0050	NVIE_t0050	#N/A	0	0	0	0	1.53658	1.73793	0	1.61629	1.79115	2.10521		10		1.45012	0.307317		-0.658187	0.335282
gene318	NVIE_003040	NVIE_003040	NVIE_RS01475	5.24986	3.97167	4.54024	4.84702	4.62899	5.89376	5.40998	5.10332	5.21518	5.22968		3		5.37038	4.64756		-0.655424	7.77024e-06
gene319	NVIE_003050	NVIE_003050	NVIE_RS01480	4.65329	4.772	4.27547	5.35986	4.90487	6.0391	5.84927	5.55489	5.2025	5.4291		3		5.61497	4.7931		-0.655105	0.00438134
gene320	NVIE_003060	NVIE_003060	NVIE_RS01485	3.07161	2.60535	1.40838	2.6627	2.27879	3.2171	3.76835	2.35849	2.75574	3.72188		7		3.16431	2.40537		-0.74208	0.0509417
gene321	NVIE_003070	NVIE_003070	NVIE_RS01490	2.47793	2.74864	3.39966	3.22102	3.80058	2.62342	3.28158	2.17985	3.81414	2.9907		7		2.97794	3.12957		0.259167	0.572571
gene322	NVIE_003080	NVIE_003080	NVIE_RS01495	6.89186	6.83679	7.24769	7.25029	6.91949	6.69999	6.68671	6.63538	6.68166	6.41686		1		6.62412	7.02922		0.445734	0.000366805
gene323	NVIE_003090	NVIE_003090	#N/A	7.24247	6.94614	7.13821	6.78109	6.9277	5.84364	5.77126	5.80946	5.54072	5.45885		8		5.68479	7.00712		1.21589	1.42815e-11
gene324	NVIE_003100	NVIE_003100	NVIE_RS01500	8.02945	8.03293	7.93747	8.12598	7.70308	7.00615	6.98185	7.08481	7.21076	7.06677		2		7.07007	7.96578		0.955543	1.12737e-21
gene325	NVIE_0314	NVIE_0314	NVIE_RS01505	7.59127	7.27756	7.28075	7.53996	7.24269	7.11816	7.08976	6.95644	7.02048	7.20851		1		7.07867	7.38645		0.370739	0.000130151
gene326	NVIE_003110	NVIE_003110	NVIE_RS01510	8.99537	8.94359	8.94135	9.14122	9.00386	9.23675	8.7853	8.36014	8.38183	8.1156		2		8.57592	9.00508		0.43969	0.013448
gene327	NVIE_003120	NVIE_003120	NVIE_RS01515	8.98837	8.96986	8.98717	9.31383	9.00264	8.98248	8.95625	9.21753	9.08392	9.06304		2		9.06064	9.05237		0.0596499	0.518546
gene328	NVIE_003130	NVIE_003130	NVIE_RS01520	5.76865	5.63497	5.70809	5.80125	5.55484	6.36089	6.1081	6.30814	6.19433	6.18189		3		6.23067	5.69356		-0.479352	3.25374e-05
gene329	NVIE_003140	NVIE_003140	NVIE_RS01525	7.8851	7.84022	7.73518	7.95342	8.07309	6.97487	6.45999	6.41152	6.36579	6.46372		1		6.53518	7.8974		1.37228	3.11625e-29
gene330	NVIE_003150	NVIE_003150	NVIE_RS01530	9.37548	9.22677	9.24826	9.53835	9.45261	10.3986	10.0881	10.0954	10.0539	9.91571		2		10.1103	9.36829		-0.674544	1.75584e-16
gene331	NVIE_003160	ribK	NVIE_RS01535	7.36754	6.57935	6.96026	7.2589	7.38772	8.54493	8.47801	8.18755	8.17923	8.07973		1		8.29389	7.11076		-1.07498	1.26996e-14
gene332	NVIE_003170	ribL	NVIE_RS01540	7.32855	7.28226	7.33968	7.36724	7.20388	7.93095	7.65466	7.40288	7.37745	7.39026		1		7.55124	7.30432		-0.28182	0.0216445
gene333	NVIE_003180	NVIE_003180	NVIE_RS01545	5.93182	5.84171	5.89392	5.7584	5.69294	5.17808	5.28042	5.33654	5.5208	5.21194		5		5.30556	5.82376		0.567482	2.13298e-06
gene334	NVIE_0323	NVIE_0323	NVIE_RS01550	7.05169	7.06478	6.87692	7.31908	7.12094	7.16196	6.71941	6.51414	6.57165	6.31897		1		6.65723	7.08668		0.464279	0.000611098
gene335	NVIE_003190	NVIE_003190	NVIE_RS01555	7.42412	7.74571	7.50892	7.91303	7.41915	7.74365	7.69726	7.77728	7.95214	7.56797		1		7.74766	7.60219		-0.0660473	0.617418
gene336	NVIE_003200	NVIE_003200	NVIE_RS14510	1.79924	1.84755	1.23555	2.58297	2.28652	2.79272	1.89507	2.36622	2.70155	2.46813		4		2.44474	1.95037		-0.139175	0.465306
gene337	NVIE_003210	proS	NVIE_RS01570	6.43171	6.59009	6.56758	6.89489	6.54963	7.77587	7.43521	7.27352	7.14332	7.03201		1		7.33199	6.60678		-0.662545	1.23016e-06
gene338	NVIE_003220	NVIE_003220	NVIE_RS01575	6.71758	6.70991	6.31739	6.84846	6.79329	6.82153	6.73008	6.4357	6.71698	6.60958		1		6.66277	6.67733		0.155756	0.194652
gene339	NVIE_003230	NVIE_003230	NVIE_RS01580	6.84555	6.79061	6.81123	6.67803	6.94467	7.64852	7.73379	7.42126	7.32209	7.04381		1		7.43389	6.81402		-0.488106	6.14024e-05
gene340	NVIE_003240	NVIE_003240	NVIE_RS15115	7.9539	8.39713	8.3941	8.81127	8.43544	8.41036	8.30298	8.59357	8.70603	7.97968		2		8.39852	8.39837		-0.0207271	0.915332
gene341	NVIE_003250	NVIE_003250	NVIE_RS01585	6.98807	6.89371	6.89346	7.10854	6.93162	7.5848	7.34854	7.33574	7.37161	7.48778		1		7.42569	6.96308		-0.395263	4.20456e-10
gene342	NVIE_003260	ino	NVIE_RS01590	8.33877	8.13461	8.23223	8.49035	8.24049	9.19326	8.84731	8.72916	8.56923	8.52728		2		8.77325	8.28729		-0.43066	0.000274424
gene343	NVIE_003270	NVIE_003270	NVIE_RS01595	2.33137	2.45007	1.83807	2.33749	2.62601	3.64678	3.43619	3.57244	3.11504	3.56661		7		3.46741	2.3166		-0.794878	0.000930954
gene344	NVIE_003280	cysS-1	NVIE_RS01600	4.59606	4.20135	3.76444	4.33425	3.98668	4.62974	4.66972	4.67272	4.83337	4.59775		5		4.68066	4.17656		-0.428338	0.00535938
gene345	NVIE_003290	NVIE_003290	NVIE_RS01605	6.61322	6.56349	6.68756	6.8977	6.75016	7.31963	7.16436	7.0229	7.03569	7.10679		1		7.12987	6.70243		-0.35487	7.88665e-05
gene346	NVIE_003300	lysE	NVIE_RS01610	2.11826	2.87439	2.26239	2.78735	2.54783	3.02928	2.815	3.21249	2.8024	2.11646		4		2.79513	2.51804		-0.380998	0.0527529
gene347	NVIE_003310	albA	NVIE_RS01615	8.97382	8.97943	8.92951	9.0118	8.95108	8.94713	9.27651	9.3196	9.44626	9.54714		2		9.30733	8.96913		-0.28071	0.036167
gene348	NVIE_003320	NVIE_003320	NVIE_RS01620	6.50768	5.74864	5.98463	6.02838	6.22943	6.20838	6.08894	5.6717	5.99857	6.1282		3		6.01916	6.09975		0.144824	0.490932
gene349	NVIE_003330	NVIE_003330	NVIE_RS01625	9.74707	9.6144	9.57395	9.84019	9.67774	9.74862	9.25265	9.20509	9.251	9.28783		2		9.34904	9.69067		0.396979	9.26164e-05
gene350	NVIE_003340	NVIE_003340	NVIE_RS01630	5.7678	5.71658	5.48008	5.64485	5.74281	5.68569	5.58807	5.736	5.72053	5.14151		3		5.57436	5.67042		0.0261744	0.868081
gene351	NVIE_003350	pth	NVIE_RS01635	5.34914	5.6108	5.6632	5.39966	5.11091	6.2334	6.01787	6.32252	6.7057	6.05569		3		6.26704	5.42674		-0.850023	4.64693e-06
gene352	NVIE_003360	NVIE_003360	NVIE_RS01640	6.49727	6.06849	6.09391	6.62761	6.54751	7.66909	6.99718	6.68935	6.94311	6.79333		1		7.01841	6.36696		-0.61014	0.000436138
gene353	NVIE_003370	NVIE_003370	NVIE_RS01645	6.78738	6.75284	6.74228	6.98195	6.8537	7.2932	7.78787	8.27735	8.11748	7.34638		1		7.76446	6.82363		-0.896227	7.56297e-06
gene354	NVIE_003380	ef1b	NVIE_RS01650	8.94704	8.86554	8.93436	8.80435	8.84837	9.01069	9.42138	9.45562	9.54585	9.35341		2		9.35739	8.87993		-0.416926	0.00102335
gene355	NVIE_003390	cdc48-1	NVIE_RS01655	8.0877	7.88037	7.82759	8.20861	8.02893	8.25028	8.2487	8.34125	8.47673	8.32496		2		8.32839	8.00664		-0.253273	0.000278545
gene356	NVIE_003400	NVIE_003400	NVIE_RS01660	7.04245	6.64128	6.89601	7.18608	7.21594	6.78616	6.92327	7.39442	7.40069	7.42524		1		7.18595	6.99635		-0.00252007	0.990955
gene357	NVIE_003410	ctaB-1	NVIE_RS01665	8.25407	7.93841	7.94326	8.27529	8.23418	8.54974	8.09719	8.212	8.14825	8.21989		2		8.24541	8.12904		-0.096842	0.371546
gene358	NVIE_003420	NVIE_003420	NVIE_RS01670	4.08358	4.15789	4.00532	4.38516	4.22365	4.84003	5.06339	5.43459	5.08589	4.39996		3		4.96477	4.17112		-0.686834	0.00611273
gene359	NVIE_003430	NVIE_003430	NVIE_RS01675	9.55186	9.3934	9.39065	9.78126	9.54597	10.0885	9.55177	9.51621	9.39095	9.29703		2		9.5689	9.53263		0.0114693	0.945855
gene360	NVIE_003440	NVIE_003440	NVIE_RS01680	6.63639	6.21021	6.08081	6.96038	6.35204	7.085	6.93827	6.66834	6.64883	6.7054		1		6.80917	6.44797		-0.327507	0.0420414
gene361	NVIE_003450	aspS1	NVIE_RS01685	7.53549	7.51853	7.28034	7.73235	7.42247	8.54918	8.25803	8.17721	8.20007	7.98763		1		8.23442	7.49784		-0.659331	1.0622e-11
gene362	NVIE_003460	NVIE_003460	NVIE_RS01690	8.32245	8.26051	8.18974	8.43664	8.28781	9.16592	8.97834	8.99604	8.82978	8.8245		2		8.95891	8.29943		-0.593976	5.62359e-14
gene363	NVIE_003470	NVIE_003470	NVIE_RS01695	6.9383	6.51052	6.71667	6.58046	6.47518	4.78123	5.59551	5.92262	5.99795	5.54905		8		5.56927	6.64423		1.03086	2.81862e-07
gene364	NVIE_003480	oppD	NVIE_RS01700	6.27236	6.38526	6.25368	6.51078	6.51389	6.80569	6.50095	6.58934	6.58306	6.39422		8		6.57465	6.38719		-0.118193	0.288836
gene365	NVIE_003490	xpd	NVIE_RS01705	7.66647	7.55033	7.37508	7.7199	7.5613	7.83031	7.51716	7.26524	7.26921	7.30938		1		7.43826	7.57462		0.188477	0.11669
gene366	NVIE_003500	NVIE_003500	NVIE_RS01710	7.87936	7.51667	7.66552	7.94218	7.8653	8.31516	7.91906	7.85563	7.76096	7.56426		2		7.88301	7.77381		-0.0665366	0.656907
gene367	NVIE_003510	dbh2	NVIE_RS01715	4.95751	4.56525	4.67572	5.09942	4.95019	4.91253	4.90556	4.73793	4.89925	4.78917		3		4.84889	4.84962		0.0945701	0.509564
gene368	NVIE_003520	pgk	NVIE_RS01720	7.35484	7.43482	7.41775	7.59248	7.37322	7.56879	7.52555	7.62306	7.56295	7.44174		1		7.54442	7.43462		-0.0369612	0.66542
gene369	NVIE_003530	NVIE_003530	NVIE_RS01725	6.97062	6.87079	6.96026	6.91005	6.75113	7.6371	7.29578	7.30031	7.23225	7.3882		1		7.37073	6.89257		-0.385282	0.000231025
gene370	NVIE_003540	rpl10e	NVIE_RS01730	10.0931	9.86597	9.88697	10.1387	9.99983	10.3897	10.5166	10.4439	10.6538	10.4987		6		10.5005	9.99692		-0.433274	7.2214e-10
gene371	NVIE_0359	endA1	NVIE_RS01735	6.51484	6.61009	6.69184	6.92872	6.75651	7.11892	6.95569	7.05698	7.12042	6.90631		1		7.03166	6.7004		-0.258558	0.00874859
gene372	NVIE_003550	NVIE_003550	NVIE_RS01740	6.31381	5.09548	5.93599	6.12729	6.07558	5.11465	5.28739	5.45867	5.77555	5.41154		3		5.40956	5.90963		0.436849	0.0724965
gene373	NVIE_003560	NVIE_003560	NVIE_RS01745	7.08199	6.73019	6.8649	7.14012	7.12832	7.35896	7.4725	7.46488	7.51702	7.41154		1		7.44498	6.9891		-0.340546	0.00107808
gene374	NVIE_003570	NVIE_003570	NVIE_RS15120	7.69024	7.42468	7.52317	8.08149	7.82001	7.63259	7.91966	8.39485	8.41681	7.93911		2		8.0606	7.70792		-0.276617	0.130297
gene375	NVIE_003580	NVIE_003580	NVIE_RS01750	9.14247	9.87295	9.6647	9.60633	9.31409	7.0524	7.6664	7.67827	7.44596	7.40638		2		7.44988	9.52011		2.1004	3.2254e-32
gene376	NVIE_003590	NVIE_003590	NVIE_RS14695	9.77248	9.53535	9.76348	9.64877	9.34813	7.05762	6.423	6.77248	6.94734	6.70501		8		6.78109	9.61364		2.83758	2.04427e-83
gene377	NVIE_003600	NVIE_003600	NVIE_RS01755	6.73074	6.13575	6.70432	6.83875	6.62476	5.36668	5.7618	5.61426	5.53537	5.19339		8		5.4943	6.60686		1.10187	1.74852e-12
gene378	NVIE_003610	NVIE_003610	#N/A	2.66314	1.61192	2.99992	2.89166	3.74479	0.486706	1.65944	1.36506	2.86185	0.853988		4		1.44541	2.78229		0.72632	4.39049e-09
gene379	NVIE_003620	NVIE_003620	NVIE_RS01765	8.43094	8.36918	8.08122	8.56862	8.17401	8.38819	8.42374	8.21785	8.40913	8.26172		2		8.34012	8.3248		0.0321803	0.787881
gene380	NVIE_003630	NVIE_003630	NVIE_RS15125	2.54008	4.53326	5.26918	4.35357	5.27083	3.94861	3.70631	3.63432	4.32376	3.63782		5		3.85016	4.39338		0.693056	0.0854646
gene381	NVIE_003640	NVIE_003640	NVIE_RS01770	6.38869	6.24079	6.18003	6.57066	6.18675	5.60711	5.58429	5.40181	5.48786	5.57953		8		5.53212	6.31338		0.662534	1.35795e-07
gene382	NVIE_t0060	NVIE_t0060	NVIE_RS01775	0	0	0	0	1.81222	0	2.1863	3.47688	2.06678	3.96581		4		2.33916	0.362444		0.243971	0.70542
gene383	NVIE_003660	NVIE_003660	NVIE_RS01780	5.98364	5.91621	5.9214	6.17483	5.85675	5.58077	5.51571	5.44491	5.46936	5.4355		3		5.48925	5.97057		0.535909	6.84308e-09
gene384	NVIE_003670	NVIE_003670	NVIE_RS01785	8.04979	8.1375	8.12666	8.33919	8.17503	8.3823	8.07716	7.92238	7.94938	7.84343		2		8.03493	8.16563		0.180513	0.0959931
gene385	NVIE_003680	NVIE_003680	NVIE_RS01790	7.54874	7.77478	7.95842	7.58963	8.09881	7.8571	7.90688	7.96591	7.80775	7.27988		2		7.7635	7.79408		0.0833413	0.650749
gene386	NVIE_003690	NVIE_003690	NVIE_RS01795	12.2366	12.0462	12.0928	12.1896	12.4127	14.2457	14.3941	14.0158	14.08	13.649		9		14.0769	12.1956		-1.80545	2.52187e-46
gene387	NVIE_003700	nadX	NVIE_RS01800	7.69714	7.6032	7.55631	7.77785	7.48033	7.80464	7.67709	7.9725	8.02253	8.04381		1		7.90411	7.62297		-0.221461	0.0328674
gene388	NVIE_003710	rps30e	NVIE_RS01805	8.58519	8.89892	8.95249	8.99085	8.81591	9.1295	9.28485	9.26439	9.42837	9.23202		2		9.26783	8.84867		-0.334387	0.00361781
gene389	NVIE_0376	NVIE_0376	#N/A	0	0	0	0	0	0	0	0	0.685356	0		10		0.137071	0		-0.225369	0.595853
gene390	NVIE_003720	NVIE_003720	NVIE_RS01810	2.16997	1.28868	1.67667	2.1761	0.962115	1.5785	-0.248765	0.456854	1.21668	0.94578		10		0.78981	1.65471		-0.117355	0.726969
gene391	NVIE_003730	nadA	NVIE_RS01815	8.8664	9.02631	8.86306	8.96637	8.84197	8.76608	8.56173	8.76091	8.65575	8.56671		2		8.66224	8.91282		0.300642	0.000556937
gene392	NVIE_003740	nadC	NVIE_RS01820	6.71745	6.42919	6.40215	6.88864	6.72154	7.49662	7.32757	7.2236	7.1423	7.14931		1		7.26788	6.6318		-0.52466	9.82503e-08
gene393	NVIE_003750	rpoE''	NVIE_RS01825	8.50989	8.55918	8.38239	8.76038	8.43454	8.78671	8.52304	8.87223	8.85576	8.65899		2		8.73935	8.52928		-0.136409	0.222784
gene394	NVIE_003760	rpoE'	NVIE_RS01830	8.71662	8.7895	8.80914	8.89693	8.59868	9.07844	9.01221	9.08057	9.17325	9.12181		2		9.09326	8.76217		-0.258424	0.00183239
gene395	NVIE_003770	NVIE_003770	NVIE_RS01835	8.7584	8.71199	8.67462	8.73251	8.63865	8.61731	8.42518	8.67897	8.71028	8.56687		2		8.59972	8.70323		0.170375	0.0356819
gene396	NVIE_003780	NVIE_003780	NVIE_RS01840	8.15435	7.74831	7.68761	7.8908	7.71619	8.27021	8.36253	7.95344	8.20263	8.09955		2		8.17767	7.83945		-0.270169	0.00803169
gene397	NVIE_003790	NVIE_003790	NVIE_RS15130	8.268	8.14752	8.42496	8.79769	8.27393	8.47527	8.72374	8.9472	9.21088	8.98241		2		8.8679	8.38242		-0.438384	0.00700804
gene398	NVIE_003800	NVIE_003800	NVIE_RS01845	7.52176	7.67622	7.71169	8.09202	7.69758	7.78345	7.99849	8.33557	8.38099	8.1678		2		8.13326	7.73985		-0.319952	0.0302481
gene399	NVIE_003810	NVIE_003810	NVIE_RS01850	5.12699	5.01325	4.88523	5.09395	4.98625	4.98555	4.68226	4.83534	4.8582	4.69536		5		4.81134	5.02113		0.2656	0.0215733
gene400	NVIE_003820	NVIE_003820	NVIE_RS01855	4.28615	4.22589	4.17136	4.27413	3.92629	4.10067	4.40347	3.97903	4.23332	4.02543		5		4.14838	4.17677		-0.072734	0.608224
gene401	NVIE_003830	NVIE_003830	NVIE_RS01860	8.06258	8.08761	8.09307	8.2449	8.06015	8.81646	8.51785	8.45105	8.38425	8.26238		2		8.4864	8.10966		-0.363295	0.000520075
gene402	NVIE_0388	NVIE_0388	NVIE_RS01865	3.23238	2.02916	3.15412	2.23851	2.43956	2.64091	3.81364	0	1.3722	3.27122		4		2.21959	2.61875		0.0389888	0.953852
gene403	NVIE_003840	NVIE_003840	NVIE_RS01870	2.23826	3.88748	3.89696	4.41431	3.66783	3.64678	3.69399	3.64062	3.81548	3.23646		5		3.60666	3.62097		0.22373	0.551305
gene404	NVIE_003850	NVIE_003850	#N/A	0	1.63182	2.01982	1.10421	0	1.50661	0	1.38496	0	1.87389		10		0.953091	0.951169		0.0283032	0.972271
gene405	NVIE_003860	NVIE_003860	NVIE_RS01875	3.24247	3.61271	3.81628	3.57053	4.19688	3.4286	3.60134	3.85128	3.54072	3.29839		7		3.54406	3.68778		0.230977	0.396361
gene406	NVIE_003870	NVIE_003870	NVIE_RS15135	1.62415	1.15789	2.54589	1.63028	0.831328	0	2.20541	0	0	0		10		0.441082	1.55791		0.231051	0.655603
gene407	NVIE_003880	NVIE_003880	NVIE_RS01880	1.59558	2.71428	1.83924	2.40906	3.05069	2.911	2.49877	2.20439	2.05732	3.07183		7		2.54866	2.32177		-0.0843815	0.8311
gene408	NVIE_003890	NVIE_003890	NVIE_RS01885	0.435115	-0.0311428	1.94181	1.44124	1.22726	1.4286	2.01638	2.04392	1.89686	2.53285		4		1.98372	1.00286		-0.419043	0.38324
gene409	NVIE_003900	hsp20-2	NVIE_RS01890	4.72511	4.92443	5.11079	4.62814	3.82919	3.73508	3.03335	4.01199	3.91383	4.03525		5		3.7459	4.64353		0.890966	0.00115205
gene410	NVIE_003910	NVIE_003910	NVIE_RS01895	5.57015	5.88708	5.23555	5.81535	5.2818	5.01184	3.76954	4.58051	4.81508	4.91969		5		4.61933	5.55798		0.94463	1.50753e-07
gene411	NVIE_003920	NVIE_003920	NVIE_RS01900	4.94608	4.60011	5.15161	5.15656	4.67409	3.73793	4.1737	4.23296	4.05418	4.19832		5		4.07942	4.90569		0.851162	0.000250784
gene412	NVIE_003930	NVIE_003930	NVIE_RS01905	6.55391	6.41928	6.71416	6.24418	6.53329	4.91297	3.82937	4.22304	3.70985	3.76088		8		4.08722	6.49296		2.30099	2.26063e-26
gene413	NVIE_003940	NVIE_003940	NVIE_RS01910	7.29735	7.36681	7.25731	6.94849	7.09271	4.65663	4.78873	4.53499	4.49412	4.02391		8		4.49968	7.19253		2.45109	3.1349e-48
gene414	NVIE_003950	NVIE_003950	#N/A	3.58618	2.53496	3.24488	4.17727	2.79336	3.57967	1.58248	1.2881	3.04793	0		4		1.89963	3.26733		1.76288	3.87389e-06
gene415	NVIE_003960	NVIE_003960	NVIE_RS01915	3.80857	4.66424	4.92296	4.3649	3.73196	3.11018	3.16744	3.53603	3.27032	3.94695		5		3.40618	4.29853		0.6127	0.00798603
gene416	NVIE_003970	NVIE_003970	NVIE_RS01920	7.05119	6.57188	6.46392	6.7707	6.78589	6.7097	6.56596	6.06722	6.12791	6.50832		8		6.39582	6.72872		0.405649	0.01411
gene417	NVIE_003980	NVIE_003980	NVIE_RS01925	7.14183	7.09641	7.18262	7.02242	6.91837	6.81855	6.66775	6.58999	6.57221	6.7448		1		6.67866	7.07233		0.452223	8.34066e-05
gene418	NVIE_003990	NVIE_003990	NVIE_RS01930	3.60504	3.36117	3.74917	2.83356	3.54918	3.75053	3.30178	3.55489	3.65175	3.38085		7		3.52796	3.41963		-0.0614697	0.862569
gene419	NVIE_004000	NVIE_004000	NVIE_RS01935	2.97522	2.50897	2.74496	3.30328	2.56091	3.45414	2.69399	2.94018	3.43697	3.67703		7		3.24046	2.81867		-0.285569	0.379109
gene420	NVIE_004010	NVIE_004010	NVIE_RS01940	3.27623	2.52046	3.19796	2.99285	2.4834	2.81028	3.30495	3.2736	2.73797	3.68006		7		3.16137	2.89418		-0.368341	0.277125
gene421	NVIE_004020	NVIE_004020	NVIE_RS01945	3.54008	3.24375	2.78375	3.54621	2.91719	3.64905	2.70631	2.14889	3.46126	2.90085		7		2.97327	3.2062		0.21533	0.612413
gene422	NVIE_004030	NVIE_004030	NVIE_RS01950	2.16754	1.58581	0.973805	1.79516	1.99621	1.78252	1.95526	0.338948	-0.486188	0.827875		10		0.883683	1.70371		0.741718	0.00307332
gene423	NVIE_004040	NVIE_004040	#N/A	0	0	3.10228	0	0.802759	1.00411	0	0.882461	1.05732	0		10		0.588778	0.781008		0.354308	0.617418
gene424	NVIE_004050	NVIE_004050	NVIE_RS14710	0	0	0	0.416152	0.617203	0	0	1.6969	1.87177	1.18583		10		0.950901	0.206671		-0.562831	0.431271
gene425	NVIE_004060	NVIE_004060	NVIE_RS01955	0.201916	1.05759	1.93101	1.20804	0.994058	-0.389558	0.783178	1.07376	1.24862	1.78508		10		0.900216	1.07852		0.623516	0.0125988
gene426	NVIE_004070	adh1	NVIE_RS01960	4.73114	4.88873	5.02592	4.87262	4.31136	3.88135	3.66706	3.44483	3.68841	3.57621		5		3.65157	4.76595		1.08759	1.40016e-09
gene427	NVIE_004080	NVIE_004080	#N/A	0	1.02039	0	0.492773	0	0	0	2.35849	0	0		10		0.471698	0.302632		-0.475763	0.471549
gene428	NVIE_004090	NVIE_004090	NVIE_RS01965	4.268	3.21678	2.01982	4.42614	2.30526	3.67653	3.84927	3.70689	0.559825	2.87389		11		2.93328	3.2472		0.230015	0.675536
gene429	NVIE_004100	NVIE_004100	NVIE_RS01970	4.42366	3.08293	4.5864	3.42978	4.07829	4.27964	4.24593	3.95154	3.7479	3.54739		7		3.95448	3.92021		0.0409951	0.923584
gene430	NVIE_004110	NVIE_004110	NVIE_RS01975	4.25712	4.23832	4.34391	3.83356	4.27788	4.88803	5.04191	5.4538	5.44265	5.41479		3		5.24824	4.19016		-0.995033	1.84835e-07
gene431	NVIE_004120	NVIE_004120	NVIE_RS01980	4.46926	4.58797	5.05397	4.64532	4.79192	4.19972	4.46556	4.78589	4.66797	4.66011		3		4.55585	4.70969		0.201544	0.36034
gene432	NVIE_004130	NVIE_004130	NVIE_RS01985	3.29072	3.32697	3.32794	3.66609	3.30526	3.69925	3.74646	3.8	4.16751	3.65149		7		3.81294	3.3834		-0.45434	0.069704
gene433	NVIE_004140	NVIE_004140	NVIE_RS01990	5.37184	5.54301	5.12365	5.4175	5.26708	5.51733	5.1755	5.39569	5.47102	5.06519		3		5.32494	5.34462		0.115703	0.662417
gene434	NVIE_004150	NVIE_004150	NVIE_RS01995	4.07161	3.43543	4.46728	4.52252	4.31832	3.70253	3.38984	3.889	3.82286	3.58438		7		3.67772	4.16303		0.386948	0.132803
gene435	NVIE_004160	NVIE_004160	NVIE_RS02000	2.66809	2.52376	2.39718	3.37466	2.78216	2.77706	2.57128	2.2769	2.58927	2.90333		7		2.62357	2.74917		0.0163459	0.966324
gene436	NVIE_004170	NVIE_004170	NVIE_RS02005	3.9826	4.28893	4.01982	3.95836	3.64921	3.89363	3.62276	3.26948	3.10731	3.34337		7		3.44731	3.97978		0.560083	0.0190389
gene437	NVIE_004180	NVIE_004180	NVIE_RS02010	4.34862	3.16616	3.7468	3.83119	3.03224	3.55552	3.79864	3.11194	2.87177	3.18583		7		3.30474	3.625		0.335023	0.279875
gene438	NVIE_004190	NVIE_004190	NVIE_RS02015	3.1305	2.51224	3.18974	3.72159	2.92264	3.02445	2.71176	2.55489	2.59225	2.75431		7		2.72753	3.09534		0.487843	0.137049
gene439	NVIE_004200	NVIE_004200	NVIE_RS02020	3.17114	3.2354	3.24488	3.6512	2.79336	3.40974	2.58248	3.61003	3.63289	3.47747		7		3.34252	3.2192		0.00682707	0.986327
gene440	NVIE_004210	NVIE_004210	NVIE_RS02025	7.83955	7.94471	7.74774	8.0171	7.74405	6.81949	7.3232	7.60896	7.67357	7.76871		1		7.43878	7.85863		0.441125	0.0120338
gene441	NVIE_004220	NVIE_004220	NVIE_RS02030	4.77743	4.57421	4.75576	5.32953	4.92572	6.21453	6.04576	5.74239	5.51419	5.49435		3		5.80224	4.87253		-0.849573	7.94225e-07
gene442	NVIE_0425	NVIE_0425	NVIE_RS14715	7.12828	7.0082	6.92226	6.97969	6.77474	7.14602	7.16675	6.92484	7.0997	7.10891		1		7.08924	6.96263		-0.0572164	0.734504
gene443	NVIE_0426	NVIE_0426	NVIE_RS02040	7.42074	7.41332	7.40058	7.5007	7.33291	7.60137	7.14608	7.10276	7.22664	7.41611		1		7.29859	7.41365		0.175368	0.148119
gene444	NVIE_0427	NVIE_0427	NVIE_RS02045	6.28343	6.23987	6.23555	6.33489	6.34542	6.76673	6.63204	6.63044	6.81995	6.23257		1		6.61634	6.28783		-0.286259	0.0602259
gene445	NVIE_004240	NVIE_004240	NVIE_RS02050	6.87093	6.90634	6.74917	6.8699	6.67729	7.02213	6.8708	7.0074	6.87414	6.96581		1		6.94806	6.81473		-0.0832511	0.519682
gene446	NVIE_004250	NVIE_004250	NVIE_RS02055	6.00318	6.02542	5.71681	5.85011	5.41105	5.91547	5.35124	6.17817	5.92239	5.54579		3		5.78261	5.80131		-0.290227	0.0547626
gene447	NVIE_004260	NVIE_004260	NVIE_RS02060	7.0258	6.9629	7.16327	6.9522	6.93223	7.2171	7.59147	7.81792	7.99824	7.99716		1		7.72438	7.00728		-0.652646	0.000189366
gene448	NVIE_004270	NVIE_004270	NVIE_RS02065	9.3782	9.43512	9.28198	9.51325	9.27948	9.19132	8.95251	9.08309	9.13808	9.19988		2		9.11298	9.37761		0.331495	2.56554e-05
gene449	NVIE_004280	dpm	NVIE_RS02070	8.8233	8.9282	8.97862	8.92779	8.97249	9.20853	9.29225	8.99584	9.06847	8.63366		2		9.03975	8.92608		-0.0554906	0.696543
gene450	NVIE_004290	radA1	NVIE_RS02075	4.14368	4.12103	3.42156	4.20639	4.09932	4.79099	4.43863	5.01552	4.68949	4.63318		5		4.71356	3.99839		-0.664861	0.000514419
gene451	NVIE_004300	NVIE_004300	NVIE_RS02080	8.74605	8.90128	8.78611	9.0937	8.81419	10.2046	10.0038	9.96023	10.1687	9.93227		2		10.0539	8.86827		-1.10427	1.2977e-42
gene452	NVIE_004310	metK	NVIE_RS02085	9.16908	8.99711	8.97804	9.09976	9.00482	9.90055	9.7258	9.75808	9.75276	9.60844		2		9.74912	9.04976		-0.632463	1.12621e-26
gene453	NVIE_004320	fabG1	NVIE_RS02090	6.82743	6.13017	6.14569	6.54977	6.24008	6.88803	7.07011	7.17203	7.16632	7.07599		1		7.0745	6.37863		-0.61297	5.76304e-07
gene454	NVIE_004330	cbiD	NVIE_RS02095	5.5518	5.09836	5.09244	5.59606	5.38625	6.19736	6.15859	6.08661	6.46358	6.32115		3		6.24546	5.34498		-0.839663	1.56961e-13
gene455	NVIE_004340	NVIE_004340	NVIE_RS02100	6.34395	6.22165	6.08881	6.51589	6.08591	6.61682	6.55868	6.51536	6.54266	6.43427		1		6.53356	6.25124		-0.187652	0.174773
gene456	NVIE_004350	NVIE_004350	NVIE_RS02105	5.38462	5.15937	5.15678	5.33504	5.20562	5.19996	5.27904	5.32755	5.1239	5.14946		5		5.21598	5.24829		0.0940195	0.432965
gene457	NVIE_004360	cbiG	NVIE_RS02110	5.86504	5.96582	5.84951	6.16067	5.97268	5.81146	5.77037	5.98799	5.90102	5.7832		3		5.85081	5.96275		0.188089	0.0868084
gene458	NVIE_004370	NVIE_004370	NVIE_RS14515	5.85496	6.05878	5.86182	6.31835	6.25926	7.38019	7.06308	6.93662	6.8027	6.55299		1		6.94712	6.07063		-0.792225	1.82266e-08
gene459	NVIE_004380	cobB	NVIE_RS02125	5.94608	5.54057	5.55747	5.73497	5.71739	5.89759	5.82738	5.77061	5.85735	5.81935		3		5.83446	5.6993		-0.0758865	0.499381
gene460	NVIE_004390	NVIE_004390	NVIE_RS02130	5.268	5.04121	4.82717	5.29403	5.09968	4.20705	3.96474	4.57479	4.34118	3.82808		5		4.18317	5.10602		0.919297	2.28623e-09
gene461	NVIE_004400	cobO	NVIE_RS02135	5.42805	5.27213	4.95385	5.5585	5.48322	6.70051	6.38782	6.79217	6.66379	6.57122		1		6.6231	5.33915		-1.17993	1.14448e-19
gene462	NVIE_004410	eIf-2a	NVIE_RS02140	9.30232	9.21378	9.07438	9.51642	9.37565	9.58342	9.13549	8.89487	8.95214	9.00866		2		9.11492	9.29651		0.231682	0.0838283
gene463	NVIE_004420	nop	NVIE_RS02145	7.90027	7.99289	8.02432	8.27413	8.09186	8.15334	8.08193	7.95178	8.03231	7.78078		2		8.00003	8.05669		0.129075	0.306848
gene464	NVIE_004430	NVIE_004430	NVIE_RS02150	7.33963	7.1994	7.24067	7.48475	7.21301	7.89088	7.55568	7.41197	7.39861	7.3982		1		7.53107	7.29549		-0.17965	0.0995504
gene465	NVIE_004440	NVIE_004440	NVIE_RS02155	6.50971	6.38368	6.40042	6.46904	6.35213	8.07445	7.71629	7.64288	7.53061	7.34564		1		7.66198	6.423		-1.0865	1.03777e-16
gene466	NVIE_004450	NVIE_004450	NVIE_RS02160	7.38048	7.32021	6.83827	7.58038	7.45556	8.39781	8.31224	8.0869	8.01215	7.69234		1		8.10029	7.31498		-0.653111	4.66971e-06
gene467	NVIE_004460	NVIE_004460	NVIE_RS02165	7.16636	6.99868	6.71799	7.18037	6.83393	7.67408	7.47932	7.41321	7.44894	7.32796		1		7.4687	6.97947		-0.417127	6.34587e-06
gene468	NVIE_004470	NVIE_004470	NVIE_RS02170	7.8066	7.29617	7.59156	7.83431	7.81178	8.27894	8.08663	7.89565	8.14742	8.08021		2		8.09777	7.66808		-0.356287	0.00140713
gene469	NVIE_004480	NVIE_004480	NVIE_RS15140	5.75704	6.25426	6.11174	6.94904	6.72976	6.70162	6.71682	7.26115	7.28918	6.63719		1		6.92119	6.36037		-0.395038	0.0914759
gene470	NVIE_004490	NVIE_004490	NVIE_RS02175	5.84716	4.9813	5.56959	5.42266	5.34807	3.69381	3.93366	4.17985	4.44217	3.25374		5		3.90064	5.43376		0.422851	0.00800739
gene471	NVIE_004510	NVIE_004510	NVIE_RS02185	5.75047	5.55382	5.50475	5.578	5.81222	6.33549	6.29165	6.31513	6.03362	5.81219		3		6.15762	5.63985		-0.455562	0.00104557
gene472	NVIE_004520	NVIE_004520	NVIE_RS02190	5.8924	5.75371	5.86053	6.19956	5.96113	7.08245	6.59998	6.6566	6.51038	6.50357		1		6.6706	5.93347		-0.660643	4.08544e-08
gene473	NVIE_004530	NVIE_004530	NVIE_RS02195	6.08967	5.88328	5.81876	6.01278	6.12038	6.58118	6.383	6.38129	6.39095	6.2614		3		6.39957	5.98497		-0.32241	0.00148008
gene474	NVIE_004540	NVIE_004540	NVIE_RS02200	12.9164	13.1035	13.0254	12.8056	12.9688	13.2082	13.52	13.5556	13.6975	13.7698		9		13.5502	12.9639		-0.515093	0.000336796
gene475	NVIE_004550	NVIE_004550	NVIE_RS02205	13.3337	13.4087	13.3703	13.3737	13.3056	13.1358	13.2827	13.4305	13.4664	13.6111		9		13.3853	13.3584		0.0312189	0.825902
gene476	NVIE_0459	NVIE_0459	#N/A	2.37319	-0.0930705	0	0.379315	-0.419633	-0.218287	-0.0455509	-0.339932	0	0.148995		10		-0.090955	0.44796		0.567978	0.294795
gene477	NVIE_004560	rps15p	NVIE_RS02210	9.17874	9.09649	8.98883	9.20896	8.97599	9.70628	9.51071	9.66034	9.6392	9.80226		2		9.66376	9.0898		-0.508571	8.30954e-10
gene478	NVIE_004570	NVIE_004570	NVIE_RS02215	7.19416	6.87485	6.91284	7.31261	6.98103	7.27443	7.05572	7.16069	7.26694	7.13954		1		7.17947	7.0551		-0.052497	0.541162
gene479	NVIE_004580	NVIE_004580	NVIE_RS02220	4.93097	5.17098	4.9971	5.71154	5.38207	6.06885	5.62186	5.77728	6.07552	5.50324		3		5.80935	5.23853		-0.446582	0.0277349
gene480	NVIE_004590	serS	NVIE_RS02225	7.54672	7.34674	7.3034	7.61152	7.47518	8.08819	7.76223	7.44615	7.4915	7.56075		1		7.66976	7.45671		-0.154581	0.241469
gene481	NVIE_004600	rps3ae	NVIE_RS02230	10.2564	10.12	10.0403	10.3976	10.2257	11.004	10.8272	10.8272	10.7773	10.7508		6		10.8373	10.208		-0.556375	1.12737e-21
gene482	NVIE_004610	NVIE_004610	NVIE_RS02235	7.20911	6.85833	6.51551	7.13807	6.83882	7.54047	7.4278	7.48594	7.54533	7.36189		1		7.47228	6.91197		-0.473226	7.91094e-06
gene483	NVIE_004620	NVIE_004620	NVIE_RS02240	5.84929	5.60121	5.64817	5.91314	5.67058	6.32961	5.51628	5.98089	5.80485	6.09785		3		5.9459	5.73648		-0.170673	0.340656
gene484	NVIE_004630	NVIE_004630	NVIE_RS02245	4.99002	4.44976	5.04926	5.03177	4.91967	5.60018	5.24935	5.24038	5.85776	5.30188		3		5.44991	4.8881		-0.559446	0.00742533
gene485	NVIE_004640	NVIE_004640	NVIE_RS02250	3.99748	3.20929	3.91921	3.81096	3.74071	4.03827	3.84177	3.60629	3.94465	3.97492		7		3.88118	3.73553		0.185237	0.372583
gene486	NVIE_004650	NVIE_004650	NVIE_RS02255	5.34744	5.01243	4.96432	5.21864	5.03267	4.90281	5.07554	5.01019	5.13111	5.23872		3		5.07167	5.1151		0.0806685	0.598327
gene487	NVIE_004660	NVIE_004660	NVIE_RS02260	7.08302	7.13274	6.96183	7.19774	7.05324	7.12427	6.9606	7.32939	7.21044	7.20406		1		7.16575	7.08571		-0.0222183	0.849103
gene488	NVIE_004670	NVIE_004670	NVIE_RS02265	3.68806	3.68123	3.02483	4.01612	3.5582	3.31898	3.20792	3.14487	2.65231	3.33834		7		3.13248	3.59369		0.266004	0.189024
gene489	NVIE_0472	NVIE_0472	NVIE_RS02270	8.24801	8.33277	8.19963	8.6455	8.18273	8.78179	8.38942	8.50609	8.39202	8.38937		2		8.49174	8.32173		-0.0929838	0.417363
gene490	NVIE_0473	endA2	NVIE_RS02275	7.72464	7.73901	7.6067	7.79636	7.77858	8.36035	7.83771	7.86758	7.68296	7.74661		2		7.89904	7.72906		0.0137549	0.923
gene491	NVIE_004690	NVIE_004690	NVIE_RS02280	9.19133	9.33933	9.12308	9.40903	9.09675	8.91203	8.60203	8.83555	8.87618	9.0454		2		8.85424	9.23191		0.41595	4.26736e-05
gene492	NVIE_004700	NVIE_004700	NVIE_RS02285	7.76468	7.27013	7.64377	7.72093	7.42491	8.12333	8.14326	7.30758	7.85281	7.60888		1		7.80717	7.56489		-0.227556	0.188793
gene493	NVIE_004710	NVIE_004710	NVIE_RS02290	7.50595	7.55258	7.65369	7.91121	7.68759	8.15483	8.23541	7.95618	8.03768	7.81227		2		8.03927	7.6622		-0.297399	0.0046131
gene494	NVIE_004720	NVIE_004720	#N/A	0	0.592294	0	0	0.265731	0	0	0	0	0		10		0	0.171605		-0.440308	0.548021
gene495	NVIE_004730	NVIE_004730	NVIE_RS02300	4.78854	4.7093	4.76472	4.92711	4.4652	3.58408	2.83928	2.83441	3.3572	2.8639		5		3.09577	4.73097		1.50783	9.32085e-10
gene496	NVIE_004740	NVIE_004740	NVIE_RS02305	7.19762	7.45382	7.55231	7.60974	7.57472	6.86918	7.04191	7.39778	7.24432	7.154		1		7.14144	7.47764		0.380279	0.01411
gene497	NVIE_004750	NVIE_004750	NVIE_RS02310	1.68304	1.21678	2.92671	2.68917	0.890222	1.67653	2.2643	0.969923	2.72975	2.04381		4		1.93686	1.88119		0.10124	0.8234
gene498	NVIE_004760	ilvD	NVIE_RS02315	8.86664	9.0475	8.8336	8.91138	8.87484	8.72902	8.97737	9.27852	9.27642	9.14094		2		9.08046	8.90679		-0.110007	0.457737
gene499	NVIE_004770	trpE	NVIE_RS02320	6.99057	6.74454	6.76533	6.9487	6.81507	7.1858	7.17927	7.36358	7.3199	7.2817		1		7.26605	6.85284		-0.352254	6.04845e-06
gene500	NVIE_004780	thrC1	NVIE_RS02325	8.34432	8.3478	8.31234	8.62206	8.28938	8.53639	8.24539	8.08331	8.00552	7.95984		2		8.16609	8.38318		0.27242	0.0158096
gene501	NVIE_004790	NVIE_004790	NVIE_RS02330	6.83094	7.1105	7.26947	7.3304	7.21543	7.59214	7.35562	7.61902	7.62787	7.50324		1		7.53958	7.15135		-0.30315	0.0184852
gene502	NVIE_004800	NVIE_004800	NVIE_RS02335	4.17114	4.74441	4.31527	4.6512	4.70025	3.99471	3.28292	4.45802	4.1634	3.68392		5		3.91659	4.51646		0.60818	0.0141916
gene503	NVIE_004810	NVIE_004810	NVIE_RS02340	9.53298	9.35874	9.56262	9.71103	9.63919	10.4676	10.3433	10.346	10.4913	10.7293		6		10.4755	9.56091		-0.843487	3.87103e-17
gene504	NVIE_004820	NVIE_004820	NVIE_RS02345	3.93302	3.32926	2.71725	4.3377	3.76823	3.88211	4.30278	3.66736	4.32765	5.00428		5		4.23684	3.61709		-0.374372	0.202965
gene505	NVIE_004830	bioF	NVIE_RS02350	4.98631	4.92604	5.17108	5.36399	5.05147	5.16037	4.98711	4.97363	5.06864	4.99477		3		5.0369	5.09978		0.129094	0.32752
gene506	NVIE_004840	bioB	NVIE_RS02355	8.56494	8.50966	8.28188	8.59783	8.53797	9.36741	8.78478	8.58986	8.50126	8.33714		2		8.71609	8.49845		-0.182537	0.315055
gene507	NVIE_004850	NVIE_004850	NVIE_RS02360	5.67448	5.40087	5.14641	5.51711	5.53374	5.96215	5.82343	5.40193	5.83666	5.37085		3		5.67901	5.45452		-0.180019	0.30325
gene508	NVIE_004870	NVIE_004870	NVIE_RS02370	3.78688	3.85114	3.70862	3.83253	3.9116	4.15476	4.0562	4.63175	4.50496	4.34696		5		4.33893	3.81815		-0.330346	0.123063
gene509	NVIE_004880	bioA	NVIE_RS02375	6.20014	6.26948	6.14811	6.1626	6.00546	6.83483	6.43107	6.47706	6.42897	6.26304		3		6.487	6.15716		-0.256555	0.0288147
gene510	NVIE_004890	bioD	NVIE_RS02380	5.28646	5.06684	5.39164	5.40995	5.07043	5.09775	5.13483	5.06574	5.03549	5.11036		5		5.08883	5.24507		0.131701	0.401907
gene511	NVIE_004900	NVIE_004900	NVIE_RS02385	5.12011	5.26051	5.3373	5.07619	5.29412	5.46152	5.50872	5.71574	5.61427	5.62631		3		5.58531	5.21764		-0.230514	0.167728
gene512	NVIE_004910	NVIE_004910	NVIE_RS02390	9.49914	9.59145	9.50757	9.62142	9.58948	9.08387	9.15886	9.13301	9.10195	8.94043		2		9.08363	9.56181		0.546466	1.38932e-12
gene513	NVIE_004920	NVIE_004920	NVIE_RS02395	7.33783	7.21827	7.20162	7.34111	7.14128	7.39791	7.57065	7.48777	7.47266	7.46924		1		7.47965	7.24802		-0.168642	0.0647081
gene514	NVIE_004930	mer	NVIE_RS02400	5.80635	5.36434	5.57337	5.71774	5.81037	6.12014	6.01277	5.8253	5.94004	5.53241		3		5.88613	5.65443		-0.184488	0.170568
gene515	NVIE_004940	NVIE_004940	NVIE_RS02405	7.31455	7.25759	7.3215	7.27019	7.24489	7.48501	6.62359	6.58608	6.58909	6.42293		1		6.74134	7.28174		0.548561	0.00213333
gene516	NVIE_004950	NVIE_004950	NVIE_RS02410	5.68304	5.48687	5.60478	5.48435	5.29461	5.32603	4.49877	4.83666	4.75776	4.61931		5		4.80771	5.51073		0.693871	0.000876843
gene517	NVIE_004960	NVIE_004960	NVIE_RS02415	7.1565	7.05281	6.71382	6.99913	6.80425	7.18393	7.15922	7.19827	7.04929	7.23347		1		7.16484	6.9453		-0.17879	0.168178
gene518	NVIE_004970	NVIE_004970	NVIE_RS02420	6.06447	5.78264	6.0079	6.21603	5.82717	7.40588	7.83496	7.36224	7.50973	6.76167		1		7.3749	5.97964		-1.02482	2.3229e-11
gene519	NVIE_t0070	NVIE_t0070	NVIE_RS02425	4.87896	3.60535	4.57831	5.07774	4.73822	6.0651	5.46022	5.60642	6.34071	5.43238		3		5.78096	4.57571		-1.01404	0.0018865
gene520	NVIE_004980	rpl6p	NVIE_RS02430	9.85807	9.35307	9.33386	9.89945	9.66543	11.1405	10.9622	10.6692	10.7364	10.7324		6		10.8482	9.62198		-1.14743	1.22366e-24
gene521	NVIE_004990	rps8p	NVIE_RS02435	9.93849	9.6028	9.69354	10.1033	9.77715	10.9918	10.9218	10.6604	10.6092	10.7047		6		10.7776	9.82306		-0.882753	4.32379e-21
gene522	NVIE_005000	rps14p	NVIE_RS02440	9.04761	8.69576	8.56825	9.19696	8.68723	9.97665	9.78158	9.68142	9.70856	9.76992		2		9.78363	8.83916		-0.858728	2.21484e-16
gene523	NVIE_0504	rpl5p	NVIE_RS02445	9.31394	9.13382	8.98737	9.46651	9.15326	10.1352	10.1017	10.035	9.97946	9.76756		2		10.0038	9.21098		-0.726253	6.09767e-20
gene524	NVIE_005010	rps4e	NVIE_RS02450	9.54311	9.28631	9.11829	9.81029	9.36582	10.3267	10.2265	10.1713	10.1455	10.0007		2		10.1742	9.42476		-0.671004	1.9106e-13
gene525	NVIE_005020	rpl24p	NVIE_RS02455	9.40332	9.17098	9.03774	9.64523	9.20782	10.2671	10.0613	9.872	9.92405	9.76336		2		9.97756	9.29302		-0.602642	8.04534e-09
gene526	NVIE_005030	rpl14p	NVIE_RS02460	9.321	9.17761	9.10381	9.60194	9.21509	10.0684	9.96701	9.95884	9.92239	9.78225		2		9.93977	9.28389		-0.579468	9.18805e-16
gene527	NVIE_005040	rps17p	NVIE_RS02465	9.23925	9.09039	9.02928	9.37788	9.04317	10.006	9.8728	9.76229	9.79319	9.77126		2		9.84111	9.15599		-0.615359	4.04422e-18
gene528	NVIE_005050	rpn	NVIE_RS02470	8.25433	7.94419	8.00098	8.44406	8.26296	8.78781	8.80785	8.83259	8.82201	8.75052		2		8.80016	8.1813		-0.534908	1.75042e-10
gene529	NVIE_005060	rpl29p	NVIE_RS02475	8.63857	8.42735	8.26013	8.73356	8.53573	9.059	9.06871	9.01806	9.04341	9.08945		2		9.05573	8.51907		-0.445058	3.26084e-07
gene530	NVIE_005070	rps3p	NVIE_RS02480	9.44548	9.3006	9.16476	9.57611	9.33722	9.7064	9.81004	9.84045	9.78294	9.63906		2		9.75578	9.36483		-0.316563	3.23844e-06
gene531	NVIE_005080	rpl22p	NVIE_RS02485	9.53479	9.32844	9.22976	9.60415	9.49199	9.82221	9.76216	9.8614	9.68627	9.64521		2		9.75545	9.43783		-0.251543	0.000319764
gene532	NVIE_005090	rps19p	NVIE_RS02490	9.34796	9.28793	9.1494	9.68153	9.43212	9.95648	9.96025	10.0895	9.96984	9.82517		2		9.96024	9.37979		-0.503369	4.1101e-10
gene533	NVIE_005100	rpl23p	NVIE_RS02495	9.31908	9.08415	9.01371	9.56983	9.35849	9.86368	9.87981	9.954	9.98518	9.79822		2		9.89618	9.26905		-0.549413	2.24334e-11
gene534	NVIE_005110	rpl4p	NVIE_RS02500	9.35112	9.15699	9.09312	9.44347	9.27121	9.71741	9.69302	9.827	9.79662	9.69732		2		9.74627	9.26318		-0.412488	7.82338e-13
gene535	NVIE_005120	rpl3p	NVIE_RS02505	9.16591	9.15792	9.09577	9.27792	9.05508	9.74888	9.74659	9.89575	9.77191	9.64885		2		9.7624	9.15052		-0.542693	4.4405e-16
gene536	NVIE_005130	NVIE_005130	NVIE_RS02510	6.89361	6.73316	6.70432	6.87617	6.74678	6.89154	6.73121	6.74753	6.79522	6.89181		1		6.81146	6.79081		0.0439847	0.667397
gene537	NVIE_005140	NVIE_005140	NVIE_RS02515	8.56613	8.18781	8.30017	8.5467	8.30669	8.53361	8.60513	8.63461	8.75574	8.81896		2		8.66961	8.3815		-0.22347	0.0187118
gene538	NVIE_005150	psmA1	NVIE_RS02520	10.1536	10.2157	10.136	10.3053	9.99005	10.1413	10.2134	10.4072	10.3533	10.3821		6		10.2994	10.1601		-0.0725892	0.502611
gene539	NVIE_005160	NVIE_005160	NVIE_RS02525	8.48757	8.60628	8.35747	8.455	8.55682	8.20095	8.41433	8.01611	8.24036	8.36969		2		8.24829	8.49263		0.307466	0.016283
gene540	NVIE_005170	NVIE_005170	NVIE_RS02530	5.39699	5.5897	5.71466	5.89666	5.46477	5.93263	5.93978	5.86221	5.69827	5.80751		3		5.84808	5.61255		-0.149964	0.378781
gene541	NVIE_005180	NVIE_005180	NVIE_RS02535	3.56757	3.81751	4.20551	3.52123	3.42682	4.52629	4.38587	4.92973	4.83666	4.6653		5		4.66877	3.70773		-0.902996	3.90473e-05
gene542	NVIE_005190	purC	NVIE_RS02540	6.85982	6.74928	6.73994	6.79949	6.80123	7.10567	6.76983	6.41429	6.42065	6.18132		8		6.57835	6.78995		0.245187	0.135018
gene543	NVIE_005200	purK	NVIE_RS02545	6.95703	6.80175	6.78135	7.06137	6.95374	8.20996	7.85326	7.64775	7.5193	7.21684		1		7.68942	6.91105		-0.734931	8.84205e-07
gene544	NVIE_005210	purE1	NVIE_RS02550	6.87777	6.96703	6.69763	7.04408	7.02924	7.88576	7.42587	7.19172	7.26667	7.11698		1		7.3774	6.92315		-0.392399	0.00807752
gene545	NVIE_005220	NVIE_005220	NVIE_RS02555	9.06242	9.2936	9.13616	9.38961	9.17331	8.73903	8.80346	9.12221	9.10189	9.09547		2		8.97241	9.21102		0.299687	0.0148719
gene546	NVIE_005230	NVIE_005230	NVIE_RS02560	9.14952	9.22853	9.19251	9.14961	9.13581	8.42565	8.58512	8.80631	8.70174	9.00444		2		8.70465	9.1712		0.51637	9.99436e-05
gene547	NVIE_005240	sdr-1	NVIE_RS02565	7.59041	7.56827	7.47508	7.77564	7.55255	8.02187	8.0386	8.19034	8.12539	8.09236		2		8.09371	7.59239		-0.433662	1.08057e-10
gene548	NVIE_005250	NVIE_005250	NVIE_RS02570	6.07138	5.72745	5.5992	5.76512	5.77126	6.52391	6.41742	6.73283	6.8004	6.61197		1		6.61731	5.78688		-0.720165	2.72934e-10
gene549	NVIE_005260	NVIE_005260	NVIE_RS02575	7.268	7.07904	6.96256	6.7772	7.04413	8.06383	8.11866	8.12061	8.2727	8.08618		1		8.1324	7.02619		-1.01861	2.47705e-18
gene550	NVIE_005270	hom	NVIE_RS02580	7.39851	7.36953	7.10628	7.56848	7.3364	8.32278	7.94624	8.01354	7.85243	7.86452		1		7.9999	7.35584		-0.571151	2.0306e-08
gene551	NVIE_005280	NVIE_005280	NVIE_RS15150	7.34892	7.49362	7.59783	8.05751	8.06937	10.0095	9.60415	9.23382	9.13783	8.49312		2		9.29569	7.71345		-1.04511	6.26174e-07
gene552	NVIE_005290	NVIE_005290	NVIE_RS02585	4.82055	4.28717	4.37031	4.74228	4.94333	5.3088	5.38532	5.46817	4.91032	5.40371		3		5.29526	4.63273		-1.51773	1.25415e-13
gene553	NVIE_005300	NVIE_005300	NVIE_RS02590	7.09554	7.18338	7.09528	7.52099	7.01194	7.08137	6.97564	6.88087	6.91985	6.75205		1		6.92196	7.18142		0.33722	0.00340814
gene554	NVIE_005310	NVIE_005310	NVIE_RS02595	4.96502	4.14512	4.17055	5.20247	4.77792	6.47203	5.36257	5.08589	5.26075	5.48405		3		5.53306	4.65222		-0.401602	0.0319311
gene555	NVIE_005320	psmB1	NVIE_RS02600	9.66271	9.59778	9.54431	9.82459	9.58402	10.0506	9.95143	10.0363	10.0278	9.9936		2		10.012	9.64268		-0.308635	2.67281e-09
gene556	NVIE_005330	NVIE_005330	NVIE_RS02605	9.11203	9.12215	9.07919	9.15634	8.88607	8.96128	8.89628	9.06978	9.13488	9.23622		2		9.05969	9.07116		0.0764098	0.511926
gene557	NVIE_005340	NVIE_005340	NVIE_RS02610	6.55257	6.43297	6.34391	6.9804	6.52843	8.02213	8.03239	8.0465	7.96909	7.82773		1		7.97957	6.56766		-1.29662	1.18667e-35
gene558	NVIE_0539	NVIE_0539	#N/A	4.97032	4.08903	2.89206	4.56141	4.68	5.54878	5.61048	5.06456	3.65446	5.33109		3		5.04187	4.23857		-0.661259	0.0736093
gene559	NVIE_005350	prf	NVIE_RS02615	9.09449	8.97541	8.84059	9.25462	9.02719	9.18418	8.88423	8.89224	8.89292	8.80119		2		8.93095	9.03846		0.164788	0.0363793
gene560	NVIE_0541	NVIE_0541	NVIE_RS02620	7.4161	7.70916	7.5891	7.78167	7.36166	7.05204	6.85704	6.79169	7.02492	6.7121		1		6.88756	7.57154		0.585901	3.49594e-09
gene561	NVIE_0542	NVIE_0542	NVIE_RS15155	5.94608	6.30579	6.16327	6.24766	6.08614	5.53903	6.06791	6.52841	6.19632	5.90631		3		6.04759	6.14979		0.445679	0.0241187
gene562	NVIE_005360	uppP	NVIE_RS02625	4.19866	4.08032	4.39793	4.40832	3.8533	4.77224	4.05745	4.37188	4.00833	4.76296		5		4.39457	4.1877		-0.174091	0.407717
gene563	NVIE_005370	NVIE_005370	NVIE_RS02630	5.98312	5.99648	5.8212	6.06832	5.69877	6.48031	6.29728	6.38704	6.41406	5.96674		1		6.30909	5.91358		0.0346674	0.8234
gene564	NVIE_005380	gap	NVIE_RS02635	8.29061	8.36888	8.23827	8.45582	8.15799	8.14285	7.98504	8.11946	8.18365	8.0608		2		8.09836	8.30232		0.271072	0.000348628
gene565	NVIE_005390	trpG	NVIE_RS02640	7.99069	7.66779	7.69433	8.28828	7.96467	8.39706	8.15835	7.99807	7.98625	7.79633		2		8.06721	7.92115		-0.0771532	0.574549
gene566	NVIE_005400	trpD	NVIE_RS02645	6.30732	5.99539	5.80884	6.36674	6.34603	6.71972	6.18862	6.07741	6.00469	5.82937		3		6.16396	6.16486		-0.0533371	0.697521
gene567	NVIE_005410	radA2	NVIE_RS02650	9.19846	9.06035	8.9677	9.26615	9.10745	9.1259	9.20392	9.00425	9.12449	9.27014		2		9.14574	9.12003		0.0352791	0.706491
gene568	NVIE_005420	NVIE_005420	NVIE_RS02655	9.45704	9.69187	9.61556	9.416	9.18888	10.1516	10.4034	10.5704	10.7909	11.045		6		10.5923	9.47387		-1.04508	8.84776e-09
gene569	NVIE_005430	NVIE_005430	NVIE_RS02660	8.45038	8.55094	8.40113	8.63443	8.32574	8.47362	8.38567	8.50412	8.3911	8.28364		2		8.40763	8.47252		0.134936	0.111848
gene570	NVIE_005440	NVIE_005440	NVIE_RS02665	5.59747	5.22432	5.3672	5.23586	4.75574	4.68406	4.88655	4.83544	4.90721	5.02097		5		4.86685	5.23612		0.369544	0.0367605
gene571	NVIE_005450	NVIE_005450	NVIE_RS02670	4.49982	4.78845	4.22891	4.59341	4.40744	5.46294	5.21037	4.8311	4.71645	5.13361		3		5.07089	4.50361		-0.690689	0.000114065
gene572	NVIE_005460	trpA	NVIE_RS02675	6.54476	6.00854	6.15308	6.43541	6.32834	6.8145	6.58313	6.74365	6.87242	6.64761		1		6.73226	6.29403		-0.374193	0.000195276
gene573	NVIE_005470	trpB	NVIE_RS02680	8.43447	8.36697	8.34537	8.6228	8.41514	9.0461	8.87413	8.90626	8.91002	8.8477		2		8.91684	8.43695		-0.411252	1.25634e-14
gene574	NVIE_005480	trpC	NVIE_RS02685	6.59423	6.35771	6.24259	6.65513	6.61855	7.62167	7.22612	7.15057	7.18722	7.05987		1		7.24909	6.49364		-0.679637	3.00625e-09
gene575	NVIE_0556	cdc6-1	NVIE_RS02690	6.78326	6.58558	6.70975	6.81065	6.70727	7.03076	6.69499	6.72178	6.66004	6.40335		1		6.70219	6.7193		0.0728943	0.535389
gene576	NVIE_005490	NVIE_005490	NVIE_RS02695	6.17285	5.33462	5.39004	5.5009	5.44416	5.67653	5.58008	5.17022	5.8756	5.39611		3		5.53971	5.56851		0.0660967	0.787203
gene577	NVIE_005500	NVIE_005500	#N/A	3.80857	3.75735	4.31527	4.55167	3.75272	4.09157	3.9748	4.41738	3.49271	4.32135		5		4.05956	4.03712		-0.00725667	0.986327
gene578	NVIE_005510	NVIE_005510	NVIE_RS02705	9.70246	9.62202	9.50763	9.74726	9.5926	9.09974	9.13234	9.03887	9.13403	9.05887		2		9.09277	9.63439		0.611458	6.52007e-23
gene579	NVIE_005520	pyrG	NVIE_RS02710	8.6508	8.54587	8.48323	8.79619	8.71512	9.68051	9.31184	9.08571	9.07592	8.99518		2		9.22983	8.63824		-0.526811	6.98653e-06
gene580	NVIE_005530	NVIE_005530	NVIE_RS02715	6.48421	6.33093	6.39849	6.79732	6.27139	7.52884	7.02398	7.03846	6.90447	6.98654		1		7.09646	6.45647		-0.559912	2.41465e-06
gene581	NVIE_005540	NVIE_005540	NVIE_RS02720	7.11914	7.2959	6.96026	7.3499	7.16616	8.15216	7.91606	7.84053	7.69153	7.45885		1		7.81183	7.17827		-0.566913	6.59844e-06
gene582	NVIE_005550	rps26e	NVIE_RS02725	7.83279	7.89626	7.9711	8.53466	8.26091	9.15766	9.18615	9.4797	9.42788	8.98633		2		9.24754	8.09915		-1.06816	2.29186e-15
gene583	NVIE_005560	pgsA	NVIE_RS02730	6.0784	5.79462	5.45514	6.06001	5.75236	6.99419	6.48771	6.3894	6.65687	6.43376		1		6.59239	5.82811		-0.64376	2.44772e-07
gene584	NVIE_005570	NVIE_005570	NVIE_RS02735	5.92008	5.26741	5.25686	5.16722	4.94085	4.98465	4.54441	5.44797	5.38183	5.11093		3		5.09396	5.31048		0.190094	0.490205
gene585	NVIE_005580	NVIE_005580	NVIE_RS02740	5.52832	6.24103	6.11445	5.49303	6.15733	6.34848	6.34745	6.68719	6.51953	5.87999		1		6.35653	5.90683		-0.341985	0.122582
gene586	NVIE_005590	NVIE_005590	NVIE_RS02745	5.26035	4.93994	5.01982	4.94071	4.88257	3.38731	3.53495	3.86711	3.60491	3.91898		5		3.66265	5.00868		1.33518	5.08757e-20
gene587	NVIE_005600	NVIE_005600	NVIE_RS02750	7.53047	7.76227	7.51031	7.87705	7.73341	7.11175	6.38134	6.0963	6.1898	6.25162		1		6.40616	7.6827		1.26384	6.80089e-14
gene588	NVIE_005610	NVIE_005610	NVIE_RS02755	6.268	6.75594	6.55431	6.58883	6.54557	6.45263	6.3977	6.10332	5.88356	5.69916		8		6.10728	6.54253		0.199056	0.140636
gene589	NVIE_005620	atpF	NVIE_RS02760	8.25336	8.43449	8.58829	8.58141	8.52882	8.83834	8.81982	8.89707	8.90129	8.68124		2		8.82755	8.47727		-0.263886	0.00973183
gene590	NVIE_005630	NVIE_005630	NVIE_RS02765	10.8333	10.8838	10.6193	10.5234	10.5809	10.1085	10.1816	9.99529	10.223	10.2648		6		10.1546	10.6882		0.602765	5.61368e-07
gene591	NVIE_0572	NVIE_0572	#N/A	3.84174	4.37548	4.08541	4.1698	2.63388	1.25027	3.00796	2.71358	3.30349	4.20251		7		2.89556	3.82126		0.612065	0.229789
gene592	NVIE_005650	NVIE_005650	NVIE_RS02770	5.56757	5.23376	5.40357	5.47317	5.34109	4.94808	4.65784	4.54632	4.94358	4.59713		5		4.73859	5.40383		0.663672	4.55041e-05
gene593	NVIE_005660	NVIE_005660	NVIE_RS02775	4.72052	4.13878	3.94181	4.61117	4.75082	4.82092	4.84927	5.0074	5.38871	4.79588		5		4.97244	4.43262		0.0852612	0.762924
gene594	NVIE_005670	dnaJ-1	NVIE_RS02780	6.75343	6.45382	6.56825	6.77421	6.79711	7.1911	6.85954	6.66401	6.6985	6.57274		1		6.79718	6.66937		-0.0864968	0.531953
gene595	NVIE_005680	NVIE_005680	NVIE_RS02785	7.15051	6.71881	6.83521	7.14787	7.03029	6.71628	6.43154	6.49733	6.18845	6.2465		8		6.41602	6.97654		0.496417	2.01869e-05
gene596	NVIE_005690	NVIE_005690	NVIE_RS02790	6.66272	6.43629	6.38742	6.72159	6.47518	7.12399	6.88907	6.80441	6.7987	7.11276		1		6.94578	6.53664		-0.227855	0.0789104
gene597	NVIE_005700	NVIE_005700	NVIE_RS02795	6.33016	5.48886	5.94295	6.26503	6.23912	6.88721	6.73606	6.94244	7.06072	6.69671		1		6.86463	6.05322		-0.71901	9.10522e-08
gene598	NVIE_005710	NVIE_005710	NVIE_RS15160	7.98885	8.68348	8.80989	8.9371	8.89522	8.916	9.04858	9.56487	9.60422	8.96135		2		9.219	8.66291		-0.459761	0.0265956
gene599	NVIE_005720	NVIE_005720	NVIE_RS02800	6.71832	6.43816	6.76035	6.72966	6.66246	7.19823	7.09192	7.3602	7.41583	7.55051		1		7.32334	6.66179		-0.596361	7.4792e-07
gene600	NVIE_005730	NVIE_005730	NVIE_RS02805	4.9292	4.69741	4.67037	5.24019	4.85627	5.20446	4.74493	5.33807	5.05837	4.4249		3		4.95415	4.87869		-0.022915	0.940093
gene601	NVIE_0582	NVIE_0582	NVIE_RS02810	5.86302	5.60766	5.58446	6.10861	5.97352	6.19614	6.04695	6.08152	6.07767	6.08361		3		6.09718	5.82746		-0.187783	0.111249
gene602	NVIE_005740	aspC	NVIE_RS02815	6.55666	6.59887	6.40012	6.76399	6.69091	6.91348	6.8368	6.80232	6.77254	6.83378		1		6.83178	6.60211		-0.15557	0.0767499
gene603	NVIE_005750	aroC	NVIE_RS02820	7.19645	7.10808	7.16234	7.37522	7.24436	7.60294	7.5024	7.49146	7.6021	7.35014		1		7.50981	7.21729		-0.224605	0.00148654
gene604	NVIE_005760	aroA	NVIE_RS02825	6.46398	6.46138	6.27072	6.778	6.52432	7.16386	7.03941	7.04933	6.99667	6.96507		1		7.04287	6.49968		-0.463798	1.25994e-08
gene605	NVIE_005770	aroK	NVIE_RS02830	6.20113	6.08805	6.16439	6.39924	6.32709	6.74044	6.42583	6.5448	6.50736	6.69908		1		6.5835	6.23598		-0.275788	0.00997649
gene606	NVIE_0587	aroE	NVIE_RS02835	6.25274	5.93233	5.95379	6.38141	6.22123	6.68662	6.37393	6.46076	6.45145	6.18361		3		6.43128	6.1483		-0.216941	0.0559832
gene607	NVIE_005780	aroD	NVIE_RS02840	8.35135	8.36752	8.34904	8.36346	8.43327	8.98184	8.64294	8.43397	8.31047	8.02139		2		8.47812	8.37293		-0.0601787	0.73464
gene608	NVIE_005790	NVIE_005790	NVIE_RS15165	7.43793	8.18257	7.7946	7.95596	8.11904	7.73542	8.00577	7.49349	7.48464	7.13128		2		7.57012	7.89802		0.38605	0.0540481
gene609	NVIE_005800	NVIE_005800	NVIE_RS02845	-0.0895472	-0.555805	1.83219	0	0	-0.681021	0	0.197334	-0.627802	-0.31374		10		-0.285046	0.237368		0.72069	0.266141
gene610	NVIE_005810	NVIE_005810	NVIE_RS02850	6.89455	7.33518	7.26374	7.09945	6.95518	7.4135	7.72374	7.42935	7.4591	7.25532		1		7.4562	7.10962		-0.430112	0.0023956
gene611	NVIE_005820	NVIE_005820	NVIE_RS02855	7.95894	7.86438	8.00901	8.22785	8.14306	8.74152	8.29656	8.49327	8.49209	8.53731		2		8.51215	8.04065		-0.385517	1.15528e-05
gene612	NVIE_005830	NVIE_005830	NVIE_RS02860	2.80857	3.14967	3.90024	3.51514	3.71619	3.67653	3.84927	3.09545	3.59225	4.04381		7		3.65146	3.41796		-0.722811	0.000316469
gene613	NVIE_005840	aroB	NVIE_RS02865	7.59619	7.37885	7.41772	7.61785	7.43544	8.16559	7.83152	7.99711	7.90663	7.83766		1		7.9477	7.48921		-0.385778	3.03513e-07
gene614	NVIE_005850	aroGFH	NVIE_RS02870	7.95434	7.85599	7.74304	8.02266	7.95507	9.18972	8.939	8.85341	8.94025	8.68124		2		8.92073	7.90622		-0.945213	3.54575e-28
gene615	NVIE_005860	NVIE_005860	NVIE_RS02875	4.72236	4.10926	4.14933	4.41814	4.0628	2.34661	2.34942	2.05504	2.03726	1.86589		11		2.13084	4.29238		1.05108	3.50599e-06
gene616	NVIE_005870	NVIE_005870	NVIE_RS02880	6.95606	7.01264	7.12135	6.62777	7.5082	7.59407	7.50377	7.2676	7.52945	7.13441		1		7.40586	7.04521		-0.31504	0.0943464
gene617	NVIE_005880	nfo	NVIE_RS02885	7.09808	7.44239	7.18472	7.47925	7.23007	7.29777	7.26054	7.29785	7.24633	7.25759		1		7.27202	7.2869		0.0664751	0.53852
gene618	NVIE_005890	priB	NVIE_RS02890	6.4132	6.08584	6.06575	6.33642	6.38772	6.12512	5.6878	5.8802	5.53953	5.46731		8		5.73999	6.25779		0.530678	5.26401e-05
gene619	NVIE_005900	priA	NVIE_RS02895	5.92793	5.65774	5.70576	5.96567	5.88118	5.43355	5.30344	4.95542	5.06317	5.1142		5		5.17396	5.82765		0.693643	5.2615e-10
gene620	NVIE_005910	NVIE_005910	NVIE_RS02900	8.36024	8.24999	8.10693	8.35942	8.29953	8.44128	8.14166	7.96029	7.95678	7.87481		2		8.07496	8.27522		0.251303	0.0204057
gene621	NVIE_005920	NVIE_005920	NVIE_RS02905	6.09615	5.55863	5.57358	5.92691	5.76118	6.07215	6.05726	5.80241	6.10172	5.92318		3		5.99134	5.78329		-0.144234	0.314978
gene622	NVIE_005930	NVIE_005930	NVIE_RS02910	7.71008	7.52536	7.56752	7.86856	7.63665	8.1116	7.53798	7.51153	7.56663	7.32727		1		7.611	7.66163		0.0913782	0.529293
gene623	NVIE_005940	NVIE_005940	NVIE_RS02915	4.93458	5.60583	5.34175	5.36294	5.40479	6.28421	6.2643	5.84439	5.88175	5.27599		3		5.91013	5.32998		-0.549577	0.000968268
gene624	NVIE_005950	NVIE_005950	NVIE_RS15170	0	1.18704	0	0	0	0	0	0	2.11504	0		10		0.423008	0.237407		-0.269876	0.702848
gene625	NVIE_0606	NVIE_0606	#N/A	4.24247	4.96886	5.05729	5.72665	4.10173	4.9311	4.01638	3.722	4.5973	4.38085		5		4.32952	4.8194		0.806338	0.0144342
gene626	NVIE_0607	NVIE_0607	#N/A	0	0	0	0.416152	0.617203	0	0.991286	0	0	0		10		0.198257	0.206671		-0.034884	0.918221
gene627	NVIE_005970	NVIE_005970	NVIE_RS02920	6.60311	6.23813	6.38734	6.71784	6.57119	7.24374	6.81917	6.92625	6.81955	6.65933		1		6.89361	6.50352		-0.328533	0.0036542
gene628	NVIE_0609	NVIE_0609	NVIE_RS02925	6.40756	6.2196	6.30868	6.30756	6.4177	5.67653	5.47862	5.67383	5.85903	5.34759		8		5.60712	6.33222		0.730149	7.68327e-10
gene629	NVIE_005980	NVIE_005980	NVIE_RS02930	6.61819	5.99439	6.07426	6.38105	6.39365	4.97609	5.09636	5.50652	5.43141	5.58041		8		5.31816	6.29231		0.876603	1.07115e-06
gene630	NVIE_005990	NVIE_005990	NVIE_RS02935	7.08863	6.65849	6.87854	7.00246	6.74001	5.47669	5.58192	5.4888	5.78606	5.94735		8		5.65616	6.87363		1.21893	1.18049e-26
gene631	NVIE_0612	NVIE_0612	#N/A	0	0	0	0	0.36666	0	0	0	0	1.93529		10		0.387058	0.073332		-0.544929	0.449971
gene632	NVIE_006020	NVIE_006020	NVIE_RS02945	0	0	-0.395221	-0.31083	-0.109778	0	-0.735696	0	0.144787	0.45885		10		-0.0264117	-0.163166		-0.00239667	0.996802
gene633	NVIE_006030	NVIE_006030	NVIE_RS02950	7.86316	8.01799	7.84461	8.1374	7.68613	7.62974	7.31705	7.44986	7.62802	7.76721		1		7.55837	7.90986		0.397803	0.000698902
gene634	NVIE_0616	NVIE_0616	NVIE_RS15175	4.55529	4.77709	4.39456	4.85092	4.3999	3.49433	3.42606	3.99417	3.754	4.06806		5		3.74732	4.59555		0.664022	0.00257392
gene635	NVIE_006050	NVIE_006050	NVIE_RS02960	3.07363	3.12932	3.32467	2.92364	2.9496	3.12749	2.36949	2.77555	2.7094	2.81196		7		2.75878	3.08017		0.16831	0.403952
gene636	NVIE_006060	menA	NVIE_RS02970	4.1509	4.43007	4.4446	4.57736	4.0255	4.94769	4.6447	4.70787	4.715	4.33109		5		4.66927	4.32568		-0.24929	0.160391
gene637	NVIE_006070	NVIE_006070	NVIE_RS02975	9.16525	9.32217	9.28988	9.07633	9.39166	10.446	10.3946	10.0419	10.166	10.1013		2		10.23	9.24906		-0.893202	2.67174e-13
gene638	NVIE_006080	NVIE_006080	NVIE_RS02980	8.09066	8.29025	8.23739	8.34247	7.99781	8.81501	8.84387	8.85074	8.88041	8.69197		2		8.8164	8.19172		-0.548163	5.45988e-10
gene639	NVIE_006090	napA	NVIE_RS02985	5.55472	5.21678	5.2067	5.76394	5.62104	6.16147	6.07895	5.66326	5.7866	5.42782		3		5.82362	5.47263		-0.273069	0.0743987
gene640	NVIE_006100	NVIE_006100	NVIE_RS02990	6.61286	6.40747	6.40694	6.53469	6.41966	7.05606	6.74311	6.50961	6.4461	6.2695		1		6.60488	6.47632		-0.0893026	0.545107
gene641	NVIE_006110	mngA	NVIE_RS02995	8.40812	8.28384	8.04648	8.62308	8.38828	8.80273	8.16544	7.96588	7.92262	7.97019		2		8.16537	8.34996		0.219105	0.202965
gene642	NVIE_006120	NVIE_006120	NVIE_RS03000	7.13676	6.64742	6.66618	7.35543	6.85851	7.55669	7.59872	7.45759	7.69804	7.41102		1		7.54441	6.93286		-0.249714	0.0849886
gene643	NVIE_006130	NVIE_006130	NVIE_RS03005	6.70938	6.98678	6.90529	7.03519	6.76331	6.36406	6.59229	6.07249	6.28918	6.31945		8		6.32749	6.87999		0.519452	1.10473e-05
gene644	NVIE_006140	ttuD	NVIE_RS03010	5.63093	5.49256	5.54268	5.44014	5.4461	6.93636	6.86833	6.65677	6.77075	6.26575		1		6.69959	5.51048		-1.07361	3.62233e-18
gene645	NVIE_006150	birA	NVIE_RS03015	6.4342	6.03369	5.96315	6.38703	6.16266	6.38469	6.26849	6.1839	6.08484	6.05218		3		6.19482	6.19615		0.044042	0.706491
gene646	NVIE_006160	NVIE_006160	NVIE_RS03020	7.56414	7.35595	6.99449	7.57026	7.38086	6.78214	6.9378	7.10909	6.94953	6.92986		1		6.94168	7.37314		0.503969	0.000154644
gene647	NVIE_006170	NVIE_006170	NVIE_RS03025	8.08147	8.00772	7.96616	8.05679	7.91895	7.90096	7.74372	7.76858	7.88852	7.87745		2		7.83585	8.00622		0.237382	0.00114248
gene648	NVIE_006180	NVIE_006180	NVIE_RS03030	7.13168	7.18842	7.17787	7.19514	7.07583	5.61616	5.48839	5.49451	5.65699	5.7855		8		5.60831	7.15379		1.49729	2.97307e-46
gene649	NVIE_0633	NVIE_0633	#N/A	5.50901	5.80175	5.90024	6.36929	6.3733	6.30456	6.34403	6.38086	6.35778	6.04381		3		6.28621	5.99072		NA	NA
gene650	NVIE_006190	NVIE_006190	#N/A	0	0	1.33176	0.416152	0.617203	0.81855	0	0.696905	0	1.18583		10		0.540257	0.473023		-0.583108	0.41602
gene651	NVIE_006200	NVIE_006200	#N/A	5.77117	5.59442	5.52299	6.0928	5.99429	6.13079	6.03051	5.8516	6.18401	6.00932		3		6.04125	5.79514		-0.0687308	0.702848
gene652	NVIE_006210	NVIE_006210	NVIE_RS03040	2.4267	0	0	1.84787	1.04892	1.25027	2.74493	1.71358	1.30349	2.20251		10		1.84296	1.0647		-0.798964	0.153612
gene653	NVIE_006220	NVIE_006220	NVIE_RS03045	5.54364	5.36117	5.7998	5.67006	5.22726	3.75053	3.40869	3.62889	3.80375	4.25532		5		3.76944	5.52039		1.52694	4.18978e-09
gene654	NVIE_006230	NVIE_006230	NVIE_RS03050	5.85737	5.16285	5.63101	5.94889	5.72937	4.95274	5.4734	5.87416	5.96157	5.79919		3		5.61221	5.6659		0.0853557	0.728992
gene655	NVIE_006240	NVIE_006240	NVIE_RS03055	5.85297	5.58834	5.67517	5.50679	5.42004	4.90919	5.33469	4.75652	5.13574	5.42232		5		5.11169	5.60866		0.537016	0.0033561
gene656	NVIE_006250	NVIE_006250	NVIE_RS03060	5.54716	5.4553	5.55531	5.7526	5.54377	5.0421	4.85466	5.06405	4.85888	4.68356		5		4.90065	5.57083		0.672175	8.74056e-08
gene657	NVIE_006260	NVIE_006260	NVIE_RS03065	8.63458	8.4173	8.31785	8.49358	8.4413	8.47799	8.48486	8.51572	8.51336	8.88894		2		8.57617	8.46092		-0.0538464	0.695309
gene658	NVIE_006270	NVIE_006270	NVIE_RS03070	6.65503	6.74516	6.5337	6.51386	6.3108	5.60836	5.69726	5.57691	5.52756	5.73569		8		5.62916	6.55171		0.962202	1.3793e-13
gene659	NVIE_006280	NVIE_006280	NVIE_RS03075	7.68723	7.98281	7.9923	7.73051	7.66363	6.86498	7.35374	7.30853	7.59811	7.72607		1		7.37028	7.8113		0.475991	0.0103038
gene660	NVIE_006290	NVIE_006290	NVIE_RS15180	5.65267	5.31365	5.72948	5.63299	5.49508	5.72254	5.18184	5.29185	5.3499	5.38696		5		5.38662	5.56477		0.217149	0.0966523
gene661	NVIE_0643	NVIE_0643	#N/A	3.97522	3.18704	3.15999	3.24439	2.44544	3.06182	0	0.940176	0	3.01406		11		1.40321	3.20242		0.976658	0.0915982
gene662	NVIE_006300	NVIE_006300	NVIE_RS03085	6.31381	6.38671	6.23555	6.3423	6.06015	5.7447	5.53893	5.45867	5.55691	5.41154		8		5.54215	6.2677		0.735025	7.61137e-07
gene663	NVIE_006310	purF	NVIE_RS03090	8.45151	8.47714	8.392	8.60119	8.53259	8.51417	8.14525	8.09438	8.15262	7.98551		2		8.17839	8.49089		0.370505	8.13311e-05
gene664	NVIE_006320	purL	NVIE_RS03095	7.90809	7.66835	7.58951	7.92924	7.83808	8.34773	7.90785	7.80776	7.77414	7.72604		2		7.9127	7.78665		-0.0707785	0.594379
gene665	NVIE_006330	purQ	NVIE_RS03100	8.52794	8.27518	8.28556	8.60593	8.52688	9.13877	8.80845	8.65793	8.63375	8.40604		2		8.72899	8.4443		-0.229334	0.0675501
gene666	NVIE_006340	NVIE_006340	NVIE_RS03105	7.58826	7.59112	7.67993	7.72215	7.57971	7.39165	7.24753	7.17011	7.33952	7.05213		1		7.24019	7.63223		0.355349	8.1882e-05
gene667	NVIE_006350	purS	NVIE_RS03110	6.60504	6.49868	6.80971	6.24344	6.69974	6.90109	7.0343	7.07249	6.87414	7.14638		1		7.00568	6.57132		-0.217012	0.183422
gene668	NVIE_006360	NVIE_006360	NVIE_RS03115	6.87835	7.0082	6.75465	6.90668	6.80901	5.97609	5.92412	5.85445	6.13623	5.81286		8		5.94075	6.87138		0.970769	1.03905e-15
gene669	NVIE_006370	NVIE_006370	#N/A	0	0	0	0.14485	0	0	0	0	0	0		10		0	0.02897		1.2678	0.000103846
gene670	NVIE_006380	NVIE_006380	NVIE_RS03125	5.00078	4.66285	4.98811	4.70993	5.08548	4.11233	3.3257	3.50526	3.94315	3.87389		5		3.75207	4.88943		1.112	1.63558e-07
gene671	NVIE_006390	NVIE_006390	NVIE_RS15185	3.68304	2.89486	3.01982	3.42614	3.37565	2.64411	3.16477	2.96992	3.14479	3.94428		7		3.17357	3.2799		0.0681807	0.836011
gene672	NVIE_006400	NVIE_006400	NVIE_RS03135	5.32771	5.43336	5.46626	5.23291	5.20808	5.11175	5.02145	4.89699	4.90193	4.47903		3		4.88223	5.33366		0.499923	0.00687649
gene673	NVIE_006410	NVIE_006410	NVIE_RS03140	5.86946	5.57603	5.50169	6.17104	5.42456	5.58408	5.39728	4.73253	5.3572	5.22146		5		5.25851	5.70855		0.502338	0.00755257
gene674	NVIE_006430	NVIE_006430	NVIE_RS03145	4.80023	3.98883	4.02536	4.33923	4.18074	4.5849	4.65979	4.31388	4.35124	4.10891		5		4.40374	4.26688		-0.0606332	0.787881
gene675	NVIE_006440	NVIE_006440	NVIE_RS03150	4.4904	3.67622	3.60478	4.1486	4.64511	4.73542	3.96474	4.55489	4.31471	4.70678		5		4.45531	4.11302		-0.310006	0.297559
gene676	NVIE_t0080	NVIE_t0080	NVIE_RS03155	0	0	0	2.64964	3.43566	3.05204	0	4.25232	4.42719	4.00428		4		3.14717	1.21706		0.750065	0.0420371
gene677	NVIE_006450	NVIE_006450	NVIE_RS03160	6.29602	5.92633	6.1379	6.4696	6.20875	6.8571	6.14953	6.37431	6.07525	5.91982		3		6.2752	6.20772		-0.0549932	0.753782
gene678	NVIE_006460	NVIE_006460	NVIE_RS03165	8.22953	8.28684	8.18737	8.49381	8.30807	8.37697	8.12882	8.16027	8.04024	8.04144		2		8.14955	8.30112		0.212204	0.0119099
gene679	NVIE_006470	NVIE_006470	#N/A	0	0	0	0	0	0	2.423	0	0	0		10		0.4846	0		0.442863	0.415177
gene680	NVIE_006480	NVIE_006480	NVIE_RS03170	9.22736	9.09398	9.06056	9.30061	9.03545	8.72254	8.54559	8.93699	8.93486	8.76871		2		8.78174	9.14359		0.42335	3.38575e-06
gene681	NVIE_006490	NVIE_006490	NVIE_RS03175	9.50768	9.27157	9.24683	9.66761	9.50954	9.11848	8.6963	8.75576	8.84656	8.51552		2		8.78652	9.44064		0.710797	9.73485e-14
gene682	NVIE_006500	NVIE_006500	NVIE_RS03180	7.96574	6.69212	7.20723	7.59606	7.26738	7.0469	6.5578	6.95222	6.86405	7.19405		1		6.92301	7.34571		0.496967	0.0105579
gene683	NVIE_006510	NVIE_006510	NVIE_RS03185	2.23826	2.50897	2.15999	1.98135	2.56091	2.23175	1.81952	2.2621	3.2025	2.23646		4		2.35047	2.2899		-0.232226	0.436383
gene684	NVIE_006520	NVIE_006520	NVIE_RS03190	2.62415	1.57293	1.54589	2.04531	1.56829	2.61764	2.62045	2.648	2.50093	2.81499		4		2.6404	1.87131		-0.444161	0.269025
gene685	NVIE_006530	NVIE_006530	#N/A	0	0	0	0	0	0	0	0	0	0		10		0	0		0.96825	0.0728119
gene686	NVIE_006540	NVIE_006540	NVIE_RS15190	11.0292	11.4823	11.1588	10.8146	11.2964	10.5454	10.7232	10.913	11.2254	11.0711		6		10.8956	11.1563		0.335894	0.0814145
gene687	NVIE_006550	NVIE_006550	NVIE_RS03195	5.7913	5.98342	6.13241	6.1503	5.56595	5.39464	5.72544	5.88305	6.00728	6.03755		3		5.80959	5.92468		0.193697	0.298316
gene688	NVIE_006560	NVIE_006560	NVIE_RS03200	2.02887	2.44713	1.42009	2.19253	2.70553	2.49184	2.15762	2.5695	2.54506	2.56366		4		2.46554	2.15883		-0.113277	0.698399
gene689	NVIE_006570	NVIE_006570	NVIE_RS03205	4.07754	3.51507	3.85244	3.8019	3.45981	3.48607	4.40505	4.16512	4.28553	4.45374		7		4.1591	3.74135		-0.402816	0.0672572
gene690	NVIE_006580	NVIE_006580	NVIE_RS03210	8.87202	8.57824	8.44866	8.9771	8.86299	9.57325	8.90173	8.63338	8.63527	8.47875		2		8.84448	8.7478		-0.0701055	0.739511
gene691	NVIE_0668	NVIE_0668	#N/A	0	0	0	1.63028	0	1.03267	0	0	0	0		10		0.206535	0.326055		-0.239009	0.378193
gene692	NVIE_006590	NVIE_006590	NVIE_RS15195	8.44733	7.38671	7.59413	8.59606	8.33024	8.43456	8.63217	8.73421	8.87111	8.55626		2		8.64566	8.07089		-0.467117	0.021695
gene693	NVIE_006600	NVIE_006600	NVIE_RS03215	6.64595	5.98705	6.12228	6.37318	6.0723	6.95535	6.70295	6.79702	6.71503	6.91361		1		6.81679	6.24015		-0.629132	3.08823e-07
gene694	NVIE_006610	NVIE_006610	NVIE_RS03220	8.64096	8.46167	8.4884	8.76213	8.53869	9.56406	9.43903	9.29473	9.35502	9.33069		2		9.39671	8.57837		-0.742685	4.07288e-23
gene695	NVIE_006620	NVIE_006620	NVIE_RS03225	8.68136	8.73271	8.67709	8.77346	8.88346	8.36133	8.062	7.68378	7.75647	7.48225		2		7.86917	8.74962		0.905169	3.81773e-10
gene696	NVIE_006630	NVIE_006630	NVIE_RS03230	8.15181	8.19079	7.9971	8.31644	8.45355	8.62851	8.61682	8.55917	8.65484	8.71758		2		8.63539	8.22194		-0.322862	0.0068372
gene697	NVIE_006640	NVIE_006640	NVIE_RS03235	8.06814	7.97727	8.0355	8.38806	8.27531	8.6278	8.51594	8.2561	8.43406	8.10311		2		8.3874	8.14885		-0.206135	0.0229226
gene698	NVIE_006650	NVIE_006650	NVIE_RS03240	7.62272	7.3217	7.23865	7.68138	7.68688	8.46	8.09632	8.01281	7.94858	7.74298		1		8.05214	7.51027		-0.462961	0.000246249
gene699	NVIE_006660	NVIE_006660	NVIE_RS03245	6.23187	6.16488	5.95197	6.46932	6.40199	7.10173	6.58725	6.57513	6.51583	6.32542		1		6.62107	6.24401		-0.310904	0.032421
gene700	NVIE_0677	NVIE_0677	#N/A	6.23698	6.45661	6.54204	5.96747	5.87479	7.12194	7.17732	6.67272	6.8756	5.65915		1		6.70135	6.21558		-0.486507	0.0714095
gene701	NVIE_006670	NVIE_006670	NVIE_RS03250	6.73513	6.57227	6.7747	6.84488	6.65451	5.34396	5.66869	5.82498	5.77157	5.54131		8		5.6301	6.7163		1.11456	9.09083e-11
gene702	NVIE_006680	NVIE_006680	NVIE_RS03255	5.57613	6.05329	5.79742	5.96077	5.65576	6.12216	5.80745	5.84064	5.78369	5.77251		3		5.86529	5.80867		0.00299125	0.986885
gene703	NVIE_006690	NVIE_006690	NVIE_RS03260	4.42001	3.43918	4.01982	4.10421	3.76469	3.82853	3.67934	3.84439	3.36718	3.68124		7		3.68014	3.94958		0.153412	0.69862
gene704	NVIE_006700	NVIE_006700	NVIE_RS15200	2.74444	2.27819	0	2.75057	2.95162	2.73793	2.3257	3.35325	2.79115	3.52025		4		2.94566	2.14496		-0.692975	0.191722
gene705	NVIE_006710	NVIE_006710	NVIE_RS15205	7.67681	7.33608	7.75803	8.05278	7.89333	6.9683	7.01365	7.18876	7.74213	7.14003		1		7.21057	7.7434		0.416134	0.032468
gene706	NVIE_006720	sucD	NVIE_RS03265	8.13742	7.90436	7.89586	8.52011	8.07395	8.92153	8.96261	9.55777	9.35349	9.25925		2		9.21093	8.10634		-1.00053	1.00881e-12
gene707	NVIE_006730	sucC	NVIE_RS03270	8.00343	7.9476	7.97277	8.37239	7.91495	8.83447	8.80544	9.43545	9.22569	8.99206		2		9.05862	8.04223		-0.954661	2.69218e-13
gene708	NVIE_006740	cytX	NVIE_RS03275	5.75822	5.56135	5.63137	5.99355	5.8919	6.181	6.03181	6.18173	6.03684	5.96804		3		6.07989	5.76728		-0.229551	0.0229213
gene709	NVIE_006750	thiC	NVIE_RS03280	8.13906	8.32612	8.09788	8.36343	8.28343	8.23735	7.95752	7.80905	7.88363	7.73122		2		7.92375	8.24199		0.372785	0.000348628
gene710	NVIE_006760	NVIE_006760	NVIE_RS15210	4.79407	4.47982	4.86781	4.63028	5.00125	6.45894	6.52734	6.88831	6.84078	6.48742		3		6.64056	4.75465		-1.60014	4.46045e-12
gene711	NVIE_006770	NVIE_006770	NVIE_RS15215	8.4238	8.83304	9.04335	8.38376	9.03461	8.9311	9.31558	8.45671	8.39671	7.34021		2		8.48806	8.74371		0.215315	0.591163
gene712	NVIE_006780	thiD	NVIE_RS03285	6.3009	6.16129	6.01982	6.23737	6.2212	6.68558	6.4828	6.50566	6.32376	6.35542		3		6.47064	6.18811		-0.223006	0.0245257
gene713	NVIE_006800	NVIE_006800	NVIE_RS03290	7.07186	7.14792	7.25547	7.51819	7.29644	7.43413	7.37177	7.26843	7.10449	6.92935		1		7.22164	7.25798		0.0991638	0.442891
gene714	NVIE_006810	NVIE_006810	NVIE_RS03295	5.80513	5.69085	5.43313	5.96847	5.92425	5.82371	5.66202	5.77482	5.47015	5.45195		3		5.63653	5.76437		0.196662	0.11557
gene715	NVIE_006820	NVIE_006820	#N/A	2.52574	2.14195	2.44748	2.57369	2.28932	1.93427	2.34147	2.31013	2.54388	2.30155		4		2.28626	2.39564		0.0475443	0.83913
gene716	NVIE_006830	NVIE_006830	NVIE_RS03310	6.04788	5.65879	5.85414	6.23271	5.91719	6.03607	5.66051	5.62138	5.92069	5.12325		8		5.67238	5.94214		0.280802	0.0663412
gene717	NVIE_006840	NVIE_006840	NVIE_RS03315	8.37163	8.35568	8.32631	8.46101	8.3043	8.15169	8.17732	8.25454	8.45129	8.38404		2		8.28378	8.36379		0.136789	0.168721
gene718	NVIE_006850	NVIE_006850	#N/A	5.84847	5.18956	4.7702	5.64119	5.22557	5.02253	4.96578	4.98334	5.19774	5.34674		3		5.10323	5.335		0.548959	0.00239524
gene719	NVIE_006860	NVIE_006860	NVIE_RS03325	4.76	4.38451	4.34569	5.04624	4.50775	4.57417	4.71834	4.22304	4.47852	4.49784		5		4.49838	4.60884		0.156156	0.332385
gene720	NVIE_006870	NVIE_006870	NVIE_RS03330	5.21536	5.19309	5.25557	5.46873	5.13592	5.28068	5.20678	5.50224	5.61061	5.40133		3		5.40033	5.25374		-0.0954645	0.414078
gene721	NVIE_006880	NVIE_006880	NVIE_RS03335	7.93207	7.8087	7.85381	8.25219	7.90323	6.86874	7.01065	7.03882	6.80113	7.24211		2		6.99229	7.95		1.01973	3.87395e-20
gene722	NVIE_0697	NVIE_0697	#N/A	0	0	0	0	0	0	0	0	0	0		10		0	0		0.235516	0.571231
gene723	NVIE_006890	wecB	NVIE_RS03340	6.06815	5.73195	5.80112	6.11784	5.8095	6.40696	6.28343	6.35162	6.19858	6.27591		3		6.3033	5.90571		-0.323093	0.000227139
gene724	NVIE_0699	NVIE_0699	NVIE_RS03345	6.94365	7.02552	7.15048	6.91295	7.08256	7.61723	7.68538	7.70204	7.68051	7.30846		1		7.59872	7.02303		-0.518432	6.08821e-06
gene725	NVIE_006900	galT	NVIE_RS03350	7.25133	7.43562	7.328	7.53682	7.54991	8.10087	7.79864	7.64137	7.47168	7.29087		1		7.66069	7.42034		-0.187769	0.230516
gene726	NVIE_006910	NVIE_006910	NVIE_RS15220	2.68304	3.21678	0	4.0111	3.89022	3.4135	3.84927	3.29185	2.72975	4.45885		7		3.54864	2.76023		-0.235206	0.667063
gene727	NVIE_0702	NVIE_0702	NVIE_RS03355	4.1115	4.86764	4.35517	4.48686	4.12603	4.3945	4.01469	4.56831	3.98828	4.69466		5		4.33209	4.38944		0.122416	0.693432
gene728	NVIE_006920	apgM	NVIE_RS03360	7.76523	8.00698	7.94647	8.10731	7.89022	8.06901	8.13968	8.48611	8.41815	8.34503		2		8.2916	7.94324		-0.279802	0.0189602
gene729	NVIE_006930	NVIE_006930	NVIE_RS15225	7.21554	6.57935	7.02624	6.78871	6.89665	6.5971	7.46818	7.10508	7.39813	7.25883		1		7.16546	6.9013		0.0455421	0.811203
gene730	NVIE_006940	NVIE_006940	NVIE_RS03365	8.45243	8.49882	8.53767	8.84445	8.72081	8.46503	8.74739	8.88553	9.24378	9.09218		2		8.88678	8.61083		-0.319226	0.0441517
gene731	NVIE_006950	tfb2	NVIE_RS03370	8.51482	8.46847	8.43833	8.59185	8.52276	8.19698	8.19869	8.52191	8.58497	8.73939		2		8.44839	8.50725		0.0951792	0.499912
gene732	NVIE_006960	NVIE_006960	NVIE_RS03375	8.25001	8.2709	8.40016	8.22255	8.11474	8.21299	8.16881	8.62754	8.64061	8.68719		2		8.46743	8.25167		-0.162642	0.30874
gene733	NVIE_006970	srp19	NVIE_RS03380	6.83032	6.50322	6.49267	6.84555	6.54107	7.45863	7.15219	7.42813	7.45589	7.48225		1		7.39542	6.64257		-0.682855	8.3243e-09
gene734	NVIE_006980	rps8e	NVIE_RS03385	9.45375	9.55623	9.37791	9.5839	9.3244	10.0767	10.2421	10.2357	10.3248	10.2935		2		10.2346	9.45924		-0.702862	7.29973e-15
gene735	NVIE_006990	NVIE_006990	NVIE_RS03390	7.31381	7.26821	7.27994	7.3716	7.47518	7.83086	7.92113	7.72309	7.76802	7.62877		1		7.77437	7.34175		-0.366983	0.000130925
gene736	NVIE_007000	NVIE_007000	NVIE_RS03395	7.56174	7.4878	7.53933	7.84154	7.68338	8.10171	7.71205	7.51058	7.43376	7.57746		1		7.66711	7.62275		0.0102224	0.950588
gene737	NVIE_007010	NVIE_007010	NVIE_RS03400	4.0881	4.1454	3.81719	4.22351	4.17792	3.30398	3.83928	3.58443	3.71977	3.18583		7		3.52666	4.09042		0.573725	0.00378497
gene738	NVIE_007020	NVIE_007020	NVIE_RS03405	7.73987	7.62375	7.71031	8.01624	7.76235	8.48878	8.07166	8.22866	8.07552	7.88511		2		8.14995	7.77051		-0.320261	0.00349479
gene739	NVIE_t0090	NVIE_t0090	NVIE_RS03410	5.4315	4.96525	5.35324	5.33072	5.00125	5.61764	6.29287	6.15896	6.60946	5.85939		3		6.10766	5.21639		-0.649426	0.0275936
gene740	NVIE_0714	NVIE_0714	#N/A	0	0	0	0	0	0	0	0	0	0		10		0	0		1.03936	0.125061
gene741	NVIE_007030	NVIE_007030	NVIE_RS03415	5.97338	5.99898	5.89512	6.08804	5.82442	4.80817	4.50884	4.30466	4.79268	4.74919		5		4.63271	5.95599		1.35374	2.86403e-17
gene742	NVIE_007040	NVIE_007040	NVIE_RS03420	6.57153	6.90895	6.78395	6.76749	6.35506	4.84513	5.05969	5.35484	5.08391	5.56235		8		5.18118	6.6774		1.50724	2.5559e-19
gene743	NVIE_007050	NVIE_007050	NVIE_RS03425	2.8547	2.14744	2.076	2.40832	2.53137	3.92034	3.64242	3.61107	3.5702	2.63051		7		3.47491	2.40356		-1.02604	0.000155304
gene744	NVIE_007060	NVIE_007060	NVIE_RS03430	2.94608	2.3729	1.86781	2.81728	2.25279	4.05504	4.30495	3.81792	3.94032	3.86873		7		3.99739	2.45137		-1.39558	3.91797e-14
gene745	NVIE_007070	hyfF	NVIE_RS03435	1.73591	1.51067	-0.216817	0.867573	1.48366	2.81429	2.31718	3.29128	2.69242	2.22222		4		2.66748	1.0762		-0.993901	2.46239e-06
gene746	NVIE_007080	NVIE_007080	NVIE_RS03440	2.26158	1.57293	1.37596	2.70828	2.12083	3.50661	2.84284	3.06303	2.61641	2.39996		4		2.88577	2.00792		-0.604453	0.0499287
gene747	NVIE_007090	NVIE_007090	NVIE_RS03445	1.9688	1.82447	1.4755	2.36724	2.17598	3.80359	2.71998	3.06303	2.9541	2.55196		4		3.01853	1.9624		-0.817024	0.00418012
gene748	NVIE_007100	hyfB	NVIE_RS03450	2.4835	1.62131	1.56874	2.43074	2.21675	2.4181	2.3751	2.08072	2.20828	2.20041		4		2.25652	2.06421		-0.153614	0.510689
gene749	NVIE_007110	NVIE_007110	NVIE_RS03455	5.20192	5.12798	5.06225	4.57728	4.49656	5.00276	5.24261	5.15176	5.03289	4.88461		3		5.06293	4.8932		-0.100458	0.655603
gene750	NVIE_007120	NVIE_007120	NVIE_RS03460	5.46065	5.24815	5.43683	5.49426	5.55235	5.45414	4.92643	5.17637	5.50736	5.12098		5		5.23706	5.43845		0.346534	0.0881079
gene751	NVIE_007130	NVIE_007130	NVIE_RS03465	7.36052	7.33153	7.14116	7.2206	7.2424	6.48252	6.25472	6.2113	5.99914	6.07219		1		6.20397	7.25924		1.09492	1.51092e-19
gene752	NVIE_007140	NVIE_007140	NVIE_RS03470	5.294	5.25305	5.33438	5.30013	5.30263	4.3806	3.95543	4.03656	4.05273	4.11045		5		4.10715	5.29684		1.14062	5.15769e-15
gene753	NVIE_007150	drrA	NVIE_RS03475	5.84577	5.86494	5.88919	6.1435	6.13156	5.77233	5.59053	5.24368	5.37516	5.24076		8		5.44449	5.97499		0.497542	0.000231025
gene754	NVIE_007160	NVIE_007160	NVIE_RS03480	5.61241	5.41435	5.74987	5.87379	5.62028	5.28913	4.93991	4.92998	5.07415	5.38821		5		5.12428	5.65414		0.564661	3.91625e-05
gene755	NVIE_007170	NVIE_007170	NVIE_RS03485	2.02008	2.33143	2.13446	1.67828	2.12034	2.4286	1.60134	2.40649	1.84439	0.98853		4		1.85387	2.05692		0.426598	0.161581
gene756	NVIE_007180	NVIE_007180	NVIE_RS03490	6.81902	6.61707	6.66233	6.83655	6.53542	6.44009	6.49625	6.31845	6.54507	6.47553		8		6.45508	6.69408		0.302792	0.00203684
gene757	NVIE_007200	NVIE_007200	NVIE_RS03495	3.95236	3.42198	3.8741	3.89436	3.15954	3.22964	2.7105	2.96361	2.6979	2.66404		7		2.85314	3.66047		0.847194	0.000793637
gene758	NVIE_0733	NVIE_0733	NVIE_RS14740	5.35547	5.12368	5.35967	5.40342	3.79711	3.48389	3.43423	4.13985	2.31471	2.04381		11		3.0833	5.00787		1.44578	9.56145e-05
gene759	NVIE_007220	NVIE_007220	NVIE_RS15230	5.60904	6.28717	6.09021	6.03967	5.92585	2.76964	3.94238	3.45535	3.99278	4.30685		5		3.6934	5.99039		2.19702	7.93158e-14
gene760	NVIE_0735	NVIE_0735	#N/A	0	0	0	0	0	0.94861	0	0	1.00183	0		10		0.390088	0		-0.762783	0.19873
gene761	NVIE_007230	NVIE_007230	NVIE_RS03510	4.57168	4.39493	4.43897	4.6809	4.02397	3.98021	4.60751	4.19114	4.40782	4.637		5		4.36473	4.42209		-0.108357	0.638418
gene762	NVIE_007240	NVIE_007240	NVIE_RS03515	6.32583	6.14814	6.16267	6.40234	5.91942	6.69783	6.54599	6.57618	6.59493	6.41529		1		6.56604	6.19168		-0.310154	0.00231207
gene763	NVIE_007250	NVIE_007250	NVIE_RS15235	7.65742	7.98739	7.70533	8.10453	7.47518	5.86663	6.23868	6.0345	6.49887	6.53792		8		6.23532	7.78597		1.57856	5.03227e-22
gene764	NVIE_007260	NVIE_007260	NVIE_RS15240	7.6135	7.79324	7.93517	8.01449	7.40118	7.20965	7.25366	7.60493	7.54436	7.63442		1		7.4494	7.75152		0.378394	0.0112777
gene765	NVIE_0740	NVIE_0740	#N/A	0	0	0	0	0	0	0	0	0	0		10		0	0		0.279694	0.520943
gene766	NVIE_007270	NVIE_007270	NVIE_RS03535	4.93502	5.32291	5.32624	5.12335	5.22312	5.00066	5.27528	4.98089	4.74072	4.65425		3		4.93036	5.18613		0.301272	0.157679
gene767	NVIE_007280	NVIE_007280	NVIE_RS03540	3.03919	3.74285	4.28285	4.04531	3.94681	3.25507	2.20541	3.49599	3.08589	3.13692		5		3.03586	3.8114		0.550096	0.163979
gene768	NVIE_007290	NVIE_007290	#N/A	5.50998	5.47982	5.55371	5.33553	5.56043	6.25731	6.43004	6.36761	6.35999	6.30685		3		6.34436	5.48789		-0.77888	7.18286e-07
gene769	NVIE_007300	NVIE_007300	NVIE_RS03550	5.16056	5.02513	5.0823	5.23211	4.83391	4.68342	4.49946	4.27379	4.80375	4.81219		5		4.61452	5.0668		0.466997	0.00039254
gene770	NVIE_007310	NVIE_007310	NVIE_RS03555	4.87305	4.81487	4.88876	5.19554	4.87963	4.33602	4.19681	4.08885	3.9742	3.9257		5		4.10432	4.93037		0.884956	2.07091e-13
gene771	NVIE_007320	NVIE_007320	NVIE_RS03560	8.98421	9.10773	9.04389	8.92873	8.95891	9.01423	9.42628	9.66914	9.95666	10.079		2		9.62907	9.0047		-0.602717	0.00185794
gene772	NVIE_007330	NVIE_007330	NVIE_RS15245	4.85297	3.38671	4.18974	4.27413	3.93462	4.37697	4.75616	4.64235	5.05168	4.85117		5		4.73566	4.12763		-0.568001	0.129033
gene773	NVIE_007340	NVIE_007340	#N/A	0	0	0	1.75057	0	0	0	0	0	0		10		0	0.350114		0.966139	0.136559
gene774	NVIE_007350	NVIE_007350	#N/A	0	0	0	0	0	0	0	0	0	0		10		0	0		1.85917	6.09349e-05
gene775	NVIE_007360	NVIE_007360	NVIE_RS03565	3.47066	3.66491	3.68613	3.35548	3.531	3.73234	3.41965	3.80334	3.47006	3.09962		7		3.505	3.54163		-0.0484736	0.82419
gene776	NVIE_007370	NVIE_007370	NVIE_RS03570	5.80857	6.18362	6.57161	6.49653	6.07465	6.38702	6.2643	6.53286	6.17721	6.42568		8		6.35742	6.227		-0.0399763	0.859981
gene777	NVIE_t0100	NVIE_t0100	NVIE_RS03575	2.58618	3.70489	4.50792	3.59231	4.37832	5.57967	4.16744	4.68042	5.21785	2.36199		5		4.40147	3.75392		-0.590645	0.260496
gene778	NVIE_0750	NVIE_0750	NVIE_RS14750	0	0	0.941814	0	0	0.428603	0	1.30696	0.481822	0		10		0.443477	0.188363		-1.18862	0.0446317
gene779	NVIE_007390	NVIE_007390	NVIE_RS03580	3.96966	4.1766	3.8914	4.07012	3.5821	2.2562	2.8009	2.85445	3.22196	2.78395		5		2.78349	3.93798		1.07791	4.20509e-07
gene780	NVIE_007400	NVIE_007400	NVIE_RS03585	5.162	5.16352	5.15364	5.23803	5.08138	4.36172	4.11151	3.80119	4.00776	3.65624		5		3.98768	5.15972		1.07217	1.39188e-17
gene781	NVIE_0753	NVIE_0753	#N/A	4.78258	3.99439	3.96735	3.78871	4.25279	3.86918	2.04191	2.74753	4.50736	4.55839		5		3.54487	4.15716		0.215237	0.698399
gene782	NVIE_007410	NVIE_007410	NVIE_RS03590	4.73628	3.83393	3.71942	4.54078	4.4199	3.4286	2.37895	3.89192	4.06678	3.68897		5		3.49105	4.25006		0.490713	0.061355
gene783	NVIE_007420	NVIE_007420	NVIE_RS03595	6.13676	5.95061	5.92671	6.05435	6.04614	6.43837	5.99813	6.21455	6.13693	6.31033		3		6.21966	6.02291		-0.116736	0.351951
gene784	NVIE_007430	NVIE_007430	NVIE_RS03600	5.6259	6.4551	6.52561	6.42052	6.34327	7.03442	6.74773	6.95585	6.92589	6.73235		1		6.87925	6.27408		-0.477343	0.00303291
gene785	NVIE_007440	NVIE_007440	NVIE_RS03605	6.41535	6.2051	5.86004	6.50316	6.31106	6.94473	6.66766	6.94646	6.84164	6.8445		1		6.849	6.25894		-0.518622	4.51837e-06
gene786	NVIE_007450	NVIE_007450	NVIE_RS03610	5.90188	5.49836	5.41922	5.7737	5.47518	6.04737	6.41755	5.90636	6.22932	5.57815		3		6.03575	5.61367		-0.525938	0.000179807
gene787	NVIE_0759	NVIE_0759	NVIE_RS03615	7.30217	7.1243	7.14505	7.43178	7.34364	8.0314	7.63263	7.49881	7.47048	7.23488		1		7.57364	7.26939		-0.252546	0.0550928
gene788	NVIE_007460	leuD1	NVIE_RS03620	7.16951	6.95448	6.83448	7.15988	6.91922	6.9493	6.61953	6.55489	6.59151	6.74369		1		6.69178	7.00751		0.374722	0.000540949
gene789	NVIE_007470	leuC1	NVIE_RS03625	8.36226	8.49703	8.26822	8.60395	8.54644	8.66354	8.21437	8.158	8.05533	7.95111		2		8.20847	8.45558		0.300989	0.021554
gene790	NVIE_0762	psmB2	NVIE_RS03630	9.52419	9.56632	9.3999	9.58355	9.43276	9.64839	9.66036	9.9315	9.9392	9.94457		2		9.82481	9.50134		-0.261274	0.0119099
gene791	NVIE_007480	NVIE_007480	NVIE_RS03635	6.06429	6.15771	6.13529	6.08403	5.82183	6.2792	6.19592	6.36817	6.20154	6.24312		3		6.25759	6.05263		-0.189759	0.0564366
gene792	NVIE_007490	NVIE_007490	#N/A	2.18054	0	0	0	2.38772	0	1.7618	2.46742	1.64229	0		10		1.1743	0.913653		0.659663	0.119433
gene793	NVIE_007500	NVIE_007500	NVIE_RS03640	5.44858	5.06478	4.55587	4.9721	4.91407	4.13887	4.21539	3.81792	4.19209	4.45885		5		4.16463	4.99108		0.686346	0.0017282
gene794	NVIE_007510	NVIE_007510	NVIE_RS03645	4.68304	4.30425	4.60478	4.77663	4.47518	4.67653	5.01919	4.42935	4.39271	3.91828		5		4.48721	4.56878		0.0833464	0.781761
gene795	NVIE_007520	NVIE_007520	NVIE_RS03650	5.38048	4.29273	5.06775	5.42223	4.90959	4.37397	2.96174	3.66736	4.76822	4.5348		5		4.06122	5.01456		0.800963	0.0126545
gene796	NVIE_007530	NVIE_007530	NVIE_RS03655	8.19518	8.52217	8.43017	7.76382	7.92712	6.12847	6.17567	5.69035	5.82379	6.02121		8		5.9679	8.1677		2.10139	5.07773e-39
gene797	NVIE_007540	NVIE_007540	NVIE_RS03660	11.2954	11.2313	11.0944	11.2948	11.1888	10.718	10.6338	10.5649	10.4594	10.4503		6		10.5653	11.2209		0.719779	9.95285e-26
gene798	NVIE_007550	NVIE_007550	NVIE_RS03665	7.81036	7.97675	7.78232	7.85336	7.65525	7.68794	7.79085	7.76496	7.68025	7.62112		2		7.70902	7.81561		0.176492	0.0943464
gene799	NVIE_007560	NVIE_007560	NVIE_RS03670	9.79075	9.78407	9.67951	9.74544	9.60607	9.7673	9.58389	9.2782	9.38629	9.40091		2		9.48332	9.72117		0.297412	0.00557838
gene800	NVIE_0772	NVIE_0772	NVIE_RS03675	7.3864	7.374	7.54914	7.56536	7.23288	7.75952	7.66204	7.75817	7.8612	7.75589		1		7.75936	7.42156		-0.269365	0.00645832
gene801	NVIE_007570	pelA	NVIE_RS03680	6.58919	6.52904	6.51685	6.7659	6.3594	6.62749	6.84183	6.98468	7.11481	7.03638		1		6.92104	6.55208		-0.309503	0.010631
gene802	NVIE_007580	NVIE_007580	NVIE_RS03685	5.55859	5.13081	5.22507	5.65905	5.17103	5.88695	5.86114	6.09545	5.94017	5.76881		3		5.9105	5.34891		-0.441037	0.00442851
gene803	NVIE_007590	NVIE_007590	NVIE_RS03690	7.63254	7.35686	7.4035	7.70328	7.53762	8.07104	7.6642	7.52081	7.46174	7.30271		1		7.6041	7.52676		-0.0324284	0.8311
gene804	NVIE_007600	NVIE_007600	NVIE_RS03695	6.76727	6.7675	6.5443	7.08209	6.85597	8.02777	7.93548	7.96781	7.83968	7.83964		1		7.92208	6.80343		-1.03264	8.81318e-37
gene805	NVIE_007610	gyaR	NVIE_RS03705	6.09699	6.03839	6.05746	6.32551	6.15978	7.10997	6.71698	6.55489	6.50881	6.40105		1		6.65834	6.13563		-0.433624	0.000519873
gene806	NVIE_007620	NVIE_007620	NVIE_RS03710	7.10016	6.93697	6.85315	7.22321	7.07948	7.70133	7.41464	7.35866	7.30075	7.51005		1		7.45709	7.03859		-0.352341	0.000627129
gene807	NVIE_007630	NVIE_007630	NVIE_RS03715	6.09808	6.03781	5.90734	6.56364	5.84131	6.82853	6.40181	6.67774	7.00608	6.52924		1		6.68868	6.08964		-0.510997	0.00222678
gene808	NVIE_007640	NVIE_007640	NVIE_RS03720	6.63352	6.16038	6.03084	6.6154	6.38855	6.97885	6.85809	6.85721	6.89277	6.74493		1		6.86637	6.36574		-0.418694	1.71097e-05
gene809	NVIE_007650	ilvE1	NVIE_RS03725	7.12436	7.064	7.25428	7.5106	7.13666	8.34396	8.09372	8.11768	8.1108	7.94124		1		8.12148	7.21798		-0.825421	1.31372e-20
gene810	NVIE_007660	NVIE_007660	NVIE_RS03730	6.02871	5.67679	5.55999	6.20972	6.05383	7.04678	6.86181	6.64642	7.00429	6.83397		1		6.87865	5.90581		-0.868805	2.39451e-13
gene811	NVIE_007670	albA2	NVIE_RS03735	9.5584	9.56	9.37261	9.54311	9.2238	9.58602	10.0605	10.2189	10.3532	10.3195		2		10.1076	9.45158		-0.60406	9.88342e-05
gene812	NVIE_007680	NVIE_007680	NVIE_RS03740	5.58993	5.45084	5.34502	5.63488	5.55491	5.67653	5.88169	5.82337	6.10321	6.09218		3		5.9154	5.51512		-0.345589	0.0211215
gene813	NVIE_007690	NVIE_007690	NVIE_RS03745	7.90667	7.60292	7.41337	7.71698	7.3676	7.44257	7.66523	7.82582	7.86175	7.9222		1		7.74351	7.60151		-0.0785996	0.604742
gene814	NVIE_007700	NVIE_007700	NVIE_RS03750	5.80857	5.5947	5.75137	5.84618	5.78627	5.98762	5.82593	5.96219	5.86936	5.85447		3		5.89991	5.75742		-0.149154	0.262044
gene815	NVIE_007710	NVIE_007710	NVIE_RS03755	5.72663	5.7568	5.62237	5.77089	5.41186	7.02824	7.0397	6.66559	6.79887	6.75037		1		6.85655	5.65771		-1.14276	1.9017e-19
gene816	NVIE_007720	NVIE_007720	NVIE_RS03760	7.63596	7.48752	7.33644	7.65908	7.62188	7.73065	7.5514	7.60475	7.56148	7.46545		1		7.58275	7.54818		0.0328104	0.709239
gene817	NVIE_007730	NVIE_007730	NVIE_RS03765	6.27694	5.91377	5.31826	6.43507	6.33409	6.07353	5.97778	5.83868	6.25681	6.37111		3		6.10358	6.05563		0.0628613	0.760425
gene818	NVIE_007740	NVIE_007740	NVIE_RS03770	5.96315	6.40943	6.32099	6.22167	6.23261	6.32861	6.64677	7.10508	7.06535	7.52186		1		6.93354	6.22957		-0.40027	0.036167
gene819	NVIE_007750	NVIE_007750	NVIE_RS03775	4.5389	4.24952	4.52204	4.73571	4.54445	5.03858	4.57388	5.50189	5.47708	5.31471		3		5.18123	4.51812		-0.480617	0.00394902
gene820	NVIE_007760	NVIE_007760	NVIE_RS03780	5.63521	5.86315	5.78166	5.96002	5.62405	6.0758	6.15013	5.95416	6.03908	5.86603		3		6.01704	5.77282		-0.14928	0.237613
gene821	NVIE_007770	NVIE_007770	NVIE_RS03785	7.35047	7.02009	6.97675	7.52057	7.29995	7.80285	7.50477	7.55016	7.56512	7.66294		1		7.61717	7.23356		-0.332492	0.00134468
gene822	NVIE_007780	NVIE_007780	NVIE_RS03790	5.5223	5.43884	5.3954	5.75309	5.45363	5.96625	5.47408	5.59935	5.76497	5.41297		3		5.64352	5.51265		-0.113751	0.303713
gene823	NVIE_007790	glnB	NVIE_RS03795	7.5644	7.19768	7.33413	7.68442	7.46247	8.02852	7.66023	7.97466	7.90809	8.06267		1		7.92683	7.44862		-0.406098	0.000230194
gene824	NVIE_007800	NVIE_007800	NVIE_RS03800	6.94298	6.89176	6.73495	6.87755	6.90562	7.02666	6.41971	6.14191	6.20541	6.26709		8		6.41216	6.87057		0.479442	0.00315498
gene825	NVIE_007810	map	NVIE_RS03805	7.83191	7.81615	7.63108	8.15342	7.88054	7.96626	7.95842	8.0841	7.98553	7.87238		2		7.97334	7.86262		-0.0628998	0.498755
gene826	NVIE_007820	NVIE_007820	NVIE_RS03810	6.83191	6.15265	6.50748	6.80946	6.59548	7.26845	6.49563	6.76829	6.81105	6.55		1		6.77868	6.5794		-0.245886	0.0893044
gene827	NVIE_007830	NVIE_007830	NVIE_RS03815	6.90805	6.71497	6.73762	7.24267	6.9057	7.32127	7.041	7.01498	6.95945	6.7968		1		7.0267	6.9018		-0.0641982	0.590434
gene828	NVIE_007840	NVIE_007840	NVIE_RS03820	6.02854	5.85179	5.68724	6.4039	6.23572	6.33323	6.50597	6.88696	6.60576	6.4924		1		6.56486	6.04144		-0.426795	0.0158096
gene829	NVIE_007850	NVIE_007850	NVIE_RS03825	7.82055	7.46977	7.25248	7.92694	7.49113	8.71606	8.57658	8.53471	8.5233	8.54064		2		8.57826	7.59217		-0.893803	1.48814e-18
gene830	NVIE_007860	NVIE_007860	NVIE_RS03830	9.82055	9.8705	9.78156	10.0848	9.66733	10.3449	10.2132	10.2139	10.2053	10.2198		2		10.2394	9.84494		-0.319454	1.08134e-05
gene831	NVIE_007870	NVIE_007870	NVIE_RS03835	9.16905	9.08827	8.92998	9.32382	9.18401	8.551	8.57966	8.62423	8.74335	8.47515		2		8.59468	9.13903		0.587897	9.69234e-14
gene832	NVIE_007880	NVIE_007880	NVIE_RS03840	4.62859	4.92133	4.39421	4.88848	4.85415	5.36643	4.56831	4.65244	4.47736	4.70396		5		4.7537	4.73735		0.344218	0.00142772
gene833	NVIE_007890	ubiE1	NVIE_RS03845	6.77381	6.81418	6.61412	6.64639	6.5243	5.89087	5.22634	5.1294	4.78489	5.05004		8		5.21631	6.67456		1.42526	7.62887e-17
gene834	NVIE_007900	NVIE_007900	NVIE_RS03850	5.90543	5.95375	5.47925	5.89677	5.96551	5.23841	4.11991	4.19232	4.11002	3.23646		5		4.17942	5.84014		1.52148	9.45607e-11
gene835	NVIE_007910	NVIE_007910	NVIE_RS03855	5.23981	4.69555	4.66851	5.35556	4.78402	3.98537	2.89507	3.18565	3.45363	3.22712		5		3.34937	4.94869		1.51244	2.8295e-11
gene836	NVIE_007920	NVIE_007920	NVIE_RS03860	2.39764	3.25331	3.4893	3.79609	4.06425	2.39113	2.56386	2.49188	2.66674	2.49538		7		2.5218	3.40012		0.707885	0.0427033
gene837	NVIE_007930	NVIE_007930	NVIE_RS03865	5.36111	5.45964	5.53078	5.08606	4.96061	3.82853	4.16477	4.27249	4.19209	4.45885		5		4.18335	5.27964		1.07762	7.91984e-08
gene838	NVIE_t0110	NVIE_t0110	NVIE_RS03870	2.58618	0	2.50792	0	1.79336	1.99471	0	3.87306	3.63289	3.36199		4		2.57253	1.37749		-0.995275	0.139359
gene839	NVIE_0810	NVIE_0810	#N/A	0	0	0	0	0	2.15297	0	0	2.20619	0		10		0.871831	0		-0.217531	0.604614
gene840	NVIE_007940	NVIE_007940	NVIE_RS03875	6.6539	6.57293	6.70239	6.92796	6.68931	7.04017	7.0383	7.03343	6.94387	7.00482		1		7.01212	6.7093		-0.26773	0.0119099
gene841	NVIE_007950	NVIE_007950	NVIE_RS03880	9.18071	9.01768	8.93814	9.24585	9.07194	9.26921	9.09085	8.98724	9.05985	8.87363		2		9.05616	9.09086		0.064402	0.420523
gene842	NVIE_007960	NVIE_007960	NVIE_RS03885	7.34531	7.6989	7.38734	7.39469	7.44171	8.26149	8.1579	8.27454	8.20474	8.12112		1		8.20396	7.45359		-0.603394	3.08216e-11
gene843	NVIE_007970	NVIE_007970	NVIE_RS03890	9.05691	9.08728	9.14543	9.1026	8.91156	9.48682	9.48385	9.56257	9.56687	9.41222		2		9.50246	9.06076		-0.371568	3.50658e-06
gene844	NVIE_007980	NVIE_007980	NVIE_RS03895	7.79363	8.07531	8.03068	8.02843	8.19139	8.02672	8.25436	8.16603	8.09847	8.00362		2		8.10984	8.02389		0.000377191	0.997889
gene845	NVIE_007990	NVIE_007990	NVIE_RS03900	5.8237	5.4928	5.62206	5.5138	5.38555	5.30149	5.4966	5.70341	5.6215	5.25374		5		5.47535	5.56758		0.205575	0.125061
gene846	NVIE_0817	NVIE_0817	#N/A	0	0	0	0	0	0	1.12135	0	1.00183	1.31589		10		0.687814	0		-1.30925	0.0432557
gene847	NVIE_008000	NVIE_008000	NVIE_RS03905	7.30007	7.22688	7.20586	7.30223	6.92426	6.77823	6.37353	6.61053	6.67187	6.54536		1		6.5959	7.19186		0.651393	3.37e-09
gene848	NVIE_008010	cdc48-2	NVIE_RS03910	8.13011	8.08347	8.02679	8.25685	8.08351	7.08862	6.95155	6.9144	6.97633	6.81683		2		6.94955	8.11615		1.21983	3.88813e-111
gene849	NVIE_008020	NVIE_008020	#N/A	3.57817	1.52695	3.01448	3.09887	2.9166	4.23824	4.19338	4.17318	3.85705	3.91586		7		4.07554	2.82702		0.28886	0.130841
gene850	NVIE_008030	NVIE_008030	#N/A	5.4267	2.96045	1.76348	4.75476	4.21884	5.77383	5.59293	5.58805	6.00392	5.61755		3		5.71526	3.82485		-1.25684	0.000113748
gene851	NVIE_008040	NVIE_008040	NVIE_RS03920	7.59192	7.01844	6.91672	7.56387	7.29528	8.46241	8.08721	8.21733	8.05565	7.9246		1		8.14944	7.27725		-0.788038	1.01733e-10
gene852	NVIE_008050	gltX	#N/A	6.77259	6.34261	6.43929	6.92922	6.85242	7.75491	7.41915	7.26169	7.20226	7.13114		1		7.35383	6.66723		-0.618662	2.26969e-06
gene853	NVIE_0823	gds	NVIE_RS03930	8.55517	8.50219	8.4066	8.78117	8.66407	9.5262	9.18572	9.06193	8.92708	8.67386		2		9.07496	8.58184		-0.437772	0.00113939
gene854	NVIE_008060	fni	NVIE_RS03935	7.50901	7.30635	7.12886	7.54838	7.441	8.03069	7.49265	7.42393	7.36292	7.4825		1		7.55853	7.38672		-0.118929	0.410307
gene855	NVIE_008070	NVIE_008070	NVIE_RS03940	6.42992	6.08672	6.28078	6.69744	6.39565	7.40351	7.05498	6.72174	6.41609	6.54729		1		6.82872	6.3781		-0.419042	0.0219125
gene856	NVIE_008080	NVIE_008080	NVIE_RS03945	6.36754	6.53355	6.42678	6.7429	6.25279	6.45414	6.08631	6.33249	6.59482	6.19065		8		6.33168	6.46471		0.198633	0.199071
gene857	NVIE_008090	NVIE_008090	NVIE_RS03950	9.84009	9.82228	9.80829	9.95491	9.70005	9.59695	9.47282	9.41353	9.48107	9.39242		2		9.47136	9.82512		0.419228	4.25086e-12
gene858	NVIE_008100	NVIE_008100	NVIE_RS03955	7.85719	7.61212	7.5931	7.75835	7.68178	8.15317	8.09206	8.07347	8.04914	8.04593		2		8.08275	7.70051		-0.319785	1.28839e-06
gene859	NVIE_008120	NVIE_008120	NVIE_RS03960	2.62415	2.15789	2.54589	3.8782	3.29076	4.2026	3.20541	3.08095	3.78633	4.1004		7		3.67514	2.89938		-0.490433	0.205306
gene860	NVIE_008130	NVIE_008130	NVIE_RS03965	9.20615	9.14458	9.10573	9.23071	9.08019	9.66131	9.68566	9.71188	9.76164	9.92306		2		9.74871	9.15347		-0.5257	1.1415e-09
gene861	NVIE_0831	NVIE_0831	#N/A	3.46065	3.99439	3.38239	4.05174	4.47518	0	4.04191	2.74753	3.92239	3.23646		7		2.78966	3.87287		0.551848	0.342014
gene862	NVIE_008140	NVIE_008140	NVIE_RS03970	4.96385	4.52674	4.76273	4.64067	4.70607	3.96712	3.83729	4.15958	4.16844	4.07915		5		4.04232	4.72001		0.728273	4.60071e-05
gene863	NVIE_008150	NVIE_008150	NVIE_RS03975	2.98545	2.98868	3.66618	3.3786	2.74012	3.44842	2.3257	2.96421	3.39061	3.81571		7		3.18893	3.15181		-0.0509762	0.880295
gene864	NVIE_008160	trxB	NVIE_RS03980	9.27702	9.17695	9.15658	9.39187	9.3277	9.52465	9.10076	9.10089	9.07945	9.02446		2		9.16604	9.26602		0.180825	0.0606149
gene865	NVIE_008170	cysM2	NVIE_RS03985	9.74417	9.67935	9.53559	9.82643	9.53992	9.18333	9.09061	9.19477	9.20514	9.21994		2		9.17876	9.66509		0.513293	4.70531e-17
gene866	NVIE_008180	NVIE_008180	NVIE_RS03990	9.37431	9.60424	9.47035	9.74279	9.47306	8.88919	9.12638	9.3839	9.44448	9.15406		2		9.1996	9.53295		0.391803	0.00214711
gene867	NVIE_008190	yisY	NVIE_RS03995	4.73806	4.72318	5.15361	4.60521	4.57845	3.8538	3.79207	3.61968	4.17005	3.94355		5		3.87583	4.7597		0.762618	2.96161e-05
gene868	NVIE_008200	cofE-1	NVIE_RS04000	5.74863	5.66088	6.10925	6.03769	5.93156	6.61367	6.89332	6.69848	6.80067	6.69792		1		6.74081	5.8976		-0.652215	1.11262e-08
gene869	NVIE_008210	serB	NVIE_RS04005	8.55489	8.57668	8.50267	8.9095	8.71125	10.5766	10.1076	9.81458	9.67169	9.55871		2		9.94583	8.651		-1.23918	4.59e-14
gene870	NVIE_0840	NVIE_0840	NVIE_RS04010	7.33387	7.37338	7.27305	7.51996	7.17868	7.48869	7.362	7.59118	7.57979	7.48616		1		7.50156	7.33579		-0.10091	0.252862
gene871	NVIE_008220	NVIE_008220	NVIE_RS04015	8.53596	8.26048	8.28911	8.59658	8.41814	8.17767	8.12468	8.46537	8.56944	8.40281		2		8.34799	8.42005		0.126915	0.25017
gene872	NVIE_008230	NVIE_008230	#N/A	8.15838	8.56314	8.76293	9.08651	8.84555	6.9914	7.93466	8.37724	8.58165	8.19405		2		8.0158	8.6833		0.653307	0.0101567
gene873	NVIE_008240	rps13p	NVIE_RS04020	9.74588	9.8387	9.67493	9.96406	9.72597	10.1641	10.1651	10.2268	10.2785	9.9741		2		10.1617	9.78991		-0.295623	6.86016e-05
gene874	NVIE_008250	rps4p	NVIE_RS04025	10.188	10.0077	10.0099	10.1523	9.97575	10.8175	10.6035	10.4409	10.4614	10.4875		6		10.5622	10.0667		-0.425473	5.0759e-07
gene875	NVIE_008260	NVIE_008260	NVIE_RS04030	5.31213	5.48206	5.54533	5.65058	5.493	5.4117	5.35124	5.60767	5.45412	5.28275		3		5.4215	5.49662		-0.213306	0.0252493
gene876	NVIE_008270	glmS1	NVIE_RS04035	7.78869	7.83683	7.63508	7.82439	7.59837	7.54855	7.8345	8.40669	8.48255	8.56535		2		8.16753	7.73667		-0.406627	0.0410785
gene877	NVIE_008280	NVIE_008280	NVIE_RS04040	10.4816	10.375	10.4828	10.5614	10.458	10.764	10.7121	10.9058	11.1509	11.4957		6		11.0057	10.4718		-0.490603	0.00189225
gene878	NVIE_008290	NVIE_008290	NVIE_RS04045	9.27747	9.27492	9.08647	9.34701	9.31339	9.69773	9.49616	9.13668	9.15071	8.93031		2		9.28232	9.25985		-0.00606938	0.972101
gene879	NVIE_008300	NVIE_008300	NVIE_RS04050	7.08322	7.08695	6.97325	7.53157	7.25869	7.27197	6.85713	6.94307	6.66113	6.6574		1		6.87814	7.18674		0.248309	0.0385247
gene880	NVIE_008310	NVIE_008310	NVIE_RS04055	6.94608	6.40265	6.58663	6.81845	7.27565	7.79201	7.77527	7.60219	7.7536	7.27647		1		7.63991	6.80589		-0.742999	2.34608e-06
gene881	NVIE_008320	NVIE_008320	NVIE_RS04060	6.64828	6.65736	6.57878	6.94071	6.67781	7.80778	7.40337	7.39778	7.2078	7.18027		1		7.3994	6.70059		-0.662352	3.02208e-08
gene882	NVIE_008330	thrB	NVIE_RS04065	6.48854	6.35901	6.15909	6.41439	6.46649	7.06864	6.69871	6.71078	6.66778	6.69234		1		6.76765	6.3775		-0.35449	7.67864e-05
gene883	NVIE_008340	NVIE_008340	NVIE_RS04070	7.97961	8.06311	8.08012	8.11204	8.0228	8.18934	8.13969	8.52055	8.35763	8.49545		2		8.34053	8.05154		-0.205448	0.0760626
gene884	NVIE_008350	NVIE_008350	NVIE_RS04075	6.43793	6.71929	6.47925	6.77663	6.71465	6.92023	6.72919	6.36224	6.26026	6.12181		8		6.47875	6.62555		0.108994	0.502489
gene885	NVIE_008360	NVIE_008360	NVIE_RS04080	6.36853	6.37176	6.20454	6.13365	5.65663	6.45166	6.49728	6.69644	6.81634	6.55242		1		6.60283	6.14702		-0.354655	0.0571998
gene886	NVIE_008370	NVIE_008370	NVIE_RS04085	4.53761	4.31236	4.99992	4.9912	4.67768	5.13056	4.82937	5.00892	5.18378	5.37755		3		5.10604	4.70375		-0.274725	0.314978
gene887	NVIE_008380	copA1	NVIE_RS04090	6.82087	6.67654	6.66099	6.92909	6.73734	7.55708	7.10847	6.98222	6.87078	6.81287		1		7.06628	6.76496		-0.285829	0.0212949
gene888	NVIE_008390	NVIE_008390	NVIE_RS15255	6.49749	6.69865	6.94647	6.756	7.15636	7.57344	7.48314	7.28187	6.95923	7.23023		1		7.30558	6.811		-0.362062	0.103651
gene889	NVIE_008400	NVIE_008400	NVIE_RS04095	6.29267	6.35316	5.94647	6.47685	6.40511	6.47676	6.3222	6.418	6.38747	6.19706		8		6.3603	6.29485		0.0230475	0.865263
gene890	NVIE_008410	NVIE_008410	NVIE_RS04100	4.38665	4.71686	4.14792	4.46678	3.93086	4.1911	4.1123	4.12604	4.30091	3.49949		5		4.04597	4.32981		0.225354	0.361143
gene891	NVIE_0861	NVIE_0861	NVIE_RS14755	4.24564	4.68627	4.62681	4.25177	4.15326	3.82409	4.28633	4.61998	3.87731	4.48088		5		4.21772	4.39275		0.187143	0.610238
gene892	NVIE_008420	NVIE_008420	NVIE_RS04105	6.64759	6.34407	6.17567	6.59886	6.48912	8.0124	7.70193	7.44581	7.57463	7.78358		1		7.70367	6.45106		-1.07687	3.80356e-16
gene893	NVIE_008430	lig	NVIE_RS04110	6.53903	6.48282	6.18492	6.72479	6.56378	7.42499	7.01277	6.6748	6.69569	6.49447		1		6.86054	6.49907		-0.322389	0.0499287
gene894	NVIE_008440	rps25e	NVIE_RS04115	9.40427	9.61686	9.52522	9.65865	9.50882	9.97098	9.90925	10.0855	10.1452	9.983		2		10.0188	9.54276		-0.415968	6.59741e-06
gene895	NVIE_008450	NVIE_008450	NVIE_RS04120	6.09022	6.05077	5.57307	5.86605	5.72421	6.62329	6.48221	6.50164	6.45412	6.23907		1		6.46007	5.86086		-0.53683	1.43159e-09
gene896	NVIE_008460	NVIE_008460	#N/A	4.60504	3.13878	4.26374	2.61117	4.68669	4.4286	4.92327	5.11431	5.18226	2.79588		5		4.48887	3.86108		-0.176655	0.811192
gene897	NVIE_008470	rpoK	NVIE_RS04125	9.93591	9.81864	9.72327	9.89778	9.75898	11.5349	11.1217	10.7467	10.6974	10.7378		6		10.9677	9.82691		-1.0745	3.05973e-13
gene898	NVIE_008480	NVIE_008480	NVIE_RS04130	5.54739	5.63182	5.36377	5.77446	5.27724	4.72503	4.51806	4.43941	4.58731	4.45885		5		4.54573	5.51894		0.227019	0.034118
gene899	NVIE_0868	NVIE_0868	#N/A	0	0	0	0	0	0	0	0	0	0		10		0	0		-0.101329	0.86681
gene900	NVIE_008490	NVIE_008490	NVIE_RS04135	7.6739	7.49536	7.61903	7.67412	7.43022	7.68949	7.48372	7.56008	7.70876	7.74385		1		7.63718	7.57853		0.00967462	0.927685
gene901	NVIE_008500	NVIE_008500	NVIE_RS04140	8.82098	9.00503	9.00251	9.25502	8.99544	9.30819	9.33266	9.59467	9.65175	9.22634		2		9.42272	9.0158		-0.333747	0.00321935
gene902	NVIE_008510	NVIE_008510	NVIE_RS04145	9.43359	9.74585	9.67203	9.61254	9.5569	9.81802	9.74834	9.45526	9.43916	9.3222		2		9.5566	9.60418		0.114354	0.423601
gene903	NVIE_008520	NVIE_008520	NVIE_RS14535	4.56002	4.45451	4.39736	4.77205	4.51722	4.2773	4.2517	4.35325	4.14729	4.1618		5		4.23827	4.54023		0.360014	0.00324422
gene904	NVIE_008530	NVIE_008530	NVIE_RS04160	6.2218	6.32621	6.42916	6.54815	6.49978	7.01081	6.90203	6.83912	6.95509	6.71047		1		6.8835	6.40502		-0.415654	8.38227e-06
gene905	NVIE_008540	lsrF	NVIE_RS04165	8.02932	8.15204	8.11359	8.07563	8.03954	8.28517	8.06947	8.14155	8.1118	8.06917		2		8.13543	8.08202		0.00224484	0.986006
gene906	NVIE_008550	NVIE_008550	NVIE_RS04170	2.40011	1.93385	1.58488	1.66927	0.28536	4.69616	4.74691	4.0655	4.18378	2.66134		7		4.07074	1.57469		-1.0576	0.000328065
gene907	NVIE_008560	ilvB	NVIE_RS04175	8.34776	8.17255	8.13889	8.47644	8.37437	9.28857	8.86075	8.79076	8.77453	8.41362		2		8.82565	8.302		-0.470021	0.000253877
gene908	NVIE_008570	ilvH	NVIE_RS04180	7.90419	7.59161	7.55617	8.11826	7.97666	8.38895	8.06668	8.19387	8.16207	7.86845		2		8.136	7.82938		-0.230932	0.041967
gene909	NVIE_008580	leuA	NVIE_RS04185	8.61664	8.4291	8.39399	8.75812	8.62876	8.86891	8.43423	8.42753	8.39919	8.13818		2		8.45361	8.56533		0.165275	0.174038
gene910	NVIE_008590	leuB	NVIE_RS04190	6.95344	6.44459	6.80531	6.9331	6.74383	7.8171	7.52417	7.4085	7.34532	7.18438		1		7.45589	6.77605		-0.426797	0.000104354
gene911	NVIE_008600	NVIE_008600	NVIE_RS04195	7.56901	7.27059	7.42363	7.60756	7.67431	7.28818	7.20541	7.15896	7.32621	7.04381		1		7.20451	7.50902		0.226759	0.039182
gene912	NVIE_008610	NVIE_008610	NVIE_RS04200	5.14539	4.27952	4.89429	5.04281	4.60782	5.12328	4.60534	5.27249	4.88175	4.98936		3		4.97444	4.79396		-0.11811	0.556189
gene913	NVIE_0882	NVIE_0882	#N/A	5.78258	4.57935	4.96735	4.78871	5.12726	5.56962	5.9488	5.44797	6.17032	5.55839		3		5.73902	5.04905		-0.61261	0.0829623
gene914	NVIE_008620	carA	NVIE_RS04205	8.92184	8.78311	8.82553	9.24563	9.10586	10.3295	9.61366	8.97103	8.87397	8.63347		2		9.28433	8.9764		-0.334383	0.324788
gene915	NVIE_008630	carB	#N/A	7.34356	6.71455	6.61322	7.48925	7.57463	8.56706	7.82581	7.52568	7.43073	7.40277		1		7.75041	7.14704		-0.539762	0.0221416
gene916	NVIE_008650	NVIE_008650	NVIE_RS04215	4.0033	2.95208	3.51	4.40936	4.01784	4.47072	4.14256	4.20772	3.75455	3.46717		7		4.00854	3.77852		-0.0722977	0.777939
gene917	NVIE_008660	NVIE_008660	NVIE_RS04220	6.02854	6.01685	5.97675	6.18065	6.01999	6.42364	6.39407	6.09191	6.07525	5.84387		3		6.16575	6.04455		-0.057994	0.696821
gene918	NVIE_0887	NVIE_0887	NVIE_RS04225	2.5815	4.36317	3.0882	3.49452	3.69557	4.31196	4.25023	4.72637	3.95014	4.2642		7		4.30058	3.4446		-0.610981	0.0660687
gene919	NVIE_008670	purD	NVIE_RS04230	6.35081	6.44048	6.43028	6.76693	6.45681	7.39512	6.98566	6.88046	6.86891	6.7624		1		6.97851	6.48906		-0.426642	0.000429042
gene920	NVIE_0889	NVIE_0889	NVIE_RS04235	6.22131	5.84698	6.1989	6.17918	5.92203	7.01853	7.1245	7.14901	7.14937	7.12423		1		7.11313	6.07368		-0.996042	1.12553e-21
gene921	NVIE_008680	folD	NVIE_RS04240	7.28296	7.37666	7.20469	7.46176	7.32763	8.14142	7.97396	8.0767	8.06762	7.92646		1		8.03723	7.33074		-0.630795	3.61481e-18
gene922	NVIE_008690	NVIE_008690	NVIE_RS04245	7.85297	7.72972	7.69774	7.55038	7.58778	7.34638	7.31719	7.20099	7.36383	7.37694		1		7.32107	7.68372		0.435985	4.5823e-05
gene923	NVIE_008700	NVIE_008700	NVIE_RS04250	7.25759	7.01372	7.09871	7.27931	7.12111	6.81968	6.43077	6.47486	6.39871	6.71277		1		6.56736	7.15409		0.60909	7.16598e-10
gene924	NVIE_008710	asnB	NVIE_RS04255	7.17228	6.97602	6.89429	7.23989	6.96569	7.7065	7.4867	7.47431	7.51918	7.58905		1		7.55515	7.04963		-0.437231	6.63908e-09
gene925	NVIE_008720	NVIE_008720	NVIE_RS04260	9.08058	8.92285	8.86001	9.01402	8.89889	9.21939	9.01021	8.98132	8.94533	8.84593		2		9.00043	8.95527		0.0191115	0.839579
gene926	NVIE_008730	rpl37e	NVIE_RS04265	10.821	10.4097	10.5881	10.6199	10.3804	10.9883	10.7862	10.8305	10.7917	10.7921		6		10.8378	10.5638		-0.205478	0.024793
gene927	NVIE_008740	NVIE_008740	NVIE_RS04270	9.14077	9.21092	9.30233	9.56577	9.26097	9.97008	9.90215	10.0075	9.95281	9.86978		2		9.94046	9.29615		-0.56629	7.04619e-13
gene928	NVIE_0897	NVIE_0897	NVIE_RS04275	5.7543	5.81989	5.90091	5.86921	5.69497	6.9677	6.84317	6.83607	6.89086	6.6308		1		6.83372	5.80786		-0.945583	4.95437e-20
gene929	NVIE_008750	purU	NVIE_RS04280	7.00217	6.72504	6.91263	7.10858	6.78868	7.65773	7.30572	7.30023	7.2527	7.18174		1		7.33963	6.90742		-0.373219	0.000217899
gene930	NVIE_008760	NVIE_008760	NVIE_RS04285	4.23135	3.72202	3.87298	4.03265	4.13242	3.63987	3.72515	4.10319	4.06506	3.44325		7		3.7953	3.99828		-0.035005	0.874042
gene931	NVIE_008770	NVIE_008770	NVIE_RS15260	1.65329	1.18704	2.57503	2.65942	1.86047	0	2.23456	0.940176	1.11504	0		10		0.857955	1.98705		-0.0611197	0.927465
gene932	NVIE_008780	NVIE_008780	#N/A	1.65329	0.187037	0.575032	1.24439	0.860474	1.06182	1.81952	2.74753	1.11504	1.4291		10		1.6346	0.904045		0.124521	0.560332
gene933	NVIE_008790	NVIE_008790	NVIE_RS04295	5.69646	4.23021	4.44827	5.28755	5.19315	5.36133	5.27772	5.45728	5.11757	5.43163		3		5.3291	4.97113		-0.191335	0.420523
gene934	NVIE_008800	NVIE_008800	NVIE_RS04300	5.54647	5.43251	5.08354	5.94052	5.76892	5.75796	5.76297	5.32316	5.40782	5.41154		3		5.53269	5.55439		0.123039	0.519564
gene935	NVIE_008810	NVIE_008810	NVIE_RS04305	5.59815	5.40943	5.68495	5.26033	5.73822	5.3546	5.30495	4.96992	5.0599	5.13692		5		5.16526	5.53822		0.446868	0.0318158
gene936	NVIE_008820	NVIE_008820	NVIE_RS04310	2.65329	2.18704	2.57503	2.65942	2.08287	2.79879	2.23456	-0.644786	0.530077	0.84414		10		1.15255	2.43153		0.681661	0.169184
gene937	NVIE_008830	NVIE_008830	NVIE_RS04315	2.84174	3.69741	2.98587	3.65522	3.04892	1.6653	2.423	2.71358	2.52588	2.03259		7		2.27207	3.24583		0.883635	0.0165256
gene938	NVIE_008840	NVIE_008840	NVIE_RS04320	1.84174	2.11245	2.17851	2.43283	2.04892	0.665304	0	0	-0.281477	2.03259		10		0.483282	2.12289		0.508935	0.277125
gene939	NVIE_008850	NVIE_008850	NVIE_RS04325	3.48141	4.27819	4.08122	3.97296	3.36666	3.73793	3.74074	3.03132	3.79115	2.52025		5		3.36428	3.83609		0.382353	0.353108
gene940	NVIE_008860	NVIE_008860	NVIE_RS04330	0.553759	2.89486	2.79742	2.72981	2.76094	1.96229	1.13502	2.4256	2.0155	1.32957		4		1.7736	2.34736		0.694732	0.163183
gene941	NVIE_008870	NVIE_008870	NVIE_RS04335	2.92561	3.45936	2.03999	1.44631	2.13279	1.84871	1.69952	1.9901	2.16497	0.894065		4		1.71947	2.40081		0.487748	0.309675
gene942	NVIE_008880	NVIE_008880	NVIE_RS04340	5.9944	5.90666	5.59421	5.85792	5.72883	4.72146	3.97363	4.02164	4.31354	4.2188		5		4.24981	5.8164		1.59345	1.13579e-29
gene943	NVIE_008890	NVIE_008890	NVIE_RS04345	4.75833	4.96402	4.75162	5.26552	5.02538	3.49367	3.2643	3.622	3.65936	3.40638		5		3.48914	4.95297		1.40703	7.46786e-19
gene944	NVIE_008900	NVIE_008900	NVIE_RS04350	4.66183	4.63445	4.61527	4.58549	4.30789	2.90043	2.55859	2.54432	3.21668	2.75314		5		2.79463	4.56099		1.52251	3.329e-15
gene945	NVIE_008910	NVIE_008910	NVIE_RS04355	5.35524	5.51267	5.50775	5.4471	5.5023	5.85641	5.61641	5.41111	5.53319	5.32369		3		5.54816	5.46501		-0.167762	0.205829
gene946	NVIE_008920	NVIE_008920	NVIE_RS04360	2.46065	2.69483	2.96735	3.42097	2.91576	2.95664	2.62687	3.50242	3.09232	2.55839		7		2.94733	2.89191		-0.0506584	0.8609
gene947	NVIE_008930	NVIE_008930	NVIE_RS04365	3.24694	3.18508	2.9392	3.39443	3.2493	2.69729	2.3257	2.30434	2.32167	2.74264		7		2.47833	3.20299		0.589466	0.000817081
gene948	NVIE_008940	NVIE_008940	NVIE_RS04370	4.74558	4.58543	4.5864	4.71182	4.25887	3.37275	3.40347	3.67737	3.28395	3.78443		5		3.50439	4.57762		1.03777	2.73601e-09
gene949	NVIE_008950	NVIE_008950	NVIE_RS04375	4.0621	3.83685	4.04797	4.19376	4.39481	4.18112	4.22833	3.88955	3.58798	4.23646		5		4.02469	4.1071		0.165436	0.493744
gene950	NVIE_008960	NVIE_008960	NVIE_RS04380	5.11745	4.17726	4.09577	4.68917	4.38121	4.13004	4.69871	4.51536	4.18326	4.64171		5		4.43382	4.49217		-0.127564	0.609179
gene951	NVIE_0920	NVIE_0920	#N/A	0	0	0	1.60171	0	1.00411	2.17684	0	1.05732	0		10		0.847654	0.320342		0.0508343	0.951208
gene952	NVIE_008970	NVIE_008970	NVIE_RS04385	3.21738	4.03123	3.91672	3.22351	3.42456	3.51899	3.79864	2.86683	2.1937	3.35576		7		3.14678	3.56268		0.316949	0.381116
gene953	NVIE_008980	NVIE_008980	NVIE_RS15265	3.80857	1.02039	3.73031	2.49277	2.69382	2.89517	3.06791	3.09545	3.53335	4.06981		7		3.33234	2.74917		-0.161994	0.753736
gene954	NVIE_008990	pdaD	NVIE_RS04395	6.69769	6.37686	6.26153	6.57829	6.44544	5.85624	5.27895	5.51003	5.52443	4.98369		8		5.43067	6.47196		1.00717	6.83739e-14
gene955	NVIE_009000	NVIE_009000	NVIE_RS04400	4.42524	3.72083	3.82342	4.26536	3.91622	3.89517	4.15537	4.35849	4.29416	4.37793		5		4.21622	4.03021		-0.105917	0.604742
gene956	NVIE_009010	NVIE_009010	NVIE_RS15270	0	0.919104	0	2.39149	1.59254	2.37885	0	0.672243	0.847107	2.74613		10		1.32887	0.980627		0.0302038	0.966947
gene957	NVIE_0925	NVIE_0925	#N/A	3.04561	0	0	0.466778	0.667829	3.45414	2.62687	3.06946	3.50736	2.23646		4		2.97886	0.836044		-0.978262	0.0919459
gene958	NVIE_009020	NVIE_009020	#N/A	0	0	0	0	0	0.391129	0	0	0.444348	0		10		0.167095	0		-0.977141	0.0607731
gene959	NVIE_009030	NVIE_009030	#N/A	5.16367	4.37548	3.34844	5.01779	4.85627	4.7097	4.59293	4.29855	4.47341	4.61755		5		4.53843	4.55233		0.328726	0.437679
gene960	NVIE_009040	NVIE_009040	#N/A	2.20192	2.32062	2.12365	1.20804	1.4091	1.61044	0.783178	1.4888	0	0		10		0.776483	1.85267		-0.0324486	0.960988
gene961	NVIE_009050	NVIE_009050	NVIE_RS04420	6.26081	6.08143	6.28016	6.12293	5.86853	5.85837	5.79813	6.07376	6.11212	5.93192		3		5.95486	6.12277		0.219042	0.123876
gene962	NVIE_009060	NVIE_009060	NVIE_RS04425	6.74514	6.61893	6.67223	6.75127	6.51567	5.82704	5.93442	6.08468	6.14385	6.36835		8		6.07167	6.66065		0.630597	1.38372e-07
gene963	NVIE_009070	NVIE_009070	NVIE_RS15275	8.12665	9.06077	9.01621	8.38961	8.73421	8.81403	9.36528	8.47581	8.74886	8.43705		2		8.76821	8.66549		-0.0108139	0.972084
gene964	NVIE_009080	NVIE_009080	NVIE_RS04435	6.64325	6.56296	6.55902	6.6193	6.40531	6.18982	6.13021	6.30849	6.4478	6.4793		8		6.31112	6.55797		0.302565	0.00366476
gene965	NVIE_009090	NVIE_009090	NVIE_RS04440	6.49307	6.42978	6.3659	6.39966	6.10322	6.59957	6.53668	6.47792	6.70137	6.54521		8		6.57215	6.35833		-0.152237	0.254753
gene966	NVIE_009100	NVIE_009100	NVIE_RS04445	5.25206	4.87892	5.10821	5.25819	5.11714	5.49066	5.34147	5.42213	5.52574	5.53602		3		5.4632	5.1229		-0.284546	0.0693572
gene967	NVIE_009110	NVIE_009110	NVIE_RS04450	4.9622	4.78545	4.64475	4.90692	5.04384	5.28826	5.23151	5.19809	5.13666	5.16799		3		5.2045	4.86863		-0.257891	0.0534273
gene968	NVIE_009120	NVIE_009120	NVIE_RS04455	5.16944	5.05111	4.96962	5.18284	5.04188	5.12852	4.95424	4.93549	5.03525	5.22278		3		5.05526	5.08298		0.0237192	0.865263
gene969	NVIE_009130	NVIE_009130	NVIE_RS04460	5.20125	4.75722	4.93673	5.23621	5.13279	5.20663	5.03279	4.93857	5.08696	5.04274		3		5.06154	5.05284		0.0574977	0.575284
gene970	NVIE_009140	uvrD	NVIE_RS04465	5.62755	5.4563	5.50413	5.57806	5.47389	5.40178	5.27978	5.0567	5.34083	5.37066		5		5.28995	5.52798		0.309095	0.000847297
gene971	NVIE_009150	NVIE_009150	NVIE_RS04470	5.44071	4.92554	5.1258	5.40365	5.33976	5.21345	5.18613	5.17011	5.35852	5.33028		5		5.2517	5.24709		0.0578976	0.613301
gene972	NVIE_009160	NVIE_009160	NVIE_RS04475	6.18984	6.04794	6.10551	6.42269	6.23012	6.47669	6.25133	6.20029	6.3604	6.43715		3		6.34517	6.19922		-0.0848635	0.340656
gene973	NVIE_009170	NVIE_009170	NVIE_RS04480	5.71124	5.59821	5.66063	5.69391	5.57893	5.68913	5.48398	5.41548	5.57634	5.87626		3		5.60824	5.64859		0.0881055	0.519564
gene974	NVIE_009180	NVIE_009180	NVIE_RS04485	4.44284	4.12544	4.64837	4.31772	4.48401	4.3278	3.95997	3.98752	4.21391	3.94301		5		4.08644	4.40368		0.359359	0.0381836
gene975	NVIE_009190	NVIE_009190	NVIE_RS04490	5.42703	4.98852	4.96605	5.23851	5.02452	5.592	5.60719	5.17716	5.12114	5.28452		3		5.3564	5.12892		-0.171277	0.260843
gene976	NVIE_009200	NVIE_009200	NVIE_RS04495	6.90771	6.79375	6.87972	6.81321	6.33289	6.84202	6.36065	6.15307	6.41973	6.46283		8		6.44766	6.74546		0.348881	0.0292848
gene977	NVIE_009210	cdc6-2	NVIE_RS04500	4.81037	4.82671	4.88213	4.78655	4.45708	4.65843	5.20181	4.98424	5.08229	5.25433		3		5.03622	4.75257		-0.222659	0.203315
gene978	NVIE_009220	NVIE_009220	NVIE_RS04505	2.66809	2.7868	3.58983	3.92215	2.1972	3.07662	3.83432	2.95497	4.03673	4.02886		7		3.5863	3.03281		-0.40457	0.332466
gene979	NVIE_009230	NVIE_009230	NVIE_RS04510	0.149064	0	0.0708008	-0.844808	0.356243	0	-0.269674	0.435945	-0.389191	0		10		-0.0445841	-0.0537401		-0.437978	0.429977
gene980	NVIE_009240	NVIE_009240	NVIE_RS04515	5.50901	5.95703	5.73031	5.24097	5.33768	5.38702	5.8161	5.09545	5.17721	5.79383		3		5.45392	5.555		0.166989	0.531832
gene981	NVIE_009250	NVIE_009250	NVIE_RS04520	4.98507	4.56612	4.55451	4.72816	4.58914	4.50907	4.72553	4.31926	4.06349	4.60888		5		4.44525	4.6846		0.283419	0.117959
gene982	NVIE_009260	NVIE_009260	NVIE_RS04525	3.86591	3.91422	3.74582	3.74275	3.77669	3.43055	3.27208	3.63821	3.36829	3.41932		7		3.42569	3.80908		0.402913	0.0327608
gene983	NVIE_009270	NVIE_009270	NVIE_RS04530	9.67706	9.18356	9.29341	9.39877	9.11942	8.92597	8.97281	8.83021	8.90074	9.28317		2		8.98258	9.33444		0.407451	0.00191432
gene984	NVIE_009280	NVIE_009280	NVIE_RS04535	4.19272	4.37854	3.89206	3.93581	4.09504	3.53085	3.62959	3.33521	3.51007	3.66367		7		3.53388	4.09883		0.482479	0.0486372
gene985	NVIE_009290	NVIE_009290	NVIE_RS04540	4.1545	3.84755	3.86358	4.03443	3.96845	3.10085	3.16899	3.05773	3.25158	3.03618		5		3.12307	3.9737		0.758561	5.19415e-15
gene986	NVIE_009300	NVIE_009300	NVIE_RS04545	5.8446	5.61505	5.99352	5.81678	5.61041	5.03632	4.66257	5.0029	5.00937	5.17904		5		4.97804	5.77607		0.850123	1.81935e-10
gene987	NVIE_009310	NVIE_009310	NVIE_RS04550	5.15466	5.4637	5.20885	5.29324	5.62719	5.41734	5.6937	5.57399	5.64389	5.58758		3		5.5833	5.34953		-0.149154	0.385662
gene988	NVIE_009320	NVIE_009320	NVIE_RS04555	4.36588	3.98288	4.12126	4.21365	4.3327	3.43813	3.21967	3.4375	3.62885	3.52787		5		3.4504	4.20328		0.761446	6.31563e-09
gene989	NVIE_009330	NVIE_009330	NVIE_RS04560	3.71001	3.47982	3.94725	3.49107	3.57508	4.27054	4.20881	4.09	4.00183	4.38628		7		4.19149	3.64065		-0.47345	0.00438009
gene990	NVIE_009340	NVIE_009340	#N/A	0	0	0	1.10421	0	1.50661	0	0	1.55982	0		10		0.613286	0.220842		-0.331688	0.572262
gene991	NVIE_009350	NVIE_009350	NVIE_RS04565	2.16647	1.11525	0	0	1.37365	1.99003	2.48469	0.868385	1.04325	0.357312		10		1.34873	0.931072		-0.062441	0.905496
gene992	NVIE_009360	NVIE_009360	NVIE_RS04570	2.36714	2.52537	2.98931	2.34289	2.15928	2.40015	1.82287	2.27851	1.76748	2.64545		4		2.18289	2.4768		0.254778	0.277125
gene993	NVIE_009370	NVIE_009370	NVIE_RS04575	2.34201	1.55382	0.941814	1.34813	1.54918	1.12904	1.77126	1.55489	1.72975	1.25532		4		1.48805	1.54699		0.105257	0.688124
gene994	NVIE_009380	NVIE_009380	NVIE_RS04580	6.12699	5.84206	5.99626	6.34257	5.77474	5.64703	5.62882	5.54903	5.43959	5.55488		3		5.56387	6.01653		0.438666	0.000264108
gene995	NVIE_009390	NVIE_009390	NVIE_RS04585	5.77419	5.60011	5.40315	5.94697	5.2974	5.21186	5.87003	5.53382	5.64359	5.74264		3		5.60039	5.60436		0.0870615	0.672742
gene996	NVIE_009400	NVIE_009400	NVIE_RS04590	5.72885	5.21678	5.11001	5.96379	5.52099	5.34683	5.63204	5.74365	5.8053	5.54905		3		5.61537	5.50809		-0.0128409	0.960882
gene997	NVIE_009410	NVIE_009410	NVIE_RS04595	0	1.96045	0	0.847868	0.0489195	0.250266	0	0.128621	1.88845	2.61755		10		0.976976	0.571447		-0.287519	0.664949
gene998	NVIE_009420	NVIE_009420	NVIE_RS04600	2.85707	0.931383	0.90434	2.31066	2.06425	2.2656	2.30083	1.85445	2.66674	2.17345		4		2.25221	1.81354		-0.0745158	0.859006
gene999	NVIE_009430	NVIE_009430	NVIE_RS04605	2.67382	2.03069	2.06505	2.14944	2.13476	2.38191	2.01408	2.65258	1.43513	2.27275		4		2.15129	2.21075		0.0499913	0.859446
gene1000	NVIE_009440	NVIE_009440	NVIE_RS04610	5.47154	5.40121	5.27463	4.78433	4.95435	5.60942	5.2643	4.79589	5.66264	5.28482		3		5.32341	5.17721		-0.118461	0.635602
gene1001	NVIE_009450	NVIE_009450	NVIE_RS04615	3.41455	2.07383	2.46182	2.86814	2.74726	2.94861	3.53638	2.04936	3.32376	3.53828		7		3.07928	2.71312		-0.229321	0.525953
gene1002	NVIE_009460	NVIE_009460	NVIE_RS04620	1.87999	2.22108	2.12365	2.05604	2.17463	2.1954	3.04621	2.69043	1.66366	2.74326		4		2.46779	2.09108		-0.336487	0.315566
gene1003	NVIE_009470	NVIE_009470	NVIE_RS04625	2.45262	2.41263	2.92895	3.01334	2.84963	3.40031	3.12135	2.52086	2.95876	2.55036		7		2.91033	2.73143		-0.169833	0.439928
gene1004	NVIE_0972	NVIE_0972	#N/A	0	1.30989	0	0	0	0	0	0	0	0		10		0	0.261979		-0.671415	0.141999
gene1005	NVIE_009480	NVIE_009480	NVIE_RS04630	4.97522	4.35696	4.66249	4.61362	4.66783	4.45414	4.935	4.46374	4.28496	4.33599		5		4.49477	4.65523		0.191906	0.499766
gene1006	NVIE_009490	NVIE_009490	NVIE_RS04635	5.16491	5.43562	4.97562	5.24904	5.37209	5.98847	6.29507	6.17264	6.08122	6.16311		3		6.1401	5.23946		-0.823719	9.60127e-07
gene1007	NVIE_009500	NVIE_009500	NVIE_RS04640	5.31691	5.22917	5.08665	5.52468	5.23191	5.81855	5.99129	5.94483	6.02152	5.82969		3		5.92117	5.27786		-0.552988	0.000973307
gene1008	NVIE_009510	NVIE_009510	NVIE_RS04645	3.41834	1.95208	2.92504	2.7464	3.28848	3.94234	2.87407	2.29018	2.10248	3.30962		7		2.90374	2.86607		-0.0544344	0.906976
gene1009	NVIE_009520	NVIE_009520	NVIE_RS04650	2.94608	3.28717	3.45278	2.75956	3.15326	2.93957	2.84927	3.9334	3.40782	2.72188		7		3.17039	3.11977		-0.0452106	0.92833
gene1010	NVIE_0978	NVIE_0978	#N/A	0	0	0.849892	1.93428	0.135334	1.92164	0	0.215036	0.3899	0.703962		10		0.646108	0.583902		-0.155862	0.839331
gene1011	NVIE_009530	NVIE_009530	NVIE_RS04655	3.08478	2.74977	3.04047	2.94652	2.75763	2.56042	2.44365	2.06681	2.10841	2.89454		7		2.41477	2.91583		0.544317	0.00710028
gene1012	NVIE_009540	NVIE_009540	NVIE_RS04660	2.98878	2.93756	2.91052	3.11039	3.00332	3.20466	1.79244	2.15013	2.77245	2.88007		7		2.55995	2.99011		0.358772	0.260664
gene1013	NVIE_009550	NVIE_009550	NVIE_RS04665	3.9341	3.88288	4.17777	4.16262	3.94864	4.2171	4.25233	4.02834	4.13281	4.58438		5		4.24299	4.0212		-0.144161	0.623923
gene1014	NVIE_009560	NVIE_009560	NVIE_RS14765	4.00122	4.53496	2.92296	4.17727	4.01575	3.86918	4.04191	3.45802	3.63289	3.94695		7		3.78979	3.93043		0.289033	0.438715
gene1015	NVIE_009570	NVIE_009570	NVIE_RS04670	6.54286	6.72868	6.13529	6.85315	6.62719	7.42414	7.9103	7.98982	8.23539	7.84351		1		7.88063	6.57744		-1.20469	2.89977e-13
gene1016	NVIE_009580	NVIE_009580	#N/A	2.13872	1.67246	2.64542	2.9522	1.93086	3.3546	2.71998	2.01057	2.60047	1.91453		4		2.52003	2.26794		-0.877661	3.26528e-05
gene1017	NVIE_009590	NVIE_009590	NVIE_RS04680	1.80857	0	0.145348	2.03709	-0.56921	2.2171	1.38984	0.510492	1.68536	1.99942		10		1.56044	0.684361		-0.428334	0.463195
gene1018	NVIE_009600	flaK1	NVIE_RS04685	0.898771	1.43251	1.23555	1.12729	1.32834	2.3073	2.065	2.30113	2.23499	2.08962		4		2.1996	1.20449		-0.317324	0.285749
gene1019	NVIE_009610	NVIE_009610	NVIE_RS04690	1.9826	2.51635	2.90434	2.31066	1.18978	1.97609	2.88579	1.85445	2.76628	0.75841		4		2.0482	2.18075		0.287922	0.611475
gene1020	NVIE_009620	NVIE_009620	#N/A	3.68304	1.63182	3.01982	1.10421	1.30526	1.50661	0	2.96992	2.55982	3.45885		4		2.09904	2.14883		-0.0277937	0.972084
gene1021	NVIE_009630	NVIE_009630	NVIE_RS04695	4.12505	3.1893	4.19879	4.04871	3.91719	3.45111	3.23682	3.70143	3.50433	4.05286		7		3.58931	3.89581		0.396207	0.159106
gene1022	NVIE_009640	NVIE_009640	#N/A	0	0	0	0.78228	0	2.76964	1.35741	2.648	2.2379	0		10		1.80259	0.156456		-0.362815	0.555484
gene1023	NVIE_009650	NVIE_009650	NVIE_RS04700	5.17285	4.93521	4.76901	4.74929	4.9405	5.4834	5.40088	5.05919	5.19506	5.06077		3		5.23986	4.91337		-0.263612	0.0746447
gene1024	NVIE_t0120	NVIE_t0120	NVIE_RS04710	0	0	0	2.64964	0	0	0	2.9304	2.10526	0		10		1.00713	0.529928		0.106186	0.848397
gene1025	NVIE_009660	NVIE_009660	NVIE_RS04715	3.48141	4.01515	3.40315	3.75057	3.17401	3.37536	3.74074	3.44636	3.62123	3.25722		7		3.48818	3.56486		-0.372782	0.331312
gene1026	NVIE_0991	NVIE_0991	#N/A	0	0	0	0.124386	0	2.11175	0.69952	0.405139	0.580003	0		10		0.759281	0.0248771		0.103933	0.866986
gene1027	NVIE_009670	NVIE_009670	#N/A	0	0	0	1.51925	0	1.92164	0	2.38496	0	2.28892		10		1.31911	0.303849		0.109111	0.825902
gene1028	NVIE_009680	NVIE_009680	NVIE_RS04720	3.71342	3.41708	3.80508	4.17898	3.9206	1.7069	1.29468	2.32223	2.76012	1.48922		11		1.91463	3.80703		1.07253	0.00397278
gene1029	NVIE_009690	NVIE_009690	NVIE_RS04725	1.72885	1.26259	2.23555	1.31994	2.25795	2.13737	1.89507	1.01573	2.51252	3.08962		10		2.13006	1.76097		-0.600967	0.0774906
gene1030	NVIE_009700	NVIE_009700	NVIE_RS04730	0	2.27819	2.25114	2.33553	-0.0483777	1.15297	0	1.61629	0.206188	0.52025		10		0.699139	1.3633		0.418249	0.508589
gene1031	NVIE_009710	NVIE_009710	#N/A	0	0.968857	1.35685	0.441243	0	0.843641	1.01638	0	0	0		10		0.372004	0.55339		0.0365653	0.966136
gene1032	NVIE_009720	NVIE_009720	NVIE_RS04735	5.67531	4.74671	4.77213	5.2664	5.48288	6.39642	6.05726	5.85348	5.43078	5.42766		3		5.83312	5.18868		-0.608168	0.00348627
gene1033	NVIE_009730	NVIE_009730	NVIE_RS04740	8.35785	8.31139	8.23256	8.23299	8.39477	8.60983	8.31972	8.19665	8.24953	8.05535		2		8.28622	8.30591		0.0460403	0.672191
gene1034	NVIE_009740	NVIE_009740	NVIE_RS04745	10.0027	10.1446	10.1244	9.96646	9.9657	10.3204	10.3317	10.6529	10.726	10.6175		6		10.5297	10.0408		-0.399269	0.00550439
gene1035	NVIE_009750	NVIE_009750	NVIE_RS15280	7.23826	6.94192	7.06689	7.5174	7.14588	6.9198	7.51996	7.22558	7.7	6.98369		1		7.26981	7.18207		-0.0482239	0.82042
gene1036	NVIE_t0130	NVIE_t0130	NVIE_RS04750	7.48768	7.72374	7.86663	6.87795	7.98214	7.85906	8.96766	8.72481	8.71064	8.03906		2		8.46025	7.58763		-0.78953	0.00304093
gene1037	NVIE_009760	NVIE_009760	NVIE_RS04755	7.38619	7.48311	7.41715	7.66477	7.45302	7.78658	7.42835	7.59394	7.54712	7.14569		1		7.50034	7.48085		0.0239741	0.859006
gene1038	NVIE_009770	flaB1	NVIE_RS04760	6.00881	5.97665	6.18332	6.01494	5.89981	5.09157	6.14401	5.6953	5.21975	5.16077		8		5.46228	6.01671		0.439272	0.0292135
gene1039	NVIE_009780	NVIE_009780	NVIE_RS04765	4.91107	5.15882	5.10844	4.87872	4.92198	4.93792	5.27415	4.52493	4.52861	3.92008		3		4.63714	4.99581		0.342127	0.13004
gene1040	NVIE_009790	NVIE_009790	NVIE_RS04770	6.29055	6.47603	6.55567	6.85783	6.29385	6.0773	6.5794	5.99805	5.71835	4.91311		8		5.85724	6.49479		0.505728	0.014379
gene1041	NVIE_009800	NVIE_009800	NVIE_RS15285	6.52258	6.69678	6.91144	6.88419	6.90908	6.86601	7.10384	7.43624	7.04661	7.09357		1		7.10925	6.78481		-0.219752	0.203788
gene1042	NVIE_009810	NVIE_009810	#N/A	6.21142	6.38671	6.37195	6.27413	6.25048	6.27987	6.55822	6.54095	6.38686	6.17626		8		6.38843	6.29894		0.00298228	0.986917
gene1043	NVIE_009820	NVIE_009820	NVIE_RS04780	5.18154	5.00633	5.01581	4.97795	4.88622	4.3506	4.21139	3.94167	3.72575	3.83336		5		4.01255	5.01357		0.976261	1.25709e-10
gene1044	NVIE_009840	cheW	NVIE_RS04785	5.46926	5.37224	5.391	5.80929	5.46652	5.93668	6.28574	5.43797	5.86961	5.36055		3		5.77811	5.50166		-0.225171	0.257998
gene1045	NVIE_009850	cheY	NVIE_RS04790	4.97976	5.33662	5.66049	5.39397	5.24139	5.24244	5.5885	4.73613	5.16733	4.30306		3		5.00749	5.32245		0.29849	0.219147
gene1046	NVIE_009860	cheB	NVIE_RS04795	4.93035	4.63182	4.94767	5.1217	4.84253	4.79291	5.28757	4.84759	4.3108	3.83826		3		4.61543	4.89481		0.239287	0.304822
gene1047	NVIE_009870	cheA	NVIE_RS04800	4.84141	4.95534	5.11616	5.35925	5.01243	5.17668	5.61621	5.06999	4.87376	4.36839		3		5.02101	5.05692		0.0592921	0.796046
gene1048	NVIE_009880	cheC	NVIE_RS04805	4.91045	5.07646	5.26515	5.37601	5.02452	4.75194	5.31953	5.17919	4.75071	4.53426		3		4.90713	5.13052		0.198845	0.292494
gene1049	NVIE_009890	cheD	NVIE_RS04810	3.99499	4.26569	4.13912	4.47505	4.42456	4.6259	4.79864	4.6355	4.241	3.99319		5		4.45885	4.25988		-0.164335	0.495497
gene1050	NVIE_009900	cheR	NVIE_RS04815	2.61891	2.15265	2.40315	2.80946	2.61459	2.4749	2.3257	2.69429	2.86915	2.84218		4		2.64124	2.51975		-0.089906	0.774391
gene1051	NVIE_009910	flaI	NVIE_RS04820	3.12845	3.46955	3.29812	3.43836	3.09052	2.12194	3.06727	2.54462	2.76012	1.71162		7		2.44111	3.285		0.658906	0.00234588
gene1052	NVIE_009920	trmB1	NVIE_RS04825	5.9525	6.03148	6.18974	6.10582	5.83106	5.0391	5.73307	5.52012	5.47698	5.20608		8		5.39507	6.02212		0.648149	2.42338e-05
gene1053	NVIE_009930	flaB2	NVIE_RS04830	6.53761	6.67082	6.83281	7.03073	6.89022	6.82656	6.66694	7.0185	7.28588	7.31342		1		7.02226	6.79244		-0.159231	0.339277
gene1054	NVIE_009950	flaB3	NVIE_RS04835	9.49307	9.50938	9.69554	9.78542	9.55786	8.77752	9.58997	9.10615	8.91555	8.22549		2		8.92294	9.60826		0.673186	0.000722994
gene1055	NVIE_009960	NVIE_009960	NVIE_RS04840	3.95494	3.62886	3.65428	4.25325	3.65593	2.79315	3.34775	3.01943	2.19429	1.92339		7		2.6556	3.82945		1.02628	2.71804e-06
gene1056	NVIE_009970	flaG	NVIE_RS04845	4.06085	4.20757	4.41868	4.97951	4.35049	3.70384	3.87657	3.26027	3.34202	2.55655		5		3.34785	4.40342		0.971978	0.000155627
gene1057	NVIE_009980	flaF	NVIE_RS04850	3.78419	3.84149	3.87585	3.83471	3.94556	3.77768	3.36545	3.59463	3.94637	3.46689		7		3.6302	3.85636		0.259651	0.288836
gene1058	NVIE_009990	flaH	NVIE_RS04855	4.09193	4.05451	4.22012	4.5269	3.76859	4.12194	4.85539	3.76583	3.66059	3.33722		5		3.94819	4.13241		0.172649	0.547576
gene1059	NVIE_010000	flaJ	NVIE_RS04860	3.79119	3.50551	3.469	3.90538	3.23444	2.91732	3.166	2.87162	2.80548	2.16261		7		2.78461	3.5811		0.711479	0.00013848
gene1060	NVIE_010010	NVIE_010010	NVIE_RS04865	4.15758	4.98678	4.52678	4.51163	4.42889	4.4286	5.48886	4.56999	4.40782	3.05892		5		4.39084	4.52233		0.00142425	0.996929
gene1061	NVIE_010020	NVIE_010020	NVIE_RS04870	6.31195	6.39166	6.63422	6.58111	5.85255	5.66158	6.132	5.56968	5.08403	5.4439		8		5.57824	6.3543		0.799686	0.000173135
gene1062	NVIE_010030	NVIE_010030	NVIE_RS04875	6.16847	5.97732	6.23978	6.32417	5.87315	5.18997	5.93173	5.66906	5.49028	4.7499		8		5.40619	6.11658		0.701856	0.000175228
gene1063	NVIE_010040	NVIE_010040	NVIE_RS04880	4.29926	4.2583	4.1361	4.47988	4.13204	2.97082	3.92116	3.36374	3.27557	2.26771		5		3.1598	4.26112		0.642218	0.000702206
gene1064	NVIE_010050	NVIE_010050	NVIE_RS04885	3.09808	2.17239	1.14535	3.45213	3.01575	6.75453	5.00127	4.83242	4.18786	4.22181		7		4.99958	2.57674		-1.67335	0.00028444
gene1065	NVIE_010060	trmB2	NVIE_RS04890	4.95115	4.95578	4.97073	5.2012	4.9104	4.67653	4.53241	5.28778	5.41289	5.71424		3		5.12477	4.99785		-0.226759	0.279632
gene1066	NVIE_010070	NVIE_010070	#N/A	3.19762	2.40943	1.79742	2.68917	2.40479	2.28421	0.456949	1.74753	2.65936	1.65149		4		1.75991	2.49969		0.620103	0.205539
gene1067	NVIE_010080	flaK2	NVIE_RS04900	3.48956	2.55382	3.76494	3.32577	2.84875	2.05009	2.98836	3.19148	2.78138	1.68041		7		2.53835	3.19657		0.31483	0.279032
gene1068	NVIE_010090	NVIE_010090	NVIE_RS04905	5.20271	5.32734	5.26033	5.22654	5.36466	5.05275	5.48852	4.91793	4.81646	4.06494		3		4.86812	5.27632		0.266258	0.191722
gene1069	NVIE_010100	NVIE_010100	NVIE_RS04910	5.01167	4.74472	4.76348	4.99083	5.1644	6.15716	6.04749	5.93598	6.31844	6.03259		3		6.09833	4.93502		-1.02495	1.2278e-10
gene1070	NVIE_010110	NVIE_010110	NVIE_RS04915	5.99338	5.99919	5.91512	6.034	5.78552	6.61764	6.64282	6.30335	6.30829	5.92352		1		6.35912	5.94544		-0.322136	0.0081785
gene1071	NVIE_010120	acsA1	NVIE_RS04920	6.73085	6.42522	6.44613	6.76554	6.62409	6.81142	6.53725	6.73338	6.77755	6.67015		1		6.70595	6.59837		-0.0370456	0.666999
gene1072	NVIE_010130	NVIE_010130	NVIE_RS04925	5.1817	5.22606	5.40547	5.52939	5.68288	6.49316	6.29424	6.11797	6.09748	5.98686		3		6.19794	5.4051		-0.70088	1.14535e-07
gene1073	NVIE_010140	NVIE_010140	NVIE_RS04930	3.19762	2.73136	2.38239	2.88182	2.66783	2.60614	3.45695	3.96992	3.65936	3.45885		7		3.43024	2.7722		-0.753341	1.16706e-05
gene1074	NVIE_010150	NVIE_010150	NVIE_RS04935	6.46545	6.68145	6.51551	6.8782	6.73822	8.22907	8.22036	7.95542	8.10826	7.60941		1		8.02451	6.65577		-1.34761	6.13072e-17
gene1075	NVIE_010160	NVIE_010160	NVIE_RS04940	5.89505	5.92449	5.7579	5.92266	5.95023	6.74719	6.59401	6.19629	6.04386	6.21683		1		6.35963	5.89007		-0.414611	0.0060426
gene1076	NVIE_010170	rps17e	NVIE_RS04945	8.50504	8.56425	8.49091	8.95328	8.64129	9.77004	9.47932	9.53107	9.70812	9.52801		2		9.60331	8.63095		-0.886036	5.79578e-24
gene1077	NVIE_010180	NVIE_010180	NVIE_RS04950	7.08559	6.4812	6.381	6.56815	6.5714	7.39682	7.26844	7.27517	7.33847	7.49569		1		7.35492	6.61747		-0.646138	1.54714e-07
gene1078	NVIE_010190	NVIE_010190	NVIE_RS04955	5.60904	5.26409	5.28285	5.73648	5.45906	5.75453	6.1256	6.0854	6.14479	6.04381		3		6.03083	5.4703		-0.541668	5.17188e-05
gene1079	NVIE_010200	NVIE_010200	NVIE_RS04960	6.80769	6.41689	6.45278	6.52539	6.82361	7.17198	6.98357	6.89777	7.07264	7.02254		1		7.0297	6.60527		-0.34197	0.00432998
gene1080	NVIE_010210	NVIE_010210	NVIE_RS04965	6.70922	6.60387	6.60376	6.88727	6.86924	7.96058	7.7029	7.42862	7.31607	7.09374		1		7.50038	6.73467		-0.715847	4.43862e-07
gene1081	NVIE_010220	NVIE_010220	#N/A	0	0	0	0	0	0	0	0	0	0		10		0	0		-0.552323	0.194872
gene1082	NVIE_010230	NVIE_010230	NVIE_RS04970	5.42001	4.76933	4.28285	5.13983	5.30526	5.67653	5.912	6.23296	5.79249	6.04381		3		5.93156	4.98346		-0.877005	0.000240135
gene1083	NVIE_010240	NVIE_010240	NVIE_RS04975	2.02388	2.14258	1.94562	2.1004	1.99659	1.4324	1.45314	1.57379	1.48562	2.1782		4		1.62463	2.04181		0.342108	0.307733
gene1084	NVIE_010250	NVIE_010250	NVIE_RS04980	5.42366	6.14182	6.09541	6.07888	6.14868	5.79901	6.00492	5.53651	5.47036	5.94948		3		5.75206	5.97769		0.323681	0.137049
gene1085	NVIE_010260	NVIE_010260	NVIE_RS04985	6.77419	6.93163	6.82268	7.27413	6.77605	6.60143	6.72943	6.55489	6.89735	6.52025		1		6.66067	6.91574		0.327382	0.0108567
gene1086	NVIE_010270	NVIE_010270	NVIE_RS04990	6.56019	6.41586	6.45768	6.49231	6.25279	6.08419	5.98944	5.72154	5.86993	5.67703		8		5.86843	6.43576		0.590712	0.000130925
gene1087	NVIE_010280	NVIE_010280	#N/A	5.80857	5.96681	6.31527	6.35902	6.23815	6.18673	5.93416	5.59795	5.81464	5.90631		3		5.88796	6.13756		0.301933	0.144469
gene1088	NVIE_010290	NVIE_010290	NVIE_RS04995	5.8385	4.46244	4.97596	5.38228	5.15757	5.65038	5.37245	5.82939	5.9899	5.80986		3		5.7304	5.16335		-0.404757	0.0288278
gene1089	NVIE_010300	NVIE_010300	NVIE_RS05000	8.0172	7.75098	7.54204	8.04147	7.94574	8.46624	8.18342	8.07978	8.14095	8.15811		2		8.2057	7.85949		-0.278101	0.00581701
gene1090	NVIE_010310	NVIE_010310	NVIE_RS05005	7.70377	7.63277	7.80476	7.70428	7.39718	7.4554	7.29622	7.32488	7.23671	7.16744		1		7.29613	7.64855		0.518031	9.98221e-08
gene1091	NVIE_010320	NVIE_010320	NVIE_RS05010	7.60158	7.65029	7.66679	8.01742	7.5184	5.54389	5.44717	5.85323	6.13501	6.07276		8		5.81041	7.6909		1.67778	3.30932e-45
gene1092	NVIE_010340	NVIE_010340	NVIE_RS05015	8.82473	9.26423	9.14286	9.13096	8.85305	6.89412	7.06686	7.50366	7.76292	7.72607		2		7.39073	9.04316		1.65573	3.42775e-20
gene1093	NVIE_010350	NVIE_010350	NVIE_RS05020	7.74479	7.6177	7.61843	7.87365	7.4614	6.64324	6.51079	6.66063	6.88559	6.67732		1		6.67551	7.66319		1.04547	9.7361e-33
gene1094	NVIE_010360	NVIE_010360	NVIE_RS05025	6.34329	6.01676	6.18974	5.84182	5.887	4.29544	5.04191	4.74753	5.47698	4.79105		5		4.87058	6.05572		1.19426	7.78501e-16
gene1095	NVIE_010370	NVIE_010370	NVIE_RS05030	4.36754	4.24232	3.55231	4.22167	4.19139	1.86918	3.50134	3.44797	3.24432	2.82142		5		2.97685	4.11505		0.950434	0.00315498
gene1096	NVIE_010380	NVIE_010380	#N/A	2.56757	1.10131	2.4893	4.38105	3.94467	3.29802	2.73379	3.17637	3.02931	2.34337		7		2.91617	2.89678		0.36024	0.512786
gene1097	NVIE_010390	NVIE_010390	NVIE_RS14770	5.29602	4.82976	5.51732	5.06114	5.12469	3.32603	3.7618	4.46742	4.51676	4.54131		5		4.12267	5.16578		0.952837	0.00263199
gene1098	NVIE_1060	NVIE_1060	NVIE_RS05035	4.23826	4.47244	4.38239	4.15128	4.14588	2.23175	1.55649	3.52514	3.28496	3.12954		5		2.74558	4.27805		1.13403	5.13218e-06
gene1099	NVIE_010410	glmS2	NVIE_RS05040	6.26061	6.20072	6.36321	6.73691	6.18486	3.7461	3.67442	3.94263	4.16189	3.89099		5		3.88321	6.34926		2.38656	3.59088e-84
gene1100	NVIE_010420	NVIE_010420	#N/A	5.23558	4.47982	5.01982	5.10421	4.89022	1.18468	1.35741	3.06303	2.2379	2.55196		11		2.079	4.94593		2.11213	2.83721e-08
gene1101	NVIE_010430	NVIE_010430	NVIE_RS05045	4.30865	4.84239	4.96735	4.89974	5.10079	1.54725	3.04191	2.74753	2.60047	2.91453		11		2.57034	4.82378		1.84231	7.80818e-08
gene1102	NVIE_010440	NVIE_010440	NVIE_RS14540	4.52077	4.08846	4.33559	4.80701	4.51554	3.80377	3.5677	3.08776	3.34509	3.26181		5		3.41322	4.45347		0.967075	5.68443e-12
gene1103	NVIE_010450	NVIE_010450	NVIE_RS05060	6.73899	6.53135	6.64671	6.82055	6.59571	4.48223	4.53024	4.72953	4.91464	4.80912		8		4.69315	6.66666		0.722388	8.51909e-21
gene1104	NVIE_010460	NVIE_010460	NVIE_RS05065	5.88797	5.70763	5.72142	6.25631	5.71697	4.3672	4.08677	4.07249	4.24736	4.21092		5		4.19695	5.85806		1.70136	3.32893e-49
gene1105	NVIE_010470	NVIE_010470	NVIE_RS05070	6.12987	5.92204	6.1058	6.38284	5.8537	4.4009	4.3257	4.3959	4.65244	4.32761		5		4.42051	6.07885		1.69796	1.59862e-49
gene1106	NVIE_010480	NVIE_010480	NVIE_RS05075	5.87896	5.87837	6.07135	6.10748	5.91622	6.1557	6.30312	6.16584	5.90259	6.10375		3		6.1262	5.97048		-0.420214	0.000316469
gene1107	NVIE_1068	NVIE_1068	#N/A	4.31381	3.65491	3.55747	4.77937	3.98042	4.18177	2.89507	3.40804	3.58291	3.67458		7		3.54847	4.0572		-0.780049	0.00149855
gene1108	NVIE_010490	NVIE_010490	NVIE_RS05085	10.7761	10.5027	10.6069	10.657	10.492	11.4772	11.6161	11.8318	11.8835	11.9562		6		11.753	10.6069		-1.08082	5.38007e-22
gene1109	NVIE_r0010	NVIE_r0010	NVIE_RS05090	9.13732	9.00002	8.95522	8.95788	8.79457	9.24357	9.61129	9.91206	9.96861	10.1523		2		9.77756	8.969		-0.762257	4.97219e-06
gene1110	NVIE_010500	NVIE_010500	#N/A	15.9228	15.8206	15.9597	15.4414	15.9415	16.8976	17.0657	17.0771	16.8278	17.0486		12		16.9834	15.8172		-1.06708	1.6626e-14
gene1111	NVIE_r0020	NVIE_r0020	NVIE_RS05095	9.68617	9.76106	9.74796	9.68484	9.84859	10.1617	10.2721	10.5408	10.6947	10.4492		6		10.4237	9.74572		-0.605863	7.38165e-07
gene1112	NVIE_1071	NVIE_1071	#N/A	0	0	0	0	0	0	0	0	0	0		10		0	0		NA	NA
gene1113	NVIE_010510	NVIE_010510	NVIE_RS05100	6.27954	6.06941	6.09648	6.16097	6.13168	6.23579	6.13603	6.23758	6.1915	6.31914		3		6.22401	6.14761		-0.0439655	0.65716
gene1114	NVIE_010520	NVIE_010520	NVIE_RS05105	6.93938	7.06923	7.16277	7.11916	7.03318	7.00911	7.2643	7.47242	7.57478	7.28892		1		7.32191	7.06474		-0.18588	0.203315
gene1115	NVIE_010530	NVIE_010530	NVIE_RS05110	1.79227	2.32601	3.29897	3.70529	2.99945	3.2008	2.9585	3.66411	3.42394	3.738		7		3.39707	2.8244		-0.333745	0.431247
gene1116	NVIE_010540	NVIE_010540	NVIE_RS05115	5.22698	5.18956	5.25563	5.68241	5.09127	5.64931	5.92798	5.84684	5.60299	5.90226		3		5.78588	5.28917		-0.382216	0.00983599
gene1117	NVIE_010550	NVIE_010550	NVIE_RS05120	5.9076	5.87575	5.66428	6.07932	6.22726	5.91403	6.06077	6.39442	6.18226	6.08867		3		6.12803	5.95084		0.260318	0.125626
gene1118	NVIE_010560	NVIE_010560	NVIE_RS05125	8.27647	8.05057	8.14667	8.30769	8.39222	8.51507	8.15412	8.03424	8.07525	7.97427		2		8.15059	8.23472		0.164149	0.200206
gene1119	NVIE_010570	NVIE_010570	NVIE_RS05130	6.77248	6.95291	6.88242	6.83655	6.8627	6.3483	6.25589	6.61244	6.83487	6.70501		1		6.5513	6.86141		0.360279	0.0139089
gene1120	NVIE_010580	NVIE_010580	NVIE_RS05135	6.40818	6.7106	6.54466	6.46678	6.5329	5.28421	5.17316	4.87878	5.17393	5.20169		8		5.14235	6.53262		1.43718	2.56321e-20
gene1121	NVIE_010590	NVIE_010590	#N/A	1.91045	0	0	0	0	0	0	0	1.3722	2.68626		10		0.811692	0.382091		-0.563758	0.406244
gene1122	NVIE_010600	NVIE_010600	NVIE_RS05140	3.47793	3.07056	3.51514	3.35853	2.85503	2.54942	2.99779	2.63928	3.35471	3.62297		7		3.03283	3.25544		0.23794	0.370683
gene1123	NVIE_010610	NVIE_010610	#N/A	2.60504	2.13878	2.52678	3.19613	3.68669	3.01357	3.77126	3.30696	3.80375	3.79588		7		3.53828	2.83068		-0.307726	0.495232
gene1124	NVIE_010630	NVIE_010630	NVIE_RS05145	4.65657	4.29341	4.52386	5.01634	4.83678	6.01065	5.76835	5.45535	5.09135	5.03504		3		5.47215	4.66539		-0.769692	1.11623e-05
gene1125	NVIE_010640	NVIE_010640	#N/A	9.91461	10.8441	10.7341	11.0505	10.7937	7.16686	7.38769	8.67827	8.73831	8.62877		14		8.11998	10.6674		2.28582	1.32507e-10
gene1126	NVIE_010650	NVIE_010650	NVIE_RS05150	11.6611	11.7343	11.6975	11.938	11.851	7.93622	7.68384	9.2676	9.28911	9.22615		14		8.68059	11.7764		2.76381	5.65958e-18
gene1127	NVIE_010660	NVIE_010660	NVIE_RS05155	6.10507	5.34407	5.72241	5.90504	5.7135	6.76482	6.2608	6.22594	6.20312	6.07156		3		6.30525	5.75802		0.751099	1.2449e-06
gene1128	NVIE_010670	NVIE_010670	NVIE_RS05160	4.30019	3.99439	3.94181	4.61117	4.17479	5.64362	5.34857	4.74753	5.03202	4.57349		3		5.06905	4.20447		-0.797309	0.000944873
gene1129	NVIE_010680	NVIE_010680	NVIE_RS05165	3.1919	3.46261	3.37667	3.84573	3.39908	4.64773	4.74892	4.45454	4.57965	3.96771		7		4.47971	3.4552		-0.912146	6.52841e-06
gene1130	NVIE_010690	NVIE_010690	NVIE_RS05170	4.84577	3.98359	3.70862	4.79301	4.10953	5.63281	5.33777	5.34678	4.75112	5.40399		3		5.29449	4.2881		-0.874588	0.000116464
gene1131	NVIE_1087	NVIE_1087	#N/A	0	0	0	0	0	0	0	0	0	0		10		0	0		-0.246345	0.696543
gene1132	NVIE_RNA0906801D	NVIE_RNA0906801D	#N/A	3.46065	4.57935	3.96735	3.46678	0	5.1911	4.62687	4.55489	4.72975	5.23646		7		4.86781	3.09483		-0.962279	0.0419436
gene1133	NVIE_010700	crcB	NVIE_RS05175	5.60319	4.68627	5.21177	5.9522	5.51891	6.90209	6.67239	6.46326	6.79484	6.76291		1		6.7191	5.39447		-1.17553	3.41968e-12
gene1134	NVIE_010710	NVIE_010710	NVIE_RS05180	3.87569	2.89486	3.64542	4.26033	3.76094	5.3546	5.04191	4.23296	5.0155	4.97342		5		4.92368	3.68745		-1.05891	0.000137856
gene1135	NVIE_010720	NVIE_010720	NVIE_RS05185	5.60587	4.87975	4.9971	5.53047	5.11261	5.76399	5.44753	5.36224	5.50234	5.50324		3		5.51587	5.22516		-0.210926	0.156565
gene1136	NVIE_010730	NVIE_010730	NVIE_RS05190	5.81631	5.16948	4.97251	5.51633	5.66395	4.13737	3.95396	3.92262	4.31987	4.50465		5		4.1677	5.42772		1.18255	1.95598e-10
gene1137	NVIE_010740	NVIE_010740	NVIE_RS05195	5.03097	4.63182	4.20424	4.59897	4.60072	2.74761	2.92035	2.38496	3.18786	2.73638		5		2.79543	4.61334		1.4668	1.49142e-10
gene1138	NVIE_010750	NVIE_010750	NVIE_RS15300	5.70858	6.38671	5.7747	6.5753	6.62203	7.20903	6.8748	7.47545	6.92239	6.44591		1		6.98552	6.21346		-0.616182	0.00684779
gene1139	NVIE_010760	NVIE_010760	NVIE_RS05200	8.49213	8.23785	8.29774	8.4454	8.26512	9.00813	8.83403	8.82874	8.73278	8.79645		2		8.84003	8.34765		-0.376234	2.22734e-07
gene1140	NVIE_010770	NVIE_010770	NVIE_RS05205	7.03564	6.98879	6.93266	7.08659	6.9572	6.66756	6.41018	6.36394	6.25383	6.25938		8		6.39098	7.00018		0.462087	3.31813e-08
gene1141	NVIE_1096	NVIE_1096	NVIE_RS05210	8.63869	8.73396	8.8354	8.75795	8.69677	6.85644	6.31687	6.08627	5.94892	5.83823		8		6.20935	8.73255		2.50355	1.68828e-55
gene1142	NVIE_010780	NVIE_010780	NVIE_RS05215	7.12361	7.40943	7.49786	7.31922	7.62719	8.34311	8.28138	8.46025	8.27603	7.94918		1		8.26199	7.39546		-0.766191	6.22088e-08
gene1143	NVIE_010790	NVIE_010790	NVIE_RS05220	6.29172	6.26769	6.27486	6.64465	6.28822	6.85617	6.71574	6.96193	7.05008	6.83859		1		6.8845	6.35343		-0.440574	7.64938e-05
gene1144	NVIE_010800	NVIE_010800	NVIE_RS05225	5.6424	5.36879	5.24221	5.74806	5.30526	5.82853	5.34231	5.38496	5.64729	5.61085		3		5.56279	5.46134		-0.0596544	0.749732
gene1145	NVIE_010810	NVIE_010810	NVIE_RS05230	5.69659	5.63861	5.41602	5.85607	5.31205	3.82308	4.36927	4.1962	4.32376	3.94038		5		4.13054	5.58387		1.46847	1.20331e-22
gene1146	NVIE_010820	NVIE_010820	#N/A	6.14247	5.71929	5.60478	6.1703	5.91997	4.20705	4.2643	4.29185	5.20368	2.45885		5		4.08515	5.91136		1.58485	1.61552e-09
gene1147	NVIE_010830	NVIE_010830	NVIE_RS05235	5.52258	5.49242	5.49981	5.54278	5.56513	5.38796	5.92327	5.96992	6.25441	5.87389		3		5.88189	5.52454		-0.319947	0.0746447
gene1148	NVIE_010840	NVIE_010840	NVIE_RS14545	7.22338	6.9806	7.02712	6.87125	6.78977	7.07129	6.95514	7.32085	7.32202	7.3525		1		7.20436	6.97842		-0.156286	0.285927
gene1149	NVIE_010850	NVIE_010850	NVIE_RS05245	6.54184	6.47464	6.45868	6.65401	6.55847	5.65868	5.19465	5.20911	5.43564	5.31275		8		5.36217	6.53753		1.13987	5.11679e-35
gene1150	NVIE_010860	rpl40e-1	NVIE_RS05255	9.16801	9.3118	9.42678	9.51117	9.14356	9.60389	10.0135	10.0049	10.1147	9.8767		2		9.92273	9.31227		-0.535599	1.47308e-05
gene1151	NVIE_t0140	NVIE_t0140	NVIE_RS05260	0	2.15789	2.54589	0	0	0	0	3.91103	2.08589	2.39996		4		1.67938	0.940755		-0.226263	0.74782
gene1152	NVIE_010870	NVIE_010870	NVIE_RS05265	1.01376	0.962543	0.350538	0.0198916	1.22094	0.42229	0.0100631	1.52304	1.6979	-0.795391		10		0.57158	0.713536		-0.179678	0.696354
gene1153	NVIE_1107	NVIE_1107	#N/A	3.89877	2.84755	3.23555	1.31994	2.52099	2.72233	1.89507	0	3.77555	3.67458		4		2.41351	2.76456		-0.0279821	0.971458
gene1154	NVIE_010880	NVIE_010880	#N/A	5.43511	4.96886	4.67878	5.52871	4.89022	5.75053	6.44264	5.89192	6.02614	6.25532		3		6.07331	5.10034		-0.841422	0.000559581
gene1155	NVIE_010890	ahcY1	NVIE_RS05270	7.77756	7.73336	7.70398	7.95179	7.88897	8.24357	8.25299	8.22731	8.26948	8.07028		2		8.21273	7.81113		-0.326235	3.78041e-07
gene1156	NVIE_010900	NVIE_010900	NVIE_RS05275	6.63742	6.62267	6.41294	6.82693	6.48637	7.16676	6.81519	6.81136	6.62499	6.68924		1		6.82151	6.59726		-0.170233	0.170568
gene1157	NVIE_010910	NVIE_010910	NVIE_RS05280	4.46065	4.24815	3.85187	4.83243	4.09667	5.1911	5.06939	5.19684	4.89438	4.92834		3		5.05601	4.29795		2.45087	3.50188e-10
gene1158	NVIE_010920	NVIE_010920	NVIE_RS05285	6.67549	6.67176	6.72228	6.84268	6.60823	7.29009	7.23961	7.44536	7.34577	7.48775		1		7.36171	6.70409		-0.594148	2.10612e-10
gene1159	NVIE_010930	rpl39e	NVIE_RS05290	8.09467	8.03961	8.26918	8.321	8.23912	9.07789	9.2035	9.19329	8.88447	8.84727		2		9.04128	8.19272		-0.756283	1.25971e-10
gene1160	NVIE_010940	rpl31e	NVIE_RS05295	10.2076	10.0363	10.0405	10.5376	10.1966	11.4228	11.0124	10.9234	10.9519	10.7967		6		11.0215	10.2037		-0.749867	6.63869e-12
gene1161	NVIE_010950	NVIE_010950	#N/A	8.19084	7.64305	8.09663	8.47707	8.22114	9.1028	9.05221	8.94147	9.0873	8.78977		2		8.99471	8.12575		-0.714838	7.21057e-09
gene1162	NVIE_010960	NVIE_010960	NVIE_RS05300	7.37492	6.80175	7.14465	7.57369	7.3108	7.38208	7.44161	7.80864	7.75178	7.379		1		7.55262	7.24116		-0.683442	3.82019e-08
gene1163	NVIE_010970	ftsZ	NVIE_RS05305	8.69303	8.61924	8.53639	8.67238	8.60396	8.49655	8.38132	8.59008	8.72194	8.60181		2		8.55834	8.625		0.112739	0.200859
gene1164	NVIE_010980	NVIE_010980	NVIE_RS05310	7.64504	7.70096	7.50911	7.91952	7.77265	8.29202	7.99487	8.02933	7.97969	8.04062		2		8.06731	7.70946		-0.28719	0.00111376
gene1165	NVIE_010990	NVIE_010990	NVIE_RS05315	5.60904	5.32112	5.45278	5.32144	5.02773	5.38435	6.0509	5.62528	5.93138	5.62877		3		5.72414	5.34642		-0.337923	0.0904424
gene1166	NVIE_011000	NVIE_011000	NVIE_RS05320	3.55651	4.46876	5.11052	4.7953	4.08562	4.50109	4.86024	5.07605	4.90578	4.65425		3		4.79948	4.40334		-0.219338	0.443327
gene1167	NVIE_011010	NVIE_011010	NVIE_RS05325	4.09808	3.1464	3.21246	3.46678	3.66783	1.69925	2.45695	2.89953	1.75247	1.06653		7		1.97495	3.51831		1.20603	0.0133915
gene1168	NVIE_011020	NVIE_011020	NVIE_RS05330	2.95815	1.49189	1.87989	2.18667	1.16533	1.36668	1.53941	2.46742	1.41989	0.148995		10		1.38848	1.93639		0.509565	0.308881
gene1169	NVIE_011030	NVIE_011030	NVIE_RS05335	8.22848	8.14073	8.22441	8.10689	7.94943	8.18132	8.34302	8.60093	8.62253	8.61046		2		8.47166	8.12999		-0.309581	0.00645832
gene1170	NVIE_011040	fixC	NVIE_RS05340	6.75641	6.74025	6.64136	6.89643	6.76005	7.43236	6.52907	6.24046	6.12262	5.89515		8		6.44393	6.7589		0.22129	0.331148
gene1171	NVIE_011050	etfA	NVIE_RS05345	6.77742	6.78695	6.48192	6.94714	6.79711	7.39274	6.49194	6.24852	6.02193	5.74199		8		6.37942	6.75811		0.325986	0.204967
gene1172	NVIE_011060	etfB	NVIE_RS05350	7.46557	7.60699	7.285	7.90274	7.74191	8.22997	7.32694	7.24277	6.81112	6.59725		1		7.24161	7.60044		0.315199	0.228872
gene1173	NVIE_011070	NVIE_011070	NVIE_RS05355	7.98317	8.23025	8.08698	8.0432	7.83508	6.69445	6.79413	6.86716	7.04203	7.03779		2		6.88711	8.03573		1.20947	2.97617e-22
gene1174	NVIE_011080	NVIE_011080	NVIE_RS05360	8.78258	8.36363	8.51167	8.64558	8.48659	8.26911	8.28561	8.69655	8.80504	8.60181		2		8.53162	8.55801		0.245662	0.0425114
gene1175	NVIE_011090	NVIE_011090	NVIE_RS05365	8.48045	8.71969	8.57145	8.69781	8.5363	7.93029	8.26777	8.16733	8.40435	8.16355		2		8.18666	8.60114		0.344412	0.000988834
gene1176	NVIE_011100	NVIE_011100	NVIE_RS05370	6.78573	6.90076	6.82379	7.15504	6.66684	6.79746	7.05467	7.3566	7.28014	7.05949		1		7.10967	6.86643		-0.234675	0.0182834
gene1177	NVIE_1129	NVIE_1129	#N/A	9.48302	9.54129	9.58206	9.58052	9.11077	9.10758	8.86209	8.67827	8.82929	8.77562		2		8.85057	9.45953		0.587962	1.7422e-06
gene1178	NVIE_011110	asn1	NVIE_RS05375	9.15631	9.13733	8.91851	9.18961	9.03577	8.89231	8.65926	8.64312	8.57173	8.5315		2		8.65958	9.08751		0.492546	4.13244e-10
gene1179	NVIE_011120	NVIE_011120	#N/A	4.84174	4.83491	4.08541	4.43283	4.37085	5.05762	5.74493	5.9866	6.21038	4.4249		3		5.48489	4.51315		-0.927081	0.00825332
gene1180	NVIE_011130	uvrB	NVIE_RS05380	7.06238	7.22751	7.06147	7.24477	6.96215	7.36666	7.21279	7.26227	7.22895	7.01774		1		7.21768	7.11166		-0.034454	0.740076
gene1181	NVIE_011140	uvrA	NVIE_RS05385	7.57134	7.36485	7.38087	7.64576	7.4306	7.26904	7.23022	7.32122	7.356	7.14325		1		7.26395	7.47868		0.279043	2.17833e-07
gene1182	NVIE_011150	uvrC	NVIE_RS05390	6.41137	6.23151	6.24777	6.52319	6.29479	5.90046	5.92273	6.03569	6.28571	6.32645		8		6.09421	6.34173		0.366098	1.96578e-05
gene1183	NVIE_011160	NVIE_011160	NVIE_RS05395	7.79407	7.90385	7.76828	7.91568	7.97429	7.84859	7.64282	7.80988	7.87597	7.56988		2		7.74943	7.87123		0.135177	0.309096
gene1184	NVIE_011170	NVIE_011170	NVIE_RS05400	6.23886	5.74285	6.1606	6.21524	5.87572	5.91532	6.35516	6.58346	6.54533	6.56988		3		6.39383	6.04665		-0.29745	0.111392
gene1185	NVIE_011180	ald	NVIE_RS05405	6.44154	6.46528	6.57186	6.67555	6.35458	6.35821	6.08554	6.28533	6.24938	6.35776		8		6.26724	6.50176		0.304645	0.00172251
gene1186	NVIE_011190	NVIE_011190	NVIE_RS15305	6.91437	6.56359	5.98811	6.72785	6.59548	6.57923	5.84927	6.96206	6.56374	5.76818		8		6.3445	6.55788		0.351053	0.175377
gene1187	NVIE_011200	NVIE_011200	NVIE_RS05410	2.92815	2.04686	3.30932	2.84117	2.13533	1.33668	-0.490583	1.21504	2.71183	2.51132		4		1.45686	2.65217		0.149912	0.662417
gene1188	NVIE_011210	NVIE_011210	#N/A	0.875687	0.40943	0	0.881815	0.0828669	1.28421	0	1.74753	1.33743	0		10		0.873835	0.44996		-0.326655	0.236868
gene1189	NVIE_1139	NVIE_1139	#N/A	4.42001	4.63182	4.60478	5.35214	4.47518	3.50661	4.2643	4.55489	2.55982	3.45885		5		3.66889	4.69679		1.30691	0.024474
gene1190	NVIE_011220	NVIE_011220	NVIE_RS05420	4.31514	4.48778	4.23688	4.12272	4.07954	3.20909	2.97657	3.28009	3.53024	3.17112		5		3.23342	4.24841		1.01046	3.47308e-10
gene1191	NVIE_011230	NVIE_011230	NVIE_RS05425	2.59244	2.27819	1.66618	2.236	1.62969	2.73793	2.1737	2.29436	2.20619	2.78328		4		2.43909	2.0805		-0.240616	0.473388
gene1192	NVIE_011240	NVIE_011240	NVIE_RS05430	5.39925	4.73136	5.25686	6.03156	4.98976	5.89892	5.54441	5.20696	5.29163	5.04381		3		5.39715	5.28176		0.0236249	0.940284
gene1193	NVIE_011250	NVIE_011250	NVIE_RS05435	5.1749	4.93103	4.64917	5.08149	4.96704	4.76399	4.84927	4.72481	4.68395	4.68767		5		4.74194	4.96072		0.282284	0.186625
gene1194	NVIE_011260	NVIE_011260	NVIE_RS05440	1.62415	0	-0.0390768	0.630277	2.05372	-0.552288	1.94238	0.91103	2.30829	-0.185006		10		0.88488	0.853814		-0.192714	0.702428
gene1195	NVIE_011270	NVIE_011270	NVIE_RS05445	5.94608	6.25743	5.83305	6.03562	5.91069	5.69021	6.08922	5.69862	5.89815	6.23646		3		5.92253	5.99657		0.0940205	0.641794
gene1196	NVIE_011280	cofH1	NVIE_RS05455	8.92537	8.84396	8.79849	9.03421	8.96879	9.58136	9.4112	9.24288	9.25822	9.04638		2		9.30801	8.91416		-0.330412	0.000322573
gene1197	NVIE_011290	cofG	NVIE_RS05460	6.78258	6.50897	6.55803	7.00372	6.84061	7.08973	6.74631	6.67827	6.93841	6.58897		1		6.80834	6.73878		-0.000191258	0.99844
gene1198	NVIE_011300	NVIE_011300	NVIE_RS05465	9.94951	10.0394	9.88225	10.2632	10.0672	9.21099	8.85457	8.93721	8.88741	8.72476		2		8.92299	10.0403		1.1593	8.07628e-42
gene1199	NVIE_011310	NVIE_011310	NVIE_RS05470	8.40805	8.1974	8.40411	8.76256	8.43974	7.26615	7.67056	7.62327	8.07667	7.95722		2		7.71878	8.44237		0.759565	4.7519e-07
gene1200	NVIE_011320	NVIE_011320	NVIE_RS05475	6.65705	6.3729	6.37031	6.71471	6.61581	7.60434	7.34447	7.27943	7.33065	7.19375		1		7.35053	6.54616		-0.718883	1.52201e-17
gene1201	NVIE_011330	NVIE_011330	NVIE_RS05480	9.34818	9.03221	9.02913	9.40106	9.02186	8.86692	8.84152	8.95503	8.91335	8.86581		2		8.88853	9.16649		0.34708	5.09726e-06
gene1202	NVIE_011340	cbtA	NVIE_RS05485	9.85985	9.711	9.74785	9.79872	9.60986	8.31375	8.18297	8.25351	8.06814	8.22682		2		8.20904	9.74546		1.59045	3.1918e-95
gene1203	NVIE_011350	NVIE_011350	NVIE_RS05490	11.1477	11.1446	11.1462	11.1242	11.0328	9.5951	9.91798	10.1354	10.1437	10.1921		6		9.99686	11.1191		1.16082	1.14448e-19
gene1204	NVIE_011360	NVIE_011360	NVIE_RS05495	8.07363	8.05668	8.073	8.10041	8.13687	8.08321	7.78734	7.25626	7.22725	7.03774		2		7.47836	8.08812		0.62159	0.000412185
gene1205	NVIE_011370	NVIE_011370	NVIE_RS05500	7.68885	7.38671	7.25791	7.70364	7.16484	8.09737	8.29595	7.98439	8.07933	7.83108		1		8.05763	7.44039		-0.358945	0.0167517
gene1206	NVIE_011380	NVIE_011380	NVIE_RS05505	9.01317	9.11618	9.06896	9.02041	8.98076	7.55168	7.95725	7.95395	8.04719	8.00594		2		7.9032	9.0399		0.896487	1.61853e-19
gene1207	NVIE_011390	NVIE_011390	NVIE_RS05510	8.55587	8.43789	8.4402	8.44673	8.39325	8.39717	8.19267	7.63384	7.63664	7.25586		2		7.82324	8.45479		0.625877	0.000553699
gene1208	NVIE_011400	NVIE_011400	NVIE_RS05515	5.53761	5.39328	5.32185	5.74252	5.39388	4.91297	5.08571	4.88862	4.99936	5.02391		5		4.98211	5.47783		0.522122	0.00185034
gene1209	NVIE_011410	NVIE_011410	NVIE_RS05520	4.18394	4.16129	4.3198	4.50041	4.13958	2.53357	3.9287	3.52741	3.70227	3.22278		5		3.38295	4.261		0.721615	0.00235958
gene1210	NVIE_011420	NVIE_011420	NVIE_RS05525	7.76655	7.66088	7.65222	7.81941	7.8171	7.05117	6.43423	6.49494	6.74643	6.38573		1		6.6225	7.74323		1.1804	1.91799e-24
gene1211	NVIE_011430	NVIE_011430	NVIE_RS05530	4.42473	3.98649	3.92197	4.16782	4.20741	5.34074	5.52339	5.523	5.47144	5.0827		3		5.38825	4.14168		-0.448743	0.000207417
gene1212	NVIE_011440	NVIE_011440	NVIE_RS05535	8.18664	8.38049	8.31876	8.2718	8.0817	9.38767	9.21339	8.92081	8.96538	8.86835		2		9.07112	8.24788		-0.753765	8.91256e-10
gene1213	NVIE_011450	NVIE_011450	NVIE_RS15310	1.54008	2.07383	1.46182	2.13117	2.33223	2.94861	4.58078	3.41193	3.80918	3.31589		7		3.61328	1.90783		-0.923519	0.0571998
gene1214	NVIE_011460	NVIE_011460	#N/A	3.97032	4.37854	4.62903	4.39149	4.3999	4.96381	4.87351	5.25721	5.01703	4.74613		3		4.97154	4.35385		-0.5464	0.0777232
gene1215	NVIE_1166	NVIE_1166	NVIE_RS14775	6.95115	6.45936	6.68385	6.96988	7.20808	7.73624	7.78698	7.83977	7.68853	7.98153		1		7.80661	6.85446		-0.847461	7.46651e-09
gene1216	NVIE_011480	NVIE_011480	NVIE_RS05545	6.25583	6.70135	6.75436	6.53919	6.54615	5.93146	6.08373	6.40154	6.15686	6.41578		8		6.19787	6.55937		0.402639	0.0281136
gene1217	NVIE_1168	NVIE_1168	#N/A	0	0	1.43485	0	0.720297	0.921643	1.09438	2.38496	2.55982	2.28892		10		1.84995	0.43103		-0.422171	0.308125
gene1218	NVIE_011490	NVIE_011490	NVIE_RS05550	4.52776	3.18704	3.15999	3.71832	3.59744	3.1773	3.97152	3.94018	4.33743	3.4291		7		3.77111	3.63811		-0.0747786	0.830422
gene1219	NVIE_t0150	NVIE_t0150	NVIE_RS05555	8.40551	8.13517	8.27381	7.71774	7.83133	8.60253	8.69726	8.15896	8.57775	8.52924		2		8.51315	8.07271		-0.354874	0.0635519
gene1220	NVIE_011500	NVIE_011500	NVIE_RS05560	9.14077	9.10482	9.10783	9.13577	9.089	9.60368	9.56071	9.61378	9.5819	9.47515		2		9.56705	9.11564		-0.386155	3.93633e-09
gene1221	NVIE_t0160	NVIE_t0160	#N/A	2.95815	3.49189	3.87989	3.54924	3.16533	4.95164	4.53941	5.33249	4.22725	3.31892		7		4.47394	3.4089		-0.98109	0.0288147
gene1222	NVIE_011510	NVIE_011510	#N/A	4.92561	5.45936	5.56356	5.33384	4.32544	4.22722	5.02145	4.79746	5.16497	4.89407		3		4.82103	5.12156		0.308394	0.293542
gene1223	NVIE_011520	NVIE_011520	NVIE_RS05565	8.40442	8.72837	8.53297	8.80442	8.55632	7.49913	7.58862	7.63038	7.59225	7.52583		2		7.56724	8.6053		1.10329	1.86377e-26
gene1224	NVIE_011530	NVIE_011530	NVIE_RS05570	3.38886	4.11525	4.0882	3.97995	3.95861	3.15996	3.16277	3.67574	4.29118	3.81674		7		3.62128	3.90617		0.420873	0.012782
gene1225	NVIE_011540	NVIE_011540	NVIE_RS15315	2.38536	0	0	1.97645	0	0	0.966624	2.67224	0.847107	1.16117		10		1.12943	0.872363		-0.613133	0.349704
gene1226	NVIE_011550	NVIE_011550	NVIE_RS05575	2.06637	2.86315	3.25114	2.9985	3.34394	1.15297	2.13306	2.61629	2.52812	2.32761		7		2.15161	2.90462		0.569318	0.109232
gene1227	NVIE_011560	amoC3	NVIE_RS05580	4.29838	3.89101	4.27901	3.929	4.34686	2.58137	3.10203	2.80765	3.17516	3.57669		5		3.04858	4.14885		0.451139	0.0012254
gene1228	NVIE_011570	gds2	NVIE_RS05585	8.22478	7.94471	8.09396	8.37684	8.14918	8.33633	8.12849	8.33916	8.21804	8.24675		2		8.25375	8.15789		-0.0680157	0.398767
gene1229	NVIE_011580	nuoN	NVIE_RS05590	7.19461	6.98434	6.84909	7.24376	7.00966	8.47979	8.1597	8.35322	8.38728	8.22135		1		8.32027	7.05629		-1.18695	1.84322e-64
gene1230	NVIE_011590	nuoL	NVIE_RS05595	7.61158	7.16827	7.27918	7.57238	7.45937	8.81012	8.49446	8.53057	8.5935	8.36154		2		8.55804	7.41816		-1.06584	2.77174e-38
gene1231	NVIE_011600	nuoM	NVIE_RS05600	7.68304	7.30425	7.30974	7.81508	7.56438	8.58538	8.26338	8.38312	8.36849	8.21374		1		8.36282	7.5353		-0.747881	1.47567e-19
gene1232	NVIE_011610	nuoK	NVIE_RS05605	7.91357	7.91832	7.87138	8.2954	7.99688	8.99273	8.70281	8.74842	8.59117	8.48363		2		8.70375	7.99911		-0.62614	3.8224e-09
gene1233	NVIE_011620	nuoJ	NVIE_RS05610	8.43885	7.75142	8.02393	8.27825	8.07654	9.31676	8.8979	8.86855	8.93496	8.85704		2		8.97504	8.1138		-0.783276	6.37787e-12
gene1234	NVIE_011630	nuoI	NVIE_RS05615	7.86158	7.72638	7.69478	7.9266	7.89238	8.87591	8.66032	8.57632	8.60579	8.49931		2		8.64353	7.82035		-0.748152	4.14427e-19
gene1235	NVIE_011640	nuoH	NVIE_RS05620	7.91977	7.26056	7.35434	7.86478	7.9315	8.49653	8.22092	8.27362	8.3673	8.32974		2		8.33762	7.66619		-0.579885	1.69323e-06
gene1236	NVIE_011650	nuoD	NVIE_RS05625	8.55751	8.03052	8.13465	8.52735	8.53094	9.05762	8.92019	8.97062	8.95852	8.77518		2		8.93643	8.35619		-0.499731	1.01004e-07
gene1237	NVIE_1185	nuoC	NVIE_RS05630	8.16109	7.73586	7.97858	8.3232	8.06229	8.49306	8.38621	8.60396	8.51485	8.32921		2		8.46546	8.0522		-0.344705	7.12968e-05
gene1238	NVIE_011660	nuoB	NVIE_RS05635	9.83489	9.6603	9.68049	9.9624	9.6002	10.0426	10.0457	10.0045	10.045	9.91941		2		10.0114	9.74766		-0.195839	0.000928971
gene1239	NVIE_011670	nuoA	NVIE_RS05640	7.07536	6.50219	6.93121	7.25141	7.16168	7.64232	7.66305	7.74964	7.87441	7.51955		1		7.68979	6.98437		-0.604524	3.57942e-07
gene1240	NVIE_011680	NVIE_011680	NVIE_RS05645	7.18353	7.10302	7.09069	7.16036	6.83623	5.44728	5.29809	5.52029	5.69515	5.76566		8		5.54529	7.07477		1.55462	1.18667e-35
gene1241	NVIE_011690	NVIE_011690	NVIE_RS05650	6.76596	6.33818	6.45094	6.59826	6.20995	4.77239	5.08263	5.13617	4.67361	4.98767		8		4.93049	6.47266		1.57271	7.71e-30
gene1242	NVIE_1190	NVIE_1190	#N/A	1.68304	3.80175	1.60478	3.8591	1.89022	4.09157	4.72374	4.87681	5.31471	4.2662		7		4.65461	2.56778		-1.28597	0.002213
gene1243	NVIE_011700	NVIE_011700	NVIE_RS05655	6.44755	6.05898	5.96038	6.42579	6.16623	6.69037	6.44232	6.43535	6.47987	6.51175		1		6.51193	6.21179		-0.226795	0.028977
gene1244	NVIE_011710	NVIE_011710	NVIE_RS05660	7.02434	6.88997	6.73962	7.13971	6.9499	7.58602	7.20967	7.13985	7.13991	6.91117		1		7.19732	6.94871		-0.18807	0.112106
gene1245	NVIE_011720	NVIE_011720	NVIE_RS05665	7.43449	7.49789	7.25333	7.69766	7.3989	8.28808	7.99491	7.80053	7.82267	7.77582		1		7.9364	7.45645		-0.413842	0.000137732
gene1246	NVIE_011730	NVIE_011730	NVIE_RS05670	7.53857	7.60818	7.45762	7.69482	7.58568	5.92548	5.90012	5.39784	5.32117	5.0758		8		5.52408	7.57697		1.86666	1.16159e-46
gene1247	NVIE_011740	NVIE_011740	NVIE_RS05675	4.97733	5.2583	5.1361	5.51595	5.02101	5.93605	6.35115	6.27703	5.95365	5.94578		3		6.09273	5.18174		-0.493144	0.00674226
gene1248	NVIE_011750	NVIE_011750	NVIE_RS05680	5.28646	5.25949	5.39164	4.94911	4.82045	4.78962	3.89197	4.30541	4.566	4.60589		5		4.43178	5.14143		0.686736	0.000375333
gene1249	NVIE_011760	NVIE_011760	NVIE_RS05685	5.99034	6.05619	6.02196	6.34105	6.0842	6.36739	6.37747	6.44368	6.4259	6.18637		8		6.36016	6.09875		-0.186177	0.0641682
gene1250	NVIE_011770	NVIE_011770	NVIE_RS05690	7.61528	7.81085	7.52982	7.61421	7.59767	7.75213	7.64352	7.53188	7.56552	7.27141		1		7.55289	7.63356		0.145394	0.154513
gene1251	NVIE_011780	NVIE_011780	NVIE_RS05695	8.24238	8.36625	8.00578	8.57147	8.48783	8.27833	8.22308	8.19304	8.17619	7.95476		2		8.16508	8.33474		0.246239	0.0076778
gene1252	NVIE_t0170	NVIE_t0170	NVIE_RS05700	2.39354	0	2.31527	2.39966	1.60072	0	0	3.68042	4.17721	3.16934		4		2.20539	1.74184		-0.455474	0.466638
gene1253	NVIE_011800	rpoN	NVIE_RS05705	7.79711	7.4287	7.61388	8.24182	7.6792	8.29161	8.66961	8.60866	8.65479	8.54739		2		8.55441	7.75214		-0.692032	2.19044e-07
gene1254	NVIE_011810	eno	NVIE_RS05710	8.73182	8.68778	8.58567	8.8516	8.65885	9.26207	9.1199	9.07935	8.95829	9.04381		2		9.09268	8.70314		-0.322583	5.99962e-06
gene1255	NVIE_011820	rps2p	NVIE_RS05715	10.2474	10.2164	10.1396	10.2562	10.222	10.8491	10.8167	10.8105	10.7837	10.7084		6		10.7937	10.2163		-0.50544	4.08601e-18
gene1256	NVIE_011830	NVIE_011830	NVIE_RS05720	5.53865	4.82447	5.63873	5.52567	5.40479	5.88908	5.87199	5.16257	5.0004	4.65149		3		5.3151	5.38646		-0.556771	9.62671e-05
gene1257	NVIE_011840	NVIE_011840	NVIE_RS05725	6.19304	6.23943	6.22581	6.45417	6.23749	6.90413	6.28695	6.26233	6.30861	5.92986		8		6.33838	6.26999		-0.112078	0.51534
gene1258	NVIE_011860	NVIE_011860	NVIE_RS05730	7.72472	7.6635	7.72064	7.96305	7.77303	7.96015	7.78049	7.92957	7.9698	7.8268		2		7.89336	7.76899		-0.0531608	0.501837
gene1259	NVIE_011870	mvk	NVIE_RS05735	8.49288	8.48335	8.32051	8.70161	8.45439	8.54586	8.1919	8.32068	8.3533	8.41024		2		8.3644	8.49055		0.198405	0.0176797
gene1260	NVIE_011880	NVIE_011880	NVIE_RS05740	5.71689	5.77146	5.43699	5.67843	5.8065	5.21066	5.18058	5.13556	4.977	5.26192		5		5.15315	5.68206		0.203142	0.0697349
gene1261	NVIE_011890	NVIE_011890	NVIE_RS05745	9.01189	9.30751	9.35452	9.41657	8.9363	8.83718	8.65926	8.89245	8.65745	8.3546		2		8.68019	9.20536		0.58683	6.64942e-06
gene1262	NVIE_011900	NVIE_011900	NVIE_RS05750	8.43858	8.52581	8.66973	8.90414	8.50553	8.07468	8.04556	8.27717	8.015	7.65003		2		8.01249	8.60876		0.652768	3.02208e-08
gene1263	NVIE_011910	panB	NVIE_RS05755	8.48169	8.26348	8.42079	8.99276	8.61499	7.8924	7.75514	8.04573	7.96295	7.89181		2		7.90961	8.55474		0.719299	2.2081e-11
gene1264	NVIE_011920	coaBC	NVIE_RS05760	8.00497	7.1862	7.08153	8.34708	8.2272	7.47086	7.39215	7.65711	7.8035	7.4888		1		7.56248	7.7694		0.342207	0.113443
gene1265	NVIE_1212	NVIE_1212	NVIE_RS05765	6.52049	6.44592	6.20542	6.68621	6.66339	6.68439	6.19775	6.20911	6.16825	6.361		8		6.3241	6.50429		0.128665	0.343187
gene1266	NVIE_011930	pepQ	NVIE_RS05770	5.99532	6.24063	6.18974	6.28611	6.09186	6.27743	6.37978	6.57873	6.42772	6.4346		8		6.41965	6.16073		-0.19281	0.103528
gene1267	NVIE_011940	cdc48-3	NVIE_RS05775	6.56948	6.88368	6.57575	6.84948	6.50176	5.59576	5.39079	5.293	5.25539	5.51521		8		5.41003	6.67603		1.32756	1.54158e-30
gene1268	NVIE_011950	NVIE_011950	NVIE_RS05780	5.71546	5.68217	5.58829	5.93364	5.70225	5.97199	5.86557	5.36224	5.71326	5.16934		3		5.61648	5.72436		0.0428181	0.8234
gene1269	NVIE_1216	NVIE_1216	#N/A	2.268	0	0	2.8591	0	1.67653	0	0	3.31471	0		10		0.998249	1.02542		NA	NA
gene1270	NVIE_011960	NVIE_011960	NVIE_RS05785	8.99778	8.87088	8.78724	8.99018	8.93393	9.7239	9.52628	9.42661	9.43309	9.25265		2		9.4725	8.916		-0.493062	1.28709e-09
gene1271	NVIE_011970	NVIE_011970	#N/A	6.62646	5.42324	6.36377	6.19818	6.18978	6.63906	6.08743	6.47894	6.0882	5.92834		3		6.24439	6.16029		-0.0216229	0.944513
gene1272	NVIE_011980	NVIE_011980	NVIE_RS05790	5.43343	4.23021	5.25563	5.20509	4.64061	5.93506	5.75166	5.72031	5.54287	5.82591		3		5.75516	4.95299		-0.678742	0.000847297
gene1273	NVIE_011990	NVIE_011990	NVIE_RS05795	1.01062	1.12932	2.39179	1.60171	0.217796	0.419143	2.17684	1.10485	1.47236	1.95635		10		1.42591	1.27025		-0.324088	0.383369
gene1274	NVIE_1220	NVIE_1220	#N/A	4.28818	4.23696	4.74043	4.98237	4.4129	4.84871	4.28448	4.65307	4.90193	3.89407		5		4.51645	4.53217		-0.203713	0.598637
gene1275	NVIE_012000	NVIE_012000	#N/A	3.71781	3.02916	3.63954	4.61702	3.43956	4.77841	3.49171	4.7823	4.95716	3.68626		5		4.33917	3.68862		-0.57862	0.122199
gene1276	NVIE_012010	NVIE_012010	NVIE_RS05805	8.15126	8.03363	7.98841	8.36516	8.08618	6.7475	6.50904	6.40826	6.37409	6.22581		1		6.45294	8.12493		1.71136	2.39729e-81
gene1277	NVIE_012020	NVIE_012020	NVIE_RS05810	8.6313	8.3081	8.32725	8.77006	8.396	7.01929	6.83609	6.78475	7.02521	6.71366		2		6.8758	8.48654		1.65628	4.55232e-85
gene1278	NVIE_012030	NVIE_012030	NVIE_RS05815	2.42251	2.76361	3.66618	3.67657	3.43705	3.6384	3.00378	3.40984	3.34369	3.00568		7		3.28028	3.19319		0.280329	0.428559
gene1279	NVIE_012040	NVIE_012040	NVIE_RS05820	5.48665	5.25305	5.59425	5.74827	5.45936	5.31471	5.17224	5.39411	5.59225	5.41626		5		5.37791	5.50832		0.220768	0.109232
gene1280	NVIE_012060	NVIE_012060	NVIE_RS05825	3.68304	3.38671	3.51167	3.9371	3.59066	3.67653	3.90816	4.13985	4.00277	4.21374		7		3.98821	3.62184		-0.256715	0.308125
gene1281	NVIE_012070	NVIE_012070	NVIE_RS05830	-0.644885	-0.111142	-0.723147	-0.638756	0	-1.23636	-0.0636224	-0.358003	-0.18314	0		10		-0.368225	-0.423586		-0.507219	0.164556
gene1282	NVIE_012080	NVIE_012080	NVIE_RS05840	9.74966	9.74035	9.66613	9.69411	9.65291	10.5162	10.3886	10.3826	10.4768	10.3046		6		10.4138	9.70063		-0.642712	1.7314e-21
gene1283	NVIE_012090	sufA	NVIE_RS05845	11.7037	11.6925	11.5738	11.4836	11.5117	11.0344	11.1463	11.1082	11.3173	11.1174		6		11.1447	11.5931		0.517528	2.16837e-07
gene1284	NVIE_012100	NVIE_012100	NVIE_RS05850	6.56457	5.6031	5.66917	6.44871	6.16221	5.63401	5.6643	5.56086	5.66235	5.48847		8		5.602	6.08955		0.586239	0.000274964
gene1285	NVIE_012110	NVIE_012110	NVIE_RS05855	4.00814	4.04884	4.14138	4.1926	3.92159	3.33866	3.86503	3.63205	3.92239	4.05958		5		3.76354	4.06251		0.328289	0.165625
gene1286	NVIE_012120	NVIE_012120	NVIE_RS05860	5.53955	5.43796	5.49852	5.82357	5.65927	5.44558	5.16721	5.2129	5.06584	4.83933		5		5.14617	5.59177		0.358256	0.000407151
gene1287	NVIE_012130	NVIE_012130	NVIE_RS05865	5.21554	5.31632	4.84182	5.23496	4.83775	4.93527	4.68577	4.81362	4.78038	4.69589		5		4.78218	5.08928		0.370232	0.0252493
gene1288	NVIE_012140	NVIE_012140	#N/A	1.29072	1.82447	1.21246	2.29685	0.497904	0.699251	1.87199	0	0	0		10		0.514248	1.42448		1.23007	0.0375352
gene1289	NVIE_012150	NVIE_012150	NVIE_RS05875	6.1305	6.04276	5.97824	6.33826	5.50761	4.12399	4.38984	4.85034	5.1283	5.58438		5		4.81537	5.99947		1.12093	2.80714e-06
gene1290	NVIE_012160	glnA	NVIE_RS05880	6.97914	7.35336	7.18683	7.19338	6.95978	5.50369	6.10452	6.93831	7.53544	7.90019		1		6.79643	7.1345		0.135613	0.783709
gene1291	NVIE_012170	NVIE_012170	NVIE_RS05885	5.43688	6.21678	5.90963	5.6461	5.34708	4.32603	4.44986	4.82106	4.79429	4.78642		5		4.63553	5.7113		1.09273	4.12366e-07
gene1292	NVIE_012180	NVIE_012180	NVIE_RS05890	4.56757	3.56074	3.94873	3.48058	2.35971	2.29802	3.31875	2.85445	2.61427	1.92834		7		2.60277	3.58347		1.07927	0.00399238
gene1293	NVIE_012190	NVIE_012190	NVIE_RS05900	11.484	11.2816	11.2004	11.2889	11.2432	7.26149	7.02088	7.07779	7.20429	7.10695		14		7.13428	11.2996		4.15341	0
gene1294	NVIE_012200	NVIE_012200	NVIE_RS05905	8.76277	8.7316	8.72366	8.62433	8.35035	7.12682	7.29106	7.38303	7.56872	7.68921		2		7.41177	8.63854		1.36694	2.75098e-24
gene1295	NVIE_RNA1033692D	NVIE_RNA1033692D	#N/A	6.19585	5.93605	6.22451	6.63083	6.16203	5.90394	6.46899	6.68919	5.86405	5.73065		3		6.13137	6.22985		0.131642	0.680573
gene1296	NVIE_012210	NVIE_012210	NVIE_RS05910	7.69685	7.56891	7.63905	8.07354	7.74053	8.41072	8.08547	8.13985	8.19422	7.81098		2		8.12825	7.74378		-0.312697	0.00663834
gene1297	NVIE_012220	NVIE_012220	NVIE_RS05915	6.78569	6.20637	6.00154	6.73262	6.46999	7.10448	6.68452	6.5755	6.55332	6.37608		1		6.65878	6.43924		-0.125566	0.425825
gene1298	NVIE_012230	gdhA	NVIE_RS05920	9.308	9.45578	9.30017	9.45628	9.25717	9.34475	9.29925	9.42496	9.41095	9.39444		2		9.37487	9.35548		0.0509573	0.581146
gene1299	NVIE_012240	tatA1	NVIE_RS05925	6.74291	6.9191	6.79895	7.03535	6.62596	6.57525	6.65312	6.77027	6.8915	6.50102		1		6.67823	6.82446		0.208253	0.132576
gene1300	NVIE_012250	NVIE_012250	NVIE_RS05930	5.3079	5.99102	5.57756	5.90771	5.77811	5.23884	5.31725	5.84684	5.7827	5.8415		3		5.60543	5.71246		0.168392	0.403471
gene1301	NVIE_012260	hjc	NVIE_RS05935	5.4132	5.60181	5.50827	5.99402	5.44083	6.54326	6.12638	6.25402	6.14054	5.67882		3		6.1486	5.59163		-0.483337	0.00329339
gene1302	NVIE_012270	NVIE_012270	NVIE_RS05940	4.96684	4.94115	4.78166	4.78032	4.92125	6.04374	5.2326	5.329	5.45412	5.10521		3		5.43293	4.87824		-0.607399	0.00217809
gene1303	NVIE_012280	NVIE_012280	NVIE_RS05945	4.21097	3.69741	3.50044	3.93533	3.55142	5.56012	5.17789	4.60975	4.78461	4.98678		5		5.02383	3.77912		-1.14645	1.77267e-08
gene1304	NVIE_012290	tfb3	NVIE_RS05950	14.1991	14.2177	14.0833	14.2664	14.0934	10.6973	11.1783	11.4852	11.5841	11.7428		15		11.3375	14.172		2.79607	2.20122e-61
gene1305	NVIE_012300	NVIE_012300	NVIE_RS05955	6.59663	6.0658	6.24656	6.64347	6.63115	6.48432	5.92357	6.15301	5.93681	5.91967		8		6.08348	6.43672		0.409983	0.00221175
gene1306	NVIE_012310	NVIE_012310	NVIE_RS05960	7.68554	7.4848	7.36354	7.69166	7.56939	8.66777	8.44583	8.33996	8.06064	7.91055		1		8.28495	7.55899		-0.667167	3.18919e-07
gene1307	NVIE_012320	NVIE_012320	NVIE_RS05965	5.58886	4.99707	5.26803	5.26876	5.58363	6.02292	6.17868	5.90969	6.00702	5.75371		3		5.9744	5.34127		-0.553512	0.000118273
gene1308	NVIE_012330	NVIE_012330	NVIE_RS05970	5.78738	6.18026	5.80641	5.9966	6.21215	6.8571	6.84927	6.96088	6.72975	6.86484		1		6.85237	5.99656		-0.627519	8.51761e-06
gene1309	NVIE_012340	NVIE_012340	NVIE_RS05975	6.94757	6.44345	6.56225	6.65126	6.67604	7.02574	6.58023	6.47489	6.67484	6.55719		1		6.66258	6.65611		0.0174642	0.910672
gene1310	NVIE_012350	garR	NVIE_RS05980	7.31425	7.32101	7.09757	7.24086	7.39796	8.28171	8.073	7.72324	7.52565	7.26553		1		7.77383	7.27433		-0.453317	0.00900466
gene1311	NVIE_012360	NVIE_012360	NVIE_RS05985	8.03871	7.85844	7.80018	7.89713	7.89709	6.97402	6.96559	7.05284	7.02276	6.71083		2		6.94521	7.89831		0.959016	2.22841e-27
gene1312	NVIE_012370	NVIE_012370	NVIE_RS05990	6.18798	5.84579	5.72699	6.35935	6.30857	5.09488	4.93449	4.84364	4.91159	4.83187		5		4.92329	6.08574		1.06274	1.02471e-22
gene1313	NVIE_1258	NVIE_1258	NVIE_RS05995	6.47545	6.43065	5.92968	6.69103	6.27615	5.50288	4.83432	4.68289	4.88472	4.61382		8		4.90373	6.36059		1.45276	4.88763e-18
gene1314	NVIE_012380	NVIE_012380	NVIE_RS06000	4.42402	4.48383	4.28686	4.77498	4.58726	3.94358	3.53135	3.38897	3.32937	3.46286		5		3.53123	4.51139		0.872646	4.37195e-08
gene1315	NVIE_012390	NVIE_012390	NVIE_RS06005	6.11046	6.36698	6.22106	6.36186	6.19669	5.3478	5.77978	5.6038	5.58226	5.37026		8		5.53678	6.25141		0.722224	4.24467e-09
gene1316	NVIE_012410	nudF	NVIE_RS06010	5.91437	5.44811	4.98811	5.85011	5.29401	6.1005	6.05751	5.63336	6.01354	5.52025		3		5.86503	5.49894		-0.26839	0.144469
gene1317	NVIE_012420	NVIE_012420	NVIE_RS06015	5.36988	5.10716	4.89108	5.37601	5.39065	5.592	5.33302	5.51926	5.64522	5.85619		3		5.58914	5.22696		-0.267331	0.163849
gene1318	NVIE_012430	sufB	NVIE_RS06020	10.439	10.3184	10.1514	10.3854	10.1013	8.9256	9.04336	9.35028	9.24401	9.35458		2		9.18356	10.2791		1.14332	3.72379e-24
gene1319	NVIE_012440	sufD	NVIE_RS06025	9.42434	9.23211	9.04667	9.43932	9.12851	8.41987	8.27	8.61816	8.67231	8.61859		2		8.51979	9.25419		0.792454	6.14882e-16
gene1320	NVIE_012450	NVIE_012450	NVIE_RS06030	8.44976	7.98937	7.9347	8.37723	8.12544	8.05607	7.99525	7.85528	8.02471	8.1091		2		8.00808	8.1753		0.242507	0.0216037
gene1321	NVIE_012460	sufS	NVIE_RS06035	9.08622	8.86949	8.89338	9.20896	8.92449	8.8074	8.69957	8.90429	9.00372	9.0158		2		8.88616	8.99651		0.175973	0.0449011
gene1322	NVIE_012470	nifU	NVIE_RS06040	9.73019	9.55027	9.62046	9.81557	9.58327	9.44887	9.25355	9.29286	9.4387	9.23929		2		9.33465	9.65995		0.389765	3.17858e-11
gene1323	NVIE_012480	NVIE_012480	NVIE_RS06045	9.22987	8.80488	8.75364	9.05435	8.79209	8.6287	8.5622	8.61629	8.46922	8.54262		2		8.56381	8.92697		0.426394	2.3647e-06
gene1324	NVIE_012490	NVIE_012490	NVIE_RS06050	6.76137	6.41329	6.27975	6.61452	6.54764	6.65155	6.58499	6.47206	6.60703	6.50155		1		6.56344	6.52331		-0.0633916	0.58741
gene1325	NVIE_012500	NVIE_012500	NVIE_RS06055	8.17315	7.49612	7.55813	7.99262	8.02921	8.2171	7.87526	7.88205	8.07767	7.80935		2		7.97229	7.84985		-0.00111491	0.994713
gene1326	NVIE_012510	NVIE_012510	NVIE_RS06060	9.88968	9.81507	9.75725	9.94592	9.8851	9.83351	9.51145	9.52483	9.5213	9.42974		2		9.56416	9.8586		0.355999	1.99794e-06
gene1327	NVIE_012520	NVIE_012520	NVIE_RS06065	5.57659	5.53024	5.78073	5.79953	5.49318	6.00448	5.25218	5.53666	5.5568	5.27223		3		5.52447	5.63605		0.137547	0.416768
gene1328	NVIE_012530	NVIE_012530	NVIE_RS06070	5.55376	6.40943	6.62524	5.93493	6.43336	6.5622	6.70488	6.77138	6.31929	6.08445		1		6.48844	6.19134		-0.235581	0.296426
gene1329	NVIE_012540	NVIE_012540	NVIE_RS06075	5.826	5.63182	5.26774	5.612	5.71465	6.44912	6.27925	6.11288	5.96922	5.80462		3		6.12302	5.61044		-0.472441	0.002472
gene1330	NVIE_012550	NVIE_012550	NVIE_RS06080	6.57447	6.11318	6.01674	6.52481	6.50261	6.86648	6.69692	6.68707	6.83359	6.63797		1		6.74441	6.34636		-0.313088	0.00142278
gene1331	NVIE_012560	NVIE_012560	NVIE_RS06085	9.291	9.44537	9.35644	9.48968	9.50174	9.77587	9.25886	9.09174	8.99496	8.86189		2		9.19666	9.41685		0.256707	0.115128
gene1332	NVIE_012570	sat	NVIE_RS06090	8.24467	8.03785	8.06701	8.41636	8.29242	8.33909	8.06558	7.97089	8.03304	7.8763		2		8.05698	8.21166		0.222695	0.0144342
gene1333	NVIE_012580	NVIE_012580	NVIE_RS06095	6.03814	6.0943	5.57083	5.73864	6.01855	6.33773	6.67093	6.28513	6.39095	6.31799		1		6.40054	5.89209		-0.495596	0.000304785
gene1334	NVIE_012590	NVIE_012590	NVIE_RS06100	4.63242	4.94377	5.10435	4.89728	4.87773	4.59114	3.99129	4.39734	4.30917	4.60087		5		4.37796	4.89111		0.531342	0.00111973
gene1335	NVIE_012600	NVIE_012600	NVIE_RS06105	4.72368	4.62666	4.81535	4.89974	5.12726	5.16196	4.80745	4.55489	5.30091	5.08445		3		4.98193	4.83854		-0.0906287	0.697624
gene1336	NVIE_012610	NVIE_012610	#N/A	2.6163	2.33447	2.77905	2.80685	2.40844	2.15036	2.43857	1.83607	1.61861	1.63312		4		1.93535	2.58902		0.466295	0.0283868
gene1337	NVIE_012620	NVIE_012620	NVIE_RS06115	2.31381	4.30698	4.0429	3.12729	3.32834	3.72233	4.065	3.92262	3.77555	3.67458		7		3.83202	3.42387		-0.109779	0.816379
gene1338	NVIE_012630	NVIE_012630	NVIE_RS06120	5.87337	6.5313	6.38547	6.11801	6.52368	6.2656	6.43833	6.02437	6.11677	5.95481		8		6.15998	6.28637		0.212796	0.268563
gene1339	NVIE_012640	NVIE_012640	#N/A	0.698149	0	0	2.02621	-0.0946713	2.91403	1.27941	-0.0149697	2.15989	0.473957		10		1.36246	0.525937		-0.504113	0.0683456
gene1340	NVIE_012650	NVIE_012650	NVIE_RS06125	3.67638	3.62516	3.82051	3.83451	3.66783	3.43854	3.61128	3.43719	3.13812	3.53019		7		3.43106	3.72488		0.316878	0.202965
gene1341	NVIE_012660	NVIE_012660	NVIE_RS06130	4.03279	3.50513	2.53949	3.84627	3.65501	3.24867	2.93598	3.37856	3.86377	3.3111		7		3.34761	3.51574		0.159194	0.525953
gene1342	NVIE_012670	NVIE_012670	NVIE_RS06135	4.9826	4.21678	4.15227	4.31066	4.54733	3.85056	4.0233	3.91334	3.69228	4.21784		5		3.93946	4.44193		0.499785	0.0358266
gene1343	NVIE_012680	NVIE_012680	NVIE_RS06140	3.69815	3.47982	3.42724	3.83356	3.42889	3.56611	3.60134	3.23296	3.06678	2.79588		7		3.25261	3.57353		0.351517	0.194691
gene1344	NVIE_1289	NVIE_1289	NVIE_RS06145	2.05077	3.16948	3.35102	3.54233	2.52099	3.04426	2.76954	3.18565	1.99795	2.08962		7		2.6174	2.92692		0.301404	0.398609
gene1345	NVIE_012690	NVIE_012690	NVIE_RS06150	3.39354	2.92728	3.60478	3.55167	3.23815	3.80206	3.9748	4.09545	4.27032	3.90631		7		4.00979	3.34308		-0.547247	0.0559832
gene1346	NVIE_012700	NVIE_012700	#N/A	3.82506	4.3588	4.33176	4.53163	3.93913	2.81855	3.99129	4.01883	4.37427	3.77079		5		3.79475	4.19728		0.406823	0.237854
gene1347	NVIE_012710	merA	NVIE_RS06160	5.17751	4.76188	4.79969	5.06279	4.61076	4.80105	4.52128	4.4384	4.63926	4.53828		5		4.58765	4.88253		0.347684	0.00811992
gene1348	NVIE_012720	NVIE_012720	NVIE_RS06165	1.7655	1.58875	2.68724	2.40906	1.70965	2.39642	2.2643	1.78935	2.05732	0.956349		4		1.89275	2.03204		0.18484	0.508589
gene1349	NVIE_012730	NVIE_012730	NVIE_RS06170	2.93172	4.6671	3.70146	3.61592	3.51741	3.47775	4.09795	4.42024	5.02573	4.63353		7		4.33104	3.68672		-0.417605	0.206115
gene1350	NVIE_012740	NVIE_012740	NVIE_RS06175	8.51897	8.58834	8.47662	8.74402	8.68308	8.24213	9.09111	8.73758	9.47606	9.14479		2		8.93833	8.60221		-0.318529	0.124423
gene1351	NVIE_012750	NVIE_012750	NVIE_RS06180	6.40028	6.28282	6.22644	6.64718	6.26065	6.09326	6.1224	6.11141	6.78932	6.52004		8		6.32729	6.36347		0.0788654	0.64706
gene1352	NVIE_1297	NVIE_1297	NVIE_RS06185	9.57242	9.2825	9.39111	9.67413	9.45877	9.45155	9.18111	9.19076	9.30013	9.10767		2		9.24624	9.47578		0.293299	1.90805e-05
gene1353	NVIE_012760	NVIE_012760	NVIE_RS06190	7.36556	7.23888	7.08511	7.067	7.19783	7.86024	7.47135	7.07716	7.04334	7.079		1		7.30622	7.19087		-0.0776698	0.648757
gene1354	NVIE_012770	NVIE_012770	NVIE_RS06195	6.68119	6.6779	6.51093	7.14421	6.7694	7.92309	7.5517	7.47678	7.41384	7.30746		1		7.53457	6.75673		-0.703271	9.97106e-09
gene1355	NVIE_012780	NVIE_012780	NVIE_RS06200	6.07245	5.86145	5.87288	6.47311	5.94015	6.76519	6.41377	6.69054	6.67803	6.60831		1		6.63117	6.04401		-0.487127	0.000252033
gene1356	NVIE_012790	NVIE_012790	NVIE_RS06205	8.00497	7.95375	7.788	7.9497	7.76469	7.79201	7.66803	7.73369	7.9607	7.73187		2		7.77726	7.89222		0.172683	0.150903
gene1357	NVIE_012800	NVIE_012800	NVIE_RS06210	6.54385	6.25723	6.26036	6.56583	6.35447	6.75631	6.65317	6.82274	6.91938	6.72068		1		6.77445	6.39635		-0.315883	0.000484341
gene1358	NVIE_012810	NVIE_012810	NVIE_RS06215	5.49205	5.19351	5.41378	5.30835	5.15326	4.97753	5.16888	5.24731	5.2234	4.88538		5		5.1005	5.31219		-0.0198304	0.910523
gene1359	NVIE_RNA1086407D	NVIE_RNA1086407D	NVIE_RS06220	14.5627	15.3591	15.5532	14.0702	15.5918	13.7098	14.2979	14.548	14.1656	13.9563		12		14.1355	15.0274		1.00559	0.0020674
gene1360	NVIE_1304	NVIE_1304	#N/A	4.73749	3.68627	3.07426	3.89562	3.35971	4.67653	4.14883	4.6618	2.61427	3.6653		7		3.95335	3.75067		-0.393012	0.378145
gene1361	NVIE_012820	NVIE_012820	NVIE_RS06225	4.58351	4.71589	5.10388	4.76413	4.87086	5.2203	5.44488	5.37046	5.32536	5.45885		3		5.36397	4.80765		-0.510848	0.00104895
gene1362	NVIE_012830	NVIE_012830	NVIE_RS06230	4.84058	4.7258	4.36377	4.82162	4.83364	5.27377	5.34522	5.26948	5.6538	5.43084		3		5.39462	4.71708		-0.575036	0.00123388
gene1363	NVIE_012840	NVIE_012840	NVIE_RS06235	5.54038	5.38045	5.20836	5.45029	5.43722	6.37553	6.18981	6.33249	6.41716	6.39908		3		6.34281	5.40334		-0.856657	3.42077e-16
gene1364	NVIE_012850	NVIE_012850	#N/A	3.36111	2.75735	3.52386	3.71517	3.10886	3.55814	3.06791	3.99592	3.88699	3.13692		7		3.52917	3.29327		-0.162365	0.62196
gene1365	NVIE_012860	NVIE_012860	NVIE_RS06245	2.8863	2.76399	3.01448	2.54954	2.29993	3.20909	3.25897	3.58126	3.34804	3.54663		7		3.3888	2.70285		-0.554059	0.0023928
gene1366	NVIE_012870	NVIE_012870	NVIE_RS06250	3.08668	2.81306	2.52299	3.07204	2.80843	3.06636	3.34601	3.47309	3.09156	3.12552		7		3.22051	2.86064		-0.322241	0.0794817
gene1367	NVIE_012890	NVIE_012890	NVIE_RS06260	3.78854	3.42919	4.0973	3.79466	3.20217	3.40351	3.75682	3.37498	3.1348	2.67126		7		3.26827	3.66237		0.352354	0.266877
gene1368	NVIE_012900	copA2	NVIE_RS06265	5.14919	5.10231	4.90534	5.40963	5.12088	5.17136	4.83923	4.76147	4.50268	4.65848		3		4.78664	5.13747		0.37561	0.0017282
gene1369	NVIE_012910	NVIE_012910	NVIE_RS06270	5.15253	4.51635	5.07426	4.94293	4.71334	5.14602	5.08743	5.47894	3.90378	4.92834		3		4.9089	4.87988		-0.118735	0.716777
gene1370	NVIE_012920	NVIE_012920	NVIE_RS06275	5.00497	5.12368	4.41213	5.33303	4.97768	4.4135	5.43423	4.87681	5.14479	3.78078		3		4.73002	4.9703		0.0894297	0.796285
gene1371	NVIE_012931	NVIE_012931	#N/A	6.62267	6.15641	6.3034	6.51332	5.93676	6.0312	6.67342	6.37904	7.02783	6.15747		8		6.45379	6.30651		-0.188578	0.568364
gene1372	NVIE_012930	NVIE_012930	#N/A	5.67416	4.66247	5.26728	5.61191	5.0091	4.64973	4.45474	4.66559	4.62895	4.33894		5		4.54759	5.24498		-0.400551	0.0215934
gene1373	NVIE_012940	NVIE_012940	NVIE_RS06280	7.30156	6.62502	6.57736	7.32745	7.30801	8.97932	8.51455	8.23614	8.36147	8.04211		1		8.42672	7.02788		-1.29689	1.35946e-13
gene1374	NVIE_1318	NVIE_1318	#N/A	5.59815	5.99439	5.06046	6.31477	5.43336	2.54725	3.30495	3.74753	2.60047	2.91453		11		3.02294	5.68023		2.38521	5.76065e-09
gene1375	NVIE_012950	NVIE_012950	NVIE_RS06285	6.9008	6.75228	6.73638	7.3141	6.58441	3.90124	3.69546	3.40108	4.57594	3.56808		8		3.82836	6.85759		2.93485	5.28257e-37
gene1376	NVIE_012960	NVIE_012960	NVIE_RS06290	8.73388	8.91915	8.56019	9.04519	8.52249	5.86079	6.00378	5.98862	6.14479	5.83253		8		5.9661	8.75618		2.83609	3.68247e-141
gene1377	NVIE_012970	NVIE_012970	NVIE_RS06295	8.82851	8.73982	8.35021	8.88513	8.3845	5.39642	5.53941	5.41496	5.53537	5.31892		8		5.44102	8.63763		3.24013	7.65419e-117
gene1378	NVIE_012980	NVIE_012980	NVIE_RS06300	9.59934	9.7183	9.39035	9.82696	9.46136	6.66865	6.45891	6.5351	6.82482	6.59027		8		6.61555	9.59926		3.03328	5.38498e-228
gene1379	NVIE_013000	NVIE_013000	NVIE_RS06305	10.4615	10.664	10.3842	10.5786	10.1473	6.78789	7.39206	7.70288	7.72082	7.57433		14		7.43559	10.4471		2.98825	1.20708e-71
gene1380	NVIE_013010	NVIE_013010	NVIE_RS06310	8.05578	7.95034	7.5171	8.18284	8.00936	9.10343	8.78668	8.49939	8.34168	7.99537		2		8.54531	7.94309		-0.546527	0.00284576
gene1381	NVIE_013020	NVIE_013020	NVIE_RS06315	7.26368	6.81892	6.86132	7.27845	7.12765	7.78468	7.39038	7.44264	7.37395	7.26744		1		7.45182	7.07		-0.3092	0.00606466
gene1382	NVIE_013030	NVIE_013030	#N/A	0	0	0	0	0	0	0	0	0	0		10		0	0		-0.289509	0.439755
gene1383	NVIE_013040	NVIE_013040	NVIE_RS06320	9.09808	8.93357	8.68278	8.92012	9.06311	9.068	8.78088	8.33916	8.3899	8.20381		2		8.55635	8.93953		0.362234	0.0037269
gene1384	NVIE_013050	NVIE_013050	NVIE_RS06325	9.92554	9.1509	9.25412	9.50874	9.66155	9.6578	9.43614	9.25709	9.25828	9.12452		2		9.34677	9.50017		0.225665	0.132935
gene1385	NVIE_013060	NVIE_013060	NVIE_RS06330	7.08909	6.7766	6.88946	7.30038	7.18256	7.76564	7.41436	7.33119	7.3587	7.18047		1		7.41007	7.04762		-0.294029	0.0102163
gene1386	NVIE_013070	NVIE_013070	NVIE_RS06335	10.0057	9.92903	9.91475	9.93193	9.96486	11.0668	10.8545	10.5869	10.523	10.5582		6		10.7179	9.94925		-0.705245	4.77847e-10
gene1387	NVIE_013080	NVIE_013080	NVIE_RS06340	8.92323	8.80752	8.80775	8.95003	8.78938	9.30955	9.20475	9.17164	9.10915	8.94607		2		9.14823	8.85558		-0.231554	0.00184749
gene1388	NVIE_013090	NVIE_013090	NVIE_RS06345	3.99499	3.7093	3.5948	4.48654	4.33967	4.30398	3.75682	4.83441	4.94216	4.61879		5		4.49123	4.02506		-0.363067	0.182886
gene1389	NVIE_013100	NVIE_013100	NVIE_RS06350	3.46065	3.84239	4.38239	4.00283	4.25279	2.86918	4.57796	4.47	4.45845	4.37396		5		4.14991	3.98821		-0.13792	0.658595
gene1390	NVIE_013110	NVIE_013110	NVIE_RS06355	3.268	4.09125	3.18974	3.56364	3.62719	2.82853	3.00127	3.55489	3.80775	2.87389		5		3.21327	3.54797		-0.115521	0.697624
gene1391	NVIE_013120	NVIE_013120	NVIE_RS06360	8.90699	8.95027	9.11162	9.14583	9.11974	9.68843	9.37509	9.09871	9.15884	8.93322		2		9.25086	9.04689		-0.148596	0.314091
gene1392	NVIE_013130	NVIE_013130	NVIE_RS06365	6.50768	6.42671	6.5012	6.38291	6.82807	7.04296	6.72215	6.47447	6.78934	6.53914		1		6.71361	6.52931		-0.181192	0.254027
gene1393	NVIE_013140	rtcA	NVIE_RS06370	5.89976	5.97343	5.98573	5.83243	5.9099	6.40714	6.56547	6.48172	6.53484	6.17264		1		6.43236	5.92025		-0.467477	4.20567e-05
gene1394	NVIE_013150	NVIE_013150	NVIE_RS06375	4.63242	4.78507	4.67754	4.84242	4.5558	4.36287	4.45072	4.01883	3.98725	3.8488		5		4.13369	4.69865		0.536472	0.000603808
gene1395	NVIE_013160	NVIE_013160	#N/A	8.19585	8.30218	8.57366	8.46348	8.55226	8.13916	8.58975	8.95222	8.92679	8.76308		2		8.6742	8.41748		-0.201682	0.290874
gene1396	NVIE_013170	NVIE_013170	NVIE_RS06380	6.43949	5.36317	5.96267	6.5065	6.03661	5.79739	6.06966	6.42297	6.43557	6.33459		3		6.21203	6.06169		-0.0554507	0.819391
gene1397	NVIE_013180	NVIE_013180	#N/A	3.97522	2.772	2.57503	3.46678	2.86047	2.06182	3.55649	3.2621	2.7	2.4291		7		2.8019	3.1299		0.221098	0.696821
gene1398	NVIE_013190	NVIE_013190	NVIE_RS15340	0	0	0	1.39149	0	0	0.966624	0	0	2.16117		10		0.625559	0.278298		-0.288296	0.667151
gene1399	NVIE_013200	NVIE_013200	NVIE_RS06385	7.09243	7.26663	6.94463	7.2928	7.25217	7.77456	7.54971	7.47772	7.32966	7.13833		1		7.454	7.16973		-0.218925	0.0920623
gene1400	NVIE_013210	NVIE_013210	NVIE_RS06390	8.251	8.10096	8.16702	8.3748	8.29536	7.81608	7.87163	7.79329	7.82251	7.57519		2		7.77574	8.23783		0.509869	1.86418e-09
gene1401	NVIE_013220	NVIE_013220	NVIE_RS06395	5.89877	5.2051	5.36483	5.60534	5.67074	4.62923	4.89507	5.18565	5.77555	5.8445		3		5.266	5.54896		0.267246	0.302244
gene1402	NVIE_013230	gatD	NVIE_RS06400	7.38673	7.10598	7.32339	7.42255	7.46045	8.12019	7.86546	7.79025	7.74433	7.63635		1		7.83132	7.33982		-0.421568	1.33327e-05
gene1403	NVIE_013240	gatE	NVIE_RS06405	7.39317	7.33482	7.31083	7.57867	7.33324	7.81484	7.54304	7.44079	7.44123	7.35729		1		7.51944	7.39015		-0.0672141	0.499581
gene1404	NVIE_013250	NVIE_013250	NVIE_RS06410	6.35943	6.08265	5.7702	6.19088	5.82118	6.4108	6.1078	6.09882	5.68872	6.53116		3		6.16746	6.04487		-0.155603	0.43841
gene1405	NVIE_013260	NVIE_013260	NVIE_RS15345	3.57871	2.79052	2.50044	3.96335	3.63388	3.75277	4.83804	4.12862	4.5765	4.12005		5		4.2832	3.29338		-0.819534	0.00254971
gene1406	NVIE_1349	NVIE_1349	#N/A	4.56757	3.77938	4.62681	5.20596	4.70074	2.65416	3.63425	0.532518	3.29234	3.02144		5		2.62694	4.57609		1.20902	0.000343724
gene1407	NVIE_013270	NVIE_013270	NVIE_RS06415	5.96635	6.00456	5.63175	5.92125	5.95672	5.19654	4.97933	5.52741	4.70227	4.63782		5		5.00867	5.89613		0.609112	0.000340622
gene1408	NVIE_013280	NVIE_013280	NVIE_RS06420	6.48302	6.00562	6.1768	6.5057	6.18353	5.36103	4.97265	5.37689	5.47698	4.79105		8		5.19572	6.27093		1.08902	1.05553e-15
gene1409	NVIE_1351	NVIE_1351	#N/A	4.36111	4.30989	4.69789	4.36724	4.68377	4.18468	4.16477	5.648	4.93834	5.01139		3		4.78943	4.48398		-0.328334	0.413989
gene1410	NVIE_013290	NVIE_013290	NVIE_RS06425	7.21457	6.95112	6.99334	7.27413	7.34846	8.39302	8.28949	8.18292	8.11581	7.85117		1		8.16648	7.15633		-0.931452	9.62409e-18
gene1411	NVIE_013300	NVIE_013300	NVIE_RS06430	7.03006	7.15868	7.01029	7.00094	6.76469	7.14742	7.02387	7.12003	7.01926	6.99228		1		7.06057	6.99293		-0.0178142	0.899566
gene1412	NVIE_013310	NVIE_013310	NVIE_RS06435	5.72111	5.94135	5.94663	5.79333	6.24117	7.03653	6.77811	6.64462	6.44964	6.30427		1		6.64263	5.92872		-0.588658	2.20426e-05
gene1413	NVIE_013320	NVIE_013320	NVIE_RS06440	5.25093	5.52164	5.23978	5.34856	5.37868	5.98139	5.93972	6.07031	5.89779	5.89181		3		5.9562	5.34792		-0.537287	5.41944e-06
gene1414	NVIE_013330	NVIE_013330	NVIE_RS06445	4.21011	4.45572	4.02875	4.31245	3.9687	4.76065	4.57724	4.95189	4.58205	4.52025		5		4.67842	4.19515		0.316137	0.005884
gene1415	NVIE_013340	NVIE_013340	NVIE_RS06450	7.63884	7.72513	7.71547	7.3877	7.56557	7.25318	7.11023	6.97303	6.91616	6.56087		1		6.96269	7.60654		0.587815	0.000185421
gene1416	NVIE_013350	NVIE_013350	NVIE_RS06455	8.34958	8.17361	8.00356	8.38016	8.17353	8.74411	8.36452	8.29321	8.2795	8.25057		2		8.38638	8.21609		-0.104903	0.344458
gene1417	NVIE_013360	NVIE_013360	NVIE_RS06460	5.4315	5.15789	5.76828	5.85267	6.15326	5.87398	5.4278	5.71838	5.96036	5.67297		3		5.7307	5.67272		0.0526473	0.835786
gene1418	NVIE_013370	NVIE_013370	NVIE_RS06465	6.04277	5.96646	5.86142	6.1864	6.30366	6.87502	6.61405	6.73846	6.47943	6.23113		1		6.58762	6.07214		-0.448129	0.00050672
gene1419	NVIE_013380	NVIE_013380	NVIE_RS06470	7.2269	7.19638	7.11702	7.26397	7.28138	8.0017	7.72226	7.80962	7.71037	7.65687		1		7.78016	7.21713		-0.496344	3.472e-10
gene1420	NVIE_013390	NVIE_013390	NVIE_RS06475	5.22131	4.75505	4.93952	4.97951	4.39002	4.90547	4.72457	5.191	5.31777	5.3639		3		5.10054	4.85708		-0.219684	0.304769
gene1421	NVIE_013400	mcm	NVIE_RS06480	7.65036	7.63273	7.49658	7.87293	7.66991	7.61803	7.48744	7.54966	7.54897	7.51908		1		7.54464	7.6645		0.184974	0.00271169
gene1422	NVIE_013410	NVIE_013410	NVIE_RS06485	8.56555	8.74	8.52291	8.7561	8.66733	8.96915	8.92578	9.00918	8.97045	9.02352		2		8.97962	8.65038		-0.25494	0.00299299
gene1423	NVIE_013420	rfcS	NVIE_RS06490	7.17546	7.0662	7.00803	7.14472	7.02559	7.69982	7.68679	7.60933	7.68202	7.70363		1		7.67632	7.084		-0.516618	2.66185e-13
gene1424	NVIE_013430	NVIE_013430	NVIE_RS06495	8.76583	9.07859	8.96272	8.79424	8.54859	9.05138	9.1901	8.98667	9.13783	9.0158		2		9.07636	8.82999		-0.16463	0.322804
gene1425	NVIE_013440	NVIE_013440	NVIE_RS06500	4.53586	4.03718	4.09502	4.49307	4.15807	4.56105	4.66966	4.87004	4.94869	4.34337		5		4.67856	4.26384		0.137441	0.411964
gene1426	NVIE_013450	NVIE_013450	NVIE_RS06505	7.87834	7.74823	7.58954	8.09813	7.71821	7.13633	6.83709	6.68244	6.72164	6.56403		1		6.78831	7.80649		1.04918	5.07113e-24
gene1427	NVIE_013460	NVIE_013460	NVIE_RS06510	7.4517	7.1811	7.24188	7.39607	7.25934	7.42517	7.65453	7.40451	7.55271	7.53159		1		7.5137	7.30602		-0.146267	0.0816272
gene1428	NVIE_013470	NVIE_013470	NVIE_RS06515	10.553	10.2728	10.3112	10.5636	10.4662	11.0386	10.9996	10.8761	10.8704	10.6762		6		10.8922	10.4334		-0.391853	5.55549e-08
gene1429	NVIE_1371	rps12p	NVIE_RS06520	10.2973	9.99671	10.07	10.2296	10.0369	10.7882	10.663	10.5475	10.5836	10.5308		6		10.6226	10.1261		-0.429398	1.01802e-10
gene1430	NVIE_013480	NVIE_013480	NVIE_RS06525	10.1689	10.0209	9.93256	10.1647	10.0729	10.9125	10.8011	10.8723	10.8544	10.6363		6		10.8153	10.072		-0.676177	5.70875e-32
gene1431	NVIE_013490	rpl30e	NVIE_RS06530	10.8682	10.7714	10.7096	10.7903	10.8154	11.2407	11.4541	11.4346	11.4752	11.1924		6		11.3594	10.791		-0.499539	3.08956e-09
gene1432	NVIE_013500	rpoA	NVIE_RS06535	9.82693	9.77811	9.59822	9.94217	9.69617	9.79465	9.79369	9.95016	9.95762	9.85506		2		9.87023	9.76832		-0.0336737	0.674896
gene1433	NVIE_013510	rpoB	NVIE_RS06540	9.77425	9.65118	9.53172	9.79931	9.67621	9.48692	9.51914	9.67388	9.67388	9.5668		2		9.58412	9.68654		0.16769	0.0152284
gene1434	NVIE_013520	rpoH	NVIE_RS06545	8.59341	8.66511	8.46575	8.927	8.34807	9.29301	9.28801	9.20221	9.25256	9.24242		2		9.25564	8.59987		-0.572871	3.18191e-09
gene1435	NVIE_013530	NVIE_013530	NVIE_RS06550	13.5596	13.433	13.4469	13.6503	13.4876	13.5095	13.6863	13.8768	13.9271	14.1222		9		13.8244	13.5155		-0.25868	0.0452344
gene1436	NVIE_t0180	NVIE_t0180	NVIE_RS06555	0	0	0	2.75756	0	2.57499	1.74773	0	3.95014	0		10		1.65457	0.551511		-0.258694	0.529781
gene1437	NVIE_013540	NVIE_013540	NVIE_RS06560	3.05501	2.71428	2.32467	3.18667	3.05069	1.32603	1.49877	2.5829	2.37925	2.69332		7		2.09605	2.86626		0.473041	0.146956
gene1438	NVIE_013550	NVIE_013550	NVIE_RS06565	5.11891	5.53135	5.17392	5.3803	4.79816	5.34143	5.43248	5.39411	5.64883	5.33284		3		5.42994	5.20053		-0.136828	0.443103
gene1439	NVIE_013560	NVIE_013560	NVIE_RS06570	8.19726	8.3251	8.17298	8.39181	8.18184	8.21636	7.9746	7.84309	7.87028	7.80064		2		7.94099	8.2538		0.361718	0.000114337
gene1440	NVIE_013570	NVIE_013570	NVIE_RS06575	5.4904	5.23915	5.60478	5.59606	5.61814	5.92446	5.75616	5.71139	5.7447	5.91828		3		5.811	5.50971		-0.204258	0.126467
gene1441	NVIE_013580	NVIE_013580	NVIE_RS06580	5.56472	5.09846	5.03395	5.30782	5.49773	6.227	6.24429	6.3671	6.24091	5.83649		3		6.18316	5.30054		-0.805327	1.14749e-09
gene1442	NVIE_1383	NVIE_1383	NVIE_RS14790	7.47262	7.15359	7.24368	7.54288	7.5423	8.77286	8.52734	8.30416	8.04341	8.09112		1		8.34778	7.39101		-0.830744	3.0069e-08
gene1443	NVIE_013590	NVIE_013590	NVIE_RS06590	5.93958	5.73093	5.5475	5.95652	5.79192	6.24702	6.12377	6.09004	6.03255	5.9175		3		6.08218	5.79329		-0.278082	0.00773807
gene1444	NVIE_013600	NVIE_013600	NVIE_RS06595	7.14406	7.22027	7.06199	7.19331	7.06596	7.06067	6.82105	7.11044	7.16903	7.0473		1		7.0417	7.13712		0.157437	0.106608
gene1445	NVIE_013610	NVIE_013610	NVIE_RS06600	3.73195	4.64421	4.60478	4.76193	4.52409	5.44304	5.02103	4.57137	4.8414	4.77079		3		4.92953	4.45339		-0.333345	0.128373
gene1446	NVIE_013620	queC1	NVIE_RS06605	4.42976	4.20451	4.62903	4.45758	4.3999	4.92317	4.9439	5.25721	5.18696	5.16117		3		5.09448	4.42415		-0.599775	0.000301945
gene1447	NVIE_013630	NVIE_013630	NVIE_RS06610	8.88892	9.11561	8.92037	9.03815	8.90238	8.83298	9.01471	9.0762	9.22988	8.90041		2		9.01084	8.97308		0.0307717	0.812171
gene1448	NVIE_013640	NVIE_013640	NVIE_RS06615	8.86563	8.79601	8.86351	9.11916	8.97229	9.53845	9.34907	9.17006	9.32106	9.16632		2		9.30899	8.92332		-0.304976	0.000260658
gene1449	NVIE_013650	NVIE_013650	NVIE_RS06620	6.04561	6.03879	5.70432	5.9371	5.89022	4.53214	5.15739	4.89049	5.26817	5.04381		5		4.9784	5.92321		0.214267	0.156767
gene1450	NVIE_013660	NVIE_013660	NVIE_RS06625	6.93359	7.06031	7.13117	7.23535	7.05375	6.9636	6.8833	6.90035	7.00422	6.86477		1		6.92325	7.08283		0.229058	0.0067811
gene1451	NVIE_013670	rfcL	NVIE_RS06630	6.76032	6.64898	6.60132	6.78836	6.73072	6.80522	6.66547	6.45855	6.38433	6.25532		8		6.51378	6.70594		0.250042	0.0209155
gene1452	NVIE_013680	NVIE_013680	NVIE_RS06635	6.54138	6.46417	6.11519	6.43132	6.58506	6.48833	6.35968	6.09416	6.07024	6.1728		8		6.23704	6.42742		0.230638	0.127313
gene1453	NVIE_013690	NVIE_013690	NVIE_RS06640	8.37565	8.34549	8.17955	8.69044	8.48026	8.70171	8.6768	8.93262	9.12303	8.73327		2		8.83349	8.41427		-0.351063	0.00258738
gene1454	NVIE_013700	accB	NVIE_RS06645	9.39464	9.22847	9.24942	9.55543	9.20189	9.5944	9.28326	9.2875	9.28547	9.09608		2		9.30934	9.32597		0.0807984	0.38324
gene1455	NVIE_013710	accC	NVIE_RS06650	9.2737	9.08846	9.13749	9.54853	9.26615	9.10769	8.99942	9.20261	9.20875	9.03164		2		9.11002	9.26287		0.219142	0.00192614
gene1456	NVIE_013720	accA	NVIE_RS06655	9.0669	8.61512	8.54668	9.28778	8.91064	8.97464	9.01638	8.9919	9.00015	9.11982		2		9.02058	8.88542		-0.0483455	0.715536
gene1457	NVIE_013730	NVIE_013730	NVIE_RS06660	7.58211	7.41065	7.38725	7.54504	7.62579	7.86918	7.48709	7.36463	7.44426	7.42788		1		7.51861	7.51017		-0.016494	0.889445
gene1458	NVIE_013740	NVIE_013740	NVIE_RS06665	3.9785	3.07928	3.7892	4.16048	4.15871	3.84159	4.1268	3.55489	3.89481	3.52298		7		3.78821	3.83323		0.109905	0.651298
gene1459	NVIE_013750	NVIE_013750	NVIE_RS06670	9.67901	9.9806	9.80396	9.8456	9.66025	9.25746	9.5228	9.51401	9.39314	9.61528		2		9.46054	9.79388		0.397148	0.00144678
gene1460	NVIE_013760	iscS	NVIE_RS06675	6.83832	6.75359	6.69481	7.09186	6.81737	6.69103	6.6293	6.85034	6.82831	6.83231		1		6.76626	6.83919		0.136549	0.140975
gene1461	NVIE_1402	NVIE_1402	NVIE_RS06680	7.10472	7.05052	6.79409	7.18634	7.04767	7.02065	6.90154	7.00021	7.06967	6.93894		1		6.9862	7.03667		0.121827	0.181866
gene1462	NVIE_013770	NVIE_013770	NVIE_RS06685	7.75393	7.67367	7.596	7.86026	7.69106	8.37265	8.10528	8.10081	8.04043	7.86114		2		8.09606	7.71498		-0.317682	0.000243738
gene1463	NVIE_013790	NVIE_013790	NVIE_RS06690	5.9879	6.63485	6.52374	6.66472	6.22422	6.5366	6.94313	6.59081	6.77745	6.79285		1		6.72817	6.40709		-0.226015	0.199885
gene1464	NVIE_013800	NVIE_013800	NVIE_RS06695	7.07536	7.18948	7.11574	7.11544	7.06814	7.05504	6.83719	7.04887	7.00277	6.93134		1		6.97504	7.11283		0.199034	0.108127
gene1465	NVIE_013810	NVIE_013810	NVIE_RS06700	7.6701	7.94859	7.9573	7.9479	7.71222	8.16686	8.36984	8.02675	7.99564	8.14335		2		8.14049	7.84722		-0.218422	0.111283
gene1466	NVIE_013820	NVIE_013820	NVIE_RS06705	6.42001	6.49362	6.28516	6.39245	6.425	6.89363	6.84927	6.53627	6.49601	6.35336		1		6.62571	6.40325		-0.164999	0.245166
gene1467	NVIE_013830	NVIE_013830	#N/A	4.48373	4.30698	3.55747	4.48986	3.84292	4.97026	4.89507	4.40804	4.77555	4.79006		5		4.7678	4.13619		-0.508432	0.108771
gene1468	NVIE_t0190	NVIE_t0190	NVIE_RS06715	2.16647	3.28517	2.0882	3.97995	3.37365	1.57499	2.74773	4.03831	4.43557	4.2642		7		3.41216	2.97869		-0.659499	0.207224
gene1469	NVIE_013840	NVIE_013840	NVIE_RS15350	8.58448	9.06251	8.94564	9.00974	8.75849	8.99846	9.16574	9.40439	9.50168	9.17387		2		9.24883	8.87217		-0.391033	0.103731
gene1470	NVIE_013850	truB	NVIE_RS06720	7.00825	6.76438	6.94948	7.065	7.03256	8.18577	8.08158	7.97504	8.0101	7.7085		1		7.9922	6.96393		-0.842141	1.66192e-33
gene1471	NVIE_013860	NVIE_013860	NVIE_RS06725	6.9962	6.45779	6.56039	7.14063	6.82882	7.41786	7.34919	7.45691	7.4841	7.35109		1		7.41183	6.79677		-0.517882	2.8073e-07
gene1472	NVIE_013870	NVIE_013870	NVIE_RS06730	7.40936	7.55139	7.35652	7.72583	7.56098	7.90497	7.78047	7.854	7.89653	7.49033		1		7.78526	7.52082		-0.200152	0.0506329
gene1473	NVIE_1414	adkA	NVIE_RS06735	8.07332	7.25206	7.33889	7.92653	7.72386	8.37147	8.13942	8.43	8.31709	8.21215		2		8.29403	7.66293		-0.534978	2.64795e-05
gene1474	NVIE_013880	secY	NVIE_RS06740	9.58449	9.18859	9.2973	9.69688	9.58554	9.93994	9.73303	9.89362	9.85264	9.56448		2		9.79674	9.47056		-0.255066	0.0042796
gene1475	NVIE_013890	rpl15p	NVIE_RS06745	10.3468	10.0738	9.99007	10.4511	10.2449	10.5683	10.5299	10.5628	10.6049	10.4889		6		10.551	10.2213		-0.254802	4.73266e-05
gene1476	NVIE_013900	rpl30p	NVIE_RS06750	9.8801	9.68779	9.67875	9.8127	9.71637	10.0575	10.0039	10.0848	10.0608	9.90368		2		10.0221	9.75514		-0.201943	0.000724663
gene1477	NVIE_013910	rps5p	NVIE_RS06755	9.52142	9.35262	9.40315	9.58065	9.3544	9.80083	9.75941	9.77728	9.70337	9.48218		2		9.70461	9.44245		-0.198448	0.00447541
gene1478	NVIE_013920	rpl18p	NVIE_RS06760	9.68947	9.53902	9.63143	9.98387	9.7019	10.2043	9.98856	10.237	10.1284	9.97316		2		10.1063	9.70914		-0.328058	5.71951e-06
gene1479	NVIE_013930	NVIE_013930	NVIE_RS06765	7.05016	7.01945	7.02186	7.32777	6.78834	6.94955	6.68752	6.47049	6.19315	6.43405		1		6.54695	7.04152		0.533791	0.00010664
gene1480	NVIE_013940	mdh	NVIE_RS06770	7.49512	7.74137	7.61303	7.73571	7.61484	8.43649	8.42156	8.59224	8.50637	8.4547		2		8.48227	7.64002		-0.754822	3.87412e-18
gene1481	NVIE_013950	NVIE_013950	NVIE_RS06775	9.60047	9.53379	9.51167	9.85279	9.7035	9.93673	9.63159	9.42764	9.2957	9.14234		2		9.4868	9.64044		0.198769	0.161102
gene1482	NVIE_013960	NVIE_013960	NVIE_RS06780	7.36819	6.96119	6.99571	7.21962	7.14105	7.72122	7.39146	7.19394	7.20588	6.99434		1		7.30137	7.13715		-0.11555	0.400055
gene1483	NVIE_013970	NVIE_013970	NVIE_RS06785	5.97427	5.83922	5.74917	6.04116	5.93692	5.88803	5.42577	5.82003	5.54072	5.68666		3		5.67224	5.90815		0.292562	0.0268062
gene1484	NVIE_013980	NVIE_013980	NVIE_RS06790	5.66956	5.33896	5.5913	5.79273	5.59736	6.09826	6.30075	6.26612	6.4814	6.39365		3		6.30804	5.59798		-0.676468	4.38663e-08
gene1485	NVIE_013990	NVIE_013990	NVIE_RS06795	5.42473	4.7779	5.34647	6.32068	5.1883	5.55315	5.77651	5.87208	6.19133	6.20054		3		5.91872	5.41162		-0.341168	0.226683
gene1486	NVIE_014000	NVIE_014000	NVIE_RS15355	6.16367	7.23346	6.71767	7.1698	6.93156	6.80485	6.4674	6.77248	6.76292	7.1094		1		6.78341	6.84323		0.180756	0.444663
gene1487	NVIE_014010	NVIE_014010	NVIE_RS06800	8.2491	8.47888	8.25224	8.58095	8.3517	7.33474	7.34645	7.34496	7.38319	7.13833		2		7.30954	8.38257		1.13786	5.04181e-36
gene1488	NVIE_014020	NVIE_014020	NVIE_RS06805	7.96433	7.86064	7.65402	7.99092	7.79176	7.44521	7.33278	7.42205	7.32359	7.14691		1		7.33411	7.85233		0.574674	5.97132e-09
gene1489	NVIE_014030	NVIE_014030	NVIE_RS06810	7.81549	7.75415	7.72052	7.91132	7.72749	8.19526	7.83883	7.82743	7.68395	7.79458		2		7.86801	7.78579		-0.0269382	0.819014
gene1490	NVIE_014050	NVIE_014050	NVIE_RS06815	8.21269	8.10088	7.9085	8.25936	7.79077	6.56369	6.53748	6.35641	6.17389	6.46111		1		6.41852	8.05444		1.69331	1.34483e-53
gene1491	NVIE_014060	msrB1	NVIE_RS06820	7.29903	7.0941	7.1365	7.41354	7.032	6.01095	5.93057	5.8214	6.09696	5.97968		8		5.96791	7.19503		1.28371	1.3601e-28
gene1492	NVIE_014070	NVIE_014070	NVIE_RS06825	6.55489	6.18026	6.03774	6.45046	6.20637	5.61764	5.69726	5.58346	5.60946	5.52924		8		5.60741	6.28594		0.725623	4.78445e-06
gene1493	NVIE_014080	NVIE_014080	#N/A	4.91045	5.14463	5.63954	5.77456	5.92499	4.31898	4.49171	5.2848	4.3722	5.49362		5		4.79226	5.47884		0.714402	0.0290802
gene1494	NVIE_014090	NVIE_014090	NVIE_RS06830	4.60504	4.13878	4.94181	4.83356	5.03461	4.59853	5.1863	5.0074	5.28918	4.79588		3		4.97546	4.71076		-0.137295	0.728007
gene1495	NVIE_014100	NVIE_014100	NVIE_RS06835	6.33409	6.83517	6.41856	6.60505	5.79711	5.55917	5.75616	6.01432	5.81721	5.82517		3		5.79441	6.398		0.506376	0.0101876
gene1496	NVIE_014110	gatB	NVIE_RS06840	6.31345	5.85833	5.81641	6.3582	6.13876	6.94676	6.70047	6.71581	6.67386	6.76453		1		6.76028	6.09703		-0.563511	1.15556e-08
gene1497	NVIE_014120	gatA	NVIE_RS06845	6.31249	5.94226	5.9512	6.26203	6.33949	7.2645	7.06433	6.91545	7.10199	6.82293		1		7.03384	6.16149		-0.798775	3.02074e-15
gene1498	NVIE_014130	gatC	NVIE_RS06850	7.25206	6.70334	6.76941	7.28204	7.24351	7.81259	7.36384	7.59399	7.73765	7.40638		1		7.58289	7.05007		-0.457097	0.00071148
gene1499	NVIE_014140	aspS2	NVIE_RS06855	7.37981	7.30705	7.23955	7.56716	7.39867	7.75626	7.52846	7.79589	7.72378	7.71179		1		7.70323	7.37845		-0.258092	0.000451082
gene1500	NVIE_014150	NVIE_014150	NVIE_RS06860	2.78688	2.85114	3.70862	3.0154	2.99406	2.48491	1.78318	1.90383	2.53813	2.20012		7		2.18203	3.07122		0.499415	0.103672
gene1501	NVIE_014160	NVIE_014160	NVIE_RS14560	6.12609	5.77958	5.99125	6.21642	5.95025	1.15611	1.32884	2.61943	2.74538	2.10835		11		1.99162	6.01272		2.77931	2.52751e-69
gene1502	NVIE_014170	NVIE_014170	NVIE_RS06875	10.6013	10.1693	10.2061	10.3574	10.3458	3.3723	4.52734	6.13628	6.27743	6.2829		13		5.31925	10.336		3.97766	1.17606e-19
gene1503	NVIE_1444	NVIE_1444	#N/A	10.6385	10.6934	10.7166	10.8803	10.8557	3.75053	4.99366	6.30696	6.43602	6.62877		13		5.62319	10.7569		4.23314	1.8428e-25
gene1504	NVIE_014180	NVIE_014180	NVIE_RS06885	3.59963	1.91098	1.71401	2.96832	-0.000549133	5.33008	5.32773	5.12355	5.64633	4.738		7		5.23314	2.03848		-0.687896	0.000134815
gene1505	NVIE_014190	NVIE_014190	NVIE_RS06890	6.4872	6.39117	6.2973	6.57537	6.25354	6.87642	6.81308	6.9234	6.96801	6.70842		1		6.85787	6.40091		-0.389419	5.62093e-06
gene1506	NVIE_014200	NVIE_014200	NVIE_RS06895	8.0189	8.28448	8.06323	8.40526	8.08681	7.69259	7.26296	6.98864	7.17541	6.93192		2		7.2103	8.17174		0.996908	1.94862e-13
gene1507	NVIE_014210	NVIE_014210	NVIE_RS06900	10.0659	9.32972	9.57235	10.4553	10.082	4.69671	4.72189	4.89699	5.29425	5.62199		8		5.04636	9.90105		4.75238	3.40482e-124
gene1508	NVIE_014220	NVIE_014220	NVIE_RS06905	8.82461	8.05686	8.16853	8.92262	8.78442	3.66596	3.75123	3.26421	4.27557	3.75314		8		3.74202	8.55141		4.58612	4.11478e-109
gene1509	NVIE_014230	purP1	NVIE_RS06910	7.63516	7.41702	7.43428	7.7277	7.5447	8.24144	7.82844	7.91311	7.91693	7.8393		1		7.94785	7.55177		-0.301879	0.000567469
gene1510	NVIE_014240	NVIE_014240	#N/A	8.24933	7.94514	7.96018	8.40593	8.20704	8.73617	8.15815	7.88145	7.83376	7.67743		2		8.05739	8.15352		0.108429	0.572262
gene1511	NVIE_014250	NVIE_014250	NVIE_RS06920	13.9173	13.8134	13.8059	13.9949	13.8412	9.80936	10.5431	11.4987	11.533	11.5584		15		10.9885	13.8746		2.64195	5.49189e-21
gene1512	NVIE_014260	NVIE_014260	NVIE_RS06925	6.6792	6.80175	6.58935	6.76394	6.81541	7.18803	6.84157	6.81408	6.60143	6.48922		1		6.78687	6.72993		-0.0260986	0.874035
gene1513	NVIE_014270	NVIE_014270	NVIE_RS06930	8.94962	8.48336	8.58745	9.09417	8.84964	7.67247	7.36222	7.79683	7.72162	7.65023		2		7.64067	8.79285		1.55339	5.32212e-38
gene1514	NVIE_014280	NVIE_014280	NVIE_RS06935	11.6532	11.6333	11.4911	11.7451	11.5354	9.11381	9.04945	9.51043	9.32992	8.9038		14		9.18148	11.6116		2.46696	1.27922e-123
gene1515	NVIE_014290	NVIE_014290	NVIE_RS06940	11.9042	11.8911	11.7502	12.0969	11.8667	8.87678	9.18597	9.46742	9.47834	8.97872		14		9.19745	11.9018		2.72282	1.31576e-119
gene1516	NVIE_014300	NVIE_014300	NVIE_RS06945	10.6524	10.6992	10.5769	10.9155	10.6322	5.58402	6.57905	8.19264	8.32142	7.97851		14		7.33113	10.6952		2.67659	3.58337e-10
gene1517	NVIE_1457	NVIE_1457	NVIE_RS06950	12.242	12.3191	12.2449	12.4213	12.2679	6.73817	8.01665	9.71971	9.60734	9.41858		14		8.70009	12.299		2.80257	3.09592e-10
gene1518	NVIE_014310	NVIE_014310	NVIE_RS06955	10.5664	10.4023	10.3184	10.6876	10.3926	7.78808	7.90787	8.60647	8.60528	8.36603		14		8.25474	10.4735		2.20365	1.34273e-45
gene1519	NVIE_014320	NVIE_014320	NVIE_RS06960	3.09808	4.21678	3.17182	3.68917	3.89022	3.79611	3.83134	4.50044	4.3899	4.09628		7		4.12282	3.61322		-0.266403	0.287543
gene1520	NVIE_014330	NVIE_014330	#N/A	5.56757	5.80175	5.07426	5.82162	4.99714	5.78345	5.37122	5.59141	5.9362	5.84587		3		5.70563	5.45247		-0.162352	0.512185
gene1521	NVIE_014340	NVIE_014340	NVIE_RS06970	11.4417	11.426	11.2695	11.5909	11.3594	9.66792	9.9488	10.234	10.1703	9.98729		6		10.0017	11.4175		1.44196	8.59335e-42
gene1522	NVIE_014350	NVIE_014350	NVIE_RS06975	9.4693	9.6364	9.55723	9.67414	9.31846	8.92892	8.88733	8.92983	9.08372	9.15334		2		8.99663	9.53111		0.690359	1.55596e-14
gene1523	NVIE_014360	NVIE_014360	NVIE_RS06980	6.18502	5.51522	5.47353	6.32692	5.83077	6.48517	6.25982	6.41379	6.36462	6.64363		3		6.43341	5.86629		-0.457255	0.0027655
gene1524	NVIE_014370	NVIE_014370	NVIE_RS06985	11.1249	10.9629	11.0175	11.3645	11.1161	11.6934	11.7451	11.8173	11.7084	11.8037		6		11.7536	11.1172		-0.567846	3.23299e-17
gene1525	NVIE_014380	NVIE_014380	NVIE_RS06990	6.05973	5.66802	5.93708	5.99875	5.65715	6.66704	6.65188	6.73685	6.75321	6.91009		1		6.74381	5.86415		-0.6964	1.6484e-09
gene1526	NVIE_014390	rps10p	NVIE_RS06995	11.2087	10.9701	10.965	11.1268	11.0268	11.6476	11.6551	11.5644	11.6302	11.5668		6		11.6128	11.0595		-0.488814	4.67216e-19
gene1527	NVIE_014400	ef1a	NVIE_RS07000	10.9519	10.889	10.8543	11.1247	10.8876	11.6075	11.5411	11.509	11.4893	11.4545		6		11.5203	10.9415		-0.509029	1.01975e-29
gene1528	NVIE_014410	fbp	NVIE_RS07005	8.20911	8.36083	8.23518	8.50638	8.29621	8.84517	8.67247	8.78139	8.79922	8.60681		2		8.74101	8.32155		-0.344118	2.54784e-06
gene1529	NVIE_014420	tpiA	NVIE_RS07010	7.52258	7.18318	7.10504	7.5731	7.40052	8.07246	7.88982	7.78809	7.94398	7.79964		1		7.8988	7.35688		-0.468951	3.33903e-08
gene1530	NVIE_014430	NVIE_014430	NVIE_RS07015	5.14025	5.53381	5.54232	5.61388	5.2837	5.60124	5.62007	5.51355	5.52893	5.67424		3		5.5876	5.42279		-0.106596	0.467394
gene1531	NVIE_014440	NVIE_014440	NVIE_RS07020	3.63437	3.98754	3.79057	3.68232	3.92401	5.02152	5.31799	5.06261	4.96285	4.60812		5		4.99462	3.80376		-0.596939	0.000532132
gene1532	NVIE_014450	ppdK	NVIE_RS07025	6.7532	6.64489	6.47469	6.96547	6.74145	7.01995	6.85249	6.96669	6.90451	6.77657		1		6.90404	6.71594		-0.121387	0.119757
gene1533	NVIE_014460	NVIE_014460	NVIE_RS07030	3.28615	0.497967	3.20789	3.14028	2.1714	1.95771	2.13045	4.25111	3.59589	2.32499		7		2.85203	2.46074		-0.31711	0.222832
gene1534	NVIE_014470	NVIE_014470	NVIE_RS07035	9.75731	9.37377	9.32751	9.83795	9.64511	10.0449	9.44469	9.07346	9.09288	8.97493		2		9.32618	9.58833		0.277464	0.150534
gene1535	NVIE_014480	NVIE_014480	NVIE_RS07040	9.72164	9.67718	9.48166	10.0164	9.23634	9.15702	9.23956	9.15742	9.43182	9.43006		2		9.28318	9.62664		0.413451	0.00146387
gene1536	NVIE_014490	NVIE_014490	NVIE_RS07045	10.2522	10.2754	10.1554	10.5766	10.061	9.87065	10.0761	10.1267	10.3406	10.3751		6		10.1578	10.2641		0.163727	0.228872
gene1537	NVIE_014500	NVIE_014500	NVIE_RS07050	8.75233	8.69424	8.56589	8.97693	8.83049	8.11063	8.40842	8.51993	8.53271	8.39009		2		8.39236	8.76398		0.431233	6.91121e-05
gene1538	NVIE_014510	NVIE_014510	NVIE_RS07055	8.23645	7.64434	7.63905	8.13784	7.89109	7.40236	7.10302	7.07845	7.23876	7.23819		1		7.21216	7.90975		0.766928	1.01575e-12
gene1539	NVIE_014520	rpoP	NVIE_RS07060	8.19	8.25426	8.46538	8.87587	8.69214	8.4135	9.00506	9.05291	9.22778	8.62031		2		8.86391	8.49553		-0.234801	0.159824
gene1540	NVIE_014530	NVIE_014530	NVIE_RS07065	7.44554	6.91722	7.08283	7.4364	6.87728	6.97071	5.9488	6.4105	6.74682	6.20608		1		6.45658	7.15186		0.34534	0.0506129
gene1541	NVIE_014540	NVIE_014540	NVIE_RS07070	7.58676	7.54662	7.60081	7.81073	7.53725	6.98892	6.67239	6.96595	6.94988	6.45488		1		6.8064	7.61643		0.819426	2.37064e-16
gene1542	NVIE_014550	NVIE_014550	NVIE_RS07075	8.66092	8.75392	8.82403	8.46756	8.33013	7.72586	8.16365	8.36403	8.64248	8.47445		2		8.27409	8.60731		-0.0162265	0.921084
gene1543	NVIE_014560	NVIE_014560	#N/A	9.52757	9.84277	9.7747	9.72851	9.60129	9.69377	10.0467	10.0319	10.1637	10.223		2		10.0318	9.69497		-0.0836446	0.633186
gene1544	NVIE_014570	NVIE_014570	NVIE_RS07080	7.90633	8.18508	7.93671	8.08328	7.64092	7.96032	8.43841	8.39939	8.5496	8.37823		2		8.34519	7.95046		-0.29471	0.0588124
gene1545	NVIE_014580	NVIE_014580	NVIE_RS07085	7.55687	7.32624	7.09426	7.80847	7.32948	6.27798	6.41275	6.42093	6.60357	6.47651		1		6.43835	7.42306		1.04422	1.14448e-19
gene1546	NVIE_014590	fabG	NVIE_RS07090	7.56367	7.51475	7.23431	7.69129	7.57623	6.92058	6.80911	6.79894	6.81221	6.83736		1		6.83564	7.51605		0.758066	1.35489e-18
gene1547	NVIE_014600	NVIE_014600	NVIE_RS07095	6.57543	6.50773	6.60252	6.57426	6.5584	7.29712	6.9536	6.8732	6.83409	6.73311		1		6.93822	6.56367		-0.313722	0.00622578
gene1548	NVIE_014610	NVIE_014610	NVIE_RS07100	6.43573	5.64167	5.80727	6.2609	5.95779	6.5456	6.60586	6.38743	6.36435	6.48819		3		6.47829	6.02067		-0.373198	0.00419773
gene1549	NVIE_014620	NVIE_014620	NVIE_RS07105	8.8037	8.4209	8.65576	8.92503	8.75285	8.61016	8.59141	8.48851	8.6688	8.39248		2		8.55027	8.71165		0.224644	0.00720387
gene1550	NVIE_014630	lysS	NVIE_RS07110	7.11571	6.87601	6.95327	7.295	7.1526	7.49622	7.35408	7.35509	7.24564	7.24465		1		7.33914	7.07852		-0.189955	0.0167136
gene1551	NVIE_014640	NVIE_014640	NVIE_RS07115	6.5229	6.56393	6.33142	6.66322	6.5821	6.62977	6.65546	6.75664	6.73785	6.61153		1		6.67825	6.53272		-0.0754511	0.41558
gene1552	NVIE_014650	purM	NVIE_RS07120	5.98031	6.04839	6.03502	6.0257	5.89632	6.79013	6.69	6.69831	6.77784	6.83359		1		6.75797	5.99715		-0.694192	1.9106e-13
gene1553	NVIE_014660	NVIE_014660	NVIE_RS07125	1.18054	1.71428	2.68724	0.18667	1.38772	0.589068	1.7618	2.05239	0.642287	0.956349		10		1.20038	1.43129		-0.150939	0.819833
gene1554	NVIE_014670	NVIE_014670	NVIE_RS15360	5.05855	5.84022	5.88718	5.7371	5.692	5.85939	5.44717	5.66736	5.8057	5.64171		3		5.68427	5.64301		-0.139308	0.526367
gene1555	NVIE_014680	ureD	NVIE_RS07130	7.5763	7.38218	7.18521	7.5879	7.57984	7.4386	7.12057	7.03837	7.07055	6.92116		1		7.11785	7.46229		0.386689	0.000195087
gene1556	NVIE_014690	ureG	NVIE_RS07135	8.53377	8.53214	8.2849	8.70831	8.63487	8.49694	8.1286	8.18292	8.16998	8.16934		2		8.22956	8.5388		0.377266	6.73329e-05
gene1557	NVIE_014700	ureF	NVIE_RS07140	6.04561	5.97363	5.99457	6.22014	6.12351	5.26345	5.02115	5.17284	5.15066	5.48221		5		5.21806	6.07149		0.902078	2.73427e-13
gene1558	NVIE_014710	ureE	NVIE_RS07145	7.15181	7.27362	6.92671	7.30808	6.86423	6.21495	6.08631	6.04521	6.09232	6.20608		8		6.12897	7.10489		1.03662	1.48702e-17
gene1559	NVIE_014720	NVIE_014720	NVIE_RS07150	6.40451	6.57568	6.34614	6.32817	6.24912	5.25782	4.67382	4.94773	5.42425	5.18031		8		5.09679	6.38072		1.28412	2.30942e-14
gene1560	NVIE_014730	NVIE_014730	NVIE_RS07155	7.0552	7.23928	6.84357	7.21094	6.98591	6.09157	5.80745	6.31961	6.25963	6.33856		8		6.16336	7.06698		0.955243	1.05711e-14
gene1561	NVIE_014740	ureC1	NVIE_RS07160	8.27674	8.48435	8.15809	8.78193	8.52685	7.82402	7.44089	7.41287	7.44247	7.70519		2		7.56509	8.44559		0.937546	7.89631e-15
gene1562	NVIE_014750	ureB1	NVIE_RS07165	8.10412	8.21194	7.94212	8.43	8.00085	7.49079	7.44388	7.28408	7.19006	7.50412		2		7.38259	8.1378		0.825465	3.03352e-14
gene1563	NVIE_014760	ureA1	NVIE_RS07170	7.71832	7.68269	7.36442	7.98661	7.70572	6.70482	6.71462	6.70403	7.13763	6.90916		1		6.83405	7.69155		0.932212	1.57668e-13
gene1564	NVIE_014770	NVIE_014770	NVIE_RS07175	3.60979	4.60297	4.43842	4.34384	4.51741	2.82567	1.99841	2.70403	2.97843	3.3856		5		2.77843	4.30249		1.33967	4.8888e-08
gene1565	NVIE_014780	NVIE_014780	NVIE_RS07180	4.94218	4.98072	5.1302	5.01498	5.02737	4.42666	3.70631	4.0857	3.97583	4.0935		5		4.0576	5.01909		0.948651	2.15776e-10
gene1566	NVIE_014790	NVIE_014790	NVIE_RS07185	4.49199	4.31408	4.06929	3.95407	3.92339	3.18887	2.64539	3.52855	3.04045	3.57691		5		3.19603	4.15056		0.770278	3.26512e-05
gene1567	NVIE_014800	NVIE_014800	NVIE_RS07190	7.6279	7.67622	7.84255	7.58318	7.64511	7.99525	7.63354	7.84439	7.90678	7.74178		1		7.82435	7.67499		-0.0736652	0.565542
gene1568	NVIE_014810	NVIE_014810	NVIE_RS07195	5.62164	5.84128	5.57441	5.59606	5.52443	5.26149	5.29405	4.76	5.26026	5.4738		5		5.20992	5.63156		0.345949	0.0243441
gene1569	NVIE_014820	NVIE_014820	NVIE_RS07200	5.95956	5.37082	5.58432	6.05512	6.0351	6.65607	6.03342	5.71499	5.84053	5.11646		3		5.87229	5.80098		-0.0777697	0.763083
gene1570	NVIE_014830	NVIE_014830	NVIE_RS07205	4.63997	4.62118	5.56171	4.18667	4.55765	3.17403	4.08373	4.99098	4.89021	5.20428		5		4.46865	4.71344		0.144781	0.731214
gene1571	NVIE_014840	NVIE_014840	NVIE_RS07210	5.8131	5.88118	6.14365	5.98362	5.55462	6.19654	5.84016	6.31882	5.85981	6.20666		3		6.0844	5.87523		-0.153589	0.416755
gene1572	NVIE_014850	NVIE_014850	NVIE_RS07215	5.73367	5.19079	5.28928	5.77663	5.72672	5.77607	5.41115	5.6383	5.82929	5.71758		3		5.67448	5.54342		-0.0466294	0.796046
gene1573	NVIE_014860	NVIE_014860	NVIE_RS15365	8.24104	8.89235	8.68278	8.9371	8.85472	8.95507	9.62186	9.67036	9.83284	9.65961		2		9.54795	8.7216		-0.748045	4.96887e-05
gene1574	NVIE_014870	NVIE_014870	NVIE_RS07220	6.69543	6.39223	6.13912	6.64497	6.40728	6.76497	6.56619	6.61974	6.7946	6.70939		1		6.69098	6.4558		-0.156013	0.19771
gene1575	NVIE_014880	NVIE_014880	NVIE_RS07225	1.27932	1.5135	1.52299	1.67777	1.07146	0.00977424	0.445545	1.37356	1.64796	1.37706		10		0.970777	1.41301		-0.0222839	0.943963
gene1576	NVIE_014890	NVIE_014890	NVIE_RS07230	4.56757	3.75338	4.00388	4.46678	4.13731	3.7537	4.42894	3.74753	4.92239	4.78395		5		4.3273	4.18578		-0.0934538	0.796046
gene1577	NVIE_014900	NVIE_014900	NVIE_RS07235	6.95327	7.05996	6.93132	7.21524	6.8931	6.95867	6.18726	6.44085	6.34893	6.39091		1		6.46533	7.01058		0.593476	1.07739e-05
gene1578	NVIE_1518	NVIE_1518	#N/A	4.68304	4.21678	4.60478	5.59606	4.89022	0	3.84927	1.96992	4.14479	4.78078		11		2.94895	4.79818		1.12228	0.0288147
gene1579	NVIE_014910	NVIE_014910	NVIE_RS07240	4.83655	5.15128	4.63091	5.10232	5.1228	4.86351	4.12605	4.46554	4.5061	4.76639		5		4.54552	4.96877		0.391252	0.0140947
gene1580	NVIE_014920	NVIE_014920	NVIE_RS07245	1.80857	3.34232	2.46728	3.47767	2.43079	1.95406	1.38984	1.83242	2.49271	1.58438		4		1.85068	2.70532		0.889573	0.0138841
gene1581	NVIE_014930	mntC	NVIE_RS07250	4.72126	4.04201	3.87746	4.05496	4.3221	2.70529	2.53699	3.50564	3.63986	3.57953		5		3.19346	4.20356		0.928272	6.10635e-05
gene1582	NVIE_014940	mntB	NVIE_RS07255	5.82912	5.92629	5.7668	6.21376	6.09904	5.51398	5.39426	5.74309	5.72975	5.72778		3		5.62177	5.967		0.414511	0.00155835
gene1583	NVIE_014950	mntA	NVIE_RS07260	5.71236	5.90382	6.06152	5.80887	5.59294	4.97715	4.91137	5.21807	5.42465	5.27404		5		5.16106	5.8159		0.710887	4.04723e-06
gene1584	NVIE_1524	NVIE_1524	#N/A	1.18054	2.71428	0	0.18667	0.387721	0.589068	0.761804	0	0.642287	0		10		0.398632	0.893844		-0.660945	0.160701
gene1585	NVIE_1525	NVIE_1525	#N/A	3.09808	2.63182	3.01982	3.42614	3.62719	2.50661	3.67934	3.19232	3.72975	2.87389		7		3.19638	3.16061		-0.153742	0.721086
gene1586	NVIE_014960	NVIE_014960	#N/A	3.75494	4.28868	4.33964	4.08299	4.23513	3.90043	4.07316	4.21174	4.87965	4.26771		5		4.26654	4.14027		-0.174645	0.539427
gene1587	NVIE_014970	NVIE_014970	NVIE_RS07270	8.4751	8.39636	8.4052	8.62292	8.42844	8.04608	7.67449	7.65313	7.56586	7.4757		2		7.68305	8.46561		0.830784	9.36483e-18
gene1588	NVIE_014980	NVIE_014980	NVIE_RS15370	0	0.994392	2.38239	0.466778	0.667829	0	2.04191	0.747531	0.922395	1.23646		10		0.989659	0.902277		0.333841	0.604614
gene1589	NVIE_014990	ths1	NVIE_RS07275	6.35131	6.53062	6.36526	6.45411	6.249	6.1569	6.23243	6.1499	6.25988	6.14604		8		6.18903	6.39006		0.268951	0.0045894
gene1590	NVIE_015000	ureA2	NVIE_RS07280	5.51668	5.50109	5.33889	5.72445	5.51741	6.3221	5.19106	5.35611	6.00228	5.59505		3		5.69332	5.5197		-0.158382	0.512185
gene1591	NVIE_015010	ureB2	NVIE_RS07285	5.92223	5.6259	5.61656	5.97275	5.95384	6.76816	5.64645	5.4315	5.72975	5.97106		3		5.90938	5.81825		-0.10078	0.703402
gene1592	NVIE_015020	ureC2	NVIE_RS07290	5.03887	4.9638	4.85005	5.39503	5.05002	5.66641	5.02031	4.88687	4.85528	5.19682		3		5.12514	5.05956		-0.0212818	0.915332
gene1593	NVIE_015030	NVIE_015030	NVIE_RS07295	7.04844	7.44764	7.23978	6.94156	7.19508	7.06156	7.15412	7.20078	7.34273	7.57694		1		7.26722	7.1745		-0.0186752	0.929363
gene1594	NVIE_015040	gltA	NVIE_RS07300	7.93271	7.90617	7.84282	7.98554	7.92692	7.43536	7.32891	7.36486	7.35216	7.12587		1		7.32143	7.91883		0.589341	8.52201e-19
gene1595	NVIE_015050	NVIE_015050	NVIE_RS07305	6.87859	6.72202	6.86004	7.03875	7.23065	7.92527	7.33248	7.83591	7.99795	7.88836		1		7.79599	6.94601		-0.535119	0.000219217
gene1596	NVIE_015060	NVIE_015060	NVIE_RS07310	8.36834	8.3571	8.35922	8.41036	8.30688	8.71206	8.64343	8.99934	8.91337	8.91319		2		8.83628	8.36038		-0.41497	1.617e-05
gene1597	NVIE_015070	NVIE_015070	#N/A	7.84329	7.88409	7.82481	7.94339	7.90768	8.02549	7.83681	7.52354	7.46754	7.26561		2		7.6238	7.88065		0.276305	0.0273877
gene1598	NVIE_015080	purN	NVIE_RS07320	6.73125	6.50756	6.34873	6.76754	6.6652	7.28465	6.74773	6.70759	6.67987	6.63344		1		6.81066	6.60406		-0.119376	0.44045
gene1599	NVIE_015090	NVIE_015090	NVIE_RS07325	4.10931	3.38671	3.51167	3.71154	3.77286	4.06885	3.87901	4.01432	4.39271	3.8164		7		4.03426	3.69842		-0.255029	0.167502
gene1600	NVIE_1540	ubiE2	NVIE_RS07330	4.71342	5.05451	5.12058	4.96747	4.74841	5.97992	5.34779	5.71179	5.76012	5.61024		3		5.68197	4.92088		-0.670211	9.03966e-06
gene1601	NVIE_015100	NVIE_015100	NVIE_RS07335	5.94689	5.83089	5.8145	6.21742	6.08715	6.26911	5.90384	5.71277	5.64208	5.45393		3		5.79634	5.97937		0.227479	0.118211
gene1602	NVIE_015110	topoI	NVIE_RS07340	7.82881	7.78626	7.72951	8.14533	7.93508	8.62359	8.30543	8.27922	8.24008	8.137		2		8.31706	7.885		-0.362128	9.56145e-05
gene1603	NVIE_015120	NVIE_015120	NVIE_RS07345	7.5826	7.40256	7.26374	7.72047	7.63476	7.86107	7.43704	7.43777	7.36537	7.32409		1		7.48507	7.52083		0.096969	0.431209
gene1604	NVIE_015130	NVIE_015130	NVIE_RS07350	7.027	6.78781	6.94051	6.91354	6.98906	7.20491	7.13182	7.38192	7.60674	7.52328		1		7.36973	6.93158		-0.371859	0.00279688
gene1605	NVIE_t0200	NVIE_t0200	NVIE_RS07355	4.20911	5.15789	5.54589	5.08971	5.41629	5.49211	5.90585	5.08095	6.08589	6.64788		3		5.84254	5.08378		-0.620162	0.106463
gene1606	NVIE_015140	NVIE_015140	#N/A	6.51703	7.05077	6.91411	6.93379	6.72421	6.34937	6.9502	6.85575	7.14479	6.91257		1		6.84253	6.82798		0.0424305	0.846627
gene1607	NVIE_015150	NVIE_015150	NVIE_RS07365	6.02952	5.74243	5.91504	5.91769	5.88769	5.33297	4.98654	5.12546	5.23061	5.37028		5		5.20917	5.89847		0.692373	3.02657e-11
gene1608	NVIE_015160	NVIE_015160	NVIE_RS07370	5.67076	5.31142	5.35149	5.63942	5.72182	5.25332	4.87351	5.25721	5.46182	5.58743		5		5.28666	5.53898		0.254745	0.19624
gene1609	NVIE_t0210	NVIE_t0210	NVIE_RS07375	5.96544	6.17726	6.02468	5.55653	5.31013	6.22196	6.22478	6.68528	6.56469	6.11976		1		6.3633	5.80681		-0.213098	0.439411
gene1610	NVIE_015170	purB	NVIE_RS07380	6.92287	6.58344	6.58935	6.74634	6.73822	7.5993	7.22778	7.07069	7.18639	6.94537		1		7.2059	6.71604		-0.423182	0.000233412
gene1611	NVIE_015180	NVIE_015180	NVIE_RS07385	6.87532	6.97591	6.87221	6.88338	6.85753	7.10982	7.06703	7.15058	7.16521	7.14315		1		7.12716	6.89287		-0.165767	0.0660687
gene1612	NVIE_015190	NVIE_015190	NVIE_RS07390	6.35047	6.23785	6.05648	6.56171	6.33024	6.6871	6.81709	6.94316	7.02599	6.62877		1		6.82042	6.30735		-0.442847	0.000456023
gene1613	NVIE_015200	NVIE_015200	NVIE_RS07395	7.09652	7.26569	7.30904	6.8591	7.35867	7.70119	7.96283	7.87183	7.89967	7.77079		1		7.84126	7.17781		-0.567019	6.73799e-07
gene1614	NVIE_015210	rps11p	NVIE_RS07400	9.29428	9.27653	9.2921	9.15821	9.12919	9.80217	9.82655	9.71772	9.89613	9.59479		2		9.76747	9.23006		-0.478129	2.88188e-07
gene1615	NVIE_015220	NVIE_015220	NVIE_RS07405	8.71234	8.42117	8.21971	8.43424	8.63035	8.58855	8.12873	7.82752	7.68785	7.68635		2		7.9838	8.48356		0.52643	0.00211556
gene1616	NVIE_015230	NVIE_015230	NVIE_RS07410	7.64891	7.5157	7.28997	7.64102	7.54607	7.6997	7.39921	7.36076	7.26902	7.33426		1		7.41259	7.52833		0.174383	0.0976258
gene1617	NVIE_015240	NVIE_015240	NVIE_RS07415	9.24465	9.04758	9.07619	9.29385	9.14163	9.21896	9.03528	9.10863	9.01685	8.97953		2		9.07185	9.16078		0.153674	0.034645
gene1618	NVIE_1556	NVIE_1556	#N/A	0	0	0	2.61117	0	0	2.60134	2.89192	1.48182	1.79588		10		1.75419	0.522234		-0.647838	0.363934
gene1619	NVIE_015250	NVIE_015250	NVIE_RS07420	6.3733	6.42512	6.47891	6.7153	6.62869	7.15332	6.49207	6.53593	6.5017	6.47384		1		6.63137	6.52426		-0.0456573	0.761164
gene1620	NVIE_015260	NVIE_015260	NVIE_RS07425	8.27127	8.16105	8.0493	8.26102	8.00243	8.18784	8.08373	8.07532	8.17786	8.11078		2		8.12711	8.14901		0.0861503	0.272436
gene1621	NVIE_015270	NVIE_015270	NVIE_RS07430	6.06155	6.22278	6.26774	6.24171	6.08662	4.577	4.1903	4.92101	5.03231	4.79989		5		4.7041	6.17608		1.47706	1.61772e-24
gene1622	NVIE_015280	NVIE_015280	NVIE_RS07435	5.06472	4.8741	4.06046	4.82292	4.45024	3.61764	3.20541	3.3516	3.60047	3.76253		5		3.50753	4.65449		0.36474	0.0796817
gene1623	NVIE_015290	NVIE_015290	NVIE_RS15375	5.23826	5.50897	5.15999	5.35986	4.56091	5.70568	5.98944	5.52514	5.43697	5.23646		3		5.57874	5.1656		-0.26882	0.473094
gene1624	NVIE_015300	thiL	NVIE_RS07440	5.62244	5.39278	5.05589	5.77125	5.35131	5.61115	5.488	5.56399	5.19415	5.44047		3		5.45955	5.43873		0.0639572	0.676858
gene1625	NVIE_015310	NVIE_015310	NVIE_RS07445	6.47446	6.24746	6.46793	6.64105	6.48494	7.09075	6.70161	6.45698	6.36811	6.41073		1		6.60564	6.46317		-0.093271	0.55657
gene1626	NVIE_015320	NVIE_015320	#N/A	3.06637	2.86315	3.47353	3.21	2.53658	2.73793	2.91067	2.03132	1.79115	0.52025		4		1.99826	3.02993		0.760506	0.100185
gene1627	NVIE_t0220	NVIE_t0220	NVIE_RS07455	0	0	2.56525	1.64964	0	2.05204	3.22478	2.9304	0	2.41932		4		2.12531	0.842979		0.524416	0.401587
gene1628	NVIE_015330	ths2	NVIE_RS07460	6.50821	7.04416	6.9851	6.90201	6.43005	4.36242	3.89049	4.25372	4.08066	4.06457		8		4.13037	6.77391		2.63149	2.72356e-59
gene1629	NVIE_015340	NVIE_015340	NVIE_RS15380	5.16109	5.24232	5.46985	5.51117	5.62203	3.86918	5.50134	4.55489	4.82929	4.40638		5		4.63221	5.40129		0.698182	0.0205119
gene1630	NVIE_1567	NVIE_1567	#N/A	7.15253	7.77373	7.57677	7.03312	7.44717	5.29802	6.39675	6.37801	5.83666	6.5133		8		6.08455	7.39666		1.23568	5.56973e-06
gene1631	NVIE_015360	NVIE_015360	NVIE_RS07465	6.19206	5.89138	6.05409	6.32858	6.2666	4.88298	4.69315	4.96992	4.96791	4.71261		5		4.84531	6.14654		1.35273	3.55574e-19
gene1632	NVIE_015370	NVIE_015370	NVIE_RS07470	4.20253	3.13055	3.94918	4.20866	2.98087	3.12563	2.5614	1.81956	3.28988	1.84906		7		2.52911	3.69436		1.02967	0.00114611
gene1633	NVIE_015380	NVIE_015380	NVIE_RS07475	2.99654	2.85221	1.91828	3.36022	3.01108	3.04892	3.22166	2.37089	1.91772	2.35731		7		2.5833	2.82767		0.320578	0.243729
gene1634	NVIE_015390	NVIE_015390	NVIE_RS07480	3.94608	3.82086	2.76828	3.9033	3.24637	3.14815	3.32089	3.57399	3.82286	3.72188		7		3.51756	3.53697		0.434983	0.124243
gene1635	NVIE_015400	NVIE_015400	NVIE_RS07485	4.35047	4.52164	3.90963	4.77163	4.29461	4.28951	3.93173	4.63735	4.34273	3.27828		5		4.09592	4.3696		1.4685	5.83527e-13
gene1636	NVIE_015410	NVIE_015410	NVIE_RS07490	8.116	7.87837	7.97062	7.92323	7.66537	6.44976	6.6225	6.43174	6.59225	6.58438		1		6.53612	7.91072		1.14945	3.32759e-24
gene1637	NVIE_1574	NVIE_1574	NVIE_RS07495	7.42412	7.11541	7.4355	7.60428	7.08737	7.94813	7.71998	7.55489	7.80992	7.46912		1		7.70041	7.33334		-0.299788	0.0282661
gene1638	NVIE_1575	NVIE_1575	NVIE_RS07500	6.90846	6.98107	6.71699	6.80138	6.84715	6.42196	6.95163	6.30031	6.57302	6.24175		8		6.49774	6.85101		0.271464	0.272085
gene1639	NVIE_1576	NVIE_1576	NVIE_RS15385	8.13555	7.1186	7.26374	7.81628	7.30051	7.625	7.42577	6.89192	7.08668	6.82563		1		7.171	7.52694		0.407383	0.0167228
gene1640	NVIE_1577	NVIE_1577	NVIE_RS07505	6.05119	5.54541	5.67037	5.99762	5.97966	6.10825	5.7084	5.12862	5.85807	5.61755		3		5.68418	5.84885		0.206186	0.32306
gene1641	NVIE_015430	NVIE_015430	NVIE_RS07510	5.30057	4.98116	4.84122	5.46513	5.35861	4.87902	4.2444	4.39481	4.62739	4.59095		5		4.54732	5.18934		0.705925	4.14822e-05
gene1642	NVIE_t0230	NVIE_t0230	NVIE_RS07515	0	0	0	0	1.85069	0	0	0	2.10526	0		10		0.421052	0.370139		-0.407256	0.53679
gene1643	NVIE_015440	NVIE_015440	NVIE_RS07520	5.78935	5.43675	5.38026	5.69763	5.5334	5.57092	5.12638	5.16786	5.27456	5.4924		5		5.32642	5.56748		0.297258	0.0193934
gene1644	NVIE_015450	NVIE_015450	NVIE_RS07525	5.8432	5.36117	5.88523	5.88035	5.44568	6.05908	5.50081	5.85445	6.0102	5.65003		3		5.81491	5.68313		-0.0786531	0.642246
gene1645	NVIE_015460	NVIE_015460	NVIE_RS07530	5.83245	5.74316	5.59549	5.92132	5.84984	6.31898	5.88764	5.92095	5.94764	5.82635		3		5.98031	5.78845		-0.141049	0.180711
gene1646	NVIE_t0240	NVIE_t0240	NVIE_RS07535	3.62415	3.15789	0	4.21524	3.83133	4.3546	3.79037	1.91103	4.08589	0		7		2.82838	2.96572		0.431148	0.325403
gene1647	NVIE_015470	NVIE_015470	NVIE_RS07540	5.23458	5.38303	5.54864	5.5075	5.16968	5.31553	5.4597	5.07605	5.01825	5.05478		5		5.18486	5.36869		0.18342	0.350458
gene1648	NVIE_015480	NVIE_015480	NVIE_RS07545	5.99593	5.95149	6.23414	6.40342	5.8675	5.37697	5.34112	5.92993	5.66049	5.90179		3		5.64206	6.09049		0.0246162	0.894056
gene1649	NVIE_015490	NVIE_015490	NVIE_RS07550	7.76724	7.40509	7.61859	7.70812	7.44717	8.38123	8.12037	8.16279	8.33765	8.25626		2		8.25166	7.58924		-0.454332	1.0606e-06
gene1650	NVIE_015500	NVIE_015500	NVIE_RS07555	7.76021	7.67333	7.78524	7.75502	7.65038	8.03292	8.08631	8.3348	8.34866	8.23992		2		8.20852	7.72484		-0.413699	7.20001e-05
gene1651	NVIE_015510	NVIE_015510	NVIE_RS07560	8.58993	8.41741	8.66181	8.626	8.36961	9.37697	9.31924	9.52253	9.44444	9.38424		2		9.40948	8.53295		-0.809616	1.12553e-21
gene1652	NVIE_015520	tatC	NVIE_RS07565	8.26532	8.05671	7.98247	8.14078	8.04938	7.96262	7.31696	7.5522	7.71357	7.57598		2		7.62427	8.09893		0.514749	1.59152e-06
gene1653	NVIE_015530	tatA2	NVIE_RS07570	10.1827	10.2107	10.1881	10.1802	9.86068	9.7007	10.012	9.96259	10.0543	10.1503		6		9.97596	10.1245		0.209901	0.112653
gene1654	NVIE_015540	purP2	NVIE_RS07575	7.89557	7.4344	7.69525	8.00716	7.72208	8.23904	7.86101	7.90715	7.94821	7.92506		2		7.97609	7.75089		-0.112172	0.298193
gene1655	NVIE_015550	NVIE_015550	NVIE_RS07580	8.13888	7.95622	8.13947	8.26173	8.23664	8.06035	7.82937	7.43115	7.62739	7.59545		2		7.70874	8.14659		0.462571	5.35587e-05
gene1656	NVIE_015560	NVIE_015560	NVIE_RS07585	6.91382	6.74673	6.84182	6.88824	6.73084	6.1911	6.2643	6.58403	6.60689	6.2704		8		6.38335	6.82429		0.291468	0.00227876
gene1657	NVIE_015570	NVIE_015570	NVIE_RS07590	6.24153	6.51224	6.58829	6.69734	6.48824	7.61627	7.16594	6.93843	6.81875	6.16934		1		6.94175	6.50553		-0.383532	0.0540554
gene1658	NVIE_015580	NVIE_015580	NVIE_RS15390	4.04561	3.99439	4.55231	4.8591	4.57472	4.32861	4.74235	4.44797	5.31471	4.82142		3		4.73101	4.40523		-0.253158	0.483141
gene1659	NVIE_015590	NVIE_015590	#N/A	8.04634	8.10076	7.93716	8.28502	8.07465	7.82984	7.71176	7.55489	7.49271	7.20887		2		7.55962	8.08879		0.579071	3.39967e-08
gene1660	NVIE_015600	NVIE_015600	NVIE_RS07600	5.56313	5.311	5.51344	5.31772	5.44838	4.91277	4.20098	4.66559	5.21391	4.98049		5		4.79475	5.43074		0.809679	1.54573e-09
gene1661	NVIE_1597	NVIE_1597	#N/A	0	0	0	0	0	0	0	1.38496	0	0		10		0.276992	0		0.458836	0.526664
gene1662	NVIE_015610	NVIE_015610	NVIE_RS07605	3.90089	3.88209	3.57265	4.21577	3.89656	3.91607	3.34465	3.89826	3.26075	3.64353		7		3.61265	3.89359		0.320179	0.0835378
gene1663	NVIE_015620	NVIE_015620	NVIE_RS14800	6.03852	4.96221	5.68724	6.20904	5.55765	5.58907	6.04721	5.89369	6.64229	6.4482		3		6.12409	5.69093		-0.426127	0.0789166
gene1664	NVIE_015630	NVIE_015630	NVIE_RS07610	6.35671	6.46212	6.60829	6.53129	6.66607	5.97433	6.0646	6.11381	6.28867	6.20982		8		6.13025	6.5249		0.466968	0.00024685
gene1665	NVIE_015640	NVIE_015640	#N/A	5.56174	5.16948	5.75911	5.52939	5.22143	4.52969	4.48003	4.68815	4.47599	4.67458		5		4.56969	5.44823		0.720335	0.00482758
gene1666	NVIE_015650	NVIE_015650	NVIE_RS07615	5.27932	5.33662	5.05904	5.14343	5.10121	5.41577	5.74323	5.81413	5.6718	5.93777		3		5.71654	5.18392		-0.307362	0.041118
gene1667	NVIE_015660	NVIE_015660	NVIE_RS07620	3.86201	4.07383	3.63175	4.47695	4.33223	4.62104	4.67594	4.58185	4.42809	3.95975		5		4.45333	4.07535		-0.278218	0.207314
gene1668	NVIE_015670	NVIE_015670	NVIE_RS07625	3.77051	3.21678	2.60478	3.77663	3.28254	3.89892	4.12229	3.87681	3.66835	3.15929		7		3.74513	3.33025		-0.187821	0.485886
gene1669	NVIE_015680	NVIE_015680	#N/A	8.58993	8.33869	8.49091	8.4808	8.32604	7.68935	7.8874	8.12257	8.05168	8.01782		2		7.95376	8.44527		0.545813	1.27183e-06
gene1670	NVIE_015690	NVIE_015690	NVIE_RS07635	7.18708	7.39543	7.17657	7.53169	7.10322	6.66336	6.31583	6.69239	6.42412	6.45228		1		6.5096	7.2788		0.804032	3.61083e-10
gene1671	NVIE_015700	NVIE_015700	#N/A	1.9826	0	0	0.988731	2.18978	0	0	0	0	0		10		0	1.03222		0.948027	0.123649
gene1672	NVIE_015710	NVIE_015710	NVIE_RS07640	7.34818	7.52213	7.35814	7.49062	7.25279	5.45414	5.80745	5.94916	6.33743	6.2603		8		5.9617	7.39437		1.3579	7.73743e-16
gene1673	NVIE_015720	NVIE_015720	#N/A	7.71001	8.81529	8.24318	8.1008	8.37662	7.05713	8.80785	9.18011	9.79625	9.75052		2		8.91837	8.24918		-0.631236	0.175909
gene1674	NVIE_015730	NVIE_015730	NVIE_RS07645	5.2207	5.08021	5.35656	5.31089	4.92698	3.92397	4.065	4.36622	4.49802	4.22712		5		4.21607	5.17907		0.984999	4.17408e-10
gene1675	NVIE_1610	NVIE_1610	#N/A	4.43511	4.6693	3.35685	4.61117	4.22726	4.75053	4.3383	3.89192	5.06678	4.38085		5		4.48568	4.25994		-0.104347	0.791253
gene1676	NVIE_1611	NVIE_1611	#N/A	2.46065	2.57935	2.38239	0	1.66783	1.86918	3.04191	3.74753	2.92239	4.04381		4		3.12497	1.81804		-1.10527	0.0424106
gene1677	NVIE_015740	NVIE_015740	#N/A	1.84174	2.37548	0	2.84787	2.04892	1.25027	3.423	3.12862	2.30349	1.61755		7		2.34458	1.8228		0.0693848	0.910672
gene1678	NVIE_015750	NVIE_015750	NVIE_RS07650	3.87896	4.30579	4.31527	4.42351	3.94175	2.3546	2.65287	2.86099	2.85528	3.26245		5		2.79724	4.17306		1.23905	3.02174e-07
gene1679	NVIE_015760	NVIE_015760	NVIE_RS14810	4.78007	3.54122	3.86781	4.51611	4.12155	4.6124	4.21323	4.40984	4.71715	4.52025		5		4.49457	4.16535		-0.236691	0.282601
gene1680	NVIE_015770	NVIE_015770	NVIE_RS07665	5.09545	5.22202	5.04065	5.34077	4.81484	4.80206	4.62862	4.94345	5.39465	5.49511		3		5.05278	5.10275		0.0702054	0.740417
gene1681	NVIE_015780	NVIE_015780	#N/A	4.24247	3.96886	3.67878	4.14168	3.96422	4.01357	3.82373	4.18143	4.5973	4.01828		5		4.12686	3.9992		-0.283884	0.462596
gene1682	NVIE_015790	NVIE_015790	NVIE_RS07670	4.76165	4.47982	4.03131	4.35274	4.09436	4.29571	4.69084	4.79855	4.57132	4.66299		5		4.60388	4.34398		-1.19298	9.76163e-16
gene1683	NVIE_015800	fusA	NVIE_RS07675	9.001	8.87438	8.81683	9.12003	8.9873	9.74894	9.61258	9.68077	9.64404	9.49792		2		9.63685	8.95991		-0.605686	5.76826e-35
gene1684	NVIE_015810	NVIE_015810	NVIE_RS07680	6.78569	6.57762	6.62539	6.866	6.66458	7.10834	7.00645	7.01337	7.00313	6.94724		1		7.01571	6.70386		-0.244555	0.00300767
gene1685	NVIE_015820	NVIE_015820	NVIE_RS07685	7.33575	7.11253	7.40817	7.39387	7.23418	7.07412	7.11461	6.78518	6.70174	7.08484		1		6.9521	7.2969		0.379189	0.00343303
gene1686	NVIE_015830	NVIE_015830	NVIE_RS07690	5.24317	4.69445	4.72291	5.0906	4.89514	5.19602	4.82444	4.96004	5.35517	5.13446		3		5.09403	4.92925		-0.247038	0.078742
gene1687	NVIE_015840	NVIE_015840	NVIE_RS07695	4.265	4.36759	4.27985	4.37547	4.23772	3.74392	3.77226	3.83482	4.02931	3.88881		7		3.85382	4.30512		0.377483	0.00788511
gene1688	NVIE_015850	NVIE_015850	NVIE_RS07700	5.21318	5.2696	5.19462	5.52899	5.01208	5.47196	4.94848	4.77658	4.96812	4.88364		3		5.00975	5.2437		0.271617	0.0990588
gene1689	NVIE_015860	NVIE_015860	NVIE_RS07705	3.80857	3.71846	3.53327	3.58204	3.63109	3.27722	3.38984	3.42351	3.33044	3.31519		7		3.34724	3.65469		0.318158	0.0681281
gene1690	NVIE_015870	purE2	NVIE_RS07710	2.16367	2.96045	2.76348	3.0958	3.85627	2.7097	3.00796	3.52094	3.47341	3.07698		7		3.1578	2.96793		0.00382285	0.991662
gene1691	NVIE_1626	NVIE_1626	#N/A	0	1.75735	1.14535	0.229739	0	0	0	1.51049	0	0.999418		10		0.501982	0.626488		0.206039	0.77771
gene1692	NVIE_015880	NVIE_015880	NVIE_RS07715	4.70699	4.99891	4.79667	5.05977	4.83171	4.90495	4.45619	4.22387	4.13266	4.07368		5		4.35827	4.87881		0.314378	0.045749
gene1693	NVIE_015890	NVIE_015890	NVIE_RS07720	2.53104	0	0	0	0.153256	0	0	1.23296	0.407822	0.721884		10		0.472533	0.536859		0.497158	0.497413
gene1694	NVIE_015900	NVIE_015900	NVIE_RS07725	2.51312	2.19886	2.17182	2.10421	1.8723	2.55907	2.83134	3.24478	2.3285	2.76286		4		2.74531	2.17206		-0.319261	0.145264
gene1695	NVIE_015910	NVIE_015910	NVIE_RS07730	3.23053	3.56074	3.4279	3.94293	3.35971	2.09157	2.81179	3.02437	3.02931	2.45885		7		2.68318	3.50436		0.370776	0.109833
gene1696	NVIE_015920	NVIE_015920	NVIE_RS07735	3.0402	3.49594	3.4689	3.65638	3.08691	2.44872	2.37353	2.07915	2.50194	2.47497		7		2.37566	3.34967		0.321769	0.0776749
gene1697	NVIE_015930	yufO	NVIE_RS07740	4.12599	4.08715	4.04772	4.37216	4.18943	4.15226	3.87163	4.12474	4.13914	3.74425		7		4.00641	4.16449		0.148358	0.320572
gene1698	NVIE_015940	fdrA	NVIE_RS07745	4.85647	5.06127	4.76414	4.90402	4.5167	4.97938	4.68197	4.76974	4.761	4.57514		5		4.75344	4.82052		0.134053	0.361143
gene1699	NVIE_015950	NVIE_015950	NVIE_RS14815	2.36111	1.89486	3.28285	2.68917	3.56829	2.3546	1.94238	2.23296	3.40782	3.13692		7		2.61494	2.75926		0.275358	0.625649
gene1700	NVIE_015960	NVIE_015960	NVIE_RS07750	3.16279	2.61853	2.64395	2.82788	2.36996	3.23027	3.13998	3.7867	3.54653	3.1501		7		3.37072	2.72462		-0.653174	0.00386828
gene1701	NVIE_015970	NVIE_015970	NVIE_RS07755	3.08214	3.04119	3.15999	3.28091	3.09077	3.91597	3.6634	3.91216	3.66253	3.37252		7		3.70532	3.131		-0.463349	0.00121934
gene1702	NVIE_015980	NVIE_015980	NVIE_RS07760	4.48107	4.52701	4.02665	4.77562	4.65233	5.65234	5.46251	5.13183	5.21175	5.08102		3		5.30789	4.49254		-0.603203	2.22904e-07
gene1703	NVIE_015990	cofH2	NVIE_RS07765	7.45289	7.25872	7.38142	7.43154	7.54318	7.86142	7.64163	7.67185	7.6441	7.48947		1		7.66169	7.41355		-0.172239	0.0588552
gene1704	NVIE_016000	cofH3	NVIE_RS07770	8.1708	7.92664	8.02532	8.23327	8.01863	8.15261	7.86833	7.81087	7.86341	7.69868		2		7.87878	8.07493		0.240056	0.00315685
gene1705	NVIE_016010	NVIE_016010	NVIE_RS07775	5.71455	5.41227	5.14819	5.9937	5.84633	6.97922	6.7601	6.3287	6.24796	6.25117		1		6.51343	5.62301		-0.737241	1.65454e-06
gene1706	NVIE_016020	ubiD	NVIE_RS07780	7.21356	7.04936	6.99285	7.34084	7.1107	8.00083	7.77464	7.61164	7.48618	7.54736		1		7.68413	7.14146		-0.482848	1.40475e-06
gene1707	NVIE_016030	NVIE_016030	NVIE_RS07785	7.57936	7.62853	7.67667	7.93765	7.44861	8.24028	8.10438	8.17453	8.16699	7.94578		2		8.12639	7.65417		-0.400685	3.35947e-05
gene1708	NVIE_016040	NVIE_016040	NVIE_RS07790	1.12505	0	0	0	0	0	-0.878654	0	-0.998171	0		10		-0.375365	0.225009		0.156006	0.656907
gene1709	NVIE_016050	rps24e	NVIE_RS07795	9.06068	9.06099	8.86639	9.29107	9.25799	9.59173	9.37233	9.64835	9.5175	9.3748		2		9.50094	9.10742		-0.315338	0.000581178
gene1710	NVIE_016060	rps27ae	NVIE_RS07800	9.8564	9.56121	9.70432	9.94251	9.81554	10.2108	10.0841	10.0784	10.0475	9.92296		2		10.0688	9.776		-0.223197	0.00286249
gene1711	NVIE_016070	NVIE_016070	NVIE_RS07805	5.3883	5.2246	5.35734	5.60855	5.46995	5.98586	5.40608	5.36522	5.32167	5.5935		3		5.53447	5.40975		-0.368245	0.000171317
gene1712	NVIE_016080	NVIE_016080	NVIE_RS07810	7.72118	7.58602	7.53439	7.76446	7.56937	8.29171	7.95147	7.80642	7.8869	7.86095		2		7.95949	7.63508		-0.265977	0.00746826
gene1713	NVIE_016090	NVIE_016090	NVIE_RS07815	5.00241	4.59628	4.95453	5.19542	4.84483	5.0061	4.86198	4.5676	4.93194	4.95155		3		4.86383	4.91869		1.17683	1.18084e-22
gene1714	NVIE_016100	NVIE_016100	NVIE_RS07820	4.75814	5.52321	5.40425	5.81057	5.1422	3.34355	3.51628	3.10643	2.28129	2.59535		11		2.96858	5.32767		2.43888	4.31466e-24
gene1715	NVIE_016110	NVIE_016110	NVIE_RS07825	5.00186	4.94441	4.97251	5.38842	5.22143	5.3073	5.0827	4.62059	4.92756	4.96409		3		4.98045	5.10573		0.179597	0.270483
gene1716	NVIE_016120	NVIE_016120	NVIE_RS07830	7.198	6.90078	6.70735	7.20013	7.02167	7.05212	6.86813	6.69928	6.80735	6.74542		1		6.83446	7.00559		0.244396	0.0112013
gene1717	NVIE_016130	srp54	NVIE_RS07835	9.70376	9.80529	9.65546	9.92	9.79491	9.54856	9.38727	9.5454	9.43792	9.36006		2		9.45584	9.77588		0.388917	1.216e-08
gene1718	NVIE_016140	NVIE_016140	NVIE_RS07840	4.41002	4.61619	4.75803	4.64497	4.42456	6.08534	6.29507	5.81585	5.76659	5.75569		3		5.9437	4.57075		-1.30063	4.74832e-16
gene1719	NVIE_016150	appF	NVIE_RS07845	6.91351	6.53665	6.44416	6.83135	6.65878	7.41453	6.97737	6.72481	6.62283	6.58695		1		6.8653	6.67689		-0.167898	0.320547
gene1720	NVIE_016160	NVIE_016160	NVIE_RS07850	7.02197	6.94351	6.91396	7.13677	6.96612	6.29512	5.9453	6.22292	6.3768	6.16796		8		6.20162	6.99647		0.854741	3.47248e-29
gene1721	NVIE_016170	appB	NVIE_RS07855	6.71766	6.33922	6.48672	6.79447	6.70697	7.29678	7.13615	7.08667	7.09232	6.99774		1		7.12193	6.60901		-0.432682	5.8565e-07
gene1722	NVIE_016180	dppC	NVIE_RS07860	5.59053	5.33708	5.36133	5.79288	5.5423	5.40451	5.58444	5.43342	5.45773	5.47666		3		5.47135	5.52482		-0.261322	0.0113363
gene1723	NVIE_016190	eIF-5A	NVIE_RS07865	9.48165	9.45357	9.35473	9.71427	9.44434	9.68483	9.60498	9.84086	9.81591	9.62507		2		9.71433	9.48971		-0.159005	0.0397461
gene1724	NVIE_016200	NVIE_016200	NVIE_RS15395	7.9785	8.19031	8.29103	8.14382	8.18568	6.82591	7.6225	7.28132	7.90259	7.6023		2		7.44692	8.15787		0.726972	8.31629e-05
gene1725	NVIE_016210	NVIE_016210	NVIE_RS07870	7.37085	7.33117	7.29259	7.40321	7.33733	7.15585	7.50134	8.31581	8.51562	8.14666		1		7.92706	7.34703		-0.580426	0.0101036
gene1726	NVIE_016220	corA	NVIE_RS07875	7.18394	7.10725	6.98538	7.22804	7.1165	8.14665	8.01414	7.94418	7.82413	7.67344		1		7.92051	7.12422		-0.73185	8.43585e-16
gene1727	NVIE_016230	hemB2	NVIE_RS07880	7.33776	7.18403	7.18078	7.16996	7.34437	7.58907	7.45051	7.46029	7.3162	7.24758		1		7.41273	7.24338		-0.119638	0.25196
gene1728	NVIE_016240	gabD	NVIE_RS07890	7.13824	7.26033	7.09021	7.18288	6.98478	6.24171	6.25497	6.24839	6.14013	6.13692		8		6.20442	7.13129		0.984317	2.49614e-26
gene1729	NVIE_016250	NVIE_016250	#N/A	5.53104	4.06478	4.86781	4.75956	4.8537	4.52453	4.69726	4.40288	4.21518	4.30685		5		4.42934	4.81538		0.188807	0.598733
gene1730	NVIE_016260	adh2	NVIE_RS07900	8.36264	8.24253	8.12302	8.29537	8.34743	8.58722	8.60325	8.70475	8.62956	8.74738		2		8.65443	8.2742		-0.310877	0.000206459
gene1731	NVIE_016270	NVIE_016270	NVIE_RS07905	2.73195	4.26569	4.41922	3.80847	4.20217	3.6259	4.07875	3.15634	3.95923	4.57815		5		3.87967	3.8855		0.0503185	0.886348
gene1732	NVIE_016280	NVIE_016280	NVIE_RS07910	7.08159	6.9071	6.90024	7.11238	7.17226	6.56287	6.55976	6.46469	6.81464	6.55401		1		6.59119	7.03471		0.401082	0.000498522
gene1733	NVIE_016290	fumC	NVIE_RS07915	6.56091	6.55733	6.45174	6.67741	6.3649	7.1217	7.01433	7.03181	7.04793	7.08991		1		7.06113	6.52246		-0.432955	9.1819e-09
gene1734	NVIE_016300	NVIE_016300	NVIE_RS07920	2.97522	3.99439	3.38239	3.82935	3.76737	4.14928	2.23456	2.52514	3.50736	2.4291		7		2.96909	3.58974		0.547761	0.131058
gene1735	NVIE_016310	NVIE_016310	NVIE_RS07925	2.30453	1.51635	-0.0956603	1.31066	0.189782	0.391129	0.563865	-0.730516	-0.555652	0.75841		10		0.0854469	1.04513		0.638702	0.263882
gene1736	NVIE_016320	NVIE_016320	NVIE_RS07930	4.79256	4.49341	4.30767	4.48936	4.21124	1.17555	2.00036	1.94699	1.22877	1.0574		11		1.48181	4.45885		2.59869	2.7969e-27
gene1737	NVIE_016330	NVIE_016330	NVIE_RS07935	5.62719	5.65447	5.51045	5.63332	5.07829	3.03572	1.96052	2.91407	3.01093	2.477		11		2.67965	5.50074		2.63675	2.56632e-35
gene1738	NVIE_016340	NVIE_016340	NVIE_RS07940	4.41239	3.94614	4.11174	4.27413	4.03461	3.4286	1.60134	3.39442	4.00538	3.70278		5		3.2265	4.1558		0.789129	0.00589972
gene1739	NVIE_016350	NVIE_016350	NVIE_RS07945	3.92008	3.63825	3.46985	3.78871	3.62203	2.86918	3.74235	3.65442	4.05168	3.14335		7		3.4922	3.68778		-0.00639548	0.982511
gene1740	NVIE_016360	NVIE_016360	NVIE_RS07950	2.96422	3.19841	3.5864	2.77771	2.63084	4.23073	4.35284	3.89496	4.33286	3.82749		7		4.12778	3.03151		-1.04551	3.14062e-05
gene1741	NVIE_016370	NVIE_016370	NVIE_RS07955	7.32671	7.39742	7.34267	7.47396	7.27528	8.10076	8.00012	8.23353	8.15054	8.08695		1		8.11438	7.36321		-0.680388	1.59454e-18
gene1742	NVIE_016380	rpl15e	NVIE_RS07960	10.5956	10.3233	10.2316	10.552	10.4119	10.9694	10.9626	11.0992	11.1745	11.1379		6		11.0687	10.4229		-0.575247	8.45344e-14
gene1743	NVIE_016390	NVIE_016390	NVIE_RS07965	1.32941	2.27819	2.25114	2.75057	2.12155	2.73793	2.49563	0.616286	2.01354	2.52025		4		2.07673	2.14617		-1.47362	1.52897e-23
gene1744	NVIE_016400	NVIE_016400	NVIE_RS07970	3.74146	3.83708	3.91473	4.16262	3.64378	2.2171	2.38984	2.33646	2.98081	2.12495		11		2.40983	3.85994		1.08017	9.36029e-06
gene1745	NVIE_016410	NVIE_016410	NVIE_RS07975	5.19206	5.37433	5.22627	5.19818	5.28781	4.39113	4.23629	4.17637	4.19924	4.313		5		4.26321	5.25573		1.02851	1.07092e-12
gene1746	NVIE_016420	NVIE_016420	NVIE_RS07980	3.55284	3.98705	3.37505	3.40697	3.43809	3.86183	3.81218	3.74019	4.06189	3.88119		7		3.87146	3.552		0.245733	0.253752
gene1747	NVIE_016430	NVIE_016430	NVIE_RS07985	5.67814	5.13633	5.02956	5.35496	5.21313	4.82951	4.39958	4.02274	4.38316	4.23156		5		4.37331	5.28243		0.945279	4.37085e-09
gene1748	NVIE_016440	NVIE_016440	NVIE_RS07990	4.52434	3.84128	4.26774	4.35214	3.85985	4.5727	4.3232	4.68874	4.72975	5.04381		5		4.67164	4.16907		-0.447962	0.0164134
gene1749	NVIE_016450	NVIE_016450	NVIE_RS07995	6.9625	6.60121	7.00181	7.02861	6.82547	5.90989	5.74658	6.27635	6.34018	6.16014		8		6.08663	6.88392		0.850386	1.70889e-09
gene1750	NVIE_016460	NVIE_016460	#N/A	8.77759	8.70056	8.65369	8.86854	8.69859	4.84408	4.85636	4.82029	5.23434	5.0509		8		4.96119	8.7398		3.7461	3.20223e-275
gene1751	NVIE_016470	NVIE_016470	NVIE_RS08005	8.24915	7.6487	7.7495	8.37585	8.21963	7.59957	8.08233	8.36224	8.51009	8.63189		2		8.23722	8.04857		-0.130344	0.555671
gene1752	NVIE_016480	argD1	NVIE_RS08010	8.8033	8.4651	8.43805	8.97232	8.66531	7.99112	8.37315	8.59461	8.52027	8.81515		2		8.45886	8.66882		0.24704	0.132585
gene1753	NVIE_1688	argB	NVIE_RS08015	8.09066	8.51374	8.39044	8.52319	7.9903	7.54708	8.00235	8.37906	8.42853	8.66947		2		8.2053	8.30166		0.124602	0.602022
gene1754	NVIE_016490	argC	NVIE_RS08020	8.59568	9.21986	9.05522	8.85704	8.37851	8.14898	8.53732	8.74432	8.68063	8.99363		2		8.62097	8.82126		0.273291	0.22094
gene1755	NVIE_016500	lysX2	#N/A	9.23251	8.97279	8.96233	9.34798	9.02036	9.15406	9.3597	9.25147	9.17545	9.39156		2		9.26645	9.10719		-0.0945925	0.342313
gene1756	NVIE_016510	NVIE_016510	NVIE_RS08030	9.84465	9.76713	9.57493	10.127	9.48448	9.55326	9.73612	9.70253	9.77264	9.9964		2		9.75219	9.75963		0.0751419	0.609179
gene1757	NVIE_016520	argG	NVIE_RS08035	9.09082	9.41107	9.28482	9.41689	9.00894	8.86159	9.15425	8.95071	8.84927	9.12403		2		8.98797	9.24251		0.324914	0.0136681
gene1758	NVIE_016530	NVIE_016530	NVIE_RS08040	4.42251	5.06478	4.8361	5.04335	4.33013	4.76178	5.1123	5.13566	5.27658	5.30685		3		5.11863	4.73938		-0.27412	0.183173
gene1759	NVIE_016540	NVIE_016540	NVIE_RS14820	3.12505	1.07383	2.46182	2.86814	2.33223	2.53357	2.12135	3.63432	3.00183	3.31589		7		2.92139	2.37221		-0.0495614	0.913188
gene1760	NVIE_016550	NVIE_016550	NVIE_RS08045	4.87569	4.73136	5.29992	5.05174	5.4979	5.09157	3.19392	4.96992	4.65936	4.06653		5		4.39626	5.09132		-0.228429	0.582051
gene1761	NVIE_016560	NVIE_016560	NVIE_RS08050	7.268	7.25772	7.13164	7.33454	7.31207	7.54235	7.38597	7.2785	7.27948	6.9507		1		7.2874	7.2608		-0.00656046	0.96103
gene1762	NVIE_016570	NVIE_016570	NVIE_RS08055	5.25829	5.255	5.01497	5.57853	4.89987	5.41156	5.21506	5.40181	5.29194	5.21696		3		5.30747	5.20133		0.0972564	0.624104
gene1763	NVIE_016580	NVIE_016580	NVIE_RS08060	5.90726	6.55142	6.49885	6.68277	6.35545	5.68924	5.61405	6.07456	5.81646	6.05652		8		5.85017	6.39915		0.619924	0.000238178
gene1764	NVIE_016590	NVIE_016590	NVIE_RS08065	7.21174	7.45597	7.11699	7.25828	7.14931	6.0312	5.60035	5.72569	6.21405	5.7949		8		5.87324	7.23846		1.40845	6.12777e-25
gene1765	NVIE_016600	NVIE_016600	NVIE_RS08070	3.9879	3.99969	4.2722	4.25276	3.74527	4.14366	3.8062	4.4447	4.31471	4.54131		5		4.25012	4.05156		-0.130217	0.555671
gene1766	NVIE_t0250	NVIE_t0250	NVIE_RS08075	2.58618	2.11992	0	2.59231	2.79336	0	0	1.87306	2.04793	3.94695		4		1.57359	2.01835		-0.141203	0.854201
gene1767	NVIE_016610	NVIE_016610	#N/A	2.09808	0	2.01982	1.10421	0	0	1.67934	1.38496	1.55982	1.87389		10		1.2996	1.04442		0.0278642	0.972953
gene1768	NVIE_016620	eIF-1a2	NVIE_RS08080	8.3738	7.79389	7.71057	8.26232	8.06015	8.57082	8.44465	8.20125	8.33031	8.45689		2		8.40078	8.04015		-0.209988	0.0379825
gene1769	NVIE_t0260	NVIE_t0260	NVIE_RS08085	8.34235	7.1457	7.20355	8.19208	7.8675	8.62714	8.6763	8.33423	8.82373	8.40407		2		8.57309	7.75024		-0.662046	0.00039254
gene1770	NVIE_016630	rpl12p	NVIE_RS08090	11.951	11.9663	11.905	11.7774	11.9011	12.8823	12.7203	12.7488	12.6785	12.876		15		12.7812	11.9002		-0.777014	4.00873e-07
gene1771	NVIE_016631	NVIE_016631	#N/A	5.65419	6.12082	6.20396	6.20088	5.64986	3.60328	4.77602	3.48164	3.6565	3.55553		5		3.81459	5.96594		-0.997158	1.18222e-11
gene1772	NVIE_016640	NVIE_016640	NVIE_RS08095	8.82809	9.05162	8.8232	8.97742	8.79341	4.19848	4.47076	4.59141	4.83666	4.84587		8		4.58864	8.89475		2.78258	2.05956e-68
gene1773	NVIE_016650	NVIE_016650	NVIE_RS08100	7.46594	8.01349	7.65687	7.87317	7.73645	4.44705	4.56916	4.22231	4.68668	4.12627		8		4.41029	7.74918		2.89992	5.03038e-71
gene1774	NVIE_016660	rpl10p	NVIE_RS08105	9.86586	9.63319	9.53097	9.93825	9.75121	10.2233	10.1785	10.2772	10.2455	10.0916		2		10.2032	9.7439		-0.388807	1.23831e-11
gene1775	NVIE_016670	rpl1p	NVIE_RS08110	9.36653	9.24504	9.21089	9.51917	9.28515	9.81293	9.7942	9.88471	9.90035	9.72303		2		9.82304	9.32536		-0.426033	1.16939e-15
gene1776	NVIE_016680	NVIE_016680	NVIE_RS08115	9.4549	9.28108	9.45375	9.56398	9.19552	5.71606	5.74543	6.38496	6.40949	6.69407		8		6.19	9.38985		3.02958	1.69506e-75
gene1777	NVIE_016690	NVIE_016690	NVIE_RS08120	6.66102	6.24564	6.57534	6.72159	6.39015	6.33258	6.13479	5.98442	5.86416	6.16934		8		6.09706	6.51875		0.477405	6.0756e-05
gene1778	NVIE_016700	NVIE_016700	NVIE_RS08125	7.53511	7.26488	7.49692	7.61388	7.26497	7.28039	7.05409	7.00017	6.79353	7.05194		1		7.03602	7.43515		0.450867	5.18115e-05
gene1779	NVIE_016710	NVIE_016710	NVIE_RS08130	7.73784	7.56653	7.62695	7.94981	7.75567	7.48571	7.13238	7.23853	7.22245	7.37845		1		7.2915	7.72736		0.493467	5.81271e-08
gene1780	NVIE_016720	NVIE_016720	NVIE_RS15400	5.07536	5.4456	5.43767	5.55954	5.96704	5.67653	5.65662	5.84029	5.89967	5.43613		3		5.70185	5.49704		-0.0809423	0.760551
gene1781	NVIE_016730	NVIE_016730	NVIE_RS08140	7.16726	6.26464	6.52431	7.48804	7.09773	7.63577	7.2333	7.10126	7.31894	7.17708		1		7.29327	6.90839		-0.273848	0.146389
gene1782	NVIE_016740	NVIE_016740	NVIE_RS08145	13.5238	13.224	13.322	14.0091	13.2363	13.7653	13.7442	13.6714	13.4617	13.7754		9		13.6836	13.4631		-0.142918	0.311512
gene1783	NVIE_1714	NVIE_1714	#N/A	0	0	0	2.8147	3.60072	3.80206	2.38984	3.09545	2.27032	0		4		2.31153	1.28308		-0.730046	0.257548
gene1784	NVIE_016750	NVIE_016750	#N/A	2.80857	2.34232	1.73031	3.62206	3.01575	0	2.38984	1.09545	2.27032	3.16934		4		1.78499	2.7038		0.258279	0.675536
gene1785	NVIE_016760	NVIE_016760	NVIE_RS08150	2.78854	1.62184	1.5948	1.79466	1.6172	2.19706	2.12879	3.07542	2.94216	1.8639		4		2.44147	1.88341		-0.554404	0.0457856
gene1786	NVIE_016770	NVIE_016770	NVIE_RS08155	3.38048	3.17726	3.56525	3.52411	3.43566	3.92651	4.22478	3.80486	4.22074	4.29379		7		4.09414	3.41655		0.166866	0.467394
gene1787	NVIE_016780	NVIE_016780	NVIE_RS08160	8.38759	8.21678	8.32563	8.02704	7.70519	7.72039	7.42828	7.48182	7.68452	7.6347		2		7.58994	8.13245		0.558699	0.000211904
gene1788	NVIE_016790	NVIE_016790	NVIE_RS08165	6.18312	6.04053	5.92341	6.33665	6.06837	6.2941	5.9488	5.89484	5.98244	5.91903		3		6.00784	6.11041		0.177372	0.0561452
gene1789	NVIE_016800	NVIE_016800	NVIE_RS08170	6.65854	6.70914	6.67943	6.9129	6.64095	6.92328	6.50948	6.31116	6.14292	6.15871		8		6.40911	6.72019		0.343532	0.0196651
gene1790	NVIE_016810	NVIE_016810	NVIE_RS08175	5.9292	5.99019	6.04888	6.1698	5.9069	5.86498	5.59293	5.9866	5.79534	5.4249		8		5.73295	6.00899		0.294587	0.118139
gene1791	NVIE_1722	NVIE_1722	NVIE_RS08180	5.08868	5.66424	5.73031	5.8147	5.70025	5.45414	5.44046	5.93196	6.27032	6.02495		3		5.82437	5.59964		-0.150171	0.552245
gene1792	NVIE_016820	NVIE_016820	#N/A	3.94608	2.89486	4.15732	3.24171	2.79069	3.50661	4.35741	4.38496	4.14479	3.87389		7		4.05353	3.40613		-0.634473	0.07186
gene1793	NVIE_016830	NVIE_016830	NVIE_RS08190	6.67889	6.66866	6.54985	6.93273	6.6616	7.28525	6.98123	7.00069	6.93546	6.80381		1		7.00129	6.69835		-0.24362	0.00918043
gene1794	NVIE_016840	NVIE_016840	NVIE_RS08195	6.17214	6.23471	6.00297	6.38325	5.93836	6.7567	6.57796	6.35042	6.14736	6.28085		8		6.42266	6.14629		-0.220209	0.124739
gene1795	NVIE_016850	NVIE_016850	NVIE_RS08200	7.05824	7.12103	6.76141	7.23387	7.12485	7.66323	7.48622	7.31418	7.08051	6.92309		1		7.29345	7.05988		-0.177528	0.235933
gene1796	NVIE_016860	dpo	NVIE_RS08205	7.26961	7.14253	7.18491	7.41791	7.26241	7.18949	6.81509	6.75435	6.81712	6.74066		1		6.86334	7.25547		0.451673	1.04111e-07
gene1797	NVIE_016870	NVIE_016870	NVIE_RS08210	7.30982	7.28793	7.16837	7.31853	7.22377	7.95757	7.65662	7.45894	7.38375	7.29174		1		7.54973	7.26168		-0.242784	0.0607657
gene1798	NVIE_016880	NVIE_016880	NVIE_RS08215	4.294	3.47982	4.10882	4.07774	4.27879	4.2171	4.71176	4.02145	4.70328	4.58438		5		4.44759	4.04783		-0.288188	0.198922
gene1799	NVIE_016890	NVIE_016890	NVIE_RS08220	7.19962	7.18641	7.3175	7.12658	7.5082	7.69643	7.59423	7.64549	7.54472	7.64648		1		7.62547	7.26766		-0.287839	0.0420308
gene1800	NVIE_016900	thrS	NVIE_RS08225	7.93695	7.88035	7.83269	8.0717	7.75462	7.94089	7.77814	7.97871	8.02504	8.09412		2		7.96338	7.89526		-0.010695	0.918221
gene1801	NVIE_016910	NVIE_016910	NVIE_RS08230	7.36893	7.71559	7.54065	7.60855	7.19955	7.71775	7.2326	7.81268	7.7811	7.47445		1		7.60372	7.48666		-0.0607483	0.737615
gene1802	NVIE_016920	NVIE_016920	#N/A	3.4267	4.54541	3.34844	4.43283	4.04892	4.25027	4.423	4.29855	4.47341	4.4249		5		4.37403	3.96046		-0.325702	0.405331
gene1803	NVIE_016930	NVIE_016930	#N/A	3.80857	3.70489	3.92296	4.53091	3.2084	4.93331	4.90441	4.68042	5.27032	5.47747		5		5.05318	3.83514		-0.889774	0.00284645
gene1804	NVIE_016940	NVIE_016940	NVIE_RS08240	5.03395	4.46581	4.49625	4.62504	4.84779	4.68348	4.15578	4.03132	4.59085	4.20831		5		4.33395	4.69377		0.379966	0.0510122
gene1805	NVIE_016950	NVIE_016950	#N/A	4.60681	3.71428	4.14667	4.41549	4.27036	4.26149	3.8062	3.78935	3.99984	3.7637		5		3.92412	4.23072		0.211346	0.284614
gene1806	NVIE_1735	NVIE_1735	#N/A	4.21738	3.26569	3.91672	4.11659	4.52409	3.40351	2.99129	1.6969	2.87177	2.77079		5		2.74685	4.0081		0.889186	0.034853
gene1807	NVIE_016960	NVIE_016960	NVIE_RS08245	9.1573	9.15396	9.17877	9.38076	8.96898	7.59503	7.68446	7.54667	7.37535	7.78078		2		7.59646	9.16795		1.6179	2.29162e-79
gene1808	NVIE_016970	NVIE_016970	NVIE_RS08250	3.58543	3.47532	3.32274	3.47127	2.90364	3.15746	2.69276	2.62077	2.92688	3.24094		7		2.92776	3.35168		0.258428	0.295939
gene1809	NVIE_016980	NVIE_016980	NVIE_RS08255	2.83338	3.89068	2.56247	3.8395	2.94745	2.56383	2.41464	3.29018	3.68744	3.41654		7		3.07453	3.2147		0.139184	0.728306
gene1810	NVIE_1739	NVIE_1739	#N/A	3.12505	4.07383	4.26918	4.4531	3.33223	3.53357	4.29127	3.14889	4.58679	2.31589		5		3.57528	3.85068		0.304729	0.489226
gene1811	NVIE_016990	NVIE_016990	#N/A	0.609793	0.143536	0	2.78585	1.40194	1.60328	1.19106	0.896674	1.07154	0		10		0.95251	0.988222		0.340053	0.613301
gene1812	NVIE_1741	NVIE_1741	#N/A	2.41002	3.94377	2.33176	1.41615	0	1.81855	1.99129	3.6969	1.87177	3.18583		4		2.51287	2.02034		1.11575	0.000690962
gene1813	NVIE_017000	NVIE_017000	NVIE_RS08265	7.2554	7.29611	7.12561	7.04335	6.75898	6.13482	6.2517	6.81792	6.54247	6.42714		1		6.43481	7.09589		0.417597	0.00806815
gene1814	NVIE_017010	NVIE_017010	NVIE_RS08270	8.11128	7.93022	8.08717	7.95485	7.93719	8.17903	8.23212	8.43705	8.39717	8.35438		2		8.31995	8.00414		-0.251698	0.0259758
gene1815	NVIE_017020	NVIE_017020	NVIE_RS08275	6.83505	6.64677	6.72948	7.06999	7.16324	7.42149	7.39816	7.24708	7.61149	7.21374		1		7.37839	6.88891		-0.399686	0.000500658
gene1816	NVIE_017030	NVIE_017030	#N/A	6.10451	6.72231	7.05481	7.15328	7.19139	6.95664	6.5965	7.55489	7.17032	6.52186		1		6.96004	6.84526		-0.0295679	0.918221
gene1817	NVIE_017040	NVIE_017040	NVIE_RS08280	8.72192	8.8078	8.6958	9.00137	8.84481	7.41107	7.49361	7.48662	7.27788	6.86324		2		7.30648	8.81434		1.53298	1.26583e-43
gene1818	NVIE_017050	NVIE_017050	NVIE_RS08285	9.82788	9.59242	9.50835	9.9371	9.70467	9.9868	9.64473	9.46067	9.50839	9.47431		2		9.61498	9.71408		0.178738	0.102988
gene1819	NVIE_017060	NVIE_017060	NVIE_RS08290	7.49542	7.32684	7.4321	7.711	7.43504	8.16133	7.73489	7.98197	7.99058	7.96703		1		7.96716	7.48008		-0.343978	1.29554e-05
gene1820	NVIE_017070	purA	NVIE_RS08295	7.66135	7.40808	7.42378	7.7047	7.48377	8.62725	8.2878	8.29744	8.13452	8.01554		1		8.27251	7.53634		-0.672605	5.07755e-11
gene1821	NVIE_017080	NVIE_017080	NVIE_RS08300	4.91886	4.58384	5.35517	4.85459	4.5917	5.71642	5.88916	5.6714	5.57325	4.76178		3		5.5224	4.86083		-0.874874	3.7873e-06
gene1822	NVIE_017090	NVIE_017090	NVIE_RS08305	7.01853	6.63105	6.65647	6.94133	7.00332	7.92348	7.52424	7.50448	7.6104	7.40363		1		7.59325	6.85014		-0.669721	1.79943e-09
gene1823	NVIE_017100	pyrF	NVIE_RS08310	5.6312	4.87348	5.32467	5.5086	5.6407	5.92058	5.72528	5.91808	5.80149	5.96832		3		5.86675	5.39573		-0.459071	0.000327323
gene1824	NVIE_017110	NVIE_017110	NVIE_RS08315	6.03238	6.32617	6.39223	6.40624	6.41464	7.3322	7.01699	6.90422	6.62739	6.78473		1		6.9331	6.31433		-0.531891	0.000336228
gene1825	NVIE_017120	NVIE_017120	NVIE_RS15405	7.36264	6.56296	7.03502	7.54124	6.91447	7.53535	7.32418	7.44043	7.18696	6.96852		1		7.29109	7.08327		-0.134609	0.465856
gene1826	NVIE_017130	NVIE_017130	NVIE_RS08320	8.3531	8.22861	8.24175	8.39073	8.34033	8.29994	7.95827	7.87608	7.7497	7.59552		2		7.8959	8.3109		0.462795	4.86884e-05
gene1827	NVIE_017140	rlmE	NVIE_RS08325	9.10914	8.72163	8.65903	8.89372	8.75294	8.57324	8.22107	8.05525	7.99097	7.96561		2		8.16123	8.82729		0.708004	1.88757e-09
gene1828	NVIE_1757	NVIE_1757	#N/A	10.9618	10.8666	10.7441	11.1305	10.8878	10.4445	10.0795	10.0563	10.0536	9.9424		6		10.1152	10.9182		0.860257	8.21757e-24
gene1829	NVIE_017150	NVIE_017150	NVIE_RS08335	8.44961	8.66336	8.57366	8.711	8.41837	7.91393	8.20596	8.00469	8.35329	8.47634		2		8.19084	8.5632		0.420861	0.00286113
gene1830	NVIE_017160	NVIE_017160	NVIE_RS08340	9.18395	9.19082	9.05904	9.36393	9.11586	9.12664	9.03987	9.24304	9.24985	9.18505		2		9.16889	9.18272		0.0832229	0.286864
gene1831	NVIE_017170	NVIE_017170	NVIE_RS08345	5.04561	4.99439	4.86238	5.28494	4.9277	5.1131	4.92327	4.66953	4.53245	4.23646		3		4.69496	5.023		0.376962	0.0251419
gene1832	NVIE_017180	NVIE_017180	NVIE_RS08350	7.75343	7.40682	7.37477	7.7432	7.63325	6.43759	6.49858	6.33376	6.52622	6.55077		1		6.46938	7.58229		1.17666	6.51475e-34
gene1833	NVIE_017190	NVIE_017190	NVIE_RS08355	4.7655	4.85179	5.10228	4.72272	4.85587	6.63054	7.18583	7.29862	7.55558	7.68608		3		7.27133	4.85963		-2.3154	1.06274e-30
gene1834	NVIE_017200	NVIE_017200	NVIE_RS08360	2.37076	2.90451	3.67101	3.30289	3.71545	4.31534	4.87803	4.62112	4.46478	4.4685		7		4.54955	3.19292		-1.17739	3.20894e-06
gene1835	NVIE_017210	apt	NVIE_RS08365	7.1209	7.44913	7.34322	7.55424	7.16881	8.26149	8.05154	8.04608	8.1567	8.13646		1		8.13046	7.32726		-0.714945	1.76106e-12
gene1836	NVIE_017220	NVIE_017220	NVIE_RS08370	6.70197	6.64672	6.74722	6.83531	6.62501	7.1851	7.21727	7.22271	7.30561	7.03836		1		7.19381	6.71125		-0.448825	1.35328e-07
gene1837	NVIE_017230	NVIE_017230	NVIE_RS08375	7.23999	7.1457	6.84685	7.44406	7.12347	8.18066	7.88354	7.91514	7.86851	7.73569		1		7.91671	7.16002		-0.663384	7.73225e-09
gene1838	NVIE_017240	NVIE_017240	NVIE_RS08380	8.44733	8.37606	8.18443	8.64815	8.26424	9.1321	8.88334	8.96328	8.9597	8.88709		2		8.9651	8.38404		-0.507833	2.56704e-10
gene1839	NVIE_1768	NVIE_1768	NVIE_RS08385	7.4904	7.12368	7.21359	7.49136	7.13815	7.45614	7.6703	7.68142	7.58441	7.78797		1		7.63605	7.29143		-0.274843	0.0204429
gene1840	NVIE_017250	dps2	NVIE_RS08390	7.44961	7.56832	7.39443	7.50904	7.29754	7.65437	7.95524	8.12807	8.0933	8.0914		1		7.98448	7.44379		-0.473324	0.00023045
gene1841	NVIE_1770	NVIE_1770	#N/A	0	0	0	0	0	0	0	0	0	0		10		0	0		-0.225369	0.595853
gene1842	NVIE_017260	NVIE_017260	NVIE_RS08395	0.683042	2.21678	3.7747	3.0111	2.47518	3.09157	2.58623	3.13985	2.95214	3.45885		7		3.04573	2.43216		-0.452635	0.254369
gene1843	NVIE_017270	NVIE_017270	NVIE_RS08400	5.37424	5.15309	5.10587	5.48346	5.39131	5.92673	5.81532	5.57865	5.73453	5.63037		3		5.73712	5.30159		-0.30883	0.00962757
gene1844	NVIE_017280	NVIE_017280	NVIE_RS08405	6.89764	6.73916	6.71921	7.09311	6.94694	7.36224	7.06971	7.10774	6.99618	6.98832		1		7.10484	6.87921		-0.144427	0.171163
gene1845	NVIE_017290	NVIE_017290	NVIE_RS08410	7.20291	6.95269	7.2108	7.24737	7.16908	7.39642	7.52999	7.75283	7.67571	7.64285		1		7.59956	7.15657		-0.281716	0.0147076
gene1846	NVIE_017300	cas4-1	NVIE_RS08415	2.22361	2.49432	3.01982	3.68917	3.75272	3.85453	3.67934	3.73288	3.34832	3.32135		7		3.58728	3.03593		-0.411297	0.141559
gene1847	NVIE_017310	cas2-1	NVIE_RS08420	5.16221	4.34232	4.14535	4.55167	4.36939	4.80206	4.54184	4.73288	4.80083	4.58438		5		4.6924	4.51419		-0.115767	0.68517
gene1848	NVIE_017320	cas1-1	NVIE_RS08425	5.73195	5.48433	5.45729	5.74462	5.22386	6.19832	5.99946	5.75317	5.76107	5.59676		3		5.86176	5.52841		-0.276821	0.0493048
gene1849	NVIE_017330	NVIE_017330	NVIE_RS08430	6.5684	6.1658	5.94265	6.3266	6.07785	7.03017	7.05438	6.58136	6.74305	6.55571		1		6.79293	6.21626		-0.486423	0.0003715
gene1850	NVIE_017340	cas3-1	NVIE_RS08435	6.5816	6.31711	6.33102	6.63009	6.67622	6.71942	6.62258	6.43097	6.55089	6.55085		1		6.57494	6.50721		0.00721596	0.950961
gene1851	NVIE_1781	cas5-1	NVIE_RS08440	8.2767	7.85037	8.00704	8.25805	8.06208	8.07106	7.92849	8.08249	8.25937	8.10084		2		8.08845	8.09085		0.0646344	0.503556
gene1852	NVIE_017350	cas7-1	NVIE_RS08445	9.29981	9.37054	9.34736	9.38039	9.10834	9.17795	9.16751	9.32299	9.27905	9.29126		2		9.24775	9.30129		0.122082	0.220065
gene1853	NVIE_017360	NVIE_017360	NVIE_RS08450	8.17118	8.18123	8.12768	8.15136	8.03375	8.3363	8.2452	8.10656	8.14384	8.22773		2		8.21192	8.13304		-0.0101246	0.923584
gene1854	NVIE_017370	NVIE_017370	NVIE_RS08455	8.53397	8.16666	8.27845	8.81745	8.3769	9.14807	8.5728	8.54429	8.63711	8.44914		2		8.67028	8.43469		-0.174415	0.226483
gene1855	NVIE_017380	NVIE_017380	NVIE_RS08460	6.28804	6.23433	5.99565	6.64174	6.19183	7.30782	6.8543	6.36656	6.54142	6.09339		1		6.6327	6.27032		-0.334473	0.0971968
gene1856	NVIE_017390	NVIE_017390	NVIE_RS08465	6.73908	6.98903	6.87138	7.36411	7.05538	7.61823	7.31	7.23652	7.67887	7.14049		1		7.39682	7.00379		-0.307675	0.0346964
gene1857	NVIE_017400	NVIE_017400	NVIE_RS08470	6.65742	6.77612	6.80818	6.95093	6.68299	6.76519	6.68251	6.89699	7.00627	7.00781		1		6.87175	6.77513		-0.037059	0.777247
gene1858	NVIE_017410	NVIE_017410	NVIE_RS08475	8.25983	8.12204	7.97952	8.28226	8.39344	9.32657	9.03271	8.82706	8.79157	8.41856		2		8.87929	8.20742		-0.643938	6.81759e-06
gene1859	NVIE_017420	trm	NVIE_RS08480	5.22999	5.20652	5.33559	5.68405	5.46492	6.27845	5.87964	5.91783	5.86942	5.703		3		5.92967	5.38421		-0.431114	0.000110488
gene1860	NVIE_1790	NVIE_1790	#N/A	0	0	0	0	0	0	0	0	3.27032	0		10		0.654064	0		-0.151137	0.816379
gene1861	NVIE_017430	cysM1	NVIE_RS08485	8.03993	7.84993	7.77652	8.00974	7.93313	8.25695	8.20775	8.20548	8.32376	8.13095		2		8.22498	7.92185		-0.238025	4.53453e-05
gene1862	NVIE_017440	rnhB	NVIE_RS08490	5.4705	5.45322	5.99992	5.84807	5.74479	5.97856	5.89466	6.30366	5.89748	6.06344		3		6.02756	5.7033		-0.43426	0.000788344
gene1863	NVIE_017450	flpA	NVIE_RS08495	6.56909	5.77099	6.35628	6.51467	6.31436	7.31526	7.15528	7.19362	7.07463	6.98796		1		7.14535	6.30508		-0.684042	2.41124e-11
gene1864	NVIE_017460	NVIE_017460	NVIE_RS08500	7.48382	7.3081	7.15658	7.49559	7.38905	7.80806	7.72075	7.86892	7.93565	7.75831		1		7.81834	7.36663		-0.37809	4.80929e-08
gene1865	NVIE_017470	NVIE_017470	NVIE_RS08505	4.11273	4.57935	4.82296	4.94483	4.76737	5.70568	5.40448	5.6681	5.5413	5.51657		3		5.56723	4.64545		-0.794062	0.000158528
gene1866	NVIE_017480	NVIE_017480	NVIE_RS08510	8.77185	8.72935	8.78232	8.93348	9.01492	10.1001	9.63243	9.53083	9.46328	9.13262		2		9.57186	8.84638		-0.672562	4.94507e-06
gene1867	NVIE_017490	NVIE_017490	NVIE_RS08515	6.99455	6.75962	6.79872	6.96897	6.75712	7.35201	7.44457	7.21073	7.22552	7.22865		1		7.2923	6.8558		-0.386764	0.000262996
gene1868	NVIE_017500	tbp	NVIE_RS08520	8.93622	8.73973	8.61899	8.7179	8.68425	9.53796	9.04436	9.03238	9.06448	8.90524		2		9.11688	8.73942		-0.314764	0.00965646
gene1869	NVIE_017510	NVIE_017510	NVIE_RS08525	8.51514	8.34621	8.19721	8.73493	8.46139	9.0456	8.4817	8.28535	8.27079	8.29095		2		8.47488	8.45098		0.0203115	0.913188
gene1870	NVIE_017520	NVIE_017520	NVIE_RS08530	8.23238	8.08805	7.91965	8.14924	8.06717	8.39366	8.1726	8.2197	8.2982	8.11588		2		8.24001	8.0913		-0.085599	0.291122
gene1871	NVIE_017530	pyrE	NVIE_RS08535	7.20512	7.47297	7.38751	7.4079	7.23387	7.74659	7.43195	7.20883	7.26132	7.36163		1		7.40206	7.34147		-0.0408421	0.761062
gene1872	NVIE_017540	NVIE_017540	NVIE_RS08540	5.6868	5.32907	5.26675	5.60582	5.70134	6.95952	6.76791	6.47751	6.38217	6.06994		1		6.53141	5.51796		-0.727214	1.17441e-06
gene1873	NVIE_017550	NVIE_017550	NVIE_RS08545	8.21744	8.23416	8.03856	8.39498	8.32604	7.70748	7.22608	6.9873	6.96991	6.77783		2		7.13372	8.24224		1.01258	5.99517e-13
gene1874	NVIE_017560	NVIE_017560	NVIE_RS08550	7.29369	7.32493	7.26547	7.41399	7.2463	7.99673	7.55832	7.60997	7.69477	7.55493		1		7.68294	7.30888		-0.310159	0.00336245
gene1875	NVIE_017570	NVIE_017570	NVIE_RS08555	6.71008	6.67976	6.66211	6.72384	6.49839	5.93957	5.65179	5.86899	5.97535	6.24488		8		5.93612	6.65484		0.650369	4.53572e-10
gene1876	NVIE_017580	NVIE_017580	NVIE_RS08560	5.4904	6.15538	5.82717	5.77663	5.39272	5.15046	5.7668	5.70689	6.5371	6.08334		3		5.84892	5.72846		-0.108838	0.7141
gene1877	NVIE_017590	NVIE_017590	NVIE_RS08565	6.91107	6.96947	6.93065	6.9298	6.95779	8.12333	7.61364	8.02327	7.85281	7.76088		1		7.87479	6.93976		-0.667963	1.489e-06
gene1878	NVIE_017600	NVIE_017600	NVIE_RS08570	5.9307	5.63437	5.50452	5.82991	5.90038	6.13179	6.15582	6.11759	6.06082	5.95444		3		6.08409	5.75998		-0.501622	1.84427e-06
gene1879	NVIE_017610	NVIE_017610	NVIE_RS08575	7.50865	7.1952	7.23428	7.56623	7.61247	8.23507	7.75711	7.78542	7.70695	7.46597		1		7.7901	7.42337		-0.299658	0.023974
gene1880	NVIE_1810	NVIE_1810	#N/A	0	0	0	0	0	0	2.3257	0.446361	2.20619	0		10		0.995651	0		-1.49721	0.0146641
gene1881	NVIE_017620	NVIE_017620	NVIE_RS15410	1.71342	1.24716	1.63515	2.71954	1.9206	3.44387	3.29468	4.32223	2.76012	4.65915		4		3.69601	1.84717		-1.39118	0.00955214
gene1882	NVIE_017630	NVIE_017630	NVIE_RS08580	0.653295	0	0	-0.340577	1.44544	1.38375	2.23456	1.2621	2.11504	1.01406		10		1.6019	0.351631		-0.901408	0.046932
gene1883	NVIE_r0030	NVIE_r0030	NVIE_RS08585	4.57995	3.85066	5.23865	6.17104	6.10906	4.86294	5.03568	6.92572	6.58601	5.77079		3		5.83623	5.18987		-0.996051	0.111894
gene1884	NVIE_017640	NVIE_017640	NVIE_RS08590	6.52347	6.59064	6.15147	6.84645	6.69866	6.93199	6.71478	6.73234	6.71456	6.87577		1		6.79389	6.56214		-0.181671	0.157322
gene1885	NVIE_017650	pepA	NVIE_RS08595	6.79809	6.86709	6.62002	6.8665	6.71812	6.72312	6.7151	6.79547	6.8057	6.82142		1		6.77216	6.77396		0.0691541	0.47187
gene1886	NVIE_017660	NVIE_017660	NVIE_RS08600	7.71279	7.56256	7.40352	7.68917	7.78908	7.73061	7.35177	7.30382	6.98609	7.11229		1		7.29692	7.63142		0.361801	0.00922613
gene1887	NVIE_017670	tktA	NVIE_RS15415	8.29801	8.15615	8.00106	8.5048	8.31502	9.13619	8.79717	8.68871	8.62769	8.3733		2		8.72461	8.25501		-0.410719	0.000854858
gene1888	NVIE_017680	tktB	NVIE_RS08610	8.54967	8.46122	8.47322	8.6031	8.71169	9.47503	9.09138	9.02988	9.04105	8.68926		2		9.06532	8.55978		-0.446993	0.000274331
gene1889	NVIE_017690	tal	NVIE_RS08615	8.10295	7.79523	7.68995	8.1592	8.13404	8.70548	8.35177	8.50362	8.38242	8.25221		2		8.4391	7.97627		-0.400484	9.18352e-05
gene1890	NVIE_017700	NVIE_017700	NVIE_RS08620	6.92912	6.55853	6.52295	7.02932	6.84224	7.81403	7.52058	7.26957	7.40951	7.37273		1		7.47728	6.77643		-0.645191	1.96762e-09
gene1891	NVIE_017710	NVIE_017710	NVIE_RS08625	7.88558	7.91201	7.70536	8.07478	7.885	8.88697	8.56841	8.43267	8.43937	8.28762		2		8.52301	7.89254		-0.565708	1.03531e-07
gene1892	NVIE_017720	NVIE_017720	NVIE_RS08630	5.4683	5.87652	4.99271	5.57752	5.49045	7.15536	6.90939	6.90116	6.84759	6.48922		1		6.86055	5.4811		2.85388	1.16736e-67
gene1893	NVIE_017730	aniA	NVIE_RS08635	13.0846	13.0241	12.9193	13.3581	12.9627	9.48389	8.454	7.87115	7.79729	7.76179		14		8.27362	13.0697		4.27258	2.14827e-35
gene1894	NVIE_017740	NVIE_017740	NVIE_RS08640	11.6913	11.6606	11.5802	11.7771	11.7258	10.3038	9.91996	9.18424	8.94753	8.77562		14		9.42623	11.687		2.05262	1.48555e-21
gene1895	NVIE_017750	NVIE_017750	NVIE_RS08645	7.04446	7.01325	7.08971	7.19977	7.09425	7.64513	7.6965	7.58899	7.58463	7.64023		1		7.6311	7.08829		0.625066	2.75846e-11
gene1896	NVIE_017760	NVIE_017760	NVIE_RS08650	9.61772	9.98276	9.93868	9.98838	10.2031	7.30102	7.18714	6.38496	6.26026	5.87389		8		6.60145	9.94613		3.19606	1.49873e-49
gene1897	NVIE_017770	NVIE_017770	NVIE_RS08655	7.268	6.23238	6.47353	7.33553	6.8096	6.19736	6.15859	6.22115	6.16038	6.19268		8		6.18603	6.82381		0.699744	5.03035e-05
gene1898	NVIE_017780	NVIE_017780	#N/A	3.75343	3.80175	3.7747	3.53717	3.15326	3.74692	3.91966	3.55489	3.49528	3.42232		7		3.62781	3.60406		-0.0413404	0.887454
gene1899	NVIE_017800	NVIE_017800	NVIE_RS08665	5.74605	5.87704	5.96735	6.00594	5.09409	4.45414	4.28984	4.95698	4.67728	4.40638		5		4.55693	5.73809		1.18253	8.96712e-08
gene1900	NVIE_017810	NVIE_017810	NVIE_RS08670	4.95868	4.77621	4.52678	5.29922	4.44965	3.16557	3.92327	4.36585	3.70421	3.79588		5		3.79096	4.80211		1.00074	4.81411e-05
gene1901	NVIE_017820	NVIE_017820	NVIE_RS08675	4.30958	4.05632	4.57924	4.83356	4.90282	3.54408	2.60134	3.34649	3.70421	3.53285		5		3.34579	4.53631		1.40338	1.48292e-19
gene1902	NVIE_017830	NVIE_017830	NVIE_RS08680	6.42976	6.00657	6.18974	6.51043	6.2364	6.46631	6.09591	5.1641	5.49096	5.88909		8		5.82127	6.27458		0.336628	0.11284
gene1903	NVIE_017840	NVIE_017840	NVIE_RS08690	7.01891	7.09634	6.98437	7.28576	7.26712	8.68003	8.34433	8.16759	8.03383	7.81947		1		8.20905	7.1305		-1.00793	8.06966e-13
gene1904	NVIE_017850	NVIE_017850	NVIE_RS08695	1.85015	-0.616105	1.09382	2.44124	1.22726	2.06603	1.01638	1.30696	1.89686	1.21092		10		1.49943	1.19927		-0.352444	0.12833
gene1905	NVIE_017860	NVIE_017860	NVIE_RS08700	6.17518	6.58505	6.38559	6.62572	6.48372	5.24571	5.16691	5.02865	4.903	4.73467		8		5.01579	6.45105		1.45697	2.81113e-31
gene1906	NVIE_017870	NVIE_017870	#N/A	3.12505	2.65879	1.46182	2.86814	1.74726	0.94861	1.12135	1.82697	1.00183	2.90085		4		1.55992	2.37221		0.59686	0.348275
gene1907	NVIE_017880	NVIE_017880	NVIE_RS08705	5.45661	5.03218	5.36414	5.42694	5.11031	3.68457	3.27234	3.92905	4.29033	3.91755		5		3.81877	5.27804		1.45504	6.3512e-22
gene1908	NVIE_1836	NVIE_1836	#N/A	1.21272	0.746465	1.13446	2.21885	0.419902	0.621248	2.11591	1.82153	2.48182	-0.0114701		10		1.40581	1.14648		-0.814276	0.147398
gene1909	NVIE_017900	NVIE_017900	NVIE_RS08715	4.36853	5.00919	4.67729	4.5322	3.96273	2.39855	3.70879	3.1249	3.7148	3.02886		5		3.19518	4.50999		1.17033	0.00028088
gene1910	NVIE_017910	NVIE_017910	NVIE_RS08720	4.89717	4.21678	3.76828	4.68917	4.60392	5.30569	5.45334	5.10743	5.56702	5.59635		3		5.40597	4.43506		-0.847249	2.03183e-05
gene1911	NVIE_017940	NVIE_017940	NVIE_RS08725	6.268	6.27709	6.32404	6.47117	6.28756	6.87357	6.46899	6.22708	6.25484	6.15658		8		6.39621	6.32557		-0.0186576	0.915332
gene1912	NVIE_017950	NVIE_017950	NVIE_RS08730	3.49542	3.25155	3.22451	3.12603	3.32709	3.31898	3.44591	2.89777	3.27909	3.3867		7		3.26569	3.28492		0.122723	0.591848
gene1913	NVIE_017960	NVIE_017960	NVIE_RS08740	11.2187	11.2787	11.2486	11.4836	11.2797	9.72716	9.61538	8.98639	8.55522	8.38524		14		9.05388	11.3019		2.1526	5.15984e-24
gene1914	NVIE_017980	NVIE_017980	NVIE_RS08745	4.08478	3.78845	3.66949	4.40077	4.08204	3.79099	3.69579	3.45913	2.91576	3.22982		7		3.4183	4.0051		0.61012	0.00183218
gene1915	NVIE_017990	NVIE_017990	NVIE_RS08750	4.15697	3.85421	3.43485	3.97868	3.96822	4.34791	4.18184	4.19232	3.06233	4.28892		5		4.01466	3.87859		-0.333281	0.150375
gene1916	NVIE_018000	NVIE_018000	NVIE_RS08755	3.84654	3.38028	2.76828	3.29324	3.89022	3.44771	2.94238	2.7855	2.96036	2.98492		7		3.02417	3.43571		0.336768	0.287873
gene1917	NVIE_018010	NVIE_018010	NVIE_RS14575	4.55059	4.11182	3.98134	4.79879	4.61192	3.06603	3.13185	2.83747	2.39936	2.71342		5		2.82963	4.41089		1.56086	9.19067e-15
gene1918	NVIE_018020	NVIE_018020	NVIE_RS08765	5.3147	5.19044	5.38476	5.49788	5.33578	4.62828	4.2452	3.99346	4.25001	4.25532		5		4.27445	5.34471		1.06313	4.37021e-21
gene1919	NVIE_018030	NVIE_018030	NVIE_RS08770	2.91045	2.02916	4.53263	4.16451	3.92499	3.31898	3.29907	3.36726	3.54212	1.68626		7		3.04274	3.51235		0.230112	0.557294
gene1920	NVIE_018040	NVIE_018040	NVIE_RS08775	5.9967	5.89163	6.25028	6.25337	5.93836	4.92229	5.16293	5.09803	4.80992	4.91453		5		4.98154	6.06607		1.10911	2.51919e-17
gene1921	NVIE_018050	NVIE_018050	NVIE_RS08780	1.75795	1.80626	1.19426	0.764075	1.15777	1.94408	1.53185	2.04483	1.58226	1.04833		4		1.63027	1.33606		-0.520981	0.125626
gene1922	NVIE_018060	NVIE_018060	NVIE_RS08785	7.47359	7.55423	7.17669	7.64211	7.32823	6.67002	6.40358	6.74346	6.55739	6.47822		1		6.57053	7.43497		0.402142	1.77311e-05
gene1923	NVIE_018080	NVIE_018080	NVIE_RS08790	7.62415	7.78433	7.53684	7.58447	7.3103	7.5181	7.57697	7.55489	7.45047	7.89821		1		7.59973	7.56802		0.0216546	0.903448
gene1924	NVIE_018090	NVIE_018090	NVIE_RS08795	3.47259	3.73216	3.60078	3.63626	3.65175	3.26814	2.67534	3.01323	3.09188	3.07152		5		3.02402	3.61871		0.171168	0.373277
gene1925	NVIE_018100	NVIE_018100	#N/A	1.36111	2.89486	3.28285	3.82667	2.15326	3.93957	3.2643	3.45535	3.63021	3.72188		7		3.60226	2.70375		-0.794989	0.00067028
gene1926	NVIE_018110	NVIE_018110	NVIE_RS08800	7.268	7.1457	7.31373	7.37243	7.14398	7.27377	6.51806	6.37801	6.71113	6.88769		1		6.75373	7.24877		0.527292	0.00154923
gene1927	NVIE_018120	NVIE_018120	NVIE_RS08805	7.15214	6.80175	6.82186	6.88818	6.72579	6.49905	6.09206	5.63167	5.97254	6.02983		8		6.04503	6.87794		0.864872	8.54581e-10
gene1928	NVIE_018130	NVIE_018130	NVIE_RS08810	6.34899	5.83794	5.88273	6.08196	5.96489	5.24024	4.80529	4.76245	4.80442	4.85544		5		4.89357	6.0233		1.14095	2.01067e-21
gene1929	NVIE_018140	NVIE_018140	#N/A	5.39354	5.14967	5.90024	5.47767	4.67872	4.2171	5.44873	5.93676	6.00728	5.08688		5		5.33935	5.31997		-0.0405463	0.915332
gene1930	NVIE_018150	msrB2	NVIE_RS14830	7.28862	7.16662	7.08203	7.12674	6.84006	6.45241	6.12264	6.74883	6.57659	6.74505		1		6.5291	7.10081		0.60976	3.72195e-05
gene1931	NVIE_018160	msrA	NVIE_RS14835	7.09113	6.93058	6.95807	7.03312	6.79394	6.16874	6.10966	6.34171	6.57951	6.3042		8		6.30076	6.96137		0.710472	1.10615e-09
gene1932	NVIE_018190	NVIE_018190	NVIE_RS08830	5.04796	4.76612	4.96969	4.63905	4.72644	5.24498	4.66164	5.14219	5.00447	4.7906		3		4.96877	4.82985		-0.105369	0.597886
gene1933	NVIE_018200	NVIE_018200	#N/A	1.31381	0	1.23555	2.9049	0.520988	1.72233	0.895071	0.60069	3.09748	0		10		1.26312	1.19505		-0.0925028	0.898165
gene1934	NVIE_t0270	NVIE_t0270	NVIE_RS08835	0	0	0	1.68917	1.89022	2.09157	2.2643	1.96992	0	0		10		1.26516	0.715878		0.325493	0.572262
gene1935	NVIE_018210	NVIE_018210	#N/A	5.45869	4.64451	5.18188	5.30132	5.45545	5.96675	5.81756	5.85469	5.91009	6.10521		3		5.93086	5.20837		-0.648751	2.09327e-05
gene1936	NVIE_018230	NVIE_018230	NVIE_RS08850	0	0	1.08122	0.165608	1.36666	0.568006	0	0.446361	0	0		10		0.202874	0.522697		-0.631253	0.0308618
gene1937	NVIE_018240	NVIE_018240	NVIE_RS08855	5.20911	5.06478	4.95188	5.1157	4.86695	4.79821	4.79037	4.96414	4.85143	5.14412		3		4.90965	5.04169		0.176452	0.275237
gene1938	NVIE_018250	NVIE_018250	NVIE_RS08860	7.08689	7.53547	7.35063	7.59606	7.0493	6.67653	7.19371	7.20327	7.41892	7.36249		1		7.17099	7.32367		0.200279	0.294588
gene1939	NVIE_018260	NVIE_018260	NVIE_RS14590	8.79578	8.65906	8.62246	8.91618	8.64439	8.77045	8.39488	8.23982	8.31687	8.49794		2		8.44399	8.72757		0.344751	0.000917187
gene1940	NVIE_018270	NVIE_018270	NVIE_RS08870	9.30753	9.24837	9.18974	9.193	8.96347	9.73302	9.64079	9.67152	9.76806	9.76871		2		9.71642	9.18042		-0.466826	2.16837e-07
gene1941	NVIE_018280	NVIE_018280	NVIE_RS08875	8.36152	8.54898	8.35967	8.65165	8.56567	8.58685	8.5965	8.68417	8.63664	8.58519		2		8.61787	8.4975		-0.0563862	0.590632
gene1942	NVIE_018290	NVIE_018290	NVIE_RS08880	7.02939	6.87046	6.79797	7.30029	7.04244	8.41174	8.05396	7.83396	7.89183	7.71417		1		7.98113	7.00811		-0.90952	1.8779e-12
gene1943	NVIE_018300	phoU3	NVIE_RS08885	8.02974	7.49784	7.62777	8.45031	8.13603	7.7889	7.74699	7.89921	7.90771	7.88643		2		7.84585	7.94834		0.191228	0.20157
gene1944	NVIE_018310	NVIE_018310	NVIE_RS08890	8.28306	8.08896	8.09596	8.45634	8.43166	8.36215	8.23243	8.4611	8.47677	8.38777		2		8.38404	8.27119		-0.0237129	0.833253
gene1945	NVIE_018320	NVIE_018320	#N/A	7.22183	7.10768	6.94252	7.39397	7.11586	7.227	7.03384	7.10536	7.10739	7.32503		1		7.15973	7.15637		0.0689474	0.501837
gene1946	NVIE_018330	NVIE_018330	NVIE_RS08900	5.90783	5.28237	5.51836	5.88129	5.70713	5.65966	5.84927	5.55489	5.98999	6.06049		3		5.82286	5.6594		-0.0769777	0.666291
gene1947	NVIE_018340	NVIE_018340	#N/A	4.78492	4.98852	5.15412	5.08651	4.9921	4.73402	4.71411	4.74165	5.14479	5.23058		3		4.91303	5.00123		-0.14845	0.447237
gene1948	NVIE_018350	NVIE_018350	#N/A	6.16458	5.93181	5.78375	5.96125	6.13958	6.02186	5.74584	5.54578	5.8926	5.53828		3		5.74887	5.99619		0.293863	0.0552517
gene1949	NVIE_018360	NVIE_018360	NVIE_RS08915	5.268	5.33226	4.95842	5.8591	5.33501	5.89892	5.52064	5.52792	5.46672	5.45885		3		5.57461	5.35056		-0.111118	0.609565
gene1950	NVIE_018370	NVIE_018370	NVIE_RS08920	6.11244	6.12752	6.20885	6.14685	6.18497	6.57011	6.34837	6.61762	6.43953	6.2524		3		6.44561	6.15612		-0.232552	0.0544121
gene1951	NVIE_018380	acsA2	NVIE_RS08925	5.78836	5.72622	5.78876	6.46984	6.0594	7.24279	6.76903	7.24517	6.91176	6.52637		1		6.93903	5.96652		-0.886577	1.16724e-08
gene1952	NVIE_018390	NVIE_018390	NVIE_RS08930	6.72186	6.42184	6.41138	6.656	6.46993	7.31134	7.1903	7.10265	7.08726	6.85142		1		7.10859	6.5362		-0.497885	1.06227e-09
gene1953	NVIE_018400	NVIE_018400	NVIE_RS08935	5.19454	5.3487	5.22012	5.72704	5.4955	6.09922	5.79718	5.59524	5.73995	5.48922		3		5.74416	5.39718		-0.465749	0.000657842
gene1954	NVIE_018410	NVIE_018410	NVIE_RS08940	4.95589	5.2069	4.94918	5.03357	4.88034	5.33975	5.25442	4.94509	5.01073	5.35685		3		5.18137	5.00518		-0.091583	0.603371
gene1955	NVIE_1884	NVIE_1884	NVIE_RS08945	6.37951	6.29817	6.16375	6.51117	6.29719	6.78207	6.32731	6.55489	6.47698	6.22514		8		6.47328	6.32996		-0.0892191	0.495258
gene1956	NVIE_018420	NVIE_018420	NVIE_RS08950	7.48166	7.14919	7.03999	7.4067	7.204	7.99981	7.74391	7.39382	7.33934	7.2633		1		7.54804	7.25631		-0.242726	0.114069
gene1957	NVIE_1886	NVIE_1886	NVIE_RS08955	8.38584	7.95221	8.27901	8.44064	8.37455	5.7069	5.13598	6.1568	5.67766	5.65915		8		5.6673	8.28645		2.55547	2.13572e-71
gene1958	NVIE_018430	NVIE_018430	#N/A	10.268	10.4232	10.3473	10.415	10.5027	6.94572	6.47076	7.20022	7.2517	6.45885		14		6.86545	10.3912		3.4964	8.81761e-127
gene1959	NVIE_018440	NVIE_018440	NVIE_RS15425	7.40336	8.48572	8.43891	7.97275	7.92815	4.91572	5.44209	5.9817	5.44287	4.57251		8		5.27098	8.04578		2.73466	2.0775e-26
gene1960	NVIE_018450	NVIE_018450	#N/A	4.89455	3.29079	4.35685	4.52871	4.64229	3.84364	3.82373	2.722	3.21879	4.67035		5		3.6557	4.34264		1.96009	7.93394e-10
gene1961	NVIE_018460	NVIE_018460	#N/A	2.8306	0.779379	2.16737	1.25177	0.452816	2.23913	1.8269	2.53252	0.707382	2.02144		4		1.86547	1.49639		-0.373304	0.466378
gene1962	NVIE_018470	polX	#N/A	6.26046	6.22679	6.01101	6.45101	6.33843	6.02087	5.47626	5.52702	5.56233	5.44625		8		5.60655	6.25754		0.690824	5.50901e-10
gene1963	NVIE_018480	NVIE_018480	NVIE_RS08980	7.01425	7.12057	6.95436	7.28187	7.11593	7.18177	7.16809	7.55876	7.34541	7.27284		1		7.30537	7.0974		-0.185095	0.0961219
gene1964	NVIE_018490	NVIE_018490	NVIE_RS08985	6.50211	6.30698	6.26303	6.51128	6.50705	6.979	6.75305	6.70115	6.69717	6.7379		1		6.77365	6.41809		-0.275998	0.00193033
gene1965	NVIE_1893	NVIE_1893	NVIE_RS15430	6.12505	6.11822	5.78375	6.42886	5.74726	5.90281	6.02824	6.44168	6.42809	6.36029		3		6.23222	6.04063		-0.461285	0.00960924
gene1966	NVIE_018500	NVIE_018500	NVIE_RS08990	7.64785	7.54219	7.71758	7.7043	7.67253	8.50769	8.27297	8.28488	8.38997	8.06965		2		8.30503	7.65689		-0.607899	1.57668e-13
gene1967	NVIE_1895	NVIE_1895	NVIE_RS08995	4.43793	4.88921	5.09663	5.22833	4.93462	3.67653	3.65662	4.72481	4.89967	4.50324		5		4.29218	4.91734		0.497521	0.0780268
gene1968	NVIE_018510	NVIE_018510	NVIE_RS09000	3.47359	2.91422	2.39533	3.43391	3.43566	3.05204	1.86221	2.56782	2.93533	2.05675		7		2.49483	3.13054		0.552297	0.0346281
gene1969	NVIE_1897	NVIE_1897	NVIE_RS09005	7.05077	6.78615	6.69498	6.70076	6.63647	6.95755	6.43939	6.31951	6.76045	6.59212		1		6.6138	6.77383		0.325371	0.0389365
gene1970	NVIE_1898	NVIE_1898	NVIE_RS09010	6.19165	5.84569	6.31775	6.15804	6.07494	3.32455	3.89321	3.2029	3.6534	2.76583		5		3.36798	6.11761		2.10567	4.70008e-38
gene1971	NVIE_018530	NVIE_018530	NVIE_RS09015	7.86776	7.93654	8.19716	8.09207	7.65663	6.83151	6.77292	6.76233	6.78805	6.59365		1		6.74969	7.95003		1.25088	6.9647e-22
gene1972	NVIE_018540	NVIE_018540	NVIE_RS09020	7.97809	7.77562	7.71169	8.14254	8.0176	9.20747	8.83999	8.67377	8.62625	8.47266		2		8.76403	7.92511		-0.777567	6.30591e-10
gene1973	NVIE_018550	glnA2	NVIE_RS09025	8.06393	7.9818	7.98227	8.1177	7.96985	8.35294	8.17296	8.32077	8.25139	8.05264		2		8.23014	8.02311		-0.138982	0.0470975
gene1974	NVIE_018560	NVIE_018560	NVIE_RS09030	8.69641	8.57658	8.38781	8.23656	8.05673	5.41962	5.5677	5.86655	5.61257	5.48922		8		5.59113	8.39082		2.5038	5.14128e-69
gene1975	NVIE_018570	NVIE_018570	NVIE_RS09035	6.28488	6.06478	6.39506	6.05457	6.04307	6.62469	6.58962	6.33532	6.54918	6.51706		8		6.52318	6.16847		0.286633	0.0955102
gene1976	NVIE_018580	NVIE_018580	NVIE_RS09040	6.5362	6.16948	6.20517	5.8435	5.60845	6.85162	6.39757	6.65958	6.72975	6.59212		1		6.64613	6.07256		-0.457151	0.0185425
gene1977	NVIE_018590	NVIE_018590	NVIE_RS09045	4.66761	4.8421	5.13765	4.94194	4.72795	4.50276	4.52989	4.04469	4.29064	4.31365		5		4.33633	4.86345		0.540725	0.000283319
gene1978	NVIE_018600	NVIE_018600	NVIE_RS09050	6.79962	6.5698	6.38951	6.96465	6.51741	7.11635	7.13357	7.20046	7.25145	6.95546		1		7.13146	6.6482		-0.387283	0.00196041
gene1979	NVIE_018610	NVIE_018610	NVIE_RS09055	6.94608	6.79701	7.02983	7.22604	6.95044	5.83326	5.42949	5.62415	5.61664	5.66151		8		5.63301	6.98988		1.17299	2.11284e-34
gene1980	NVIE_1908	NVIE_1908	NVIE_RS09060	6.48414	6.29133	6.36774	6.53959	6.59402	7.0528	7.02727	7.07528	7.18254	6.89019		1		7.04561	6.45536		-0.502398	4.27843e-07
gene1981	NVIE_1909	NVIE_1909	NVIE_RS09065	2.42251	2.76361	2.92921	2.33553	2.43705	2.15297	2.1737	2.95732	2.5847	0.783285		4		2.1304	2.57758		0.358073	0.337231
gene1982	NVIE_018630	NVIE_018630	NVIE_RS15435	7.48757	7.41928	7.30977	7.85028	7.45862	7.95159	7.45818	7.2958	7.21235	7.07638		1		7.39886	7.50511		0.134336	0.419928
gene1983	NVIE_018640	NVIE_018640	#N/A	6.58826	6.3558	6.1645	6.26996	6.31668	6.2419	5.97688	5.90816	6.18386	6.10104		8		6.08237	6.33904		0.277251	0.0135781
gene1984	NVIE_018650	cobI	NVIE_RS09085	6.86653	6.9302	6.87073	7.25946	6.91483	7.65	7.58038	7.65637	7.5758	7.20397		1		7.5333	6.96835		-0.493597	1.03358e-06
gene1985	NVIE_018660	cobM	NVIE_RS09090	7.23558	7.12154	7.14083	7.31106	7.23757	7.59124	7.35741	7.57873	7.37403	7.2662		1		7.43352	7.20932		-0.16277	0.07973
gene1986	NVIE_018670	NVIE_018670	NVIE_RS09095	6.40887	5.10131	5.90434	5.51229	5.64921	6.69491	6.73379	6.8694	6.51044	6.92834		1		6.74737	5.7152		-0.928791	4.52033e-06
gene1987	NVIE_018680	NVIE_018680	#N/A	1.87569	1.40943	0	2.10421	0.497904	3.60614	3.04191	3.16257	3.33743	2.87389		4		3.20439	1.17745		-0.65027	0.0221172
gene1988	NVIE_018690	NVIE_018690	NVIE_RS09105	9.59815	9.51167	9.65292	9.72417	9.4413	9.6868	9.71151	9.74753	9.97551	10.2432		2		9.87291	9.58564		-0.234573	0.0969203
gene1989	NVIE_018700	NVIE_018700	NVIE_RS09110	9.75912	9.67682	9.69732	9.94512	9.75598	9.96006	9.89427	10.1	10.1831	10.5201		2		10.1315	9.76687		-0.313074	0.0190504
gene1990	NVIE_018710	NVIE_018710	NVIE_RS14600	4.70166	4.85689	4.71303	5.32325	4.7109	3.80206	3.28292	3.34699	3.30427	3.65149		5		3.47755	4.86115		1.33627	3.08548e-19
gene1991	NVIE_018720	NVIE_018720	NVIE_RS09120	6.70474	6.63182	6.11497	6.64478	6.60072	6.88006	6.84927	7.13498	7.01926	7.46974		1		7.07066	6.53941		-0.438253	0.0087065
gene1992	NVIE_018730	NVIE_018730	NVIE_RS09125	4.98084	5.40767	4.90258	4.68212	4.86179	6.2065	5.91125	5.60333	5.93291	5.34161		3		5.79912	4.967		-0.747939	0.00024297
gene1993	NVIE_018750	NVIE_018750	NVIE_RS09130	6.97654	7.05153	6.94071	7.38011	7.15655	7.46873	7.34346	7.38221	7.36655	7.30831		1		7.37385	7.10109		-0.187853	0.0606611
gene1994	NVIE_018760	NVIE_018760	NVIE_RS09135	6.17608	6.02668	5.93735	6.21969	6.41456	3.92164	3.87865	4.27393	4.8924	4.28892		5		4.25111	6.15487		1.0708	6.57774e-18
gene1995	NVIE_018770	NVIE_018770	NVIE_RS14850	6.38166	6.33044	6.42893	6.76966	6.81123	7.10335	7.14735	7.62415	7.36887	7.3029		1		7.30932	6.54439		-0.654942	0.000107128
gene1996	NVIE_018780	NVIE_018780	NVIE_RS09140	5.39729	5.20263	5.50262	5.72122	5.28254	4.16838	4.11605	4.2131	4.31471	4.23364		5		4.20918	5.42126		1.03975	5.08757e-20
gene1997	NVIE_1926	NVIE_1926	NVIE_RS15440	0	0	0	0	0	1.4286	0.601339	1.30696	0.481822	1.79588		10		1.12292	0		-0.217531	0.604614
[truncated: 1,189 more rows]

## Sheet: Table_S19 Archaea Species
Locus_Identifier	NCBI Accession	Assembly	Species	Strain	GTDB Classification (Rinke et al., 2021)	amoA Clade (Alves et al., 2018)	Environment	Environment Citation	Notes	Source	Genome Citation
Nlim	GCA_000204585.1	ASM20458v1	Candidatus Nitrosarchaeum limnium SFB1		Nitrosopumilaceae	NP-gamma	Marine sediments	(Blainey et al., 2011)
D6752	GCA_003695185.1	ASM369518v1	Thaumarchaeota archaeon	J079	Nitrosocaldaceae	NC-alpha	Hot spring	(Ward et al., 2019)
NDEV	GCA_900065925.1	NDEV.embl.gz	Candidatus Nitrosotalea devanaterra		Nitrosopumilaceae	NT-alpha	Soil	(Lehtovirta-Morley et al., 2011)	Used for HMM model.	Uniprot	(Lehtovirta-Morley, Sayavedra-Soto, et al., 2016)
IBTHAUMO2	GCA_900620265.1	Nitrosopumilaceae_archaeon_O2_Ibasta	Nitrosopumilaceae archaeon	IBTHAUMO2	Nitrosopumilaceae	NP-gamma	Sponge symbiont	(Moeller et al., 2019)
NMAR	GCF_000018465.1	ASM1846v1	Nitrosopumilus maritimus SCM1		Nitrosopumilaceae	NP-gamma	Marine water column (aquarium)	(Könneke et al., 2005)	Used for HMM model.	Uniprot	(Walker et al., 2010)
MY1	GCF_000220175.1	ASM22017v1	Nitrosarchaeum koreense MY1		Nitrosopumilaceae	NP-gamma	Soil	(Kim et al., 2011)
BG20	GCF_000241145.1	ASM24114v2	Candidatus Nitrosarchaeum limnium BG20		Nitrosopumilaceae	NP-gamma	Marine sediments	(Mosier et al., 2012a)
BD31	GCF_000242875.2	ASM24287v3	Candidatus Nitrosopumilus salaria BD31		Nitrosopumilaceae	NP-gamma	Marine sediments	(Mosier et al., 2012b)
NKOR	GCF_000299365.1	ASM29936v1	Candidatus Nitrosopumilus koreensis AR1		Nitrosopumilaceae	NP-gamma	Marine sediments	(Park, Kim, Jung, Kim, Cha, Kwon, et al., 2012)
NSED	GCF_000299395.1	ASM29939v1	Candidatus Nitrosopumilus sediminis		Nitrosopumilaceae	NP-gamma	Marine sediments	(Park, Kim, Jung, Kim, Cha, Ghai, et al., 2012)
NGAR	GCF_000303155.1	ASM30315v1	Candidatus Nitrososphaera gargensis Ga9.2	enrichment culture Ga9.2	Nitrososphaeraceae	NS-alpha	Thermal spring	(Hatzenpichler et al., 2008)
NSJ	GCF_000328945.1	NSJ	Nitrosopumilus sp. SJ		Nitrosopumilaceae	NP-gamma	Marine sediments	NCBI BioSample: SAMN02469589
NKMY2	GCF_000685395.1	NKMY2	Candidatus Nitrosotenuis chungbukensis		Nitrosopumilaceae	NP-eta	Soil	(Jung et al., 2014)
NVIE	GCF_000698785.1	ASM69878v1	Nitrososphaera viennensis EN76		Nitrososphaeraceae	NS-alpha	Soil	(Tourna et al., 2011)	Used for HMM model.	Uniprot	(Kerou et al., 2016)
NITUZ	GCF_000723185.1	APF_1883_PRJEB4650	Candidatus Nitrosotenuis uzonensis		Nitrosopumilaceae	NP-eta	Thermal spring	(Lebedeva et al., 2013)
NTE	GCF_000730285.1	ASM73028v1	Candidatus Nitrososphaera evergladensis SR1	SR1	Nitrososphaeraceae	NS-alpha	Soil	(Zhalnina et al., 2014)
NMY3	GCF_000802205.1	ASM80220v2	Candidatus Nitrosocosmicus oleophilus		Nitrososphaeraceae	NS-zeta	Soil	(Jung et al., 2016)
T478	GCF_000812185.1	ASM81218v1	Candidatus Nitrosopelagicus brevis		Nitrosopumilaceae	NP-epsilon	Marine water column	(Santoro et al., 2015)
NPIRD3C	GCF_000875775.1	ASM87577v1	Nitrosopumilus piranensis		Nitrosopumilaceae	NP-gamma	Marine water column	(Bayer et al., 2019)
SU86	GCF_000955905.1	ASM95590v3	Candidatus Nitrosotenuis cloacae		Nitrosopumilaceae	NP-eta	Wastewater treatment plant	(Li et al., 2016)
NADRNF5	GCF_000956175.1	ASM95617v1	Nitrosopumilus adriaticus		Nitrosopumilaceae	NP-gamma	Marine water column	(Bayer et al., 2019)
A4241	GCF_001870125.1	ASM187012v1	Candidatus Nitrosocosmicus hydrocola		Nitrososphaeraceae	NS-zeta	Wastewater treatment plant	(Sauder et al., 2017)
NMSP	GCF_002156965.1	ASM215696v1	Candidatus Nitrosomarinus catalina		Nitrosopumilaceae	NP-gamma	Marine water column	(Ahlgren et al., 2017)
NAQ	GCF_002787055.1	ASM278705v1	Candidatus Nitrosotenuis aquarius		Nitrosopumilaceae	NP-eta	Freshwater	(Sauder et al., 2018)
CRG89	GCF_002906215.1	ASM290621v1	Candidatus Nitrosocaldus islandicus	3F	Nitrosocaldaceae	NC-alpha	Hot spring	(Daebeler et al., 2018)
DMB70	GCF_003175215.1	ASM317521v1	Nitrosopumilus zosterae		Nitrosopumilaceae	NP-gamma	Marine sediments	(Nakagawa et al., 2021)
Nisw	GCF_006740685.1	ASM674068v1	Candidatus Nitrosopumilus sp. SW		Nitrosopumilaceae	NP-gamma	Marine water column	(J. G. Kim et al., 2019)
NARC	GCF_007826885.1	ASM782688v1	Candidatus Nitrosocosmicus arcticus		Nitrososphaeraceae	NS-zeta	Soil	(Alves et al., 2019)
C5F47	GCF_013407145.1	ASM1340714v1	Nitrosopumilus cobalaminigenes		Nitrosopumilaceae	NP-gamma	Marine water column	(Qin et al., 2017)
C5F49	GCF_013407165.1	ASM1340716v1	Nitrosopumilus oxyclinae		Nitrosopumilaceae	NP-gamma	Marine water column	(Qin et al., 2017)
C5F50	GCF_013407185.1	ASM1340718v1	Nitrosopumilus ureiphilus		Nitrosopumilaceae	NP-gamma	Marine sediments	(Qin et al., 2017)
DSQ19	GCF_013407275.1	ASM1340727v1	Candidatus Nitrosotenuis sp. DW1		Nitrosopumilaceae	NP-eta	Freshwater	NCBI BioSample: SAMN09531785
DSQ20	GCF_013407385.1	ASM1340738v1	Nitrosarchaeum sp. AC2		Nitrosopumilaceae	NP-gamma	Freshwater	NCBI BioSample: SAMN09531786
NSIN	GCF_900143675.1	Candidatus_Nitrosotalea_sinensis_Nd2_whole_genome	Candidatus Nitrosotalea sinensis	NSIN	Nitrosopumilaceae	NT-alpha	Soil	(Herbold et al., 2017)
C0Q33	GCF_900167955.1	ASM90016795v1	Candidatus Nitrosotalea bavarica	SBT1	Nitrosopumilaceae	NT-alpha	Soil	(Herbold et al., 2017)
BQ3481	GCF_900177045.1	Candidatus_Nitrosotalea_koreensisCS_whole_genome	Candidatus Nitrosotalea okcheonensis	NCS1	Nitrosopumilaceae	NT-alpha	Soil	(Herbold et al., 2017)
NCAV	GCF_900248165.1	Nitrosocaldus_cavascurensis_SCU2_chromosome	Candidatus Nitrosocaldus cavascurensis		Nitrosocaldaceae	NC-alpha	Hot spring	(Abby et al., 2018)	Used for HMM model.	Uniprot	(Abby et al., 2018)
NFRAN	GCF_900696045.1	Nitrosocosmicus_franklandus_C13	Candidatus Nitrosocosmicus franklandus	NFRAN1	Nitrososphaeraceae	NS-zeta	Soil	(Lehtovirta-Morley, Ross, et al., 2016)
DP0002	GCA_000200715.1	ASM20071v1	Cenarchaeum symbiosum A (archaea)		Nitrosopumilaceae	NP-gamma	Sponge symbiont	(Preston et al., 1996)
LFLC01	GCA_001543015.1	ASM154301v1	Nitrosopumilus sp. LS_AOA (archaea)	LS_AOA	Nitrosopumilaceae	NP-gamma	Sponge symbiont	NCBI BioSample: SAMN03777287 (Tian et al., 2016)
KV5752	GCA_001674955.1	ASM167495v1	Candidatus Nitrosopumilus sp. DDS1 (archaea)		Nitrosopumilaceae	NP-gamma	Marine water column	NCBI BioSample: SAMN03840809
JAACYF	GCA_011058825.1	ASM1105882v1	Candidatus Nitrosocaldus sp. (archaea)	Tumba.bins.72	Nitrosocaldaceae	NC-alpha	Hot spring	(Luo et al., 2021)
JACAFJ	GCA_013538675.1	ASM1353867v1	Candidatus Nitrosocaldus tengchongensis	QQ.bins.115137	Nitrosocaldaceae	NC-alpha	Hot spring	(Luo et al., 2021)
JABXGO	GCA_013538695.1	ASM1353869v1	Candidatus Nitrosocaldus sp. (archaea)	JZ-3.bins.102	Nitrosocaldaceae	NC-alpha	Hot spring	(Luo et al., 2021)
JACAFI	GCA_013538705.1	ASM1353870v1	Candidatus Nitrosocaldus sp. (archaea)	QQ.bins.97	Nitrosocaldaceae	NC-alpha	Hot spring	(Luo et al., 2021)
JACAFH	GCA_013538715.1	ASM1353871v1	Candidatus Nitrosocaldus sp. (archaea)	QQ.bins.88	Nitrosocaldaceae	NC-alpha	Hot spring	(Luo et al., 2021)
JABXGN	GCA_013538755.1	ASM1353875v1	Candidatus Nitrosocaldus sp. (archaea)	SRBZ.bins.174	Nitrosocaldaceae	NC-alpha	Hot spring	(Luo et al., 2021)
JABXGP	GCA_013538775.1	ASM1353877v1	Candidatus Nitrosocaldus sp. (archaea)	JZ-2.bins.249	Nitrosocaldaceae	NC-alpha	Hot spring	(Luo et al., 2021)
JABXGQ	GCA_013538795.1	ASM1353879v1	Candidatus Nitrosothermus koennekei	JZ-2.bins.172	Nitrosocaldaceae	NC-alpha	Hot spring	(Luo et al., 2021)
JABXGR	GCA_013538805.1	ASM1353880v1	Candidatus Nitrosocaldus schleperae	JZ-1.bins.77	Nitrosocaldaceae	NC-alpha	Hot spring	(Luo et al., 2021)
Citations
Abby, S. S., Melcher, M., Kerou, M., Krupovic, M., Stieglmeier, M., Rossel, C., Pfeifer, K., & Schleper, C. (2018). Candidatus Nitrosocaldus cavascurensis, an ammonia oxidizing, extremely thermophilic archaeon with a highly mobile genome. Frontiers in Microbiology, 9(JAN), 1–19. https://doi.org/10.3389/fmicb.2018.00028
Ahlgren, N. A., Chen, Y., Needham, D. M., Parada, A. E., Sachdeva, R., Trinh, V., Chen, T., & Fuhrman, J. A. (2017). Genome and epigenome of a novel marine Thaumarchaeota strain suggest viral infection, phosphorothioation DNA modification and multiple restriction systems. Environmental Microbiology, 19(6), 2434–2452. https://doi.org/10.1111/1462-2920.13768
Alves, R. J. E., Kerou, M., Zappe, A., Bittner, R., Abby, S. S., Schmidt, H. A., Pfeifer, K., & Schleper, C. (2019). Ammonia oxidation by the arctic terrestrial thaumarchaeote candidatus nitrosocosmicus arcticus is stimulated by increasing temperatures. Frontiers in Microbiology, 10(JULY). https://doi.org/10.3389/fmicb.2019.01571
Alves, R. J. E., Minh, B. Q., Urich, T., Von Haeseler, A., & Schleper, C. (2018). Unifying the global phylogeny and environmental distribution of ammonia-oxidising archaea based on amoA genes. https://doi.org/10.1038/s41467-018-03861-1
Bayer, B., Vojvoda, J., Reinthaler, T., Reyes, C., Pinto, M., & Herndl, G. J. (2019). Nitrosopumilus adriaticus sp. nov. and Nitrosopumilus piranensis sp. nov., two ammonia-oxidizing archaea from the Adriatic Sea and members of the class Nitrososphaeria. International Journal of Systematic and Evolutionary Microbiology, 69(7), 1892–1902. https://doi.org/10.1099/ijsem.0.003360
Blainey, P. C., Mosier, A. C., Potanina, A., Francis, C. A., & Quake, S. R. (2011). Genome of a low-salinity ammonia-oxidizing archaeon determined by single-cell and metagenomic analysis. PLoS ONE, 6(2). https://doi.org/10.1371/journal.pone.0016626
Daebeler, A., Herbold, C. W., Vierheilig, J., Sedlacek, C. J., Pjevac, P., Albertsen, M., Kirkegaard, R. H., de la Torre, J. R., Daims, H., & Wagner, M. (2018). Cultivation and genomic analysis of “Candidatus Nitrosocaldus islandicus,” an obligately thermophilic, ammonia-oxidizing thaumarchaeon from a hot spring biofilm in Graendalur valley, Iceland. Frontiers in Microbiology, 9(FEB), 1–16. https…
Hatzenpichler, R., Lebedeva, E. V, Spieck, E., Stoecker, K., Richter, A., Daims, H., & Wagner, M. (2008). A moderately thermophilic ammonia-oxidizing crenarchaeote from a hot spring. Proceedings of the National Academy of Sciences, 105(6), 2134–2139. http://www.pnas.org/content/105/6/2134.full.pdf?with-ds=yes
Herbold, C. W., Lehtovirta-Morley, L. E., Jung, M. Y., Jehmlich, N., Hausmann, B., Han, P., Loy, A., Pester, M., Sayavedra-Soto, L. A., Rhee, S. K., Prosser, J. I., Nicol, G. W., Wagner, M., & Gubry-Rangin, C. (2017). Ammonia-oxidising archaea living at low pH: Insights from comparative genomics. Environmental Microbiology, 19(12), 4939–4952. https://doi.org/10.1111/1462-2920.13971
Jung, M. Y., Kim, J. G., Sinninghe Damsté, J. S., Rijpstra, W. I. C., Madsen, E. L., Kim, S. J., Hong, H., Si, O. J., Kerou, M., Schleper, C., & Rhee, S. K. (2016). A hydrophobic ammonia-oxidizing archaeon of the Nitrosocosmicus clade isolated from coal tar-contaminated sediment. Environmental Microbiology Reports, 8(6), 983–992. https://doi.org/10.1111/1758-2229.12477
Jung, M. Y., Park, S. J., Kim, S. J., Kim, J. G., Sinninghe Damsté, J. S., Jeon, C. O., & Rhee, S. K. (2014). A mesophilic, autotrophic, ammonia-oxidizing archaeon of thaumarchaeal group I.1a cultivated from a deep oligotrophic soil horizon. Applied and Environmental Microbiology, 80(12), 3645–3655. https://doi.org/10.1128/AEM.03730-13
Kerou, M., Offre, P., Valledor, L., Abby, S. S., Melcher, M., Nagler, M., Weckwerth, W., & Schleper, C. (2016). Proteomics and comparative genomics of Nitrososphaera viennensis reveal the core genome and adaptations of archaeal ammonia oxidizers. Proceedings of the National Academy of Sciences, 113(49), E7937–E7946. https://doi.org/10.1073/pnas.1601212113
Kim, B. K., Jung, M. Y., Yu, D. S., Park, S. J., Oh, T. K., Rhee, S. K., & Kim, J. F. (2011). Genome sequence of an ammonia-oxidizing soil archaeon, “Candidatus Nitrosoarchaeum koreensis” MY1. Journal of Bacteriology, 193(19), 5539–5540. https://doi.org/10.1128/JB.05717-11
Kim, J. G., Kim, S. J., Cvirkaite-Krupovic, V., Yu, W. J., Gwak, J. H., López-Pérez, M., Rodriguez-Valera, F., Krupovic, M., Cho, J. C., & Rhee, S. K. (2019). Spindle-shaped viruses infect marine ammoniaoxidizing thaumarchaea. Proceedings of the National Academy of Sciences of the United States of America, 116(31), 15645–15650. https://doi.org/10.1073/pnas.1905682116
Könneke, M., Bernhard, A. E., De La Torre, J. R., Walker, C. B., Waterbury, J. B., & Stahl, D. A. (2005). Isolation of an autotrophic ammonia-oxidizing marine archaeon. Nature, 437(7058), 543–546. https://doi.org/10.1038/nature03911
Lebedeva, E. V., Hatzenpichler, R., Pelletier, E., Schuster, N., Hauzmayer, S., Bulaev, A., Grigor’eva, N. V., Galushko, A., Schmid, M., Palatinszky, M., Le Paslier, D., Daims, H., & Wagner, M. (2013). Enrichment and genome sequence of the group I.1a ammonia-oxidizing archaeon “Ca. Nitrosotenuis uzonensis” representing a clade globally distributed in thermal habitats. PLoS ONE, 8(11), 1–12. https…
Lehtovirta-Morley, L. E., Ross, J., Hink, L., Weber, E. B., Gubry-Rangin, C., Thion, C., Prosser, J. I., & Nicol, G. W. (2016). Isolation of “Candidatus Nitrosocosmicus franklandus”, a novel ureolytic soil archaeal ammonia oxidiser with tolerance to high ammonia concentration. FEMS Microbiology Ecology, 92(5), 1–10. https://doi.org/10.1093/femsec/fiw057
Lehtovirta-Morley, L. E., Sayavedra-Soto, L. A., Gallois, N., Schouten, S., Stein, L. Y., Prosser, J. I., & Nicol, G. W. (2016). Identifying Potential Mechanisms Enabling Acidophily in the Ammonia-Oxidizing Archaeon “Candidatus Nitrosotalea devanaterra.” Applied and Environmental Microbiology, 82(9), 2608–2619. https://doi.org/10.1128/AEM.04031-15
Lehtovirta-Morley, L. E., Stoecker, K., Vilcinskas, A., Prosser, J. I., & Nicol, G. W. (2011). Cultivation of an obligate acidophilic ammonia oxidizer from a nitrifying acid soil. Proceedings of the National Academy of Sciences of the United States of America, 108(38), 15892–15897. https://doi.org/10.1073/pnas.1107196108
Li, Y., Ding, K., Wen, X., Zhang, B., Shen, B., & Yang, Y. (2016). A novel ammonia-oxidizing archaeon from wastewater treatment plant: Its enrichment, physiological and genomic characteristics. Scientific Reports, 6(October 2015), 1–11. https://doi.org/10.1038/srep23747
Luo, Z.-H., Narsing Rao, M. P., Chen, H., Hua, Z.-S., Li, Q., Hedlund, B. P., Dong, Z.-Y., Liu, B.-B., Guo, S.-X., Shu, W.-S., & Li, W.-J. (2021). Genomic Insights of “Candidatus Nitrosocaldaceae” Based on Nine New Metagenome-Assembled Genomes, Including “Candidatus Nitrosothermus” Gen Nov. and Two New Species of “Candidatus Nitrosocaldus.” Frontiers in Microbiology, 11. https://doi.org/10.3389/f…
Moeller, F. U., Webster, N. S., Herbold, C. W., Behnam, F., Domman, D., Albertsen, M., Mooshammer, M., Markert, S., Turaev, D., Becher, D., Rattei, T., Schweder, T., Richter, A., Watzka, M., Nielsen, P. H., & Wagner, M. (2019). Characterization of a thaumarchaeal symbiont that drives incomplete nitrification in the tropical sponge Ianthella basta. Environmental Microbiology, 21(10), 3831–3854. ht…
Mosier, A. C., Allen, E. E., Kim, M., Ferriera, S., & Francis, C. A. (2012a). Genome sequence of “candidatus nitrosoarchaeum limnia” bg20, a low-salinity ammonia-oxidizing archaeon from the san francisco bay estuary. Journal of Bacteriology, 194(8), 2119–2120. https://doi.org/10.1128/JB.00007-12
Mosier, A. C., Allen, E. E., Kim, M., Ferriera, S., & Francis, C. A. (2012b). Genome sequence of “candidatus nitrosopumilus salaria” BD31, an: Ammonia-oxidizing archaeon from the San Francisco Bay Estuary. Journal of Bacteriology, 194(8), 2121–2122. https://doi.org/10.1128/JB.00013-12
Nakagawa, T., Koji, M., Hosoyama, A., Yamazoe, A., Tsuchiya, Y., Ueda, S., Takahashi, R., & Stahl, D. A. (2021). Nitrosopumilus zosterae sp. nov., an autotrophic ammonia-oxidizing archaeon of phylum Thaumarchaeota isolated from coastal eelgrass sediments of Japan. International Journal of Systemic and Evolutionary Microbiology, 71(8). https://doi.org/https://doi-org.uaccess.univie.ac.at/10.1099/i…
Park, S. J., Kim, J. G., Jung, M. Y., Kim, S. J., Cha, I. T., Ghai, R., Martín-Cuadrado, A. B., Rodríguez-Valera, F., & Rhee, S. K. (2012). Draft genome sequence of an ammonia-oxidizing archaeon, “Candidatus Nitrosopumilus sediminis” AR2, from svalbard in the arctic circle. Journal of Bacteriology, 194(24), 6946–6947. https://doi.org/10.1128/JB.01869-12
Park, S. J., Kim, J. G., Jung, M. Y., Kim, S. J., Cha, I. T., Kwon, K., Lee, J. H., & Rhee, S. K. (2012). Draft genome sequence of an ammonia-oxidizing archaeon, “Candidatus Nitrosopumilus koreensis” AR1, from marine sediment. Journal of Bacteriology, 194(24), 6940–6941. https://doi.org/10.1128/JB.01857-12
Preston, C. M., Wu, K. Y., Molinski, T. F., & Delong, E. F. (1996). A psychrophilic crenarchaeon inhabits a marine sponge: Cenarchaeum symbiosum gen. nov., sp. nov. Proceedings of the National Academy of Sciences of the United States of America, 93(13), 6241–6246. https://doi.org/10.1073/pnas.93.13.6241
Qin, W., Heal, K. R., Ramdasi, R., Kobelt, J. N., Martens-Habbena, W., Bertagnolli, A. D., Amin, S. A., Walker, C. B., Urakawa, H., Könneke, M., Devol, A. H., Moffett, J. W., Armbrust, E. V., Jensen, G. J., Ingalls, A. E., & Stahl, D. A. (2017). Nitrosopumilus maritimus gen. nov., sp. nov., Nitrosopumilus cobalaminigenes sp. nov., Nitrosopumilus oxyclinae sp. nov., and Nitrosopumilus ureiphilus s…
Rinke, C., Chuvochina, M., Mussig, A. J., Chaumeil, P. A., Davín, A. A., Waite, D. W., Whitman, W. B., Parks, D. H., & Hugenholtz, P. (2021). A standardized archaeal taxonomy for the Genome Taxonomy Database. Nature Microbiology, 6(7), 946–959. https://doi.org/10.1038/s41564-021-00918-8
Santoro, A. E., Dupont, C. L., Richter, R. A., Craig, M. T., Carini, P., McIlvin, M. R., Yang, Y., Orsi, W. D., Moran, D. M., & Saito, M. A. (2015). Genomic and proteomic characterization of “Candidatus Nitrosopelagicus brevis”: An ammonia-oxidizing archaeon from the open ocean. Proceedings of the National Academy of Sciences of the United States of America, 112(4), 1173–1178. https://doi.org/10.…
Sauder, L. A., Albertsen, M., Engel, K., Schwarz, J., Nielsen, P. H., Wagner, M., & Neufeld, J. D. (2017). Cultivation and characterization of Candidatus Nitrosocosmicus exaquare, an ammonia-oxidizing archaeon from a municipal wastewater treatment system. The ISME Journal, 11(5), 1142–1157. https://doi.org/10.1038/ismej.2016.192
Sauder, L. A., Engel, K., Lo, C.-C., Chain, P., & Neufeld, J. D. (2018). &quot;Candidatus Nitrosotenuis aquarius,&quot; an Ammonia-Oxidizing Archaeon from a Freshwater Aquarium Biofilter. Applied and Environmental Microbiology, 84(19), e01430-18. https://doi.org/10.1128/AEM.01430-18
Tian, R.-M., Sun, J., Cai, L., Zhang, W.-P., Zhou, G.-W., Qiu, J.-W., & Qian, P.-Y. (2016). The deep-sea glass spongeLophophysema eversaharbours potential symbionts responsible for thenutrient conversions of carbon, nitrogen and sulfur. Environmental Microbiology, 18(8), 2481–2494. https://doi.org/10.1111/1462-2920.12911
Tourna, M., Stieglmeier, M., Spang, A., Könneke, M., Schintlmeister, A., & Urich, T. (2011). Nitrososphaera viennensis, an ammonia oxidizing archaeon from soil. Proc. Natl. Acad. Sci. USA, 108(20), 8420–8425. https://doi.org/10.1073/pnas.1013488108/-/DCSupplemental.www.pnas.org/cgi/doi/10.1073/pnas.1013488108
Walker, C. B., De La Torre, J. R., Klotz, M. G., Urakawa, H., Pinel, N., Arp, D. J., Brochier-Armanet, C., Chain, P. S. G., Chan, P. P., Gollabgir, A., Hemp, J., Hügler, M., Karr, E. A., Könneke, M., Shin, M., Lawton, T. J., Lowe, T., Martens-Habbena, W., Sayavedra-Soto, L. A., … Stahl, D. A. (2010). Nitrosopumilus maritimus genome reveals unique mechanisms for nitrification and autotrophy in glo…
Ward, L. M., Idei, A., Nakagawa, M., Ueno, Y., Fischer, W. W., & McGlynn, S. E. (2019). Geochemical and metagenomic characterization of Jinata onsen, a proterozoic- analog hot spring, reveals novel microbial diversity including iron-tolerant phototrophs and thermophilic lithotrophs. Microbes and Environments, 34(3), 278–292. https://doi.org/10.1264/jsme2.ME19017
Zhalnina, K. V., Dias, R., Leonard, M. T., De Quadros, P. D., Camargo, F. A. O., Drew, J. C., Farmerie, W. G., Daroub, S. H., & Triplett, E. W. (2014). Genome sequence of Candidatus nitrososphaera evergladensis from group I.1b enriched from everglades soil reveals novel genomic features of the ammonia-oxidizing archaea. PLoS ONE, 9(7), 21–23. https://doi.org/10.1371/journal.pone.0101648

## Sheet: Table_S20 Bacteria Species
Locus_Identifer	NCBI Accession	Assembly	Species	Strain	Classification		Substrate	Structure	Structure Citation(s)	Notes	Source	Citation for Gene Information
EWM72	GCA_005239465.1	ASM523946v1	Nitrospira sp.	RCA	Nitrospira		Ammonia
EWM73	GCA_005239475.1	ASM523947v1	Nitrospira sp.	RCB	Nitrospira		Ammonia
MCA	GCF_000008325.1	ASM832v1	Methylococcus capsulatus str. Bath		G-proteobacteria		Methane	Crystal Structure and cryo-EM Structure	crystal structure(Lieberman & Rosenzweig, 2005), cryo_EM structure (Chang et al., 2021) and (Koo et al., 2022)	Used for HMM model.	NCBI	(Stolyar et al., 1999)
ALW85	GCF_000009145.1	ASM914v1	Nitrosomonas europaea ATCC 19718		B-proteobacteria		Ammonia	Model based off of PMO.	(Musiani et al., 2020)
NOC	GCF_000012805.1	ASM1280v1	Nitrosococcus oceani ATCC 19707		G-proteobacteria		Ammonia			Used for HMM model.	NCBI	(Klotz et al., 2006)
NEUT	GCF_000014765.1	ASM1476v1	Nitrosomonas eutropha C91		B-proteobacteria		Ammonia
NHAL	GCF_000024725.1	ASM2472v1	Nitrosococcus halophilus Nc 4		G-proteobacteria		Ammonia
NWAT	GCF_000143085.1	ASM14308v1	Nitrosococcus watsonii C-113		G-proteobacteria		Ammonia
MET49242	GCF_000188155.2	ASM18815v3	Methylocystis sp. ATCC 49242	Rockwell	A-proteobacteria		Methane	Crystal Structure	(Sirajuddin et al., 2014)
NMUL	GCF_000196355.1	ASM19635v1	Nitrosospira multiformis ATCC 25196		B-proteobacteria		Ammonia			Used for HMM model.	NCBI	(Norton et al., 2008)
MYCRHN	GCF_000230895.2	ASM23089v3	Mycolicibacterium rhodesiae NBB3		Actinobacteria		Hydrocarbon
MYCCH	GCF_000266905.1	ASM26690v1	Mycolicibacterium chubuense NBB4		Actinobacteria		Hydrocarbon	Site-Directed Mutagenesis	(Liew et al., 2014)	Used for HMM model.	NCBI	(Coleman et al., 2012)
EBAPG3	GCF_000355765.4	ASM35576v4	Nitrosospira lacus		B-proteobacteria		Ammonia
A3OO	GCF_000372845.1	ASM37284v1	Methylocystis rosea SV97		A-proteobacteria		Methane
CF8	GCF_000389985.1	1.0	Nocardioides sp. CF8		Actinobacteria		Butane
MGMO	GCF_000496735.2	MKO1	Methyloglobulus morosus KoM1		G-proteobacteria		Methane
F822	GCF_000619905.2	ASM61990v2	Nitrosospira briensis C-128		B-proteobacteria		Ammonia
MEALZ	GCF_000968535.2	ASM96853v1	Methylotuvimicrobium alcaliphilum 20Z		G-proteobacteria		Methane	Crystal Structure	(Ro et al., 2018)
NITINOP	GCF_001458695.1	NiCh1	Candidatus Nitrospira inopinata	ENR4	Nitrospira		Ammonia			Used for HMM model.	NCBI	(Daims et al., 2015)
AU255	GCF_002072955.1	ASM207295v1	Methyloprofundus sedimenti		G-proteobacteria		Methane
CQW49	GCF_002752655.1	ASM275265v1	Methylosinus trichosporium OB3b		A-proteobacteria		Methane	Crystal Structure	(Hakemian et al., 2008)	Used for HMM model.	NCBI	(Gilbert et al., 2000)
E3U44	GCF_004421105.1	ASM442110v1	Nitrosococcus wardiae		G-proteobacteria		Ammonia
Nstercoris	GCF_006742785.1	ASM674278v1	Nitrosomonas stercoris		B-proteobacteria		Ammonia
kam1	GCF_007475525.1	ASM747552v1	Methylacidiphilum kamchatkense Kam1		Verrucomicrobia		Methane			Used for HMM model.	Uniprot	(Erikstad et al., 2012)
HYG77	GCF_017656075.1	ASM1765607v1	Rhodococcus sp. ZPP		Actinobacteria		Ethane and propane
KJS40	GCF_018406445.1	ASM1840644v1	Nitrosospira sp. NRS527		B-proteobacteria		Ammonia
BMX00	GCF_900109785.1	IMG-taxon_2671180071_annotated_assembly	Nitrosovibrio tenuis		B-proteobacteria		Ammonia
BMX44	GCF_900110145.1	IMG-taxon_2671180082_annotated_assembly	Nitrosomonas marina		B-proteobacteria		Ammonia
LM9974	GCA_000953475.1	MfumSolVChr1	Methylacidiphilum fumariolicum SolV (verrucomicrobia)		Verrucomicrobia		Methane
			Methylocystis strain M		A-proteobacteria		Methane	Crystal Structure	(Smith et al., 2011)
Citations
Chang, W. H., Lin, H. H., Tsai, I. K., Huang, S. H., Chung, S. C., Tu, I. P., Yu, S. S. F., & Chan, S. I. (2021). Copper Centers in the Cryo-EM Structure of Particulate Methane Monooxygenase Reveal the Catalytic Machinery of Methane Oxidation. Journal of the American Chemical Society, 143(26), 9922–9932. https://doi.org/10.1021/jacs.1c04082
Coleman, N. V., Le, N. B., Ly, M. A., Ogawa, H. E., McCarl, V., Wilson, N. L., & Holmes, A. J. (2012). Hydrocarbon monooxygenase in Mycobacterium: Recombinant expression of a member of the ammonia monooxygenase superfamily. ISME Journal, 6(1), 171–182. https://doi.org/10.1038/ismej.2011.98
Daims, H., Lebedeva, E. V., Pjevac, P., Han, P., Herbold, C., Albertsen, M., Jehmlich, N., Palatinszky, M., Vierheilig, J., Bulaev, A., Kirkegaard, R. H., Bergen, M. von, Rattei, T., Bendinger, B., Nielsen, P. H., & Wagner, M. (2015). Complete nitrification by Nitrospira bacteria. Nature, 528(7583), 504. https://doi.org/10.1038/nature16461
Erikstad, H. A., Jensen, S., Keen, T. J., & Birkeland, N. K. (2012). Differential expression of particulate methane monooxygenase genes in the verrucomicrobial methanotroph “Methylacidiphilum kamchatkense” Kam1. Extremophiles, 16(3), 405–409. https://doi.org/10.1007/s00792-012-0439-y
Gilbert, B., McDonald, I. R., Finch, R., Stafford, G. P., Nielsen, A. K., & Murrell, J. C. (2000). Molecular analysis of the pmo (particulate methane monooxygenase) operons from two type II methanotrophs. Applied and Environmental Microbiology, 66(3), 966–975. https://doi.org/10.1128/AEM.66.3.966-975.2000
Hakemian, A. S., Kondapalli, K. C., Telser, J., Hoffman, B. M., Stemmler, T. L., & Rosenzweig, A. C. (2008). The metal centres of particulate methane mono-oxygenase from Methylosinus trichosporium OB3b. Biochemical Society Transactions, 36(6), 1134–1137. https://doi.org/10.1042/BST0361134
Klotz, M. G., Arp, D. J., Chain, P. S. G., El-Sheikh, A. F., Hauser, L. J., Hommes, N. G., Larimer, F. W., Malfatti, S. A., Norton, J. M., Poret-Peterson, A. T., Vergez, L. M., & Ward, B. B. (2006). Complete genome sequence of the marine, chemolithoautotrophic, ammonia-oxidizing bacterium Nitrosococcus oceani ATCC 19707. Applied and Environmental Microbiology, 72(9), 6299–6315. https://doi.org/10…
Koo CW, Tucci FJ, He Y, Rosenzweig AC. Recovery of particulate methane monooxygenase structure and activity in a lipid bilayer. Science 2022; 375: 1287–1291.
Lieberman, R. L., & Rosenzweig, A. C. (2005). Crystal structure of a membrane-bound metalloenzyme that catalyses the biological oxidation of methane. Nature, 434(7030), 177–182. https://doi.org/10.1038/nature03311
Liew, E. F., Tong, D., Coleman, N. V., & Holmes, A. J. (2014). Mutagenesis of the hydrocarbon monooxygenase indicates a metal centre in subunit-C, and not subunit-B, is essential for copper-containing membrane monooxygenase activity. Microbiology (United Kingdom), 160(PART 6), 1267–1277. https://doi.org/10.1099/mic.0.078584-0
Musiani, F., Broll, V., Evangelisti, E., & Ciurli, S. (2020). The model structure of the copper-dependent ammonia monooxygenase. JBIC Journal of Biological Inorganic Chemistry, 1, 3. https://doi.org/10.1007/s00775-020-01820-0
Norton, J. M., Klotz, M. G., Stein, L. Y., Arp, D. J., Bottomley, P. J., Chain, P. S. G., Hauser, L. J., Land, M. L., Larimer, F. W., Shin, M. W., & Starkenburg, S. R. (2008). Complete genome sequence of Nitrosospira multiformis, an ammonia-oxidizing bacterium from the soil environment. Applied and Environmental Microbiology, 74(11), 3559–3572. https://doi.org/10.1128/AEM.02722-07
Ro, S. Y., Ross, M. O., Deng, Y. W., Batelu, S., Lawton, T. J., Hurley, J. D., Stemmler, T. L., Hoffman, B. M., & Rosenzweig, A. C. (2018). From micelles to bicelles: Effect of the membrane on particulate methane monooxygenase activity. Journal of Biological Chemistry, 293(27), 10457–10465. https://doi.org/10.1074/jbc.RA118.003348
Sirajuddin, S., Barupala, D., Helling, S., Marcus, K., Stemmler, T. L., & Rosenzweig, A. C. (2014). Effects of zinc on particulate methane monooxygenase activity and structure. Journal of Biological Chemistry, 289(31), 21782–21794. https://doi.org/10.1074/jbc.M114.581363
Smith, S. M., Rawat, S., Telser, J., Hoffman, B. M., Stemmler, T. L., & Rosenzweig, A. C. (2011). Crystal structure and characterization of particulate methane monooxygenase from Methylocystis species strain M. Biochemistry, 50(47), 10231–10240. https://doi.org/10.1021/bi200801z
Stolyar, S., Costello, A. M., Peeples, T. L., & Lidstrom, M. E. (1999). Role of multiple gene copies in particulate methane monooxygenase activity in the methane-oxidizing bacterium Methylococcus capsulatus Bath. Microbiology, 145(5), 1235–1244. https://doi.org/10.1099/13500872-145-5-1235
