# Supplementary material for: Unexpected complexity of the ammonia monooxygenase in archaea
Source: ISME J. 2023 Jan 31;17(4):588–99. doi: 10.1038/s41396-023-01367-3 (PMC10030591; doi:10.1038/s41396-023-01367-3)
Supplement: Supplementary file 4 — Dataset S3 [file 41396_2023_1367_MOESM4_ESM.txt]

MODEL     1                                                                     
ATOM      1  N   MET B   1      14.893  16.306  25.546  1.00 58.72           N  
ATOM      2  CA  MET B   1      13.848  16.086  24.550  1.00 58.72           C  
ATOM      3  C   MET B   1      13.760  14.612  24.170  1.00 58.72           C  
ATOM      4  CB  MET B   1      14.106  16.933  23.303  1.00 58.72           C  
ATOM      5  O   MET B   1      14.199  14.218  23.088  1.00 58.72           O  
ATOM      6  CG  MET B   1      13.471  18.313  23.357  1.00 58.72           C  
ATOM      7  SD  MET B   1      13.370  19.105  21.705  1.00 58.72           S  
ATOM      8  CE  MET B   1      13.715  20.829  22.155  1.00 58.72           C  
ATOM      9  N   VAL B   2      13.418  13.872  24.947  1.00 68.51           N  
ATOM     10  CA  VAL B   2      13.252  12.428  24.815  1.00 68.51           C  
ATOM     11  C   VAL B   2      12.173  12.125  23.778  1.00 68.51           C  
ATOM     12  CB  VAL B   2      12.890  11.773  26.167  1.00 68.51           C  
ATOM     13  O   VAL B   2      12.325  11.210  22.965  1.00 68.51           O  
ATOM     14  CG1 VAL B   2      12.636  10.277  25.990  1.00 68.51           C  
ATOM     15  CG2 VAL B   2      14.000  12.012  27.189  1.00 68.51           C  
ATOM     16  N   TRP B   3      11.222  12.869  23.576  1.00 76.46           N  
ATOM     17  CA  TRP B   3      10.084  12.606  22.701  1.00 76.46           C  
ATOM     18  C   TRP B   3      10.454  12.846  21.241  1.00 76.46           C  
ATOM     19  CB  TRP B   3       8.892  13.485  23.089  1.00 76.46           C  
ATOM     20  O   TRP B   3       9.898  12.212  20.341  1.00 76.46           O  
ATOM     21  CG  TRP B   3       8.031  12.901  24.169  1.00 76.46           C  
ATOM     22  CD1 TRP B   3       8.009  13.258  25.488  1.00 76.46           C  
ATOM     23  CD2 TRP B   3       7.070  11.852  24.021  1.00 76.46           C  
ATOM     24  CE2 TRP B   3       6.501  11.623  25.293  1.00 76.46           C  
ATOM     25  CE3 TRP B   3       6.633  11.082  22.934  1.00 76.46           C  
ATOM     26  NE1 TRP B   3       7.090  12.493  26.170  1.00 76.46           N  
ATOM     27  CH2 TRP B   3       5.107   9.917  24.428  1.00 76.46           C  
ATOM     28  CZ2 TRP B   3       5.516  10.656  25.508  1.00 76.46           C  
ATOM     29  CZ3 TRP B   3       5.653  10.120  23.150  1.00 76.46           C  
ATOM     30  N   LEU B   4      11.374  13.565  21.035  1.00 74.92           N  
ATOM     31  CA  LEU B   4      11.846  13.794  19.673  1.00 74.92           C  
ATOM     32  C   LEU B   4      12.468  12.528  19.094  1.00 74.92           C  
ATOM     33  CB  LEU B   4      12.863  14.937  19.643  1.00 74.92           C  
ATOM     34  O   LEU B   4      12.208  12.174  17.942  1.00 74.92           O  
ATOM     35  CG  LEU B   4      12.356  16.283  19.121  1.00 74.92           C  
ATOM     36  CD1 LEU B   4      12.773  17.407  20.063  1.00 74.92           C  
ATOM     37  CD2 LEU B   4      12.875  16.540  17.711  1.00 74.92           C  
ATOM     38  N   ARG B   5      13.199  11.900  19.903  1.00 72.61           N  
ATOM     39  CA  ARG B   5      13.828  10.655  19.476  1.00 72.61           C  
ATOM     40  C   ARG B   5      12.783   9.578  19.205  1.00 72.61           C  
ATOM     41  CB  ARG B   5      14.823  10.166  20.531  1.00 72.61           C  
ATOM     42  O   ARG B   5      12.840   8.895  18.180  1.00 72.61           O  
ATOM     43  CG  ARG B   5      15.612   8.936  20.110  1.00 72.61           C  
ATOM     44  CD  ARG B   5      16.638   8.537  21.161  1.00 72.61           C  
ATOM     45  NE  ARG B   5      16.010   8.266  22.451  1.00 72.61           N  
ATOM     46  NH1 ARG B   5      17.931   8.603  23.690  1.00 72.61           N  
ATOM     47  NH2 ARG B   5      15.970   8.040  24.737  1.00 72.61           N  
ATOM     48  CZ  ARG B   5      16.639   8.304  23.623  1.00 72.61           C  
ATOM     49  N   ARG B   6      11.868   9.565  20.073  1.00 73.36           N  
ATOM     50  CA  ARG B   6      10.828   8.551  19.928  1.00 73.36           C  
ATOM     51  C   ARG B   6       9.984   8.806  18.684  1.00 73.36           C  
ATOM     52  CB  ARG B   6       9.934   8.516  21.169  1.00 73.36           C  
ATOM     53  O   ARG B   6       9.681   7.878  17.932  1.00 73.36           O  
ATOM     54  CG  ARG B   6      10.589   7.875  22.382  1.00 73.36           C  
ATOM     55  CD  ARG B   6       9.637   7.809  23.569  1.00 73.36           C  
ATOM     56  NE  ARG B   6      10.298   7.288  24.762  1.00 73.36           N  
ATOM     57  NH1 ARG B   6       8.438   7.462  26.120  1.00 73.36           N  
ATOM     58  NH2 ARG B   6      10.408   6.652  26.966  1.00 73.36           N  
ATOM     59  CZ  ARG B   6       9.713   7.135  25.947  1.00 73.36           C  
ATOM     60  N   THR B   7       9.686  10.040  18.501  1.00 74.47           N  
ATOM     61  CA  THR B   7       8.890  10.415  17.338  1.00 74.47           C  
ATOM     62  C   THR B   7       9.644  10.110  16.046  1.00 74.47           C  
ATOM     63  CB  THR B   7       8.515  11.908  17.375  1.00 74.47           C  
ATOM     64  O   THR B   7       9.070   9.568  15.100  1.00 74.47           O  
ATOM     65  CG2 THR B   7       7.654  12.289  16.175  1.00 74.47           C  
ATOM     66  OG1 THR B   7       7.786  12.181  18.578  1.00 74.47           O  
ATOM     67  N   THR B   8      10.923  10.422  16.043  1.00 72.15           N  
ATOM     68  CA  THR B   8      11.741  10.164  14.863  1.00 72.15           C  
ATOM     69  C   THR B   8      11.799   8.669  14.562  1.00 72.15           C  
ATOM     70  CB  THR B   8      13.169  10.710  15.042  1.00 72.15           C  
ATOM     71  O   THR B   8      11.665   8.257  13.407  1.00 72.15           O  
ATOM     72  CG2 THR B   8      14.015  10.458  13.799  1.00 72.15           C  
ATOM     73  OG1 THR B   8      13.108  12.121  15.286  1.00 72.15           O  
ATOM     74  N   HIS B   9      11.848   7.904  15.652  1.00 68.88           N  
ATOM     75  CA  HIS B   9      11.897   6.455  15.491  1.00 68.88           C  
ATOM     76  C   HIS B   9      10.579   5.917  14.944  1.00 68.88           C  
ATOM     77  CB  HIS B   9      12.228   5.779  16.823  1.00 68.88           C  
ATOM     78  O   HIS B   9      10.573   5.093  14.026  1.00 68.88           O  
ATOM     79  CG  HIS B   9      13.684   5.799  17.161  1.00 68.88           C  
ATOM     80  CD2 HIS B   9      14.679   4.932  16.860  1.00 68.88           C  
ATOM     81  ND1 HIS B   9      14.262   6.808  17.901  1.00 68.88           N  
ATOM     82  CE1 HIS B   9      15.553   6.559  18.041  1.00 68.88           C  
ATOM     83  NE2 HIS B   9      15.832   5.426  17.419  1.00 68.88           N  
ATOM     84  N   TYR B  10       9.557   6.429  15.449  1.00 70.54           N  
ATOM     85  CA  TYR B  10       8.248   5.956  15.011  1.00 70.54           C  
ATOM     86  C   TYR B  10       7.986   6.343  13.560  1.00 70.54           C  
ATOM     87  CB  TYR B  10       7.144   6.520  15.910  1.00 70.54           C  
ATOM     88  O   TYR B  10       7.416   5.561  12.796  1.00 70.54           O  
ATOM     89  CG  TYR B  10       6.964   5.759  17.200  1.00 70.54           C  
ATOM     90  CD1 TYR B  10       6.367   4.500  17.212  1.00 70.54           C  
ATOM     91  CD2 TYR B  10       7.388   6.296  18.411  1.00 70.54           C  
ATOM     92  CE1 TYR B  10       6.198   3.795  18.399  1.00 70.54           C  
ATOM     93  CE2 TYR B  10       7.223   5.601  19.604  1.00 70.54           C  
ATOM     94  OH  TYR B  10       6.463   3.660  20.766  1.00 70.54           O  
ATOM     95  CZ  TYR B  10       6.628   4.353  19.588  1.00 70.54           C  
ATOM     96  N   ILE B  11       8.487   7.486  13.152  1.00 68.46           N  
ATOM     97  CA  ILE B  11       8.306   7.951  11.781  1.00 68.46           C  
ATOM     98  C   ILE B  11       9.091   7.055  10.824  1.00 68.46           C  
ATOM     99  CB  ILE B  11       8.748   9.423  11.620  1.00 68.46           C  
ATOM    100  O   ILE B  11       8.588   6.679   9.763  1.00 68.46           O  
ATOM    101  CG1 ILE B  11       7.736  10.360  12.290  1.00 68.46           C  
ATOM    102  CG2 ILE B  11       8.925   9.775  10.140  1.00 68.46           C  
ATOM    103  CD1 ILE B  11       8.192  11.811  12.365  1.00 68.46           C  
ATOM    104  N   PHE B  12      10.180   6.622  11.261  1.00 65.37           N  
ATOM    105  CA  PHE B  12      11.017   5.757  10.437  1.00 65.37           C  
ATOM    106  C   PHE B  12      10.396   4.372  10.301  1.00 65.37           C  
ATOM    107  CB  PHE B  12      12.425   5.645  11.031  1.00 65.37           C  
ATOM    108  O   PHE B  12      10.349   3.812   9.204  1.00 65.37           O  
ATOM    109  CG  PHE B  12      13.382   6.691  10.524  1.00 65.37           C  
ATOM    110  CD1 PHE B  12      13.901   6.613   9.238  1.00 65.37           C  
ATOM    111  CD2 PHE B  12      13.762   7.752  11.336  1.00 65.37           C  
ATOM    112  CE1 PHE B  12      14.787   7.579   8.767  1.00 65.37           C  
ATOM    113  CE2 PHE B  12      14.647   8.721  10.872  1.00 65.37           C  
ATOM    114  CZ  PHE B  12      15.159   8.632   9.587  1.00 65.37           C  
ATOM    115  N   ILE B  13       9.834   4.004  11.380  1.00 62.63           N  
ATOM    116  CA  ILE B  13       9.270   2.659  11.393  1.00 62.63           C  
ATOM    117  C   ILE B  13       7.998   2.624  10.548  1.00 62.63           C  
ATOM    118  CB  ILE B  13       8.971   2.186  12.833  1.00 62.63           C  
ATOM    119  O   ILE B  13       7.817   1.724   9.725  1.00 62.63           O  
ATOM    120  CG1 ILE B  13      10.277   1.952  13.601  1.00 62.63           C  
ATOM    121  CG2 ILE B  13       8.110   0.919  12.817  1.00 62.63           C  
ATOM    122  CD1 ILE B  13      10.079   1.644  15.079  1.00 62.63           C  
ATOM    123  N   VAL B  14       7.296   3.553  10.644  1.00 61.64           N  
ATOM    124  CA  VAL B  14       5.995   3.567   9.984  1.00 61.64           C  
ATOM    125  C   VAL B  14       6.176   3.824   8.489  1.00 61.64           C  
ATOM    126  CB  VAL B  14       5.058   4.631  10.598  1.00 61.64           C  
ATOM    127  O   VAL B  14       5.599   3.120   7.657  1.00 61.64           O  
ATOM    128  CG1 VAL B  14       3.796   4.792   9.753  1.00 61.64           C  
ATOM    129  CG2 VAL B  14       4.698   4.258  12.035  1.00 61.64           C  
ATOM    130  N   VAL B  15       7.075   4.643   8.165  1.00 63.12           N  
ATOM    131  CA  VAL B  15       7.225   5.066   6.777  1.00 63.12           C  
ATOM    132  C   VAL B  15       7.955   3.986   5.983  1.00 63.12           C  
ATOM    133  CB  VAL B  15       7.983   6.409   6.672  1.00 63.12           C  
ATOM    134  O   VAL B  15       7.557   3.653   4.864  1.00 63.12           O  
ATOM    135  CG1 VAL B  15       8.326   6.722   5.216  1.00 63.12           C  
ATOM    136  CG2 VAL B  15       7.155   7.537   7.284  1.00 63.12           C  
ATOM    137  N   VAL B  16       8.923   3.377   6.711  1.00 67.03           N  
ATOM    138  CA  VAL B  16       9.698   2.357   6.011  1.00 67.03           C  
ATOM    139  C   VAL B  16       8.856   1.094   5.843  1.00 67.03           C  
ATOM    140  CB  VAL B  16      11.009   2.028   6.760  1.00 67.03           C  
ATOM    141  O   VAL B  16       8.822   0.503   4.761  1.00 67.03           O  
ATOM    142  CG1 VAL B  16      11.696   0.814   6.136  1.00 67.03           C  
ATOM    143  CG2 VAL B  16      11.943   3.236   6.755  1.00 67.03           C  
ATOM    144  N   ALA B  17       8.154   0.819   6.861  1.00 66.97           N  
ATOM    145  CA  ALA B  17       7.332  -0.388   6.817  1.00 66.97           C  
ATOM    146  C   ALA B  17       6.171  -0.225   5.841  1.00 66.97           C  
ATOM    147  CB  ALA B  17       6.808  -0.726   8.211  1.00 66.97           C  
ATOM    148  O   ALA B  17       5.892  -1.123   5.043  1.00 66.97           O  
ATOM    149  N   VAL B  18       5.599   0.945   5.858  1.00 62.10           N  
ATOM    150  CA  VAL B  18       4.439   1.204   5.012  1.00 62.10           C  
ATOM    151  C   VAL B  18       4.865   1.232   3.545  1.00 62.10           C  
ATOM    152  CB  VAL B  18       3.745   2.532   5.390  1.00 62.10           C  
ATOM    153  O   VAL B  18       4.176   0.683   2.682  1.00 62.10           O  
ATOM    154  CG1 VAL B  18       2.655   2.879   4.378  1.00 62.10           C  
ATOM    155  CG2 VAL B  18       3.163   2.446   6.800  1.00 62.10           C  
ATOM    156  N   ASN B  19       6.013   1.650   3.343  1.00 64.32           N  
ATOM    157  CA  ASN B  19       6.513   1.707   1.974  1.00 64.32           C  
ATOM    158  C   ASN B  19       6.908   0.324   1.463  1.00 64.32           C  
ATOM    159  CB  ASN B  19       7.700   2.668   1.877  1.00 64.32           C  
ATOM    160  O   ASN B  19       6.793   0.044   0.269  1.00 64.32           O  
ATOM    161  CG  ASN B  19       7.273   4.102   1.635  1.00 64.32           C  
ATOM    162  ND2 ASN B  19       7.663   4.997   2.535  1.00 64.32           N  
ATOM    163  OD1 ASN B  19       6.596   4.403   0.648  1.00 64.32           O  
ATOM    164  N   SER B  20       7.176  -0.399   2.451  1.00 65.29           N  
ATOM    165  CA  SER B  20       7.515  -1.766   2.070  1.00 65.29           C  
ATOM    166  C   SER B  20       6.276  -2.542   1.634  1.00 65.29           C  
ATOM    167  CB  SER B  20       8.198  -2.492   3.230  1.00 65.29           C  
ATOM    168  O   SER B  20       6.343  -3.364   0.718  1.00 65.29           O  
ATOM    169  OG  SER B  20       9.473  -1.932   3.492  1.00 65.29           O  
ATOM    170  N   THR B  21       5.273  -2.197   2.248  1.00 62.32           N  
ATOM    171  CA  THR B  21       4.023  -2.848   1.873  1.00 62.32           C  
ATOM    172  C   THR B  21       3.600  -2.437   0.466  1.00 62.32           C  
ATOM    173  CB  THR B  21       2.897  -2.512   2.869  1.00 62.32           C  
ATOM    174  O   THR B  21       3.125  -3.267  -0.312  1.00 62.32           O  
ATOM    175  CG2 THR B  21       1.634  -3.309   2.562  1.00 62.32           C  
ATOM    176  OG1 THR B  21       3.334  -2.824   4.198  1.00 62.32           O  
ATOM    177  N   LEU B  22       3.891  -1.226   0.218  1.00 60.65           N  
ATOM    178  CA  LEU B  22       3.571  -0.734  -1.118  1.00 60.65           C  
ATOM    179  C   LEU B  22       4.432  -1.424  -2.171  1.00 60.65           C  
ATOM    180  CB  LEU B  22       3.770   0.782  -1.193  1.00 60.65           C  
ATOM    181  O   LEU B  22       3.939  -1.784  -3.243  1.00 60.65           O  
ATOM    182  CG  LEU B  22       2.615   1.643  -0.679  1.00 60.65           C  
ATOM    183  CD1 LEU B  22       3.124   3.022  -0.269  1.00 60.65           C  
ATOM    184  CD2 LEU B  22       1.524   1.763  -1.737  1.00 60.65           C  
ATOM    185  N   LEU B  23       5.639  -1.660  -1.678  1.00 61.44           N  
ATOM    186  CA  LEU B  23       6.562  -2.307  -2.604  1.00 61.44           C  
ATOM    187  C   LEU B  23       6.144  -3.749  -2.871  1.00 61.44           C  
ATOM    188  CB  LEU B  23       7.989  -2.270  -2.052  1.00 61.44           C  
ATOM    189  O   LEU B  23       6.193  -4.213  -4.012  1.00 61.44           O  
ATOM    190  CG  LEU B  23       8.735  -0.941  -2.187  1.00 61.44           C  
ATOM    191  CD1 LEU B  23       9.888  -0.877  -1.191  1.00 61.44           C  
ATOM    192  CD2 LEU B  23       9.243  -0.756  -3.613  1.00 61.44           C  
ATOM    193  N   THR B  24       5.611  -4.306  -1.860  1.00 61.72           N  
ATOM    194  CA  THR B  24       5.229  -5.706  -2.010  1.00 61.72           C  
ATOM    195  C   THR B  24       3.932  -5.831  -2.803  1.00 61.72           C  
ATOM    196  CB  THR B  24       5.064  -6.390  -0.640  1.00 61.72           C  
ATOM    197  O   THR B  24       3.796  -6.720  -3.646  1.00 61.72           O  
ATOM    198  CG2 THR B  24       6.408  -6.538   0.066  1.00 61.72           C  
ATOM    199  OG1 THR B  24       4.191  -5.601   0.179  1.00 61.72           O  
ATOM    200  N   ILE B  25       3.085  -4.885  -2.594  1.00 56.25           N  
ATOM    201  CA  ILE B  25       1.805  -4.918  -3.292  1.00 56.25           C  
ATOM    202  C   ILE B  25       2.021  -4.651  -4.780  1.00 56.25           C  
ATOM    203  CB  ILE B  25       0.812  -3.891  -2.702  1.00 56.25           C  
ATOM    204  O   ILE B  25       1.376  -5.271  -5.629  1.00 56.25           O  
ATOM    205  CG1 ILE B  25       0.374  -4.319  -1.297  1.00 56.25           C  
ATOM    206  CG2 ILE B  25      -0.398  -3.718  -3.625  1.00 56.25           C  
ATOM    207  CD1 ILE B  25      -0.481  -3.287  -0.575  1.00 56.25           C  
ATOM    208  N   ASN B  26       2.954  -3.982  -5.049  1.00 56.01           N  
ATOM    209  CA  ASN B  26       3.226  -3.629  -6.439  1.00 56.01           C  
ATOM    210  C   ASN B  26       3.981  -4.741  -7.162  1.00 56.01           C  
ATOM    211  CB  ASN B  26       4.010  -2.318  -6.517  1.00 56.01           C  
ATOM    212  O   ASN B  26       3.997  -4.788  -8.393  1.00 56.01           O  
ATOM    213  CG  ASN B  26       3.123  -1.098  -6.362  1.00 56.01           C  
ATOM    214  ND2 ASN B  26       3.643  -0.066  -5.707  1.00 56.01           N  
ATOM    215  OD1 ASN B  26       1.980  -1.083  -6.826  1.00 56.01           O  
ATOM    216  N   ALA B  27       4.379  -5.554  -6.392  1.00 55.75           N  
ATOM    217  CA  ALA B  27       5.120  -6.651  -7.009  1.00 55.75           C  
ATOM    218  C   ALA B  27       4.180  -7.771  -7.446  1.00 55.75           C  
ATOM    219  CB  ALA B  27       6.173  -7.190  -6.044  1.00 55.75           C  
ATOM    220  O   ALA B  27       4.507  -8.549  -8.345  1.00 55.75           O  
ATOM    221  N   GLY B  28       3.119  -7.515  -7.034  1.00 50.36           N  
ATOM    222  CA  GLY B  28       2.227  -8.569  -7.489  1.00 50.36           C  
ATOM    223  C   GLY B  28       0.798  -8.388  -7.013  1.00 50.36           C  
ATOM    224  O   GLY B  28       0.544  -7.647  -6.062  1.00 50.36           O  
ATOM    225  N   ASP B  29       0.209  -8.172  -7.577  1.00 52.53           N  
ATOM    226  CA  ASP B  29      -1.205  -8.053  -7.237  1.00 52.53           C  
ATOM    227  C   ASP B  29      -1.693  -9.284  -6.477  1.00 52.53           C  
ATOM    228  CB  ASP B  29      -2.045  -7.847  -8.499  1.00 52.53           C  
ATOM    229  O   ASP B  29      -2.898  -9.473  -6.299  1.00 52.53           O  
ATOM    230  CG  ASP B  29      -2.040  -6.409  -8.987  1.00 52.53           C  
ATOM    231  OD1 ASP B  29      -2.360  -6.165 -10.170  1.00 52.53           O  
ATOM    232  OD2 ASP B  29      -1.709  -5.511  -8.181  1.00 52.53           O  
ATOM    233  N   TYR B  30      -0.888  -9.549  -5.991  1.00 47.68           N  
ATOM    234  CA  TYR B  30      -1.254 -10.871  -5.493  1.00 47.68           C  
ATOM    235  C   TYR B  30      -1.603 -10.818  -4.011  1.00 47.68           C  
ATOM    236  CB  TYR B  30      -0.114 -11.867  -5.726  1.00 47.68           C  
ATOM    237  O   TYR B  30      -2.227 -11.740  -3.481  1.00 47.68           O  
ATOM    238  CG  TYR B  30       0.177 -12.126  -7.185  1.00 47.68           C  
ATOM    239  CD1 TYR B  30      -0.645 -12.957  -7.943  1.00 47.68           C  
ATOM    240  CD2 TYR B  30       1.275 -11.542  -7.807  1.00 47.68           C  
ATOM    241  CE1 TYR B  30      -0.379 -13.200  -9.286  1.00 47.68           C  
ATOM    242  CE2 TYR B  30       1.550 -11.777  -9.150  1.00 47.68           C  
ATOM    243  OH  TYR B  30       0.987 -12.843 -11.210  1.00 47.68           O  
ATOM    244  CZ  TYR B  30       0.719 -12.606  -9.880  1.00 47.68           C  
ATOM    245  N   ILE B  31      -1.512  -9.772  -3.651  1.00 45.73           N  
ATOM    246  CA  ILE B  31      -1.787  -9.713  -2.220  1.00 45.73           C  
ATOM    247  C   ILE B  31      -3.293  -9.624  -1.986  1.00 45.73           C  
ATOM    248  CB  ILE B  31      -1.070  -8.516  -1.556  1.00 45.73           C  
ATOM    249  O   ILE B  31      -3.796 -10.084  -0.959  1.00 45.73           O  
ATOM    250  CG1 ILE B  31       0.447  -8.737  -1.551  1.00 45.73           C  
ATOM    251  CG2 ILE B  31      -1.595  -8.293  -0.134  1.00 45.73           C  
ATOM    252  CD1 ILE B  31       1.251  -7.510  -1.144  1.00 45.73           C  
ATOM    253  N   PHE B  32      -3.593  -9.385  -2.891  1.00 49.31           N  
ATOM    254  CA  PHE B  32      -5.003  -9.136  -2.616  1.00 49.31           C  
ATOM    255  C   PHE B  32      -5.863 -10.297  -3.101  1.00 49.31           C  
ATOM    256  CB  PHE B  32      -5.459  -7.832  -3.279  1.00 49.31           C  
ATOM    257  O   PHE B  32      -7.005 -10.455  -2.664  1.00 49.31           O  
ATOM    258  CG  PHE B  32      -4.941  -6.593  -2.601  1.00 49.31           C  
ATOM    259  CD1 PHE B  32      -5.470  -6.176  -1.385  1.00 49.31           C  
ATOM    260  CD2 PHE B  32      -3.925  -5.843  -3.179  1.00 49.31           C  
ATOM    261  CE1 PHE B  32      -4.993  -5.029  -0.755  1.00 49.31           C  
ATOM    262  CE2 PHE B  32      -3.443  -4.696  -2.555  1.00 49.31           C  
ATOM    263  CZ  PHE B  32      -3.979  -4.290  -1.344  1.00 49.31           C  
ATOM    264  N   TYR B  33      -5.179 -10.866  -3.632  1.00 49.75           N  
ATOM    265  CA  TYR B  33      -6.036 -11.951  -4.096  1.00 49.75           C  
ATOM    266  C   TYR B  33      -5.398 -13.307  -3.815  1.00 49.75           C  
ATOM    267  CB  TYR B  33      -6.321 -11.808  -5.594  1.00 49.75           C  
ATOM    268  O   TYR B  33      -4.175 -13.451  -3.883  1.00 49.75           O  
ATOM    269  CG  TYR B  33      -7.230 -10.652  -5.931  1.00 49.75           C  
ATOM    270  CD1 TYR B  33      -8.614 -10.774  -5.823  1.00 49.75           C  
ATOM    271  CD2 TYR B  33      -6.709  -9.436  -6.358  1.00 49.75           C  
ATOM    272  CE1 TYR B  33      -9.456  -9.712  -6.135  1.00 49.75           C  
ATOM    273  CE2 TYR B  33      -7.542  -8.367  -6.672  1.00 49.75           C  
ATOM    274  OH  TYR B  33      -9.741  -7.459  -6.867  1.00 49.75           O  
ATOM    275  CZ  TYR B  33      -8.912  -8.514  -6.557  1.00 49.75           C  
ATOM    276  N   THR B  34      -6.176 -13.788  -3.654  1.00 49.94           N  
ATOM    277  CA  THR B  34      -5.752 -15.130  -3.268  1.00 49.94           C  
ATOM    278  C   THR B  34      -5.465 -15.982  -4.501  1.00 49.94           C  
ATOM    279  CB  THR B  34      -6.816 -15.824  -2.398  1.00 49.94           C  
ATOM    280  O   THR B  34      -4.935 -17.089  -4.387  1.00 49.94           O  
ATOM    281  CG2 THR B  34      -6.801 -15.280  -0.973  1.00 49.94           C  
ATOM    282  OG1 THR B  34      -8.111 -15.600  -2.969  1.00 49.94           O  
ATOM    283  N   ASP B  35      -5.661 -15.265  -5.553  1.00 48.33           N  
ATOM    284  CA  ASP B  35      -5.491 -16.091  -6.745  1.00 48.33           C  
ATOM    285  C   ASP B  35      -4.013 -16.340  -7.036  1.00 48.33           C  
ATOM    286  CB  ASP B  35      -6.161 -15.433  -7.953  1.00 48.33           C  
ATOM    287  O   ASP B  35      -3.663 -17.304  -7.720  1.00 48.33           O  
ATOM    288  CG  ASP B  35      -5.782 -13.972  -8.119  1.00 48.33           C  
ATOM    289  OD1 ASP B  35      -5.935 -13.424  -9.232  1.00 48.33           O  
ATOM    290  OD2 ASP B  35      -5.323 -13.363  -7.128  1.00 48.33           O  
ATOM    291  N   TRP B  36      -3.574 -15.725  -6.669  1.00 45.15           N  
ATOM    292  CA  TRP B  36      -2.141 -15.889  -6.887  1.00 45.15           C  
ATOM    293  C   TRP B  36      -1.611 -17.105  -6.134  1.00 45.15           C  
ATOM    294  CB  TRP B  36      -1.383 -14.632  -6.450  1.00 45.15           C  
ATOM    295  O   TRP B  36      -0.535 -17.618  -6.449  1.00 45.15           O  
ATOM    296  CG  TRP B  36      -1.636 -14.232  -5.028  1.00 45.15           C  
ATOM    297  CD1 TRP B  36      -2.623 -13.405  -4.568  1.00 45.15           C  
ATOM    298  CD2 TRP B  36      -0.886 -14.638  -3.879  1.00 45.15           C  
ATOM    299  CE2 TRP B  36      -1.475 -14.019  -2.754  1.00 45.15           C  
ATOM    300  CE3 TRP B  36       0.228 -15.467  -3.692  1.00 45.15           C  
ATOM    301  NE1 TRP B  36      -2.532 -13.273  -3.201  1.00 45.15           N  
ATOM    302  CH2 TRP B  36       0.105 -15.020  -1.304  1.00 45.15           C  
ATOM    303  CZ2 TRP B  36      -0.986 -14.204  -1.459  1.00 45.15           C  
ATOM    304  CZ3 TRP B  36       0.713 -15.650  -2.402  1.00 45.15           C  
ATOM    305  N   MET B  37      -2.154 -17.212  -5.761  1.00 47.32           N  
ATOM    306  CA  MET B  37      -1.700 -18.278  -4.874  1.00 47.32           C  
ATOM    307  C   MET B  37      -1.564 -19.595  -5.631  1.00 47.32           C  
ATOM    308  CB  MET B  37      -2.665 -18.448  -3.699  1.00 47.32           C  
ATOM    309  O   MET B  37      -0.707 -20.418  -5.303  1.00 47.32           O  
ATOM    310  CG  MET B  37      -2.502 -17.396  -2.614  1.00 47.32           C  
ATOM    311  SD  MET B  37      -3.618 -17.679  -1.186  1.00 47.32           S  
ATOM    312  CE  MET B  37      -2.512 -17.226   0.179  1.00 47.32           C  
ATOM    313  N   TRP B  38      -1.811 -19.321  -6.679  1.00 42.75           N  
ATOM    314  CA  TRP B  38      -1.689 -20.633  -7.306  1.00 42.75           C  
ATOM    315  C   TRP B  38      -0.931 -20.538  -8.626  1.00 42.75           C  
ATOM    316  CB  TRP B  38      -3.072 -21.247  -7.541  1.00 42.75           C  
ATOM    317  O   TRP B  38      -0.029 -21.337  -8.890  1.00 42.75           O  
ATOM    318  CG  TRP B  38      -3.294 -22.541  -6.817  1.00 42.75           C  
ATOM    319  CD1 TRP B  38      -4.207 -22.786  -5.829  1.00 42.75           C  
ATOM    320  CD2 TRP B  38      -2.586 -23.767  -7.022  1.00 42.75           C  
ATOM    321  CE2 TRP B  38      -3.122 -24.715  -6.123  1.00 42.75           C  
ATOM    322  CE3 TRP B  38      -1.548 -24.157  -7.879  1.00 42.75           C  
ATOM    323  NE1 TRP B  38      -4.109 -24.092  -5.408  1.00 42.75           N  
ATOM    324  CH2 TRP B  38      -1.640 -26.385  -6.908  1.00 42.75           C  
ATOM    325  CZ2 TRP B  38      -2.655 -26.030  -6.058  1.00 42.75           C  
ATOM    326  CZ3 TRP B  38      -1.085 -25.466  -7.813  1.00 42.75           C  
ATOM    327  N   THR B  39      -1.148 -19.679  -9.016  1.00 44.69           N  
ATOM    328  CA  THR B  39      -0.571 -19.689 -10.355  1.00 44.69           C  
ATOM    329  C   THR B  39       0.724 -18.884 -10.392  1.00 44.69           C  
ATOM    330  CB  THR B  39      -1.559 -19.126 -11.393  1.00 44.69           C  
ATOM    331  O   THR B  39       1.644 -19.211 -11.145  1.00 44.69           O  
ATOM    332  CG2 THR B  39      -2.329 -20.246 -12.085  1.00 44.69           C  
ATOM    333  OG1 THR B  39      -2.490 -18.256 -10.736  1.00 44.69           O  
ATOM    334  N   SER B  40       0.570 -18.908  -9.550  1.00 61.50           N  
ATOM    335  CA  SER B  40       1.747 -18.049  -9.622  1.00 61.50           C  
ATOM    336  C   SER B  40       2.506 -18.039  -8.299  1.00 61.50           C  
ATOM    337  CB  SER B  40       1.348 -16.623 -10.001  1.00 61.50           C  
ATOM    338  O   SER B  40       3.226 -17.086  -7.998  1.00 61.50           O  
ATOM    339  OG  SER B  40       0.430 -16.091  -9.061  1.00 61.50           O  
ATOM    340  N   PHE B  41       2.149 -19.208  -7.582  1.00 75.28           N  
ATOM    341  CA  PHE B  41       2.769 -19.335  -6.269  1.00 75.28           C  
ATOM    342  C   PHE B  41       4.271 -19.089  -6.353  1.00 75.28           C  
ATOM    343  CB  PHE B  41       2.497 -20.721  -5.676  1.00 75.28           C  
ATOM    344  O   PHE B  41       4.847 -18.429  -5.486  1.00 75.28           O  
ATOM    345  CG  PHE B  41       2.977 -20.880  -4.258  1.00 75.28           C  
ATOM    346  CD1 PHE B  41       4.165 -21.546  -3.983  1.00 75.28           C  
ATOM    347  CD2 PHE B  41       2.240 -20.363  -3.201  1.00 75.28           C  
ATOM    348  CE1 PHE B  41       4.612 -21.695  -2.672  1.00 75.28           C  
ATOM    349  CE2 PHE B  41       2.680 -20.508  -1.888  1.00 75.28           C  
ATOM    350  CZ  PHE B  41       3.866 -21.175  -1.626  1.00 75.28           C  
ATOM    351  N   VAL B  42       4.845 -19.536  -7.470  1.00 78.80           N  
ATOM    352  CA  VAL B  42       6.286 -19.394  -7.648  1.00 78.80           C  
ATOM    353  C   VAL B  42       6.642 -17.919  -7.818  1.00 78.80           C  
ATOM    354  CB  VAL B  42       6.791 -20.208  -8.860  1.00 78.80           C  
ATOM    355  O   VAL B  42       7.532 -17.406  -7.136  1.00 78.80           O  
ATOM    356  CG1 VAL B  42       8.264 -19.907  -9.136  1.00 78.80           C  
ATOM    357  CG2 VAL B  42       6.583 -21.702  -8.623  1.00 78.80           C  
ATOM    358  N   VAL B  43       5.881 -17.234  -8.638  1.00 77.34           N  
ATOM    359  CA  VAL B  43       6.142 -15.823  -8.901  1.00 77.34           C  
ATOM    360  C   VAL B  43       5.880 -15.005  -7.638  1.00 77.34           C  
ATOM    361  CB  VAL B  43       5.278 -15.294 -10.067  1.00 77.34           C  
ATOM    362  O   VAL B  43       6.653 -14.104  -7.303  1.00 77.34           O  
ATOM    363  CG1 VAL B  43       5.454 -13.785 -10.229  1.00 77.34           C  
ATOM    364  CG2 VAL B  43       5.633 -16.019 -11.365  1.00 77.34           C  
ATOM    365  N   PHE B  44       4.901 -15.412  -6.983  1.00 77.75           N  
ATOM    366  CA  PHE B  44       4.574 -14.735  -5.734  1.00 77.75           C  
ATOM    367  C   PHE B  44       5.691 -14.914  -4.712  1.00 77.75           C  
ATOM    368  CB  PHE B  44       3.253 -15.264  -5.165  1.00 77.75           C  
ATOM    369  O   PHE B  44       6.118 -13.949  -4.076  1.00 77.75           O  
ATOM    370  CG  PHE B  44       2.948 -14.768  -3.777  1.00 77.75           C  
ATOM    371  CD1 PHE B  44       3.191 -15.569  -2.669  1.00 77.75           C  
ATOM    372  CD2 PHE B  44       2.418 -13.499  -3.582  1.00 77.75           C  
ATOM    373  CE1 PHE B  44       2.910 -15.113  -1.383  1.00 77.75           C  
ATOM    374  CE2 PHE B  44       2.134 -13.036  -2.300  1.00 77.75           C  
ATOM    375  CZ  PHE B  44       2.380 -13.845  -1.202  1.00 77.75           C  
ATOM    376  N   SER B  45       6.154 -16.096  -4.575  1.00 81.77           N  
ATOM    377  CA  SER B  45       7.188 -16.411  -3.595  1.00 81.77           C  
ATOM    378  C   SER B  45       8.486 -15.672  -3.905  1.00 81.77           C  
ATOM    379  CB  SER B  45       7.447 -17.917  -3.553  1.00 81.77           C  
ATOM    380  O   SER B  45       9.123 -15.122  -3.004  1.00 81.77           O  
ATOM    381  OG  SER B  45       6.315 -18.608  -3.053  1.00 81.77           O  
ATOM    382  N   VAL B  46       8.836 -15.620  -5.184  1.00 81.97           N  
ATOM    383  CA  VAL B  46      10.062 -14.947  -5.600  1.00 81.97           C  
ATOM    384  C   VAL B  46       9.948 -13.449  -5.322  1.00 81.97           C  
ATOM    385  CB  VAL B  46      10.364 -15.190  -7.095  1.00 81.97           C  
ATOM    386  O   VAL B  46      10.861 -12.846  -4.753  1.00 81.97           O  
ATOM    387  CG1 VAL B  46      11.506 -14.292  -7.569  1.00 81.97           C  
ATOM    388  CG2 VAL B  46      10.701 -16.660  -7.338  1.00 81.97           C  
ATOM    389  N   SER B  47       8.845 -12.905  -5.664  1.00 80.29           N  
ATOM    390  CA  SER B  47       8.647 -11.469  -5.498  1.00 80.29           C  
ATOM    391  C   SER B  47       8.645 -11.077  -4.024  1.00 80.29           C  
ATOM    392  CB  SER B  47       7.337 -11.029  -6.153  1.00 80.29           C  
ATOM    393  O   SER B  47       9.348 -10.148  -3.623  1.00 80.29           O  
ATOM    394  OG  SER B  47       7.012  -9.699  -5.784  1.00 80.29           O  
ATOM    395  N   GLN B  48       7.931 -11.788  -3.258  1.00 83.95           N  
ATOM    396  CA  GLN B  48       7.761 -11.440  -1.851  1.00 83.95           C  
ATOM    397  C   GLN B  48       9.031 -11.727  -1.056  1.00 83.95           C  
ATOM    398  CB  GLN B  48       6.580 -12.204  -1.249  1.00 83.95           C  
ATOM    399  O   GLN B  48       9.406 -10.953  -0.174  1.00 83.95           O  
ATOM    400  CG  GLN B  48       5.225 -11.764  -1.786  1.00 83.95           C  
ATOM    401  CD  GLN B  48       4.910 -10.315  -1.468  1.00 83.95           C  
ATOM    402  NE2 GLN B  48       4.468  -9.570  -2.476  1.00 83.95           N  
ATOM    403  OE1 GLN B  48       5.061  -9.868  -0.327  1.00 83.95           O  
ATOM    404  N   SER B  49       9.686 -12.752  -1.340  1.00 85.68           N  
ATOM    405  CA  SER B  49      10.916 -13.083  -0.628  1.00 85.68           C  
ATOM    406  C   SER B  49      12.011 -12.060  -0.911  1.00 85.68           C  
ATOM    407  CB  SER B  49      11.401 -14.481  -1.015  1.00 85.68           C  
ATOM    408  O   SER B  49      12.745 -11.662  -0.005  1.00 85.68           O  
ATOM    409  OG  SER B  49      10.442 -15.462  -0.661  1.00 85.68           O  
ATOM    410  N   THR B  50      12.173 -11.642  -2.204  1.00 85.25           N  
ATOM    411  CA  THR B  50      13.199 -10.677  -2.582  1.00 85.25           C  
ATOM    412  C   THR B  50      12.926  -9.319  -1.941  1.00 85.25           C  
ATOM    413  CB  THR B  50      13.281 -10.519  -4.111  1.00 85.25           C  
ATOM    414  O   THR B  50      13.844  -8.670  -1.435  1.00 85.25           O  
ATOM    415  CG2 THR B  50      13.740 -11.813  -4.775  1.00 85.25           C  
ATOM    416  OG1 THR B  50      11.988 -10.166  -4.619  1.00 85.25           O  
ATOM    417  N   MET B  51      11.676  -8.936  -1.865  1.00 82.48           N  
ATOM    418  CA  MET B  51      11.331  -7.647  -1.273  1.00 82.48           C  
ATOM    419  C   MET B  51      11.524  -7.674   0.240  1.00 82.48           C  
ATOM    420  CB  MET B  51       9.888  -7.268  -1.610  1.00 82.48           C  
ATOM    421  O   MET B  51      11.982  -6.693   0.829  1.00 82.48           O  
ATOM    422  CG  MET B  51       9.682  -6.873  -3.063  1.00 82.48           C  
ATOM    423  SD  MET B  51      10.705  -5.430  -3.552  1.00 82.48           S  
ATOM    424  CE  MET B  51      11.802  -6.213  -4.766  1.00 82.48           C  
ATOM    425  N   LEU B  52      11.116  -8.829   0.831  1.00 87.39           N  
ATOM    426  CA  LEU B  52      11.346  -8.977   2.264  1.00 87.39           C  
ATOM    427  C   LEU B  52      12.835  -8.916   2.585  1.00 87.39           C  
ATOM    428  CB  LEU B  52      10.757 -10.297   2.768  1.00 87.39           C  
ATOM    429  O   LEU B  52      13.245  -8.227   3.522  1.00 87.39           O  
ATOM    430  CG  LEU B  52      10.986 -10.622   4.245  1.00 87.39           C  
ATOM    431  CD1 LEU B  52      10.319  -9.573   5.128  1.00 87.39           C  
ATOM    432  CD2 LEU B  52      10.464 -12.017   4.573  1.00 87.39           C  
ATOM    433  N   ALA B  53      13.645  -9.610   1.786  1.00 87.14           N  
ATOM    434  CA  ALA B  53      15.084  -9.702   2.021  1.00 87.14           C  
ATOM    435  C   ALA B  53      15.743  -8.329   1.926  1.00 87.14           C  
ATOM    436  CB  ALA B  53      15.726 -10.667   1.027  1.00 87.14           C  
ATOM    437  O   ALA B  53      16.536  -7.953   2.792  1.00 87.14           O  
ATOM    438  N   VAL B  54      15.397  -7.553   0.911  1.00 85.21           N  
ATOM    439  CA  VAL B  54      16.013  -6.248   0.688  1.00 85.21           C  
ATOM    440  C   VAL B  54      15.646  -5.303   1.830  1.00 85.21           C  
ATOM    441  CB  VAL B  54      15.582  -5.641  -0.666  1.00 85.21           C  
ATOM    442  O   VAL B  54      16.520  -4.659   2.416  1.00 85.21           O  
ATOM    443  CG1 VAL B  54      16.071  -4.199  -0.790  1.00 85.21           C  
ATOM    444  CG2 VAL B  54      16.109  -6.489  -1.822  1.00 85.21           C  
ATOM    445  N   GLY B  55      14.337  -5.301   2.166  1.00 85.08           N  
ATOM    446  CA  GLY B  55      13.861  -4.395   3.200  1.00 85.08           C  
ATOM    447  C   GLY B  55      14.333  -4.775   4.590  1.00 85.08           C  
ATOM    448  O   GLY B  55      14.820  -3.927   5.340  1.00 85.08           O  
ATOM    449  N   ALA B  56      14.309  -6.000   4.928  1.00 88.25           N  
ATOM    450  CA  ALA B  56      14.641  -6.490   6.264  1.00 88.25           C  
ATOM    451  C   ALA B  56      16.134  -6.351   6.543  1.00 88.25           C  
ATOM    452  CB  ALA B  56      14.206  -7.945   6.421  1.00 88.25           C  
ATOM    453  O   ALA B  56      16.532  -5.908   7.624  1.00 88.25           O  
ATOM    454  N   VAL B  57      16.977  -6.691   5.617  1.00 86.70           N  
ATOM    455  CA  VAL B  57      18.421  -6.616   5.810  1.00 86.70           C  
ATOM    456  C   VAL B  57      18.858  -5.155   5.889  1.00 86.70           C  
ATOM    457  CB  VAL B  57      19.184  -7.339   4.677  1.00 86.70           C  
ATOM    458  O   VAL B  57      19.719  -4.801   6.697  1.00 86.70           O  
ATOM    459  CG1 VAL B  57      20.676  -7.017   4.739  1.00 86.70           C  
ATOM    460  CG2 VAL B  57      18.955  -8.847   4.759  1.00 86.70           C  
ATOM    461  N   TYR B  58      18.181  -4.291   4.995  1.00 82.82           N  
ATOM    462  CA  TYR B  58      18.476  -2.863   5.035  1.00 82.82           C  
ATOM    463  C   TYR B  58      18.216  -2.291   6.424  1.00 82.82           C  
ATOM    464  CB  TYR B  58      17.640  -2.111   3.996  1.00 82.82           C  
ATOM    465  O   TYR B  58      19.085  -1.637   7.006  1.00 82.82           O  
ATOM    466  CG  TYR B  58      17.758  -0.609   4.093  1.00 82.82           C  
ATOM    467  CD1 TYR B  58      16.810   0.140   4.787  1.00 82.82           C  
ATOM    468  CD2 TYR B  58      18.816   0.064   3.492  1.00 82.82           C  
ATOM    469  CE1 TYR B  58      16.913   1.524   4.877  1.00 82.82           C  
ATOM    470  CE2 TYR B  58      18.929   1.448   3.576  1.00 82.82           C  
ATOM    471  OH  TYR B  58      18.082   3.538   4.357  1.00 82.82           O  
ATOM    472  CZ  TYR B  58      17.975   2.168   4.270  1.00 82.82           C  
ATOM    473  N   TYR B  59      17.090  -2.702   6.972  1.00 80.95           N  
ATOM    474  CA  TYR B  59      16.689  -2.174   8.271  1.00 80.95           C  
ATOM    475  C   TYR B  59      17.539  -2.768   9.387  1.00 80.95           C  
ATOM    476  CB  TYR B  59      15.208  -2.461   8.534  1.00 80.95           C  
ATOM    477  O   TYR B  59      17.945  -2.060  10.311  1.00 80.95           O  
ATOM    478  CG  TYR B  59      14.295  -1.312   8.179  1.00 80.95           C  
ATOM    479  CD1 TYR B  59      13.964  -0.343   9.123  1.00 80.95           C  
ATOM    480  CD2 TYR B  59      13.761  -1.195   6.901  1.00 80.95           C  
ATOM    481  CE1 TYR B  59      13.121   0.716   8.802  1.00 80.95           C  
ATOM    482  CE2 TYR B  59      12.917  -0.140   6.568  1.00 80.95           C  
ATOM    483  OH  TYR B  59      11.769   1.856   7.200  1.00 80.95           O  
ATOM    484  CZ  TYR B  59      12.604   0.809   7.524  1.00 80.95           C  
ATOM    485  N   MET B  60      17.783  -3.949   9.255  1.00 84.43           N  
ATOM    486  CA  MET B  60      18.555  -4.654  10.275  1.00 84.43           C  
ATOM    487  C   MET B  60      19.977  -4.110  10.354  1.00 84.43           C  
ATOM    488  CB  MET B  60      18.584  -6.156   9.984  1.00 84.43           C  
ATOM    489  O   MET B  60      20.490  -3.857  11.445  1.00 84.43           O  
ATOM    490  CG  MET B  60      19.288  -6.973  11.055  1.00 84.43           C  
ATOM    491  SD  MET B  60      19.320  -8.766  10.662  1.00 84.43           S  
ATOM    492  CE  MET B  60      20.225  -8.733   9.090  1.00 84.43           C  
ATOM    493  N   LEU B  61      20.642  -3.891   9.245  1.00 83.69           N  
ATOM    494  CA  LEU B  61      22.022  -3.416   9.218  1.00 83.69           C  
ATOM    495  C   LEU B  61      22.090  -1.927   9.540  1.00 83.69           C  
ATOM    496  CB  LEU B  61      22.655  -3.684   7.851  1.00 83.69           C  
ATOM    497  O   LEU B  61      23.087  -1.451  10.088  1.00 83.69           O  
ATOM    498  CG  LEU B  61      22.846  -5.153   7.468  1.00 83.69           C  
ATOM    499  CD1 LEU B  61      23.489  -5.262   6.090  1.00 83.69           C  
ATOM    500  CD2 LEU B  61      23.688  -5.873   8.515  1.00 83.69           C  
ATOM    501  N   PHE B  62      20.963  -1.324   9.204  1.00 77.34           N  
ATOM    502  CA  PHE B  62      20.914   0.105   9.493  1.00 77.34           C  
ATOM    503  C   PHE B  62      20.890   0.352  10.997  1.00 77.34           C  
ATOM    504  CB  PHE B  62      19.688   0.746   8.836  1.00 77.34           C  
ATOM    505  O   PHE B  62      21.598   1.227  11.499  1.00 77.34           O  
ATOM    506  CG  PHE B  62      19.639   2.244   8.973  1.00 77.34           C  
ATOM    507  CD1 PHE B  62      18.823   2.842   9.926  1.00 77.34           C  
ATOM    508  CD2 PHE B  62      20.409   3.054   8.149  1.00 77.34           C  
ATOM    509  CE1 PHE B  62      18.776   4.228  10.055  1.00 77.34           C  
ATOM    510  CE2 PHE B  62      20.367   4.439   8.272  1.00 77.34           C  
ATOM    511  CZ  PHE B  62      19.550   5.025   9.225  1.00 77.34           C  
ATOM    512  N   THR B  63      20.118  -0.449  11.675  1.00 76.23           N  
ATOM    513  CA  THR B  63      19.970  -0.257  13.114  1.00 76.23           C  
ATOM    514  C   THR B  63      21.054  -1.014  13.875  1.00 76.23           C  
ATOM    515  CB  THR B  63      18.582  -0.717  13.599  1.00 76.23           C  
ATOM    516  O   THR B  63      21.459  -0.601  14.964  1.00 76.23           O  
ATOM    517  CG2 THR B  63      17.470   0.051  12.892  1.00 76.23           C  
ATOM    518  OG1 THR B  63      18.428  -2.115  13.329  1.00 76.23           O  
ATOM    519  N   GLY B  64      21.542  -2.122  13.360  1.00 79.17           N  
ATOM    520  CA  GLY B  64      22.531  -2.978  13.996  1.00 79.17           C  
ATOM    521  C   GLY B  64      21.983  -3.738  15.189  1.00 79.17           C  
ATOM    522  O   GLY B  64      22.730  -4.418  15.895  1.00 79.17           O  
ATOM    523  N   VAL B  65      20.722  -3.665  15.454  1.00 77.27           N  
ATOM    524  CA  VAL B  65      20.093  -4.288  16.615  1.00 77.27           C  
ATOM    525  C   VAL B  65      19.368  -5.562  16.189  1.00 77.27           C  
ATOM    526  CB  VAL B  65      19.109  -3.323  17.313  1.00 77.27           C  
ATOM    527  O   VAL B  65      18.612  -5.558  15.215  1.00 77.27           O  
ATOM    528  CG1 VAL B  65      18.500  -3.976  18.553  1.00 77.27           C  
ATOM    529  CG2 VAL B  65      19.813  -2.019  17.683  1.00 77.27           C  
ATOM    530  N   PRO B  66      19.686  -6.690  16.870  1.00 78.60           N  
ATOM    531  CA  PRO B  66      18.925  -7.906  16.572  1.00 78.60           C  
ATOM    532  C   PRO B  66      17.423  -7.728  16.781  1.00 78.60           C  
ATOM    533  CB  PRO B  66      19.496  -8.930  17.556  1.00 78.60           C  
ATOM    534  O   PRO B  66      17.004  -6.974  17.664  1.00 78.60           O  
ATOM    535  CG  PRO B  66      20.796  -8.345  18.005  1.00 78.60           C  
ATOM    536  CD  PRO B  66      20.724  -6.852  17.857  1.00 78.60           C  
ATOM    537  N   GLY B  67      16.721  -8.218  16.026  1.00 84.14           N  
ATOM    538  CA  GLY B  67      15.271  -8.188  16.123  1.00 84.14           C  
ATOM    539  C   GLY B  67      14.632  -7.168  15.199  1.00 84.14           C  
ATOM    540  O   GLY B  67      13.407  -7.125  15.066  1.00 84.14           O  
ATOM    541  N   THR B  68      15.457  -6.367  14.535  1.00 84.32           N  
ATOM    542  CA  THR B  68      14.938  -5.301  13.685  1.00 84.32           C  
ATOM    543  C   THR B  68      14.278  -5.878  12.436  1.00 84.32           C  
ATOM    544  CB  THR B  68      16.053  -4.321  13.274  1.00 84.32           C  
ATOM    545  O   THR B  68      13.278  -5.343  11.953  1.00 84.32           O  
ATOM    546  CG2 THR B  68      15.484  -3.124  12.519  1.00 84.32           C  
ATOM    547  OG1 THR B  68      16.728  -3.855  14.448  1.00 84.32           O  
ATOM    548  N   ALA B  69      14.847  -6.975  11.920  1.00 88.60           N  
ATOM    549  CA  ALA B  69      14.205  -7.627  10.782  1.00 88.60           C  
ATOM    550  C   ALA B  69      12.812  -8.129  11.151  1.00 88.60           C  
ATOM    551  CB  ALA B  69      15.066  -8.781  10.274  1.00 88.60           C  
ATOM    552  O   ALA B  69      11.860  -7.954  10.388  1.00 88.60           O  
ATOM    553  N   THR B  70      12.727  -8.730  12.346  1.00 89.40           N  
ATOM    554  CA  THR B  70      11.448  -9.221  12.847  1.00 89.40           C  
ATOM    555  C   THR B  70      10.479  -8.065  13.079  1.00 89.40           C  
ATOM    556  CB  THR B  70      11.627 -10.014  14.154  1.00 89.40           C  
ATOM    557  O   THR B  70       9.292  -8.171  12.763  1.00 89.40           O  
ATOM    558  CG2 THR B  70      10.298 -10.585  14.638  1.00 89.40           C  
ATOM    559  OG1 THR B  70      12.545 -11.092  13.930  1.00 89.40           O  
ATOM    560  N   TYR B  71      11.042  -7.022  13.630  1.00 85.83           N  
ATOM    561  CA  TYR B  71      10.225  -5.832  13.841  1.00 85.83           C  
ATOM    562  C   TYR B  71       9.669  -5.311  12.521  1.00 85.83           C  
ATOM    563  CB  TYR B  71      11.041  -4.735  14.533  1.00 85.83           C  
ATOM    564  O   TYR B  71       8.481  -4.995  12.423  1.00 85.83           O  
ATOM    565  CG  TYR B  71      10.299  -3.429  14.682  1.00 85.83           C  
ATOM    566  CD1 TYR B  71      10.674  -2.305  13.950  1.00 85.83           C  
ATOM    567  CD2 TYR B  71       9.222  -3.317  15.554  1.00 85.83           C  
ATOM    568  CE1 TYR B  71       9.995  -1.099  14.086  1.00 85.83           C  
ATOM    569  CE2 TYR B  71       8.535  -2.116  15.698  1.00 85.83           C  
ATOM    570  OH  TYR B  71       8.252   0.177  15.098  1.00 85.83           O  
ATOM    571  CZ  TYR B  71       8.928  -1.014  14.960  1.00 85.83           C  
ATOM    572  N   TYR B  72      10.497  -5.316  11.477  1.00 84.86           N  
ATOM    573  CA  TYR B  72      10.115  -4.874  10.140  1.00 84.86           C  
ATOM    574  C   TYR B  72       8.983  -5.730   9.586  1.00 84.86           C  
ATOM    575  CB  TYR B  72      11.318  -4.922   9.194  1.00 84.86           C  
ATOM    576  O   TYR B  72       7.969  -5.204   9.120  1.00 84.86           O  
ATOM    577  CG  TYR B  72      10.967  -4.646   7.752  1.00 84.86           C  
ATOM    578  CD1 TYR B  72      10.821  -5.688   6.839  1.00 84.86           C  
ATOM    579  CD2 TYR B  72      10.783  -3.344   7.299  1.00 84.86           C  
ATOM    580  CE1 TYR B  72      10.500  -5.439   5.509  1.00 84.86           C  
ATOM    581  CE2 TYR B  72      10.462  -3.083   5.971  1.00 84.86           C  
ATOM    582  OH  TYR B  72      10.004  -3.882   3.769  1.00 84.86           O  
ATOM    583  CZ  TYR B  72      10.322  -4.135   5.085  1.00 84.86           C  
ATOM    584  N   ALA B  73       9.083  -6.929   9.685  1.00 88.76           N  
ATOM    585  CA  ALA B  73       8.089  -7.862   9.160  1.00 88.76           C  
ATOM    586  C   ALA B  73       6.789  -7.784   9.956  1.00 88.76           C  
ATOM    587  CB  ALA B  73       8.635  -9.288   9.178  1.00 88.76           C  
ATOM    588  O   ALA B  73       5.700  -7.900   9.390  1.00 88.76           O  
ATOM    589  N   THR B  74       6.879  -7.542  11.308  1.00 87.38           N  
ATOM    590  CA  THR B  74       5.710  -7.460  12.176  1.00 87.38           C  
ATOM    591  C   THR B  74       4.861  -6.240  11.829  1.00 87.38           C  
ATOM    592  CB  THR B  74       6.119  -7.398  13.659  1.00 87.38           C  
ATOM    593  O   THR B  74       3.639  -6.343  11.702  1.00 87.38           O  
ATOM    594  CG2 THR B  74       4.894  -7.336  14.566  1.00 87.38           C  
ATOM    595  OG1 THR B  74       6.884  -8.565  13.987  1.00 87.38           O  
ATOM    596  N   ILE B  75       5.517  -5.123  11.612  1.00 81.41           N  
ATOM    597  CA  ILE B  75       4.804  -3.895  11.280  1.00 81.41           C  
ATOM    598  C   ILE B  75       4.148  -4.033   9.908  1.00 81.41           C  
ATOM    599  CB  ILE B  75       5.746  -2.670  11.302  1.00 81.41           C  
ATOM    600  O   ILE B  75       2.997  -3.632   9.719  1.00 81.41           O  
ATOM    601  CG1 ILE B  75       6.180  -2.356  12.739  1.00 81.41           C  
ATOM    602  CG2 ILE B  75       5.070  -1.457  10.657  1.00 81.41           C  
ATOM    603  CD1 ILE B  75       7.204  -1.235  12.845  1.00 81.41           C  
ATOM    604  N   MET B  76       4.899  -4.675   8.964  1.00 82.75           N  
ATOM    605  CA  MET B  76       4.360  -4.907   7.628  1.00 82.75           C  
ATOM    606  C   MET B  76       3.102  -5.768   7.691  1.00 82.75           C  
ATOM    607  CB  MET B  76       5.406  -5.574   6.733  1.00 82.75           C  
ATOM    608  O   MET B  76       2.120  -5.492   7.000  1.00 82.75           O  
ATOM    609  CG  MET B  76       6.447  -4.611   6.185  1.00 82.75           C  
ATOM    610  SD  MET B  76       7.474  -5.364   4.864  1.00 82.75           S  
ATOM    611  CE  MET B  76       8.042  -6.863   5.715  1.00 82.75           C  
ATOM    612  N   THR B  77       3.125  -6.776   8.506  1.00 85.76           N  
ATOM    613  CA  THR B  77       1.998  -7.689   8.657  1.00 85.76           C  
ATOM    614  C   THR B  77       0.798  -6.971   9.267  1.00 85.76           C  
ATOM    615  CB  THR B  77       2.373  -8.900   9.530  1.00 85.76           C  
ATOM    616  O   THR B  77      -0.329  -7.115   8.787  1.00 85.76           O  
ATOM    617  CG2 THR B  77       1.189  -9.847   9.696  1.00 85.76           C  
ATOM    618  OG1 THR B  77       3.455  -9.610   8.914  1.00 85.76           O  
ATOM    619  N   ILE B  78       1.004  -6.159  10.338  1.00 81.72           N  
ATOM    620  CA  ILE B  78      -0.066  -5.456  11.037  1.00 81.72           C  
ATOM    621  C   ILE B  78      -0.725  -4.452  10.094  1.00 81.72           C  
ATOM    622  CB  ILE B  78       0.460  -4.739  12.300  1.00 81.72           C  
ATOM    623  O   ILE B  78      -1.953  -4.348  10.048  1.00 81.72           O  
ATOM    624  CG1 ILE B  78       0.895  -5.765  13.354  1.00 81.72           C  
ATOM    625  CG2 ILE B  78      -0.602  -3.791  12.865  1.00 81.72           C  
ATOM    626  CD1 ILE B  78       1.592  -5.153  14.562  1.00 81.72           C  
ATOM    627  N   TYR B  79       0.138  -3.838   9.236  1.00 77.70           N  
ATOM    628  CA  TYR B  79      -0.395  -2.875   8.280  1.00 77.70           C  
ATOM    629  C   TYR B  79      -1.244  -3.570   7.221  1.00 77.70           C  
ATOM    630  CB  TYR B  79       0.741  -2.096   7.610  1.00 77.70           C  
ATOM    631  O   TYR B  79      -2.259  -3.028   6.777  1.00 77.70           O  
ATOM    632  CG  TYR B  79       1.002  -0.746   8.233  1.00 77.70           C  
ATOM    633  CD1 TYR B  79       0.326   0.389   7.791  1.00 77.70           C  
ATOM    634  CD2 TYR B  79       1.924  -0.603   9.263  1.00 77.70           C  
ATOM    635  CE1 TYR B  79       0.564   1.635   8.360  1.00 77.70           C  
ATOM    636  CE2 TYR B  79       2.171   0.638   9.840  1.00 77.70           C  
ATOM    637  OH  TYR B  79       1.727   2.981   9.951  1.00 77.70           O  
ATOM    638  CZ  TYR B  79       1.487   1.750   9.383  1.00 77.70           C  
ATOM    639  N   THR B  80      -0.868  -4.729   6.827  1.00 80.14           N  
ATOM    640  CA  THR B  80      -1.623  -5.492   5.839  1.00 80.14           C  
ATOM    641  C   THR B  80      -2.959  -5.951   6.416  1.00 80.14           C  
ATOM    642  CB  THR B  80      -0.825  -6.714   5.348  1.00 80.14           C  
ATOM    643  O   THR B  80      -3.958  -6.025   5.698  1.00 80.14           O  
ATOM    644  CG2 THR B  80      -1.577  -7.456   4.248  1.00 80.14           C  
ATOM    645  OG1 THR B  80       0.440  -6.277   4.836  1.00 80.14           O  
ATOM    646  N   TRP B  81      -2.986  -6.213   7.747  1.00 80.34           N  
ATOM    647  CA  TRP B  81      -4.236  -6.549   8.421  1.00 80.34           C  
ATOM    648  C   TRP B  81      -5.218  -5.384   8.360  1.00 80.34           C  
ATOM    649  CB  TRP B  81      -3.974  -6.935   9.880  1.00 80.34           C  
ATOM    650  O   TRP B  81      -6.411  -5.581   8.117  1.00 80.34           O  
ATOM    651  CG  TRP B  81      -3.753  -8.403  10.091  1.00 80.34           C  
ATOM    652  CD1 TRP B  81      -2.824  -9.194   9.474  1.00 80.34           C  
ATOM    653  CD2 TRP B  81      -4.481  -9.258  10.978  1.00 80.34           C  
ATOM    654  CE2 TRP B  81      -3.938 -10.555  10.848  1.00 80.34           C  
ATOM    655  CE3 TRP B  81      -5.541  -9.052  11.872  1.00 80.34           C  
ATOM    656  NE1 TRP B  81      -2.930 -10.489   9.925  1.00 80.34           N  
ATOM    657  CH2 TRP B  81      -5.457 -11.414  12.447  1.00 80.34           C  
ATOM    658  CZ2 TRP B  81      -4.420 -11.643  11.580  1.00 80.34           C  
ATOM    659  CZ3 TRP B  81      -6.019 -10.135  12.599  1.00 80.34           C  
ATOM    660  N   VAL B  82      -4.676  -4.195   8.493  1.00 77.43           N  
ATOM    661  CA  VAL B  82      -5.508  -2.998   8.433  1.00 77.43           C  
ATOM    662  C   VAL B  82      -6.109  -2.856   7.036  1.00 77.43           C  
ATOM    663  CB  VAL B  82      -4.706  -1.730   8.800  1.00 77.43           C  
ATOM    664  O   VAL B  82      -7.300  -2.571   6.892  1.00 77.43           O  
ATOM    665  CG1 VAL B  82      -5.543  -0.474   8.564  1.00 77.43           C  
ATOM    666  CG2 VAL B  82      -4.235  -1.798  10.251  1.00 77.43           C  
ATOM    667  N   ALA B  83      -5.270  -3.209   6.049  1.00 74.49           N  
ATOM    668  CA  ALA B  83      -5.724  -3.128   4.663  1.00 74.49           C  
ATOM    669  C   ALA B  83      -6.803  -4.168   4.377  1.00 74.49           C  
ATOM    670  CB  ALA B  83      -4.547  -3.309   3.707  1.00 74.49           C  
ATOM    671  O   ALA B  83      -7.781  -3.882   3.682  1.00 74.49           O  
ATOM    672  N   LYS B  84      -6.575  -5.305   4.909  1.00 76.49           N  
ATOM    673  CA  LYS B  84      -7.548  -6.381   4.745  1.00 76.49           C  
ATOM    674  C   LYS B  84      -8.915  -5.973   5.287  1.00 76.49           C  
ATOM    675  CB  LYS B  84      -7.066  -7.653   5.444  1.00 76.49           C  
ATOM    676  O   LYS B  84      -9.948  -6.365   4.740  1.00 76.49           O  
ATOM    677  CG  LYS B  84      -7.901  -8.886   5.130  1.00 76.49           C  
ATOM    678  CD  LYS B  84      -7.318 -10.135   5.778  1.00 76.49           C  
ATOM    679  CE  LYS B  84      -8.205 -11.352   5.548  1.00 76.49           C  
ATOM    680  NZ  LYS B  84      -7.651 -12.573   6.205  1.00 76.49           N  
ATOM    681  N   GLY B  85      -8.912  -5.160   6.386  1.00 74.96           N  
ATOM    682  CA  GLY B  85     -10.150  -4.661   6.963  1.00 74.96           C  
ATOM    683  C   GLY B  85     -11.008  -3.900   5.970  1.00 74.96           C  
ATOM    684  O   GLY B  85     -12.238  -3.949   6.038  1.00 74.96           O  
ATOM    685  N   ALA B  86     -10.306  -3.314   5.001  1.00 73.05           N  
ATOM    686  CA  ALA B  86     -11.020  -2.558   3.974  1.00 73.05           C  
ATOM    687  C   ALA B  86     -11.850  -3.484   3.090  1.00 73.05           C  
ATOM    688  CB  ALA B  86     -10.038  -1.755   3.125  1.00 73.05           C  
ATOM    689  O   ALA B  86     -12.980  -3.155   2.723  1.00 73.05           O  
ATOM    690  N   TRP B  87     -11.347  -4.633   2.801  1.00 69.77           N  
ATOM    691  CA  TRP B  87     -12.058  -5.600   1.971  1.00 69.77           C  
ATOM    692  C   TRP B  87     -13.255  -6.181   2.716  1.00 69.77           C  
ATOM    693  CB  TRP B  87     -11.118  -6.727   1.533  1.00 69.77           C  
ATOM    694  O   TRP B  87     -14.344  -6.307   2.151  1.00 69.77           O  
ATOM    695  CG  TRP B  87     -10.129  -6.321   0.481  1.00 69.77           C  
ATOM    696  CD1 TRP B  87      -8.903  -5.749   0.680  1.00 69.77           C  
ATOM    697  CD2 TRP B  87     -10.287  -6.451  -0.935  1.00 69.77           C  
ATOM    698  CE2 TRP B  87      -9.115  -5.938  -1.534  1.00 69.77           C  
ATOM    699  CE3 TRP B  87     -11.306  -6.953  -1.756  1.00 69.77           C  
ATOM    700  NE1 TRP B  87      -8.288  -5.517  -0.529  1.00 69.77           N  
ATOM    701  CH2 TRP B  87      -9.947  -6.410  -3.699  1.00 69.77           C  
ATOM    702  CZ2 TRP B  87      -8.935  -5.913  -2.920  1.00 69.77           C  
ATOM    703  CZ3 TRP B  87     -11.124  -6.927  -3.134  1.00 69.77           C  
ATOM    704  N   PHE B  88     -12.903  -6.498   3.900  1.00 71.21           N  
ATOM    705  CA  PHE B  88     -13.969  -7.032   4.741  1.00 71.21           C  
ATOM    706  C   PHE B  88     -15.108  -6.028   4.874  1.00 71.21           C  
ATOM    707  CB  PHE B  88     -13.429  -7.399   6.127  1.00 71.21           C  
ATOM    708  O   PHE B  88     -16.281  -6.400   4.809  1.00 71.21           O  
ATOM    709  CG  PHE B  88     -14.483  -7.903   7.075  1.00 71.21           C  
ATOM    710  CD1 PHE B  88     -14.881  -7.137   8.164  1.00 71.21           C  
ATOM    711  CD2 PHE B  88     -15.076  -9.143   6.877  1.00 71.21           C  
ATOM    712  CE1 PHE B  88     -15.857  -7.601   9.043  1.00 71.21           C  
ATOM    713  CE2 PHE B  88     -16.052  -9.613   7.752  1.00 71.21           C  
ATOM    714  CZ  PHE B  88     -16.440  -8.841   8.835  1.00 71.21           C  
ATOM    715  N   ALA B  89     -14.731  -4.810   4.957  1.00 70.48           N  
ATOM    716  CA  ALA B  89     -15.725  -3.749   5.100  1.00 70.48           C  
ATOM    717  C   ALA B  89     -16.534  -3.579   3.817  1.00 70.48           C  
ATOM    718  CB  ALA B  89     -15.048  -2.433   5.476  1.00 70.48           C  
ATOM    719  O   ALA B  89     -17.659  -3.075   3.848  1.00 70.48           O  
ATOM    720  N   LEU B  90     -15.930  -4.111   2.763  1.00 69.08           N  
ATOM    721  CA  LEU B  90     -16.622  -4.022   1.481  1.00 69.08           C  
ATOM    722  C   LEU B  90     -17.521  -5.235   1.264  1.00 69.08           C  
ATOM    723  CB  LEU B  90     -15.614  -3.908   0.335  1.00 69.08           C  
ATOM    724  O   LEU B  90     -18.217  -5.323   0.250  1.00 69.08           O  
ATOM    725  CG  LEU B  90     -14.873  -2.575   0.213  1.00 69.08           C  
ATOM    726  CD1 LEU B  90     -13.740  -2.689  -0.801  1.00 69.08           C  
ATOM    727  CD2 LEU B  90     -15.838  -1.461  -0.179  1.00 69.08           C  
ATOM    728  N   GLY B  91     -17.583  -6.188   2.064  1.00 68.56           N  
ATOM    729  CA  GLY B  91     -18.498  -7.317   2.012  1.00 68.56           C  
ATOM    730  C   GLY B  91     -17.839  -8.598   1.535  1.00 68.56           C  
ATOM    731  O   GLY B  91     -18.503  -9.626   1.387  1.00 68.56           O  
ATOM    732  N   TYR B  92     -16.518  -8.563   1.345  1.00 69.75           N  
ATOM    733  CA  TYR B  92     -15.819  -9.764   0.900  1.00 69.75           C  
ATOM    734  C   TYR B  92     -15.480 -10.667   2.081  1.00 69.75           C  
ATOM    735  CB  TYR B  92     -14.541  -9.394   0.142  1.00 69.75           C  
ATOM    736  O   TYR B  92     -15.179 -10.182   3.174  1.00 69.75           O  
ATOM    737  CG  TYR B  92     -14.794  -8.832  -1.236  1.00 69.75           C  
ATOM    738  CD1 TYR B  92     -14.939  -9.674  -2.337  1.00 69.75           C  
ATOM    739  CD2 TYR B  92     -14.887  -7.460  -1.440  1.00 69.75           C  
ATOM    740  CE1 TYR B  92     -15.170  -9.160  -3.609  1.00 69.75           C  
ATOM    741  CE2 TYR B  92     -15.118  -6.935  -2.708  1.00 69.75           C  
ATOM    742  OH  TYR B  92     -15.487  -7.279  -5.041  1.00 69.75           O  
ATOM    743  CZ  TYR B  92     -15.258  -7.792  -3.784  1.00 69.75           C  
ATOM    744  N   PRO B  93     -15.596 -12.082   1.794  1.00 71.30           N  
ATOM    745  CA  PRO B  93     -15.255 -13.005   2.879  1.00 71.30           C  
ATOM    746  C   PRO B  93     -13.796 -12.890   3.315  1.00 71.30           C  
ATOM    747  CB  PRO B  93     -15.537 -14.382   2.273  1.00 71.30           C  
ATOM    748  O   PRO B  93     -12.935 -12.520   2.512  1.00 71.30           O  
ATOM    749  CG  PRO B  93     -15.429 -14.178   0.796  1.00 71.30           C  
ATOM    750  CD  PRO B  93     -15.749 -12.743   0.488  1.00 71.30           C  
ATOM    751  N   TYR B  94     -13.631 -13.156   4.593  1.00 69.38           N  
ATOM    752  CA  TYR B  94     -12.310 -13.061   5.204  1.00 69.38           C  
ATOM    753  C   TYR B  94     -11.286 -13.871   4.418  1.00 69.38           C  
ATOM    754  CB  TYR B  94     -12.354 -13.543   6.657  1.00 69.38           C  
ATOM    755  O   TYR B  94     -10.137 -13.451   4.267  1.00 69.38           O  
ATOM    756  CG  TYR B  94     -11.039 -13.401   7.384  1.00 69.38           C  
ATOM    757  CD1 TYR B  94     -10.131 -14.456   7.435  1.00 69.38           C  
ATOM    758  CD2 TYR B  94     -10.702 -12.212   8.022  1.00 69.38           C  
ATOM    759  CE1 TYR B  94      -8.919 -14.330   8.105  1.00 69.38           C  
ATOM    760  CE2 TYR B  94      -9.492 -12.074   8.695  1.00 69.38           C  
ATOM    761  OH  TYR B  94      -7.410 -13.007   9.395  1.00 69.38           O  
ATOM    762  CZ  TYR B  94      -8.609 -13.137   8.730  1.00 69.38           C  
ATOM    763  N   ASP B  95     -11.666 -14.898   3.871  1.00 71.16           N  
ATOM    764  CA  ASP B  95     -10.726 -15.803   3.216  1.00 71.16           C  
ATOM    765  C   ASP B  95     -10.443 -15.359   1.783  1.00 71.16           C  
ATOM    766  CB  ASP B  95     -11.264 -17.236   3.227  1.00 71.16           C  
ATOM    767  O   ASP B  95      -9.712 -16.031   1.053  1.00 71.16           O  
ATOM    768  CG  ASP B  95     -12.684 -17.340   2.697  1.00 71.16           C  
ATOM    769  OD1 ASP B  95     -13.175 -18.470   2.486  1.00 71.16           O  
ATOM    770  OD2 ASP B  95     -13.316 -16.282   2.485  1.00 71.16           O  
ATOM    771  N   PHE B  96     -11.075 -14.207   1.339  1.00 68.98           N  
ATOM    772  CA  PHE B  96     -10.865 -13.715  -0.018  1.00 68.98           C  
ATOM    773  C   PHE B  96      -9.466 -13.131  -0.171  1.00 68.98           C  
ATOM    774  CB  PHE B  96     -11.917 -12.661  -0.378  1.00 68.98           C  
ATOM    775  O   PHE B  96      -8.868 -13.212  -1.247  1.00 68.98           O  
ATOM    776  CG  PHE B  96     -12.052 -12.420  -1.858  1.00 68.98           C  
ATOM    777  CD1 PHE B  96     -11.491 -11.292  -2.446  1.00 68.98           C  
ATOM    778  CD2 PHE B  96     -12.740 -13.320  -2.660  1.00 68.98           C  
ATOM    779  CE1 PHE B  96     -11.615 -11.066  -3.815  1.00 68.98           C  
ATOM    780  CE2 PHE B  96     -12.868 -13.101  -4.029  1.00 68.98           C  
ATOM    781  CZ  PHE B  96     -12.305 -11.973  -4.604  1.00 68.98           C  
ATOM    782  N   ILE B  97      -9.068 -12.672   0.902  1.00 70.74           N  
ATOM    783  CA  ILE B  97      -7.726 -12.101   0.930  1.00 70.74           C  
ATOM    784  C   ILE B  97      -6.901 -12.776   2.023  1.00 70.74           C  
ATOM    785  CB  ILE B  97      -7.766 -10.573   1.154  1.00 70.74           C  
ATOM    786  O   ILE B  97      -7.290 -12.774   3.193  1.00 70.74           O  
ATOM    787  CG1 ILE B  97      -8.619  -9.897   0.074  1.00 70.74           C  
ATOM    788  CG2 ILE B  97      -6.349  -9.993   1.177  1.00 70.74           C  
ATOM    789  CD1 ILE B  97      -8.788  -8.396   0.269  1.00 70.74           C  
ATOM    790  N   VAL B  98      -5.842 -13.301   1.642  1.00 74.44           N  
ATOM    791  CA  VAL B  98      -4.960 -13.949   2.607  1.00 74.44           C  
ATOM    792  C   VAL B  98      -3.728 -13.079   2.848  1.00 74.44           C  
ATOM    793  CB  VAL B  98      -4.534 -15.356   2.131  1.00 74.44           C  
ATOM    794  O   VAL B  98      -3.141 -12.549   1.903  1.00 74.44           O  
ATOM    795  CG1 VAL B  98      -3.604 -16.012   3.150  1.00 74.44           C  
ATOM    796  CG2 VAL B  98      -5.762 -16.230   1.884  1.00 74.44           C  
ATOM    797  N   VAL B  99      -3.285 -12.875   4.136  1.00 78.48           N  
ATOM    798  CA  VAL B  99      -2.110 -12.087   4.492  1.00 78.48           C  
ATOM    799  C   VAL B  99      -0.863 -12.965   4.438  1.00 78.48           C  
ATOM    800  CB  VAL B  99      -2.256 -11.454   5.894  1.00 78.48           C  
ATOM    801  O   VAL B  99      -0.791 -13.995   5.113  1.00 78.48           O  
ATOM    802  CG1 VAL B  99      -1.011 -10.645   6.253  1.00 78.48           C  
ATOM    803  CG2 VAL B  99      -3.504 -10.575   5.955  1.00 78.48           C  
ATOM    804  N   PRO B 100       0.104 -12.566   3.609  1.00 82.04           N  
ATOM    805  CA  PRO B 100       1.340 -13.352   3.585  1.00 82.04           C  
ATOM    806  C   PRO B 100       2.034 -13.400   4.944  1.00 82.04           C  
ATOM    807  CB  PRO B 100       2.204 -12.618   2.556  1.00 82.04           C  
ATOM    808  O   PRO B 100       1.943 -12.448   5.723  1.00 82.04           O  
ATOM    809  CG  PRO B 100       1.235 -11.826   1.739  1.00 82.04           C  
ATOM    810  CD  PRO B 100       0.072 -11.449   2.611  1.00 82.04           C  
ATOM    811  N   VAL B 101       2.697 -14.457   5.099  1.00 86.27           N  
ATOM    812  CA  VAL B 101       3.403 -14.652   6.361  1.00 86.27           C  
ATOM    813  C   VAL B 101       4.883 -14.324   6.181  1.00 86.27           C  
ATOM    814  CB  VAL B 101       3.237 -16.095   6.887  1.00 86.27           C  
ATOM    815  O   VAL B 101       5.635 -15.114   5.606  1.00 86.27           O  
ATOM    816  CG1 VAL B 101       3.983 -16.277   8.208  1.00 86.27           C  
ATOM    817  CG2 VAL B 101       1.757 -16.434   7.054  1.00 86.27           C  
ATOM    818  N   TRP B 102       5.373 -13.129   6.710  1.00 87.47           N  
ATOM    819  CA  TRP B 102       6.737 -12.632   6.560  1.00 87.47           C  
ATOM    820  C   TRP B 102       7.554 -12.894   7.821  1.00 87.47           C  
ATOM    821  CB  TRP B 102       6.732 -11.134   6.241  1.00 87.47           C  
ATOM    822  O   TRP B 102       8.772 -13.071   7.753  1.00 87.47           O  
ATOM    823  CG  TRP B 102       6.116 -10.795   4.917  1.00 87.47           C  
ATOM    824  CD1 TRP B 102       6.668 -10.979   3.680  1.00 87.47           C  
ATOM    825  CD2 TRP B 102       4.829 -10.208   4.700  1.00 87.47           C  
ATOM    826  CE2 TRP B 102       4.666 -10.065   3.304  1.00 87.47           C  
ATOM    827  CE3 TRP B 102       3.797  -9.790   5.550  1.00 87.47           C  
ATOM    828  NE1 TRP B 102       5.801 -10.542   2.705  1.00 87.47           N  
ATOM    829  CH2 TRP B 102       2.516  -9.118   3.594  1.00 87.47           C  
ATOM    830  CZ2 TRP B 102       3.511  -9.519   2.739  1.00 87.47           C  
ATOM    831  CZ3 TRP B 102       2.648  -9.248   4.986  1.00 87.47           C  
ATOM    832  N   ILE B 103       6.916 -12.914   8.976  1.00 91.25           N  
ATOM    833  CA  ILE B 103       7.511 -12.773  10.300  1.00 91.25           C  
ATOM    834  C   ILE B 103       8.495 -13.914  10.548  1.00 91.25           C  
ATOM    835  CB  ILE B 103       6.432 -12.745  11.405  1.00 91.25           C  
ATOM    836  O   ILE B 103       9.655 -13.679  10.892  1.00 91.25           O  
ATOM    837  CG1 ILE B 103       5.581 -11.475  11.288  1.00 91.25           C  
ATOM    838  CG2 ILE B 103       7.075 -12.848  12.791  1.00 91.25           C  
ATOM    839  CD1 ILE B 103       4.392 -11.437  12.239  1.00 91.25           C  
ATOM    840  N   PRO B 104       8.231 -15.205  10.311  1.00 92.38           N  
ATOM    841  CA  PRO B 104       9.161 -16.293  10.622  1.00 92.38           C  
ATOM    842  C   PRO B 104      10.441 -16.232   9.792  1.00 92.38           C  
ATOM    843  CB  PRO B 104       8.354 -17.551  10.289  1.00 92.38           C  
ATOM    844  O   PRO B 104      11.529 -16.500  10.307  1.00 92.38           O  
ATOM    845  CG  PRO B 104       6.925 -17.131  10.407  1.00 92.38           C  
ATOM    846  CD  PRO B 104       6.819 -15.686  10.012  1.00 92.38           C  
ATOM    847  N   SER B 105      10.229 -15.817   8.505  1.00 91.26           N  
ATOM    848  CA  SER B 105      11.399 -15.694   7.641  1.00 91.26           C  
ATOM    849  C   SER B 105      12.308 -14.559   8.100  1.00 91.26           C  
ATOM    850  CB  SER B 105      10.973 -15.464   6.191  1.00 91.26           C  
ATOM    851  O   SER B 105      13.534 -14.673   8.036  1.00 91.26           O  
ATOM    852  OG  SER B 105      10.253 -16.579   5.695  1.00 91.26           O  
ATOM    853  N   ALA B 106      11.694 -13.542   8.507  1.00 90.92           N  
ATOM    854  CA  ALA B 106      12.469 -12.428   9.046  1.00 90.92           C  
ATOM    855  C   ALA B 106      13.163 -12.823  10.347  1.00 90.92           C  
ATOM    856  CB  ALA B 106      11.570 -11.215   9.273  1.00 90.92           C  
ATOM    857  O   ALA B 106      14.278 -12.375  10.623  1.00 90.92           O  
ATOM    858  N   MET B 107      12.498 -13.650  11.213  1.00 92.04           N  
ATOM    859  CA  MET B 107      13.092 -14.165  12.444  1.00 92.04           C  
ATOM    860  C   MET B 107      14.349 -14.974  12.145  1.00 92.04           C  
ATOM    861  CB  MET B 107      12.084 -15.026  13.207  1.00 92.04           C  
ATOM    862  O   MET B 107      15.342 -14.876  12.868  1.00 92.04           O  
ATOM    863  CG  MET B 107      10.934 -14.235  13.810  1.00 92.04           C  
ATOM    864  SD  MET B 107       9.610 -15.317  14.477  1.00 92.04           S  
ATOM    865  CE  MET B 107      10.383 -15.847  16.031  1.00 92.04           C  
ATOM    866  N   LEU B 108      14.309 -15.725  11.068  1.00 92.39           N  
ATOM    867  CA  LEU B 108      15.453 -16.538  10.672  1.00 92.39           C  
ATOM    868  C   LEU B 108      16.617 -15.659  10.227  1.00 92.39           C  
ATOM    869  CB  LEU B 108      15.064 -17.499   9.546  1.00 92.39           C  
ATOM    870  O   LEU B 108      17.779 -15.982  10.485  1.00 92.39           O  
ATOM    871  CG  LEU B 108      14.136 -18.653   9.929  1.00 92.39           C  
ATOM    872  CD1 LEU B 108      13.698 -19.416   8.684  1.00 92.39           C  
ATOM    873  CD2 LEU B 108      14.824 -19.586  10.920  1.00 92.39           C  
ATOM    874  N   LEU B 109      16.247 -14.550   9.581  1.00 91.53           N  
ATOM    875  CA  LEU B 109      17.277 -13.595   9.186  1.00 91.53           C  
ATOM    876  C   LEU B 109      17.960 -12.993  10.410  1.00 91.53           C  
ATOM    877  CB  LEU B 109      16.675 -12.483   8.324  1.00 91.53           C  
ATOM    878  O   LEU B 109      19.188 -12.890  10.453  1.00 91.53           O  
ATOM    879  CG  LEU B 109      17.666 -11.513   7.679  1.00 91.53           C  
ATOM    880  CD1 LEU B 109      18.536 -12.243   6.661  1.00 91.53           C  
ATOM    881  CD2 LEU B 109      16.927 -10.351   7.022  1.00 91.53           C  
ATOM    882  N   ASP B 110      17.136 -12.645  11.445  1.00 91.29           N  
ATOM    883  CA  ASP B 110      17.676 -12.127  12.698  1.00 91.29           C  
ATOM    884  C   ASP B 110      18.551 -13.168  13.392  1.00 91.29           C  
ATOM    885  CB  ASP B 110      16.544 -11.687  13.629  1.00 91.29           C  
ATOM    886  O   ASP B 110      19.623 -12.842  13.908  1.00 91.29           O  
ATOM    887  CG  ASP B 110      16.109 -10.250  13.396  1.00 91.29           C  
ATOM    888  OD1 ASP B 110      14.928  -9.924  13.639  1.00 91.29           O  
ATOM    889  OD2 ASP B 110      16.955  -9.439  12.963  1.00 91.29           O  
ATOM    890  N   LEU B 111      18.098 -14.414  13.369  1.00 90.98           N  
ATOM    891  CA  LEU B 111      18.816 -15.501  14.025  1.00 90.98           C  
ATOM    892  C   LEU B 111      20.178 -15.724  13.374  1.00 90.98           C  
ATOM    893  CB  LEU B 111      17.996 -16.793  13.974  1.00 90.98           C  
ATOM    894  O   LEU B 111      21.174 -15.937  14.068  1.00 90.98           O  
ATOM    895  CG  LEU B 111      18.587 -18.001  14.703  1.00 90.98           C  
ATOM    896  CD1 LEU B 111      18.688 -17.720  16.198  1.00 90.98           C  
ATOM    897  CD2 LEU B 111      17.748 -19.246  14.442  1.00 90.98           C  
ATOM    898  N   THR B 112      20.183 -15.610  12.033  1.00 91.73           N  
ATOM    899  CA  THR B 112      21.444 -15.767  11.316  1.00 91.73           C  
ATOM    900  C   THR B 112      22.432 -14.673  11.713  1.00 91.73           C  
ATOM    901  CB  THR B 112      21.228 -15.737   9.792  1.00 91.73           C  
ATOM    902  O   THR B 112      23.612 -14.948  11.941  1.00 91.73           O  
ATOM    903  CG2 THR B 112      22.545 -15.922   9.045  1.00 91.73           C  
ATOM    904  OG1 THR B 112      20.330 -16.791   9.422  1.00 91.73           O  
ATOM    905  N   TYR B 113      21.952 -13.474  11.802  1.00 88.70           N  
ATOM    906  CA  TYR B 113      22.780 -12.328  12.160  1.00 88.70           C  
ATOM    907  C   TYR B 113      23.334 -12.475  13.572  1.00 88.70           C  
ATOM    908  CB  TYR B 113      21.976 -11.028  12.048  1.00 88.70           C  
ATOM    909  O   TYR B 113      24.522 -12.240  13.806  1.00 88.70           O  
ATOM    910  CG  TYR B 113      22.822  -9.782  12.144  1.00 88.70           C  
ATOM    911  CD1 TYR B 113      22.557  -8.808  13.104  1.00 88.70           C  
ATOM    912  CD2 TYR B 113      23.887  -9.574  11.274  1.00 88.70           C  
ATOM    913  CE1 TYR B 113      23.332  -7.657  13.195  1.00 88.70           C  
ATOM    914  CE2 TYR B 113      24.669  -8.427  11.355  1.00 88.70           C  
ATOM    915  OH  TYR B 113      25.156  -6.338  12.403  1.00 88.70           O  
ATOM    916  CZ  TYR B 113      24.385  -7.476  12.318  1.00 88.70           C  
ATOM    917  N   TRP B 114      22.435 -13.017  14.428  1.00 86.13           N  
ATOM    918  CA  TRP B 114      22.813 -13.202  15.825  1.00 86.13           C  
ATOM    919  C   TRP B 114      23.732 -14.408  15.985  1.00 86.13           C  
ATOM    920  CB  TRP B 114      21.569 -13.372  16.702  1.00 86.13           C  
ATOM    921  O   TRP B 114      24.772 -14.322  16.643  1.00 86.13           O  
ATOM    922  CG  TRP B 114      21.873 -13.593  18.153  1.00 86.13           C  
ATOM    923  CD1 TRP B 114      22.309 -12.663  19.055  1.00 86.13           C  
ATOM    924  CD2 TRP B 114      21.767 -14.827  18.869  1.00 86.13           C  
ATOM    925  CE2 TRP B 114      22.155 -14.572  20.203  1.00 86.13           C  
ATOM    926  CE3 TRP B 114      21.380 -16.126  18.512  1.00 86.13           C  
ATOM    927  NE1 TRP B 114      22.480 -13.245  20.290  1.00 86.13           N  
ATOM    928  CH2 TRP B 114      21.784 -16.830  20.805  1.00 86.13           C  
ATOM    929  CZ2 TRP B 114      22.167 -15.569  21.181  1.00 86.13           C  
ATOM    930  CZ3 TRP B 114      21.393 -17.117  19.487  1.00 86.13           C  
ATOM    931  N   ALA B 115      23.490 -15.466  15.348  1.00 90.71           N  
ATOM    932  CA  ALA B 115      24.210 -16.728  15.497  1.00 90.71           C  
ATOM    933  C   ALA B 115      25.605 -16.639  14.884  1.00 90.71           C  
ATOM    934  CB  ALA B 115      23.422 -17.869  14.856  1.00 90.71           C  
ATOM    935  O   ALA B 115      26.518 -17.357  15.297  1.00 90.71           O  
ATOM    936  N   THR B 116      25.764 -15.694  13.909  1.00 91.42           N  
ATOM    937  CA  THR B 116      27.058 -15.563  13.248  1.00 91.42           C  
ATOM    938  C   THR B 116      27.815 -14.347  13.774  1.00 91.42           C  
ATOM    939  CB  THR B 116      26.895 -15.447  11.721  1.00 91.42           C  
ATOM    940  O   THR B 116      28.731 -13.848  13.118  1.00 91.42           O  
ATOM    941  CG2 THR B 116      26.286 -16.717  11.135  1.00 91.42           C  
ATOM    942  OG1 THR B 116      26.039 -14.338  11.420  1.00 91.42           O  
ATOM    943  N   ARG B 117      27.614 -13.851  14.966  1.00 87.73           N  
ATOM    944  CA  ARG B 117      28.263 -12.742  15.658  1.00 87.73           C  
ATOM    945  C   ARG B 117      28.273 -11.487  14.792  1.00 87.73           C  
ATOM    946  CB  ARG B 117      29.693 -13.118  16.052  1.00 87.73           C  
ATOM    947  O   ARG B 117      29.302 -10.819  14.670  1.00 87.73           O  
ATOM    948  CG  ARG B 117      29.776 -14.243  17.071  1.00 87.73           C  
ATOM    949  CD  ARG B 117      31.190 -14.417  17.607  1.00 87.73           C  
ATOM    950  NE  ARG B 117      31.308 -15.609  18.441  1.00 87.73           N  
ATOM    951  NH1 ARG B 117      33.537 -15.281  18.955  1.00 87.73           N  
ATOM    952  NH2 ARG B 117      32.416 -17.096  19.796  1.00 87.73           N  
ATOM    953  CZ  ARG B 117      32.420 -15.993  19.062  1.00 87.73           C  
ATOM    954  N   ARG B 118      27.110 -11.273  14.025  1.00 85.68           N  
ATOM    955  CA  ARG B 118      26.857 -10.057  13.259  1.00 85.68           C  
ATOM    956  C   ARG B 118      27.745  -9.995  12.021  1.00 85.68           C  
ATOM    957  CB  ARG B 118      27.080  -8.818  14.128  1.00 85.68           C  
ATOM    958  O   ARG B 118      28.199  -8.918  11.630  1.00 85.68           O  
ATOM    959  CG  ARG B 118      26.147  -8.727  15.324  1.00 85.68           C  
ATOM    960  CD  ARG B 118      26.346  -7.432  16.099  1.00 85.68           C  
ATOM    961  NE  ARG B 118      25.584  -7.425  17.344  1.00 85.68           N  
ATOM    962  NH1 ARG B 118      26.305  -5.336  18.016  1.00 85.68           N  
ATOM    963  NH2 ARG B 118      24.852  -6.529  19.328  1.00 85.68           N  
ATOM    964  CZ  ARG B 118      25.582  -6.430  18.226  1.00 85.68           C  
ATOM    965  N   ASN B 119      28.038 -11.169  11.538  1.00 88.71           N  
ATOM    966  CA  ASN B 119      28.786 -11.248  10.288  1.00 88.71           C  
ATOM    967  C   ASN B 119      27.911 -10.893   9.089  1.00 88.71           C  
ATOM    968  CB  ASN B 119      29.389 -12.643  10.110  1.00 88.71           C  
ATOM    969  O   ASN B 119      26.969 -11.618   8.765  1.00 88.71           O  
ATOM    970  CG  ASN B 119      30.339 -12.722   8.932  1.00 88.71           C  
ATOM    971  ND2 ASN B 119      31.369 -13.551   9.055  1.00 88.71           N  
ATOM    972  OD1 ASN B 119      30.150 -12.043   7.919  1.00 88.71           O  
ATOM    973  N   LYS B 120      28.167  -9.883   8.356  1.00 86.80           N  
ATOM    974  CA  LYS B 120      27.365  -9.366   7.251  1.00 86.80           C  
ATOM    975  C   LYS B 120      27.326 -10.356   6.090  1.00 86.80           C  
ATOM    976  CB  LYS B 120      27.913  -8.020   6.773  1.00 86.80           C  
ATOM    977  O   LYS B 120      26.287 -10.529   5.449  1.00 86.80           O  
ATOM    978  CG  LYS B 120      27.751  -6.893   7.782  1.00 86.80           C  
ATOM    979  CD  LYS B 120      28.261  -5.569   7.228  1.00 86.80           C  
ATOM    980  CE  LYS B 120      28.181  -4.459   8.267  1.00 86.80           C  
ATOM    981  NZ  LYS B 120      28.699  -3.163   7.734  1.00 86.80           N  
ATOM    982  N   HIS B 121      28.430 -11.010   5.859  1.00 88.90           N  
ATOM    983  CA  HIS B 121      28.487 -11.967   4.760  1.00 88.90           C  
ATOM    984  C   HIS B 121      27.611 -13.183   5.042  1.00 88.90           C  
ATOM    985  CB  HIS B 121      29.930 -12.406   4.506  1.00 88.90           C  
ATOM    986  O   HIS B 121      26.961 -13.709   4.136  1.00 88.90           O  
ATOM    987  CG  HIS B 121      30.789 -11.333   3.916  1.00 88.90           C  
ATOM    988  CD2 HIS B 121      31.856 -10.671   4.421  1.00 88.90           C  
ATOM    989  ND1 HIS B 121      30.581 -10.824   2.652  1.00 88.90           N  
ATOM    990  CE1 HIS B 121      31.487  -9.893   2.404  1.00 88.90           C  
ATOM    991  NE2 HIS B 121      32.273  -9.781   3.462  1.00 88.90           N  
ATOM    992  N   ALA B 122      27.566 -13.507   6.315  1.00 90.56           N  
ATOM    993  CA  ALA B 122      26.731 -14.636   6.717  1.00 90.56           C  
ATOM    994  C   ALA B 122      25.249 -14.302   6.569  1.00 90.56           C  
ATOM    995  CB  ALA B 122      27.041 -15.041   8.156  1.00 90.56           C  
ATOM    996  O   ALA B 122      24.455 -15.146   6.146  1.00 90.56           O  
ATOM    997  N   VAL B 123      24.921 -13.095   6.842  1.00 90.26           N  
ATOM    998  CA  VAL B 123      23.528 -12.673   6.741  1.00 90.26           C  
ATOM    999  C   VAL B 123      23.097 -12.661   5.276  1.00 90.26           C  
ATOM   1000  CB  VAL B 123      23.310 -11.279   7.372  1.00 90.26           C  
ATOM   1001  O   VAL B 123      21.974 -13.052   4.950  1.00 90.26           O  
ATOM   1002  CG1 VAL B 123      21.925 -10.738   7.022  1.00 90.26           C  
ATOM   1003  CG2 VAL B 123      23.494 -11.346   8.887  1.00 90.26           C  
ATOM   1004  N   ILE B 124      24.078 -12.330   4.471  1.00 91.41           N  
ATOM   1005  CA  ILE B 124      23.783 -12.265   3.044  1.00 91.41           C  
ATOM   1006  C   ILE B 124      23.624 -13.677   2.485  1.00 91.41           C  
ATOM   1007  CB  ILE B 124      24.886 -11.504   2.273  1.00 91.41           C  
ATOM   1008  O   ILE B 124      22.619 -13.986   1.841  1.00 91.41           O  
ATOM   1009  CG1 ILE B 124      24.885 -10.022   2.664  1.00 91.41           C  
ATOM   1010  CG2 ILE B 124      24.702 -11.672   0.762  1.00 91.41           C  
ATOM   1011  CD1 ILE B 124      26.059  -9.233   2.102  1.00 91.41           C  
ATOM   1012  N   ILE B 125      24.588 -14.580   2.815  1.00 92.97           N  
ATOM   1013  CA  ILE B 125      24.606 -15.893   2.179  1.00 92.97           C  
ATOM   1014  C   ILE B 125      23.612 -16.819   2.878  1.00 92.97           C  
ATOM   1015  CB  ILE B 125      26.022 -16.513   2.202  1.00 92.97           C  
ATOM   1016  O   ILE B 125      22.702 -17.355   2.242  1.00 92.97           O  
ATOM   1017  CG1 ILE B 125      26.991 -15.661   1.374  1.00 92.97           C  
ATOM   1018  CG2 ILE B 125      25.988 -17.956   1.691  1.00 92.97           C  
ATOM   1019  CD1 ILE B 125      28.442 -16.112   1.461  1.00 92.97           C  
ATOM   1020  N   ILE B 126      23.706 -16.915   4.256  1.00 93.26           N  
ATOM   1021  CA  ILE B 126      22.879 -17.845   5.017  1.00 93.26           C  
ATOM   1022  C   ILE B 126      21.496 -17.239   5.244  1.00 93.26           C  
ATOM   1023  CB  ILE B 126      23.534 -18.208   6.369  1.00 93.26           C  
ATOM   1024  O   ILE B 126      20.479 -17.902   5.032  1.00 93.26           O  
ATOM   1025  CG1 ILE B 126      24.892 -18.881   6.141  1.00 93.26           C  
ATOM   1026  CG2 ILE B 126      22.608 -19.107   7.193  1.00 93.26           C  
ATOM   1027  CD1 ILE B 126      25.692 -19.111   7.416  1.00 93.26           C  
ATOM   1028  N   GLY B 127      21.489 -15.963   5.600  1.00 92.61           N  
ATOM   1029  CA  GLY B 127      20.220 -15.294   5.838  1.00 92.61           C  
ATOM   1030  C   GLY B 127      19.356 -15.194   4.595  1.00 92.61           C  
ATOM   1031  O   GLY B 127      18.155 -15.467   4.643  1.00 92.61           O  
ATOM   1032  N   GLY B 128      20.042 -14.756   3.465  1.00 91.81           N  
ATOM   1033  CA  GLY B 128      19.321 -14.685   2.204  1.00 91.81           C  
ATOM   1034  C   GLY B 128      18.727 -16.016   1.782  1.00 91.81           C  
ATOM   1035  O   GLY B 128      17.574 -16.078   1.351  1.00 91.81           O  
ATOM   1036  N   THR B 129      19.502 -17.076   1.960  1.00 92.36           N  
ATOM   1037  CA  THR B 129      19.047 -18.414   1.602  1.00 92.36           C  
ATOM   1038  C   THR B 129      17.889 -18.849   2.497  1.00 92.36           C  
ATOM   1039  CB  THR B 129      20.191 -19.440   1.704  1.00 92.36           C  
ATOM   1040  O   THR B 129      16.897 -19.399   2.014  1.00 92.36           O  
ATOM   1041  CG2 THR B 129      19.715 -20.835   1.314  1.00 92.36           C  
ATOM   1042  OG1 THR B 129      21.255 -19.048   0.829  1.00 92.36           O  
ATOM   1043  N   LEU B 130      17.935 -18.554   3.837  1.00 92.85           N  
ATOM   1044  CA  LEU B 130      16.920 -18.974   4.796  1.00 92.85           C  
ATOM   1045  C   LEU B 130      15.609 -18.231   4.561  1.00 92.85           C  
ATOM   1046  CB  LEU B 130      17.405 -18.737   6.229  1.00 92.85           C  
ATOM   1047  O   LEU B 130      14.530 -18.821   4.659  1.00 92.85           O  
ATOM   1048  CG  LEU B 130      18.441 -19.725   6.766  1.00 92.85           C  
ATOM   1049  CD1 LEU B 130      18.904 -19.304   8.157  1.00 92.85           C  
ATOM   1050  CD2 LEU B 130      17.869 -21.139   6.793  1.00 92.85           C  
ATOM   1051  N   VAL B 131      15.716 -16.938   4.203  1.00 91.23           N  
ATOM   1052  CA  VAL B 131      14.511 -16.174   3.899  1.00 91.23           C  
ATOM   1053  C   VAL B 131      13.839 -16.742   2.651  1.00 91.23           C  
ATOM   1054  CB  VAL B 131      14.825 -14.674   3.698  1.00 91.23           C  
ATOM   1055  O   VAL B 131      12.636 -17.015   2.655  1.00 91.23           O  
ATOM   1056  CG1 VAL B 131      13.623 -13.946   3.100  1.00 91.23           C  
ATOM   1057  CG2 VAL B 131      15.236 -14.034   5.023  1.00 91.23           C  
ATOM   1058  N   GLY B 132      14.652 -16.966   1.563  1.00 90.74           N  
ATOM   1059  CA  GLY B 132      14.129 -17.453   0.296  1.00 90.74           C  
ATOM   1060  C   GLY B 132      13.559 -18.856   0.385  1.00 90.74           C  
ATOM   1061  O   GLY B 132      12.535 -19.156  -0.233  1.00 90.74           O  
ATOM   1062  N   LEU B 133      14.117 -19.729   1.216  1.00 90.69           N  
ATOM   1063  CA  LEU B 133      13.705 -21.124   1.331  1.00 90.69           C  
ATOM   1064  C   LEU B 133      12.467 -21.254   2.212  1.00 90.69           C  
ATOM   1065  CB  LEU B 133      14.843 -21.974   1.901  1.00 90.69           C  
ATOM   1066  O   LEU B 133      11.543 -22.002   1.885  1.00 90.69           O  
ATOM   1067  CG  LEU B 133      15.988 -22.305   0.942  1.00 90.69           C  
ATOM   1068  CD1 LEU B 133      17.154 -22.926   1.703  1.00 90.69           C  
ATOM   1069  CD2 LEU B 133      15.506 -23.238  -0.164  1.00 90.69           C  
ATOM   1070  N   SER B 134      12.466 -20.450   3.358  1.00 91.77           N  
ATOM   1071  CA  SER B 134      11.440 -20.642   4.377  1.00 91.77           C  
ATOM   1072  C   SER B 134      10.153 -19.909   4.013  1.00 91.77           C  
ATOM   1073  CB  SER B 134      11.941 -20.162   5.740  1.00 91.77           C  
ATOM   1074  O   SER B 134       9.059 -20.345   4.377  1.00 91.77           O  
ATOM   1075  OG  SER B 134      12.214 -18.772   5.714  1.00 91.77           O  
ATOM   1076  N   PHE B 135      10.285 -18.866   3.222  1.00 88.53           N  
ATOM   1077  CA  PHE B 135       9.132 -18.021   2.937  1.00 88.53           C  
ATOM   1078  C   PHE B 135       8.050 -18.810   2.209  1.00 88.53           C  
ATOM   1079  CB  PHE B 135       9.547 -16.806   2.101  1.00 88.53           C  
ATOM   1080  O   PHE B 135       6.892 -18.821   2.633  1.00 88.53           O  
ATOM   1081  CG  PHE B 135       8.426 -15.838   1.838  1.00 88.53           C  
ATOM   1082  CD1 PHE B 135       7.648 -15.948   0.692  1.00 88.53           C  
ATOM   1083  CD2 PHE B 135       8.149 -14.817   2.738  1.00 88.53           C  
ATOM   1084  CE1 PHE B 135       6.609 -15.053   0.446  1.00 88.53           C  
ATOM   1085  CE2 PHE B 135       7.113 -13.919   2.499  1.00 88.53           C  
ATOM   1086  CZ  PHE B 135       6.345 -14.038   1.352  1.00 88.53           C  
ATOM   1087  N   PRO B 136       8.376 -19.494   1.054  1.00 87.43           N  
ATOM   1088  CA  PRO B 136       7.331 -20.257   0.368  1.00 87.43           C  
ATOM   1089  C   PRO B 136       6.709 -21.334   1.254  1.00 87.43           C  
ATOM   1090  CB  PRO B 136       8.071 -20.884  -0.816  1.00 87.43           C  
ATOM   1091  O   PRO B 136       5.509 -21.602   1.156  1.00 87.43           O  
ATOM   1092  CG  PRO B 136       9.261 -20.006  -1.032  1.00 87.43           C  
ATOM   1093  CD  PRO B 136       9.685 -19.443   0.294  1.00 87.43           C  
ATOM   1094  N   LEU B 137       7.489 -21.922   2.179  1.00 85.80           N  
ATOM   1095  CA  LEU B 137       7.015 -22.978   3.067  1.00 85.80           C  
ATOM   1096  C   LEU B 137       5.985 -22.437   4.053  1.00 85.80           C  
ATOM   1097  CB  LEU B 137       8.186 -23.606   3.826  1.00 85.80           C  
ATOM   1098  O   LEU B 137       4.913 -23.022   4.221  1.00 85.80           O  
ATOM   1099  CG  LEU B 137       9.122 -24.500   3.010  1.00 85.80           C  
ATOM   1100  CD1 LEU B 137      10.403 -24.776   3.789  1.00 85.80           C  
ATOM   1101  CD2 LEU B 137       8.426 -25.804   2.636  1.00 85.80           C  
ATOM   1102  N   PHE B 138       6.289 -21.313   4.696  1.00 87.70           N  
ATOM   1103  CA  PHE B 138       5.386 -20.736   5.684  1.00 87.70           C  
ATOM   1104  C   PHE B 138       4.093 -20.267   5.027  1.00 87.70           C  
ATOM   1105  CB  PHE B 138       6.058 -19.568   6.413  1.00 87.70           C  
ATOM   1106  O   PHE B 138       3.016 -20.375   5.617  1.00 87.70           O  
ATOM   1107  CG  PHE B 138       7.104 -19.995   7.408  1.00 87.70           C  
ATOM   1108  CD1 PHE B 138       6.783 -20.860   8.446  1.00 87.70           C  
ATOM   1109  CD2 PHE B 138       8.408 -19.530   7.304  1.00 87.70           C  
ATOM   1110  CE1 PHE B 138       7.749 -21.257   9.369  1.00 87.70           C  
ATOM   1111  CE2 PHE B 138       9.379 -19.922   8.222  1.00 87.70           C  
ATOM   1112  CZ  PHE B 138       9.047 -20.785   9.254  1.00 87.70           C  
ATOM   1113  N   ASN B 139       4.196 -19.859   3.771  1.00 87.36           N  
ATOM   1114  CA  ASN B 139       3.003 -19.379   3.082  1.00 87.36           C  
ATOM   1115  C   ASN B 139       2.157 -20.534   2.555  1.00 87.36           C  
ATOM   1116  CB  ASN B 139       3.385 -18.435   1.940  1.00 87.36           C  
ATOM   1117  O   ASN B 139       0.940 -20.402   2.411  1.00 87.36           O  
ATOM   1118  CG  ASN B 139       3.591 -17.007   2.406  1.00 87.36           C  
ATOM   1119  ND2 ASN B 139       4.848 -16.604   2.545  1.00 87.36           N  
ATOM   1120  OD1 ASN B 139       2.627 -16.273   2.639  1.00 87.36           O  
ATOM   1121  N   MET B 140       2.794 -21.585   2.263  1.00 84.65           N  
ATOM   1122  CA  MET B 140       2.023 -22.772   1.904  1.00 84.65           C  
ATOM   1123  C   MET B 140       1.202 -23.268   3.089  1.00 84.65           C  
ATOM   1124  CB  MET B 140       2.948 -23.884   1.406  1.00 84.65           C  
ATOM   1125  O   MET B 140       0.036 -23.632   2.933  1.00 84.65           O  
ATOM   1126  CG  MET B 140       2.212 -25.127   0.932  1.00 84.65           C  
ATOM   1127  SD  MET B 140       1.098 -24.786  -0.485  1.00 84.65           S  
ATOM   1128  CE  MET B 140       2.305 -24.744  -1.839  1.00 84.65           C  
ATOM   1129  N   VAL B 141       1.758 -23.284   4.337  1.00 83.51           N  
ATOM   1130  CA  VAL B 141       1.026 -23.652   5.545  1.00 83.51           C  
ATOM   1131  C   VAL B 141      -0.140 -22.690   5.756  1.00 83.51           C  
ATOM   1132  CB  VAL B 141       1.946 -23.655   6.787  1.00 83.51           C  
ATOM   1133  O   VAL B 141      -1.245 -23.112   6.109  1.00 83.51           O  
ATOM   1134  CG1 VAL B 141       1.133 -23.878   8.061  1.00 83.51           C  
ATOM   1135  CG2 VAL B 141       3.029 -24.723   6.646  1.00 83.51           C  
ATOM   1136  N   ASN B 142       0.175 -21.510   5.528  1.00 84.53           N  
ATOM   1137  CA  ASN B 142      -0.852 -20.480   5.644  1.00 84.53           C  
ATOM   1138  C   ASN B 142      -2.037 -20.763   4.725  1.00 84.53           C  
ATOM   1139  CB  ASN B 142      -0.265 -19.100   5.343  1.00 84.53           C  
ATOM   1140  O   ASN B 142      -3.191 -20.649   5.140  1.00 84.53           O  
ATOM   1141  CG  ASN B 142      -1.184 -17.969   5.763  1.00 84.53           C  
ATOM   1142  ND2 ASN B 142      -1.223 -16.909   4.965  1.00 84.53           N  
ATOM   1143  OD1 ASN B 142      -1.853 -18.049   6.796  1.00 84.53           O  
ATOM   1144  N   LEU B 143      -1.762 -21.225   3.535  1.00 80.47           N  
ATOM   1145  CA  LEU B 143      -2.789 -21.462   2.526  1.00 80.47           C  
ATOM   1146  C   LEU B 143      -3.610 -22.702   2.868  1.00 80.47           C  
ATOM   1147  CB  LEU B 143      -2.155 -21.622   1.142  1.00 80.47           C  
ATOM   1148  O   LEU B 143      -4.770 -22.814   2.466  1.00 80.47           O  
ATOM   1149  CG  LEU B 143      -1.570 -20.356   0.515  1.00 80.47           C  
ATOM   1150  CD1 LEU B 143      -0.901 -20.684  -0.816  1.00 80.47           C  
ATOM   1151  CD2 LEU B 143      -2.655 -19.301   0.327  1.00 80.47           C  
ATOM   1152  N   LEU B 144      -3.017 -23.667   3.604  1.00 81.64           N  
ATOM   1153  CA  LEU B 144      -3.710 -24.888   4.003  1.00 81.64           C  
ATOM   1154  C   LEU B 144      -4.803 -24.584   5.021  1.00 81.64           C  
ATOM   1155  CB  LEU B 144      -2.720 -25.900   4.585  1.00 81.64           C  
ATOM   1156  O   LEU B 144      -5.719 -25.388   5.213  1.00 81.64           O  
ATOM   1157  CG  LEU B 144      -1.733 -26.528   3.599  1.00 81.64           C  
ATOM   1158  CD1 LEU B 144      -0.718 -27.389   4.342  1.00 81.64           C  
ATOM   1159  CD2 LEU B 144      -2.475 -27.350   2.551  1.00 81.64           C  
ATOM   1160  N   LEU B 145      -4.735 -23.341   5.639  1.00 83.94           N  
ATOM   1161  CA  LEU B 145      -5.652 -22.986   6.718  1.00 83.94           C  
ATOM   1162  C   LEU B 145      -6.852 -22.215   6.179  1.00 83.94           C  
ATOM   1163  CB  LEU B 145      -4.931 -22.153   7.781  1.00 83.94           C  
ATOM   1164  O   LEU B 145      -7.750 -21.846   6.939  1.00 83.94           O  
ATOM   1165  CG  LEU B 145      -3.752 -22.826   8.486  1.00 83.94           C  
ATOM   1166  CD1 LEU B 145      -3.019 -21.823   9.370  1.00 83.94           C  
ATOM   1167  CD2 LEU B 145      -4.231 -24.020   9.306  1.00 83.94           C  
ATOM   1168  N   VAL B 146      -6.787 -22.035   4.826  1.00 78.63           N  
ATOM   1169  CA  VAL B 146      -7.883 -21.309   4.193  1.00 78.63           C  
ATOM   1170  C   VAL B 146      -8.483 -22.155   3.072  1.00 78.63           C  
ATOM   1171  CB  VAL B 146      -7.415 -19.945   3.638  1.00 78.63           C  
ATOM   1172  O   VAL B 146      -7.860 -23.111   2.605  1.00 78.63           O  
ATOM   1173  CG1 VAL B 146      -6.987 -19.019   4.775  1.00 78.63           C  
ATOM   1174  CG2 VAL B 146      -6.273 -20.138   2.642  1.00 78.63           C  
ATOM   1175  N   ARG B 147      -9.673 -21.872   2.748  1.00 73.86           N  
ATOM   1176  CA  ARG B 147     -10.258 -22.562   1.602  1.00 73.86           C  
ATOM   1177  C   ARG B 147      -9.392 -22.389   0.359  1.00 73.86           C  
ATOM   1178  CB  ARG B 147     -11.673 -22.048   1.330  1.00 73.86           C  
ATOM   1179  O   ARG B 147      -8.626 -21.428   0.258  1.00 73.86           O  
ATOM   1180  CG  ARG B 147     -12.700 -22.498   2.358  1.00 73.86           C  
ATOM   1181  CD  ARG B 147     -14.097 -21.999   2.015  1.00 73.86           C  
ATOM   1182  NE  ARG B 147     -15.035 -22.228   3.110  1.00 73.86           N  
ATOM   1183  NH1 ARG B 147     -16.804 -21.143   2.096  1.00 73.86           N  
ATOM   1184  NH2 ARG B 147     -17.065 -22.079   4.173  1.00 73.86           N  
ATOM   1185  CZ  ARG B 147     -16.299 -21.816   3.124  1.00 73.86           C  
ATOM   1186  N   ASP B 148      -9.373 -23.419  -0.382  1.00 69.80           N  
ATOM   1187  CA  ASP B 148      -8.584 -23.345  -1.607  1.00 69.80           C  
ATOM   1188  C   ASP B 148      -8.720 -21.975  -2.267  1.00 69.80           C  
ATOM   1189  CB  ASP B 148      -9.006 -24.444  -2.585  1.00 69.80           C  
ATOM   1190  O   ASP B 148      -9.808 -21.598  -2.707  1.00 69.80           O  
ATOM   1191  CG  ASP B 148      -8.088 -24.550  -3.790  1.00 69.80           C  
ATOM   1192  OD1 ASP B 148      -8.101 -25.595  -4.477  1.00 69.80           O  
ATOM   1193  OD2 ASP B 148      -7.344 -23.581  -4.055  1.00 69.80           O  
ATOM   1194  N   PRO B 149      -7.613 -21.214  -2.226  1.00 64.09           N  
ATOM   1195  CA  PRO B 149      -7.645 -19.840  -2.731  1.00 64.09           C  
ATOM   1196  C   PRO B 149      -8.123 -19.754  -4.179  1.00 64.09           C  
ATOM   1197  CB  PRO B 149      -6.188 -19.385  -2.610  1.00 64.09           C  
ATOM   1198  O   PRO B 149      -8.835 -18.815  -4.543  1.00 64.09           O  
ATOM   1199  CG  PRO B 149      -5.579 -20.317  -1.612  1.00 64.09           C  
ATOM   1200  CD  PRO B 149      -6.381 -21.587  -1.594  1.00 64.09           C  
ATOM   1201  N   LEU B 150      -7.717 -20.610  -4.872  1.00 62.45           N  
ATOM   1202  CA  LEU B 150      -8.130 -20.592  -6.271  1.00 62.45           C  
ATOM   1203  C   LEU B 150      -9.629 -20.842  -6.399  1.00 62.45           C  
ATOM   1204  CB  LEU B 150      -7.356 -21.642  -7.072  1.00 62.45           C  
ATOM   1205  O   LEU B 150     -10.306 -20.188  -7.196  1.00 62.45           O  
ATOM   1206  CG  LEU B 150      -7.164 -21.353  -8.562  1.00 62.45           C  
ATOM   1207  CD1 LEU B 150      -5.770 -20.791  -8.818  1.00 62.45           C  
ATOM   1208  CD2 LEU B 150      -7.398 -22.615  -9.386  1.00 62.45           C  
ATOM   1209  N   GLU B 151     -10.054 -21.807  -5.549  1.00 64.90           N  
ATOM   1210  CA  GLU B 151     -11.491 -22.067  -5.534  1.00 64.90           C  
ATOM   1211  C   GLU B 151     -12.271 -20.829  -5.101  1.00 64.90           C  
ATOM   1212  CB  GLU B 151     -11.815 -23.243  -4.611  1.00 64.90           C  
ATOM   1213  O   GLU B 151     -13.295 -20.494  -5.699  1.00 64.90           O  
ATOM   1214  CG  GLU B 151     -13.257 -23.722  -4.707  1.00 64.90           C  
ATOM   1215  CD  GLU B 151     -13.567 -24.882  -3.775  1.00 64.90           C  
ATOM   1216  OE1 GLU B 151     -14.758 -25.240  -3.627  1.00 64.90           O  
ATOM   1217  OE2 GLU B 151     -12.612 -25.437  -3.187  1.00 64.90           O  
ATOM   1218  N   VAL B 152     -11.648 -20.228  -4.222  1.00 67.29           N  
ATOM   1219  CA  VAL B 152     -12.312 -19.045  -3.684  1.00 67.29           C  
ATOM   1220  C   VAL B 152     -12.306 -17.930  -4.726  1.00 67.29           C  
ATOM   1221  CB  VAL B 152     -11.638 -18.561  -2.380  1.00 67.29           C  
ATOM   1222  O   VAL B 152     -13.307 -17.233  -4.904  1.00 67.29           O  
ATOM   1223  CG1 VAL B 152     -12.232 -17.227  -1.929  1.00 67.29           C  
ATOM   1224  CG2 VAL B 152     -11.784 -19.613  -1.282  1.00 67.29           C  
ATOM   1225  N   ALA B 153     -11.317 -17.916  -5.439  1.00 64.89           N  
ATOM   1226  CA  ALA B 153     -11.173 -16.867  -6.445  1.00 64.89           C  
ATOM   1227  C   ALA B 153     -12.160 -17.068  -7.591  1.00 64.89           C  
ATOM   1228  CB  ALA B 153      -9.743 -16.832  -6.977  1.00 64.89           C  
ATOM   1229  O   ALA B 153     -12.717 -16.100  -8.116  1.00 64.89           O  
ATOM   1230  N   PHE B 154     -12.392 -18.272  -7.830  1.00 65.61           N  
ATOM   1231  CA  PHE B 154     -13.252 -18.562  -8.971  1.00 65.61           C  
ATOM   1232  C   PHE B 154     -14.703 -18.718  -8.531  1.00 65.61           C  
ATOM   1233  CB  PHE B 154     -12.783 -19.830  -9.691  1.00 65.61           C  
ATOM   1234  O   PHE B 154     -15.615 -18.687  -9.359  1.00 65.61           O  
ATOM   1235  CG  PHE B 154     -11.626 -19.604 -10.628  1.00 65.61           C  
ATOM   1236  CD1 PHE B 154     -11.824 -19.008 -11.867  1.00 65.61           C  
ATOM   1237  CD2 PHE B 154     -10.341 -19.988 -10.268  1.00 65.61           C  
ATOM   1238  CE1 PHE B 154     -10.756 -18.797 -12.736  1.00 65.61           C  
ATOM   1239  CE2 PHE B 154      -9.269 -19.781 -11.130  1.00 65.61           C  
ATOM   1240  CZ  PHE B 154      -9.478 -19.186 -12.364  1.00 65.61           C  
ATOM   1241  N   LYS B 155     -14.807 -18.855  -7.325  1.00 67.12           N  
ATOM   1242  CA  LYS B 155     -16.141 -19.088  -6.778  1.00 67.12           C  
ATOM   1243  C   LYS B 155     -16.928 -17.785  -6.677  1.00 67.12           C  
ATOM   1244  CB  LYS B 155     -16.049 -19.753  -5.404  1.00 67.12           C  
ATOM   1245  O   LYS B 155     -18.155 -17.785  -6.788  1.00 67.12           O  
ATOM   1246  CG  LYS B 155     -17.351 -20.388  -4.936  1.00 67.12           C  
ATOM   1247  CD  LYS B 155     -17.149 -21.208  -3.669  1.00 67.12           C  
ATOM   1248  CE  LYS B 155     -18.446 -21.860  -3.211  1.00 67.12           C  
ATOM   1249  NZ  LYS B 155     -18.246 -22.695  -1.989  1.00 67.12           N  
ATOM   1250  N   TYR B 156     -16.206 -16.751  -6.616  1.00 67.00           N  
ATOM   1251  CA  TYR B 156     -16.889 -15.475  -6.440  1.00 67.00           C  
ATOM   1252  C   TYR B 156     -16.602 -14.537  -7.607  1.00 67.00           C  
ATOM   1253  CB  TYR B 156     -16.465 -14.815  -5.124  1.00 67.00           C  
ATOM   1254  O   TYR B 156     -15.461 -14.436  -8.064  1.00 67.00           O  
ATOM   1255  CG  TYR B 156     -16.789 -15.637  -3.901  1.00 67.00           C  
ATOM   1256  CD1 TYR B 156     -18.067 -15.622  -3.346  1.00 67.00           C  
ATOM   1257  CD2 TYR B 156     -15.819 -16.430  -3.297  1.00 67.00           C  
ATOM   1258  CE1 TYR B 156     -18.370 -16.377  -2.217  1.00 67.00           C  
ATOM   1259  CE2 TYR B 156     -16.111 -17.189  -2.169  1.00 67.00           C  
ATOM   1260  OH  TYR B 156     -17.681 -17.906  -0.520  1.00 67.00           O  
ATOM   1261  CZ  TYR B 156     -17.387 -17.156  -1.637  1.00 67.00           C  
ATOM   1262  N   PRO B 157     -17.681 -14.195  -8.155  1.00 59.72           N  
ATOM   1263  CA  PRO B 157     -17.490 -13.308  -9.304  1.00 59.72           C  
ATOM   1264  C   PRO B 157     -16.677 -12.062  -8.960  1.00 59.72           C  
ATOM   1265  CB  PRO B 157     -18.920 -12.933  -9.702  1.00 59.72           C  
ATOM   1266  O   PRO B 157     -16.886 -11.456  -7.906  1.00 59.72           O  
ATOM   1267  CG  PRO B 157     -19.771 -13.426  -8.576  1.00 59.72           C  
ATOM   1268  CD  PRO B 157     -18.919 -14.263  -7.665  1.00 59.72           C  
ATOM   1269  N   ARG B 158     -15.770 -11.775  -9.746  1.00 54.95           N  
ATOM   1270  CA  ARG B 158     -15.001 -10.539  -9.646  1.00 54.95           C  
ATOM   1271  C   ARG B 158     -15.171  -9.686 -10.899  1.00 54.95           C  
ATOM   1272  CB  ARG B 158     -13.519 -10.843  -9.416  1.00 54.95           C  
ATOM   1273  O   ARG B 158     -15.288 -10.216 -12.006  1.00 54.95           O  
ATOM   1274  CG  ARG B 158     -13.226 -11.500  -8.077  1.00 54.95           C  
ATOM   1275  CD  ARG B 158     -11.734 -11.723  -7.873  1.00 54.95           C  
ATOM   1276  NE  ARG B 158     -11.442 -13.104  -7.498  1.00 54.95           N  
ATOM   1277  NH1 ARG B 158      -9.225 -12.712  -6.979  1.00 54.95           N  
ATOM   1278  NH2 ARG B 158     -10.102 -14.820  -6.767  1.00 54.95           N  
ATOM   1279  CZ  ARG B 158     -10.257 -13.542  -7.082  1.00 54.95           C  
ATOM   1280  N   PRO B 159     -15.344  -8.534 -10.604  1.00 53.49           N  
ATOM   1281  CA  PRO B 159     -15.588  -7.660 -11.755  1.00 53.49           C  
ATOM   1282  C   PRO B 159     -14.390  -7.577 -12.697  1.00 53.49           C  
ATOM   1283  CB  PRO B 159     -15.871  -6.300 -11.111  1.00 53.49           C  
ATOM   1284  O   PRO B 159     -14.563  -7.455 -13.913  1.00 53.49           O  
ATOM   1285  CG  PRO B 159     -15.886  -6.569  -9.641  1.00 53.49           C  
ATOM   1286  CD  PRO B 159     -15.446  -7.987  -9.411  1.00 53.49           C  
ATOM   1287  N   THR B 160     -13.358  -7.791 -12.175  1.00 49.42           N  
ATOM   1288  CA  THR B 160     -12.214  -7.570 -13.053  1.00 49.42           C  
ATOM   1289  C   THR B 160     -11.170  -8.668 -12.869  1.00 49.42           C  
ATOM   1290  CB  THR B 160     -11.569  -6.196 -12.794  1.00 49.42           C  
ATOM   1291  O   THR B 160     -10.823  -9.019 -11.740  1.00 49.42           O  
ATOM   1292  CG2 THR B 160     -12.482  -5.064 -13.252  1.00 49.42           C  
ATOM   1293  OG1 THR B 160     -11.313  -6.051 -11.391  1.00 49.42           O  
ATOM   1294  N   LEU B 161     -11.021  -9.569 -13.683  1.00 49.26           N  
ATOM   1295  CA  LEU B 161      -9.843 -10.430 -13.719  1.00 49.26           C  
ATOM   1296  C   LEU B 161      -8.817  -9.905 -14.717  1.00 49.26           C  
ATOM   1297  CB  LEU B 161     -10.238 -11.864 -14.080  1.00 49.26           C  
ATOM   1298  O   LEU B 161      -9.175  -9.486 -15.820  1.00 49.26           O  
ATOM   1299  CG  LEU B 161     -10.555 -12.796 -12.910  1.00 49.26           C  
ATOM   1300  CD1 LEU B 161     -11.816 -13.603 -13.201  1.00 49.26           C  
ATOM   1301  CD2 LEU B 161      -9.376 -13.720 -12.627  1.00 49.26           C  
ATOM   1302  N   PRO B 162      -7.839  -9.719 -14.339  1.00 49.18           N  
ATOM   1303  CA  PRO B 162      -6.838  -9.245 -15.298  1.00 49.18           C  
ATOM   1304  C   PRO B 162      -6.716 -10.151 -16.521  1.00 49.18           C  
ATOM   1305  CB  PRO B 162      -5.541  -9.247 -14.484  1.00 49.18           C  
ATOM   1306  O   PRO B 162      -6.838 -11.373 -16.403  1.00 49.18           O  
ATOM   1307  CG  PRO B 162      -5.969  -9.556 -13.085  1.00 49.18           C  
ATOM   1308  CD  PRO B 162      -7.401 -10.006 -13.113  1.00 49.18           C  
ATOM   1309  N   ALA B 163      -6.815  -9.622 -17.426  1.00 47.90           N  
ATOM   1310  CA  ALA B 163      -6.782 -10.351 -18.691  1.00 47.90           C  
ATOM   1311  C   ALA B 163      -5.561 -11.263 -18.767  1.00 47.90           C  
ATOM   1312  CB  ALA B 163      -6.789  -9.377 -19.866  1.00 47.90           C  
ATOM   1313  O   ALA B 163      -5.606 -12.318 -19.404  1.00 47.90           O  
ATOM   1314  N   TYR B 164      -4.743 -10.963 -18.098  1.00 43.79           N  
ATOM   1315  CA  TYR B 164      -3.504 -11.711 -18.281  1.00 43.79           C  
ATOM   1316  C   TYR B 164      -3.378 -12.820 -17.243  1.00 43.79           C  
ATOM   1317  CB  TYR B 164      -2.294 -10.776 -18.195  1.00 43.79           C  
ATOM   1318  O   TYR B 164      -2.398 -13.568 -17.241  1.00 43.79           O  
ATOM   1319  CG  TYR B 164      -2.323  -9.853 -17.001  1.00 43.79           C  
ATOM   1320  CD1 TYR B 164      -2.956  -8.614 -17.068  1.00 43.79           C  
ATOM   1321  CD2 TYR B 164      -1.717 -10.218 -15.803  1.00 43.79           C  
ATOM   1322  CE1 TYR B 164      -2.984  -7.760 -15.971  1.00 43.79           C  
ATOM   1323  CE2 TYR B 164      -1.739  -9.372 -14.699  1.00 43.79           C  
ATOM   1324  OH  TYR B 164      -2.398  -7.305 -13.703  1.00 43.79           O  
ATOM   1325  CZ  TYR B 164      -2.374  -8.147 -14.793  1.00 43.79           C  
ATOM   1326  N   MET B 165      -4.279 -12.718 -16.663  1.00 46.36           N  
ATOM   1327  CA  MET B 165      -4.210 -13.779 -15.663  1.00 46.36           C  
ATOM   1328  C   MET B 165      -4.830 -15.067 -16.193  1.00 46.36           C  
ATOM   1329  CB  MET B 165      -4.914 -13.352 -14.374  1.00 46.36           C  
ATOM   1330  O   MET B 165      -5.963 -15.062 -16.677  1.00 46.36           O  
ATOM   1331  CG  MET B 165      -4.000 -12.657 -13.377  1.00 46.36           C  
ATOM   1332  SD  MET B 165      -4.747 -12.533 -11.706  1.00 46.36           S  
ATOM   1333  CE  MET B 165      -3.490 -11.529 -10.867  1.00 46.36           C  
ATOM   1334  N   THR B 166      -4.231 -15.716 -16.543  1.00 50.34           N  
ATOM   1335  CA  THR B 166      -4.668 -17.054 -16.925  1.00 50.34           C  
ATOM   1336  C   THR B 166      -4.780 -17.957 -15.700  1.00 50.34           C  
ATOM   1337  CB  THR B 166      -3.703 -17.686 -17.946  1.00 50.34           C  
ATOM   1338  O   THR B 166      -3.813 -18.123 -14.954  1.00 50.34           O  
ATOM   1339  CG2 THR B 166      -4.447 -18.139 -19.198  1.00 50.34           C  
ATOM   1340  OG1 THR B 166      -2.710 -16.722 -18.316  1.00 50.34           O  
ATOM   1341  N   PRO B 167      -5.976 -18.172 -15.393  1.00 51.70           N  
ATOM   1342  CA  PRO B 167      -6.113 -19.055 -14.233  1.00 51.70           C  
ATOM   1343  C   PRO B 167      -5.426 -20.404 -14.434  1.00 51.70           C  
ATOM   1344  CB  PRO B 167      -7.628 -19.228 -14.099  1.00 51.70           C  
ATOM   1345  O   PRO B 167      -5.570 -21.022 -15.492  1.00 51.70           O  
ATOM   1346  CG  PRO B 167      -8.208 -18.350 -15.160  1.00 51.70           C  
ATOM   1347  CD  PRO B 167      -7.091 -17.852 -16.031  1.00 51.70           C  
ATOM   1348  N   ILE B 168      -4.526 -20.479 -13.925  1.00 49.08           N  
ATOM   1349  CA  ILE B 168      -3.887 -21.790 -13.940  1.00 49.08           C  
ATOM   1350  C   ILE B 168      -4.482 -22.667 -12.840  1.00 49.08           C  
ATOM   1351  CB  ILE B 168      -2.356 -21.676 -13.765  1.00 49.08           C  
ATOM   1352  O   ILE B 168      -4.809 -22.178 -11.757  1.00 49.08           O  
ATOM   1353  CG1 ILE B 168      -1.776 -20.677 -14.773  1.00 49.08           C  
ATOM   1354  CG2 ILE B 168      -1.692 -23.048 -13.909  1.00 49.08           C  
ATOM   1355  CD1 ILE B 168      -0.320 -20.314 -14.517  1.00 49.08           C  
ATOM   1356  N   GLU B 169      -4.856 -23.788 -13.050  1.00 48.28           N  
ATOM   1357  CA  GLU B 169      -5.358 -24.735 -12.058  1.00 48.28           C  
ATOM   1358  C   GLU B 169      -4.498 -24.722 -10.797  1.00 48.28           C  
ATOM   1359  CB  GLU B 169      -5.413 -26.148 -12.643  1.00 48.28           C  
ATOM   1360  O   GLU B 169      -3.272 -24.826 -10.875  1.00 48.28           O  
ATOM   1361  CG  GLU B 169      -6.795 -26.560 -13.129  1.00 48.28           C  
ATOM   1362  CD  GLU B 169      -6.846 -27.986 -13.653  1.00 48.28           C  
ATOM   1363  OE1 GLU B 169      -7.920 -28.419 -14.130  1.00 48.28           O  
ATOM   1364  OE2 GLU B 169      -5.805 -28.676 -13.586  1.00 48.28           O  
ATOM   1365  N   PRO B 170      -5.183 -24.189  -9.778  1.00 48.17           N  
ATOM   1366  CA  PRO B 170      -4.475 -24.106  -8.498  1.00 48.17           C  
ATOM   1367  C   PRO B 170      -3.778 -25.412  -8.123  1.00 48.17           C  
ATOM   1368  CB  PRO B 170      -5.587 -23.775  -7.501  1.00 48.17           C  
ATOM   1369  O   PRO B 170      -4.317 -26.495  -8.364  1.00 48.17           O  
ATOM   1370  CG  PRO B 170      -6.850 -23.855  -8.296  1.00 48.17           C  
ATOM   1371  CD  PRO B 170      -6.495 -24.148  -9.726  1.00 48.17           C  
ATOM   1372  N   GLN B 171      -2.983 -25.090  -8.046  1.00 49.39           N  
ATOM   1373  CA  GLN B 171      -2.250 -26.250  -7.551  1.00 49.39           C  
ATOM   1374  C   GLN B 171      -2.055 -26.175  -6.039  1.00 49.39           C  
ATOM   1375  CB  GLN B 171      -0.894 -26.366  -8.249  1.00 49.39           C  
ATOM   1376  O   GLN B 171      -1.038 -26.633  -5.515  1.00 49.39           O  
ATOM   1377  CG  GLN B 171      -0.992 -26.702  -9.731  1.00 49.39           C  
ATOM   1378  CD  GLN B 171       0.320 -27.200 -10.308  1.00 49.39           C  
ATOM   1379  NE2 GLN B 171       0.257 -27.798 -11.493  1.00 49.39           N  
ATOM   1380  OE1 GLN B 171       1.381 -27.048  -9.695  1.00 49.39           O  
ATOM   1381  N   VAL B 172      -3.107 -25.659  -5.483  1.00 46.17           N  
ATOM   1382  CA  VAL B 172      -2.951 -25.513  -4.040  1.00 46.17           C  
ATOM   1383  C   VAL B 172      -2.913 -26.891  -3.383  1.00 46.17           C  
ATOM   1384  CB  VAL B 172      -4.086 -24.662  -3.428  1.00 46.17           C  
ATOM   1385  O   VAL B 172      -3.754 -27.746  -3.670  1.00 46.17           O  
ATOM   1386  CG1 VAL B 172      -3.865 -24.463  -1.930  1.00 46.17           C  
ATOM   1387  CG2 VAL B 172      -4.184 -23.314  -4.141  1.00 46.17           C  
ATOM   1388  N   GLY B 173      -2.035 -26.944  -2.648  1.00 49.57           N  
ATOM   1389  CA  GLY B 173      -1.964 -28.157  -1.849  1.00 49.57           C  
ATOM   1390  C   GLY B 173      -1.084 -29.227  -2.466  1.00 49.57           C  
ATOM   1391  O   GLY B 173      -0.903 -30.300  -1.886  1.00 49.57           O  
ATOM   1392  N   LYS B 174      -0.693 -28.881  -3.423  1.00 51.58           N  
ATOM   1393  CA  LYS B 174       0.197 -29.885  -4.000  1.00 51.58           C  
ATOM   1394  C   LYS B 174       1.657 -29.569  -3.690  1.00 51.58           C  
ATOM   1395  CB  LYS B 174      -0.009 -29.980  -5.512  1.00 51.58           C  
ATOM   1396  O   LYS B 174       2.289 -28.778  -4.393  1.00 51.58           O  
ATOM   1397  CG  LYS B 174      -1.325 -30.627  -5.918  1.00 51.58           C  
ATOM   1398  CD  LYS B 174      -1.408 -30.827  -7.426  1.00 51.58           C  
ATOM   1399  CE  LYS B 174      -2.752 -31.411  -7.841  1.00 51.58           C  
ATOM   1400  NZ  LYS B 174      -2.843 -31.595  -9.320  1.00 51.58           N  
ATOM   1401  N   PHE B 175       1.712 -29.892  -2.628  1.00 43.09           N  
ATOM   1402  CA  PHE B 175       3.053 -29.638  -2.116  1.00 43.09           C  
ATOM   1403  C   PHE B 175       4.098 -30.377  -2.944  1.00 43.09           C  
ATOM   1404  CB  PHE B 175       3.157 -30.057  -0.646  1.00 43.09           C  
ATOM   1405  O   PHE B 175       5.190 -29.858  -3.181  1.00 43.09           O  
ATOM   1406  CG  PHE B 175       3.045 -28.909   0.321  1.00 43.09           C  
ATOM   1407  CD1 PHE B 175       4.173 -28.197   0.711  1.00 43.09           C  
ATOM   1408  CD2 PHE B 175       1.810 -28.542   0.841  1.00 43.09           C  
ATOM   1409  CE1 PHE B 175       4.072 -27.135   1.606  1.00 43.09           C  
ATOM   1410  CE2 PHE B 175       1.702 -27.481   1.736  1.00 43.09           C  
ATOM   1411  CZ  PHE B 175       2.834 -26.779   2.118  1.00 43.09           C  
ATOM   1412  N   TYR B 176       3.553 -31.037  -3.412  1.00 41.69           N  
ATOM   1413  CA  TYR B 176       4.523 -31.935  -4.029  1.00 41.69           C  
ATOM   1414  C   TYR B 176       4.664 -31.646  -5.518  1.00 41.69           C  
ATOM   1415  CB  TYR B 176       4.114 -33.396  -3.817  1.00 41.69           C  
ATOM   1416  O   TYR B 176       5.664 -32.017  -6.137  1.00 41.69           O  
ATOM   1417  CG  TYR B 176       4.407 -33.913  -2.430  1.00 41.69           C  
ATOM   1418  CD1 TYR B 176       5.669 -34.404  -2.100  1.00 41.69           C  
ATOM   1419  CD2 TYR B 176       3.424 -33.914  -1.446  1.00 41.69           C  
ATOM   1420  CE1 TYR B 176       5.943 -34.884  -0.823  1.00 41.69           C  
ATOM   1421  CE2 TYR B 176       3.686 -34.391  -0.167  1.00 41.69           C  
ATOM   1422  OH  TYR B 176       5.213 -35.346   1.400  1.00 41.69           O  
ATOM   1423  CZ  TYR B 176       4.947 -34.873   0.135  1.00 41.69           C  
ATOM   1424  N   ASN B 177       3.802 -31.043  -5.549  1.00 46.97           N  
ATOM   1425  CA  ASN B 177       3.871 -30.873  -6.996  1.00 46.97           C  
ATOM   1426  C   ASN B 177       4.654 -29.620  -7.377  1.00 46.97           C  
ATOM   1427  CB  ASN B 177       2.466 -30.824  -7.599  1.00 46.97           C  
ATOM   1428  O   ASN B 177       4.503 -28.572  -6.746  1.00 46.97           O  
ATOM   1429  CG  ASN B 177       1.921 -32.201  -7.924  1.00 46.97           C  
ATOM   1430  ND2 ASN B 177       0.621 -32.279  -8.181  1.00 46.97           N  
ATOM   1431  OD1 ASN B 177       2.663 -33.187  -7.943  1.00 46.97           O  
ATOM   1432  N   SER B 178       4.986 -29.336  -6.616  1.00 55.97           N  
ATOM   1433  CA  SER B 178       6.154 -28.735  -7.253  1.00 55.97           C  
ATOM   1434  C   SER B 178       6.133 -27.216  -7.125  1.00 55.97           C  
ATOM   1435  CB  SER B 178       6.223 -29.130  -8.728  1.00 55.97           C  
ATOM   1436  O   SER B 178       7.186 -26.574  -7.113  1.00 55.97           O  
ATOM   1437  OG  SER B 178       7.248 -28.413  -9.393  1.00 55.97           O  
ATOM   1438  N   PRO B 179       5.113 -26.557  -6.967  1.00 68.21           N  
ATOM   1439  CA  PRO B 179       5.231 -25.097  -6.959  1.00 68.21           C  
ATOM   1440  C   PRO B 179       5.995 -24.573  -5.746  1.00 68.21           C  
ATOM   1441  CB  PRO B 179       3.775 -24.626  -6.933  1.00 68.21           C  
ATOM   1442  O   PRO B 179       6.730 -23.588  -5.853  1.00 68.21           O  
ATOM   1443  CG  PRO B 179       2.979 -25.821  -7.351  1.00 68.21           C  
ATOM   1444  CD  PRO B 179       3.837 -27.043  -7.196  1.00 68.21           C  
ATOM   1445  N   VAL B 180       5.783 -25.370  -4.560  1.00 78.45           N  
ATOM   1446  CA  VAL B 180       6.453 -24.942  -3.336  1.00 78.45           C  
ATOM   1447  C   VAL B 180       7.960 -25.149  -3.473  1.00 78.45           C  
ATOM   1448  CB  VAL B 180       5.920 -25.703  -2.102  1.00 78.45           C  
ATOM   1449  O   VAL B 180       8.747 -24.257  -3.148  1.00 78.45           O  
ATOM   1450  CG1 VAL B 180       6.719 -25.332  -0.853  1.00 78.45           C  
ATOM   1451  CG2 VAL B 180       4.435 -25.410  -1.896  1.00 78.45           C  
ATOM   1452  N   ALA B 181       8.282 -26.290  -3.989  1.00 79.40           N  
ATOM   1453  CA  ALA B 181       9.697 -26.601  -4.174  1.00 79.40           C  
ATOM   1454  C   ALA B 181      10.340 -25.650  -5.180  1.00 79.40           C  
ATOM   1455  CB  ALA B 181       9.869 -28.048  -4.629  1.00 79.40           C  
ATOM   1456  O   ALA B 181      11.444 -25.150  -4.952  1.00 79.40           O  
ATOM   1457  N   LEU B 182       9.641 -25.386  -6.237  1.00 81.10           N  
ATOM   1458  CA  LEU B 182      10.157 -24.482  -7.259  1.00 81.10           C  
ATOM   1459  C   LEU B 182      10.263 -23.058  -6.723  1.00 81.10           C  
ATOM   1460  CB  LEU B 182       9.260 -24.507  -8.500  1.00 81.10           C  
ATOM   1461  O   LEU B 182      11.265 -22.377  -6.952  1.00 81.10           O  
ATOM   1462  CG  LEU B 182       9.760 -23.723  -9.714  1.00 81.10           C  
ATOM   1463  CD1 LEU B 182      11.030 -24.358 -10.269  1.00 81.10           C  
ATOM   1464  CD2 LEU B 182       8.678 -23.652 -10.787  1.00 81.10           C  
ATOM   1465  N   GLY B 183       9.120 -22.691  -6.016  1.00 81.33           N  
ATOM   1466  CA  GLY B 183       9.144 -21.374  -5.399  1.00 81.33           C  
ATOM   1467  C   GLY B 183      10.267 -21.208  -4.392  1.00 81.33           C  
ATOM   1468  O   GLY B 183      10.970 -20.195  -4.400  1.00 81.33           O  
ATOM   1469  N   SER B 184      10.473 -22.158  -3.550  1.00 85.51           N  
ATOM   1470  CA  SER B 184      11.514 -22.123  -2.528  1.00 85.51           C  
ATOM   1471  C   SER B 184      12.904 -22.121  -3.154  1.00 85.51           C  
ATOM   1472  CB  SER B 184      11.374 -23.314  -1.579  1.00 85.51           C  
ATOM   1473  O   SER B 184      13.779 -21.360  -2.734  1.00 85.51           O  
ATOM   1474  OG  SER B 184      10.178 -23.219  -0.825  1.00 85.51           O  
ATOM   1475  N   GLY B 185      13.060 -22.952  -4.152  1.00 83.62           N  
ATOM   1476  CA  GLY B 185      14.347 -23.035  -4.825  1.00 83.62           C  
ATOM   1477  C   GLY B 185      14.719 -21.761  -5.560  1.00 83.62           C  
ATOM   1478  O   GLY B 185      15.830 -21.250  -5.403  1.00 83.62           O  
ATOM   1479  N   ALA B 186      13.780 -21.264  -6.357  1.00 85.35           N  
ATOM   1480  CA  ALA B 186      14.026 -20.032  -7.102  1.00 85.35           C  
ATOM   1481  C   ALA B 186      14.244 -18.854  -6.156  1.00 85.35           C  
ATOM   1482  CB  ALA B 186      12.865 -19.741  -8.049  1.00 85.35           C  
ATOM   1483  O   ALA B 186      15.164 -18.055  -6.352  1.00 85.35           O  
ATOM   1484  N   SER B 187      13.463 -18.791  -5.035  1.00 86.35           N  
ATOM   1485  CA  SER B 187      13.554 -17.709  -4.060  1.00 86.35           C  
ATOM   1486  C   SER B 187      14.878 -17.755  -3.305  1.00 86.35           C  
ATOM   1487  CB  SER B 187      12.390 -17.781  -3.070  1.00 86.35           C  
ATOM   1488  O   SER B 187      15.474 -16.714  -3.023  1.00 86.35           O  
ATOM   1489  OG  SER B 187      11.159 -17.518  -3.721  1.00 86.35           O  
ATOM   1490  N   ALA B 188      15.311 -19.008  -3.029  1.00 89.55           N  
ATOM   1491  CA  ALA B 188      16.559 -19.177  -2.289  1.00 89.55           C  
ATOM   1492  C   ALA B 188      17.744 -18.631  -3.080  1.00 89.55           C  
ATOM   1493  CB  ALA B 188      16.781 -20.649  -1.952  1.00 89.55           C  
ATOM   1494  O   ALA B 188      18.655 -18.029  -2.508  1.00 89.55           O  
ATOM   1495  N   VAL B 189      17.742 -18.745  -4.388  1.00 86.95           N  
ATOM   1496  CA  VAL B 189      18.839 -18.306  -5.245  1.00 86.95           C  
ATOM   1497  C   VAL B 189      18.755 -16.797  -5.460  1.00 86.95           C  
ATOM   1498  CB  VAL B 189      18.826 -19.041  -6.604  1.00 86.95           C  
ATOM   1499  O   VAL B 189      19.751 -16.086  -5.309  1.00 86.95           O  
ATOM   1500  CG1 VAL B 189      19.877 -18.454  -7.545  1.00 86.95           C  
ATOM   1501  CG2 VAL B 189      19.059 -20.537  -6.404  1.00 86.95           C  
ATOM   1502  N   LEU B 190      17.593 -16.297  -5.604  1.00 87.28           N  
ATOM   1503  CA  LEU B 190      17.423 -14.900  -5.991  1.00 87.28           C  
ATOM   1504  C   LEU B 190      17.497 -13.986  -4.773  1.00 87.28           C  
ATOM   1505  CB  LEU B 190      16.088 -14.702  -6.713  1.00 87.28           C  
ATOM   1506  O   LEU B 190      17.891 -12.823  -4.887  1.00 87.28           O  
ATOM   1507  CG  LEU B 190      15.987 -15.283  -8.124  1.00 87.28           C  
ATOM   1508  CD1 LEU B 190      14.553 -15.188  -8.635  1.00 87.28           C  
ATOM   1509  CD2 LEU B 190      16.945 -14.566  -9.068  1.00 87.28           C  
ATOM   1510  N   THR B 191      17.209 -14.539  -3.585  1.00 88.74           N  
ATOM   1511  CA  THR B 191      17.130 -13.715  -2.384  1.00 88.74           C  
ATOM   1512  C   THR B 191      18.525 -13.382  -1.864  1.00 88.74           C  
ATOM   1513  CB  THR B 191      16.320 -14.416  -1.278  1.00 88.74           C  
ATOM   1514  O   THR B 191      18.728 -12.339  -1.238  1.00 88.74           O  
ATOM   1515  CG2 THR B 191      16.133 -13.503  -0.070  1.00 88.74           C  
ATOM   1516  OG1 THR B 191      15.033 -14.779  -1.792  1.00 88.74           O  
ATOM   1517  N   VAL B 192      19.466 -14.147  -2.205  1.00 91.02           N  
ATOM   1518  CA  VAL B 192      20.827 -13.901  -1.740  1.00 91.02           C  
ATOM   1519  C   VAL B 192      21.359 -12.608  -2.354  1.00 91.02           C  
ATOM   1520  CB  VAL B 192      21.766 -15.080  -2.083  1.00 91.02           C  
ATOM   1521  O   VAL B 192      21.818 -11.716  -1.638  1.00 91.02           O  
ATOM   1522  CG1 VAL B 192      23.216 -14.727  -1.759  1.00 91.02           C  
ATOM   1523  CG2 VAL B 192      21.338 -16.338  -1.330  1.00 91.02           C  
ATOM   1524  N   PRO B 193      21.351 -12.439  -3.739  1.00 89.89           N  
ATOM   1525  CA  PRO B 193      21.791 -11.169  -4.321  1.00 89.89           C  
ATOM   1526  C   PRO B 193      20.947  -9.984  -3.857  1.00 89.89           C  
ATOM   1527  CB  PRO B 193      21.630 -11.397  -5.827  1.00 89.89           C  
ATOM   1528  O   PRO B 193      21.459  -8.869  -3.731  1.00 89.89           O  
ATOM   1529  CG  PRO B 193      20.918 -12.706  -5.941  1.00 89.89           C  
ATOM   1530  CD  PRO B 193      20.985 -13.403  -4.613  1.00 89.89           C  
ATOM   1531  N   MET B 194      19.699 -10.265  -3.525  1.00 88.48           N  
ATOM   1532  CA  MET B 194      18.817  -9.190  -3.081  1.00 88.48           C  
ATOM   1533  C   MET B 194      19.146  -8.770  -1.652  1.00 88.48           C  
ATOM   1534  CB  MET B 194      17.352  -9.622  -3.174  1.00 88.48           C  
ATOM   1535  O   MET B 194      19.026  -7.594  -1.303  1.00 88.48           O  
ATOM   1536  CG  MET B 194      16.843  -9.757  -4.600  1.00 88.48           C  
ATOM   1537  SD  MET B 194      17.074  -8.221  -5.577  1.00 88.48           S  
ATOM   1538  CE  MET B 194      16.614  -8.819  -7.227  1.00 88.48           C  
ATOM   1539  N   THR B 195      19.508  -9.777  -0.888  1.00 89.52           N  
ATOM   1540  CA  THR B 195      19.971  -9.450   0.456  1.00 89.52           C  
ATOM   1541  C   THR B 195      21.247  -8.614   0.400  1.00 89.52           C  
ATOM   1542  CB  THR B 195      20.224 -10.722   1.286  1.00 89.52           C  
ATOM   1543  O   THR B 195      21.416  -7.676   1.182  1.00 89.52           O  
ATOM   1544  CG2 THR B 195      20.604 -10.377   2.721  1.00 89.52           C  
ATOM   1545  OG1 THR B 195      19.034 -11.522   1.298  1.00 89.52           O  
ATOM   1546  N   ALA B 196      22.130  -8.947  -0.564  1.00 90.18           N  
ATOM   1547  CA  ALA B 196      23.345  -8.167  -0.786  1.00 90.18           C  
ATOM   1548  C   ALA B 196      23.010  -6.736  -1.198  1.00 90.18           C  
ATOM   1549  CB  ALA B 196      24.218  -8.832  -1.847  1.00 90.18           C  
ATOM   1550  O   ALA B 196      23.671  -5.789  -0.766  1.00 90.18           O  
ATOM   1551  N   LEU B 197      22.003  -6.644  -2.061  1.00 86.89           N  
ATOM   1552  CA  LEU B 197      21.561  -5.318  -2.479  1.00 86.89           C  
ATOM   1553  C   LEU B 197      21.081  -4.504  -1.282  1.00 86.89           C  
ATOM   1554  CB  LEU B 197      20.443  -5.428  -3.518  1.00 86.89           C  
ATOM   1555  O   LEU B 197      21.411  -3.322  -1.158  1.00 86.89           O  
ATOM   1556  CG  LEU B 197      19.838  -4.111  -4.005  1.00 86.89           C  
ATOM   1557  CD1 LEU B 197      20.905  -3.254  -4.677  1.00 86.89           C  
ATOM   1558  CD2 LEU B 197      18.678  -4.375  -4.959  1.00 86.89           C  
ATOM   1559  N   GLY B 198      20.265  -5.151  -0.438  1.00 85.05           N  
ATOM   1560  CA  GLY B 198      19.830  -4.476   0.775  1.00 85.05           C  
ATOM   1561  C   GLY B 198      20.983  -3.993   1.634  1.00 85.05           C  
ATOM   1562  O   GLY B 198      20.945  -2.880   2.164  1.00 85.05           O  
ATOM   1563  N   ALA B 199      22.027  -4.799   1.823  1.00 86.03           N  
ATOM   1564  CA  ALA B 199      23.214  -4.436   2.592  1.00 86.03           C  
ATOM   1565  C   ALA B 199      23.952  -3.268   1.944  1.00 86.03           C  
ATOM   1566  CB  ALA B 199      24.146  -5.637   2.732  1.00 86.03           C  
ATOM   1567  O   ALA B 199      24.399  -2.348   2.633  1.00 86.03           O  
ATOM   1568  N   LYS B 200      24.078  -3.332   0.641  1.00 86.59           N  
ATOM   1569  CA  LYS B 200      24.746  -2.264  -0.097  1.00 86.59           C  
ATOM   1570  C   LYS B 200      23.974  -0.952   0.015  1.00 86.59           C  
ATOM   1571  CB  LYS B 200      24.912  -2.650  -1.568  1.00 86.59           C  
ATOM   1572  O   LYS B 200      24.574   0.120   0.121  1.00 86.59           O  
ATOM   1573  CG  LYS B 200      25.904  -1.782  -2.327  1.00 86.59           C  
ATOM   1574  CD  LYS B 200      26.301  -2.416  -3.654  1.00 86.59           C  
ATOM   1575  CE  LYS B 200      27.303  -1.554  -4.410  1.00 86.59           C  
ATOM   1576  NZ  LYS B 200      27.808  -2.238  -5.637  1.00 86.59           N  
ATOM   1577  N   LEU B 201      22.590  -1.018  -0.029  1.00 80.88           N  
ATOM   1578  CA  LEU B 201      21.762   0.175   0.112  1.00 80.88           C  
ATOM   1579  C   LEU B 201      22.012   0.855   1.454  1.00 80.88           C  
ATOM   1580  CB  LEU B 201      20.279  -0.182  -0.024  1.00 80.88           C  
ATOM   1581  O   LEU B 201      22.026   2.085   1.538  1.00 80.88           O  
ATOM   1582  CG  LEU B 201      19.779  -0.472  -1.440  1.00 80.88           C  
ATOM   1583  CD1 LEU B 201      18.348  -1.000  -1.399  1.00 80.88           C  
ATOM   1584  CD2 LEU B 201      19.867   0.781  -2.305  1.00 80.88           C  
ATOM   1585  N   ASN B 202      22.229   0.009   2.400  1.00 78.71           N  
ATOM   1586  CA  ASN B 202      22.554   0.547   3.717  1.00 78.71           C  
ATOM   1587  C   ASN B 202      23.876   1.308   3.702  1.00 78.71           C  
ATOM   1588  CB  ASN B 202      22.598  -0.574   4.758  1.00 78.71           C  
ATOM   1589  O   ASN B 202      23.968   2.412   4.241  1.00 78.71           O  
ATOM   1590  CG  ASN B 202      22.767  -0.052   6.172  1.00 78.71           C  
ATOM   1591  ND2 ASN B 202      23.383  -0.855   7.031  1.00 78.71           N  
ATOM   1592  OD1 ASN B 202      22.347   1.064   6.488  1.00 78.71           O  
ATOM   1593  N   THR B 203      24.879   0.726   3.067  1.00 77.71           N  
ATOM   1594  CA  THR B 203      26.183   1.369   2.948  1.00 77.71           C  
ATOM   1595  C   THR B 203      26.067   2.693   2.200  1.00 77.71           C  
ATOM   1596  CB  THR B 203      27.192   0.455   2.228  1.00 77.71           C  
ATOM   1597  O   THR B 203      26.640   3.701   2.618  1.00 77.71           O  
ATOM   1598  CG2 THR B 203      28.576   1.095   2.181  1.00 77.71           C  
ATOM   1599  OG1 THR B 203      27.278  -0.794   2.924  1.00 77.71           O  
ATOM   1600  N   TRP B 204      25.282   2.698   1.135  1.00 78.01           N  
ATOM   1601  CA  TRP B 204      25.089   3.908   0.343  1.00 78.01           C  
ATOM   1602  C   TRP B 204      24.397   4.991   1.164  1.00 78.01           C  
ATOM   1603  CB  TRP B 204      24.272   3.603  -0.916  1.00 78.01           C  
ATOM   1604  O   TRP B 204      24.741   6.171   1.062  1.00 78.01           O  
ATOM   1605  CG  TRP B 204      25.031   2.849  -1.966  1.00 78.01           C  
ATOM   1606  CD1 TRP B 204      26.345   2.473  -1.923  1.00 78.01           C  
ATOM   1607  CD2 TRP B 204      24.521   2.383  -3.219  1.00 78.01           C  
ATOM   1608  CE2 TRP B 204      25.582   1.731  -3.886  1.00 78.01           C  
ATOM   1609  CE3 TRP B 204      23.268   2.452  -3.843  1.00 78.01           C  
ATOM   1610  NE1 TRP B 204      26.683   1.800  -3.075  1.00 78.01           N  
ATOM   1611  CH2 TRP B 204      24.192   1.235  -5.736  1.00 78.01           C  
ATOM   1612  CZ2 TRP B 204      25.427   1.152  -5.148  1.00 78.01           C  
ATOM   1613  CZ3 TRP B 204      23.116   1.875  -5.099  1.00 78.01           C  
ATOM   1614  N   THR B 205      23.432   4.539   1.976  1.00 75.16           N  
ATOM   1615  CA  THR B 205      22.700   5.480   2.818  1.00 75.16           C  
ATOM   1616  C   THR B 205      23.644   6.183   3.790  1.00 75.16           C  
ATOM   1617  CB  THR B 205      21.582   4.772   3.605  1.00 75.16           C  
ATOM   1618  O   THR B 205      23.596   7.406   3.934  1.00 75.16           O  
ATOM   1619  CG2 THR B 205      20.790   5.765   4.448  1.00 75.16           C  
ATOM   1620  OG1 THR B 205      20.693   4.127   2.684  1.00 75.16           O  
ATOM   1621  N   TYR B 206      24.549   5.416   4.493  1.00 74.94           N  
ATOM   1622  CA  TYR B 206      25.488   6.006   5.440  1.00 74.94           C  
ATOM   1623  C   TYR B 206      26.473   6.926   4.729  1.00 74.94           C  
ATOM   1624  CB  TYR B 206      26.247   4.912   6.197  1.00 74.94           C  
ATOM   1625  O   TYR B 206      26.840   7.979   5.256  1.00 74.94           O  
ATOM   1626  CG  TYR B 206      25.476   4.329   7.356  1.00 74.94           C  
ATOM   1627  CD1 TYR B 206      25.198   5.092   8.487  1.00 74.94           C  
ATOM   1628  CD2 TYR B 206      25.026   3.014   7.322  1.00 74.94           C  
ATOM   1629  CE1 TYR B 206      24.489   4.558   9.558  1.00 74.94           C  
ATOM   1630  CE2 TYR B 206      24.317   2.469   8.388  1.00 74.94           C  
ATOM   1631  OH  TYR B 206      23.352   2.714  10.557  1.00 74.94           O  
ATOM   1632  CZ  TYR B 206      24.053   3.248   9.499  1.00 74.94           C  
ATOM   1633  N   ARG B 207      26.930   6.501   3.532  1.00 75.48           N  
ATOM   1634  CA  ARG B 207      27.829   7.340   2.747  1.00 75.48           C  
ATOM   1635  C   ARG B 207      27.160   8.659   2.374  1.00 75.48           C  
ATOM   1636  CB  ARG B 207      28.283   6.607   1.483  1.00 75.48           C  
ATOM   1637  O   ARG B 207      27.789   9.718   2.432  1.00 75.48           O  
ATOM   1638  CG  ARG B 207      29.345   5.548   1.732  1.00 75.48           C  
ATOM   1639  CD  ARG B 207      29.844   4.933   0.433  1.00 75.48           C  
ATOM   1640  NE  ARG B 207      30.944   4.001   0.665  1.00 75.48           N  
ATOM   1641  NH1 ARG B 207      31.122   3.338  -1.541  1.00 75.48           N  
ATOM   1642  NH2 ARG B 207      32.519   2.448   0.044  1.00 75.48           N  
ATOM   1643  CZ  ARG B 207      31.526   3.264  -0.278  1.00 75.48           C  
ATOM   1644  N   TRP B 208      25.901   8.469   1.873  1.00 70.07           N  
ATOM   1645  CA  TRP B 208      25.130   9.655   1.515  1.00 70.07           C  
ATOM   1646  C   TRP B 208      24.949  10.571   2.721  1.00 70.07           C  
ATOM   1647  CB  TRP B 208      23.763   9.258   0.949  1.00 70.07           C  
ATOM   1648  O   TRP B 208      25.129  11.786   2.617  1.00 70.07           O  
ATOM   1649  CG  TRP B 208      22.963  10.412   0.424  1.00 70.07           C  
ATOM   1650  CD1 TRP B 208      23.210  11.138  -0.709  1.00 70.07           C  
ATOM   1651  CD2 TRP B 208      21.789  10.977   1.014  1.00 70.07           C  
ATOM   1652  CE2 TRP B 208      21.375  12.043   0.185  1.00 70.07           C  
ATOM   1653  CE3 TRP B 208      21.045  10.684   2.165  1.00 70.07           C  
ATOM   1654  NE1 TRP B 208      22.258  12.120  -0.858  1.00 70.07           N  
ATOM   1655  CH2 TRP B 208      19.538  12.510   1.603  1.00 70.07           C  
ATOM   1656  CZ2 TRP B 208      20.248  12.817   0.471  1.00 70.07           C  
ATOM   1657  CZ3 TRP B 208      19.924  11.456   2.448  1.00 70.07           C  
ATOM   1658  N   MET B 209      24.689  10.090   3.861  1.00 69.81           N  
ATOM   1659  CA  MET B 209      24.523  10.860   5.090  1.00 69.81           C  
ATOM   1660  C   MET B 209      25.826  11.551   5.479  1.00 69.81           C  
ATOM   1661  CB  MET B 209      24.048   9.959   6.230  1.00 69.81           C  
ATOM   1662  O   MET B 209      25.815  12.696   5.934  1.00 69.81           O  
ATOM   1663  CG  MET B 209      22.590   9.545   6.118  1.00 69.81           C  
ATOM   1664  SD  MET B 209      21.986   8.681   7.620  1.00 69.81           S  
ATOM   1665  CE  MET B 209      22.699   7.035   7.351  1.00 69.81           C  
ATOM   1666  N   ALA B 210      26.941  10.968   5.351  1.00 67.58           N  
ATOM   1667  CA  ALA B 210      28.254  11.518   5.678  1.00 67.58           C  
ATOM   1668  C   ALA B 210      28.620  12.662   4.737  1.00 67.58           C  
ATOM   1669  CB  ALA B 210      29.318  10.425   5.621  1.00 67.58           C  
ATOM   1670  O   ALA B 210      29.191  13.668   5.165  1.00 67.58           O  
ATOM   1671  N   ALA B 211      28.343  12.326   3.474  1.00 63.98           N  
ATOM   1672  CA  ALA B 211      28.649  13.345   2.473  1.00 63.98           C  
ATOM   1673  C   ALA B 211      27.859  14.624   2.732  1.00 63.98           C  
ATOM   1674  CB  ALA B 211      28.357  12.817   1.070  1.00 63.98           C  
ATOM   1675  O   ALA B 211      28.385  15.728   2.580  1.00 63.98           O  
ATOM   1676  N   TRP B 212      26.628  14.299   2.993  1.00 56.85           N  
ATOM   1677  CA  TRP B 212      25.770  15.456   3.227  1.00 56.85           C  
ATOM   1678  C   TRP B 212      26.153  16.165   4.521  1.00 56.85           C  
ATOM   1679  CB  TRP B 212      24.299  15.033   3.277  1.00 56.85           C  
ATOM   1680  O   TRP B 212      25.957  17.375   4.655  1.00 56.85           O  
ATOM   1681  CG  TRP B 212      23.657  14.901   1.929  1.00 56.85           C  
ATOM   1682  CD1 TRP B 212      23.504  13.756   1.197  1.00 56.85           C  
ATOM   1683  CD2 TRP B 212      23.084  15.955   1.148  1.00 56.85           C  
ATOM   1684  CE2 TRP B 212      22.602  15.375  -0.046  1.00 56.85           C  
ATOM   1685  CE3 TRP B 212      22.931  17.334   1.344  1.00 56.85           C  
ATOM   1686  NE1 TRP B 212      22.871  14.034   0.009  1.00 56.85           N  
ATOM   1687  CH2 TRP B 212      21.840  17.476  -0.826  1.00 56.85           C  
ATOM   1688  CZ2 TRP B 212      21.976  16.129  -1.042  1.00 56.85           C  
ATOM   1689  CZ3 TRP B 212      22.308  18.082   0.351  1.00 56.85           C  
ATOM   1690  N   SER B 213      26.833  15.514   5.353  1.00 52.51           N  
ATOM   1691  CA  SER B 213      27.302  16.119   6.595  1.00 52.51           C  
ATOM   1692  C   SER B 213      28.556  16.955   6.365  1.00 52.51           C  
ATOM   1693  CB  SER B 213      27.583  15.042   7.644  1.00 52.51           C  
ATOM   1694  O   SER B 213      28.796  17.933   7.076  1.00 52.51           O  
ATOM   1695  OG  SER B 213      28.698  14.252   7.267  1.00 52.51           O  
ATOM   1696  N   LYS B 214      29.288  16.677   5.430  1.00 53.46           N  
ATOM   1697  CA  LYS B 214      30.503  17.419   5.106  1.00 53.46           C  
ATOM   1698  C   LYS B 214      30.173  18.743   4.421  1.00 53.46           C  
ATOM   1699  CB  LYS B 214      31.421  16.583   4.214  1.00 53.46           C  
ATOM   1700  O   LYS B 214      30.911  19.720   4.558  1.00 53.46           O  
ATOM   1701  CG  LYS B 214      32.240  15.546   4.969  1.00 53.46           C  
ATOM   1702  CD  LYS B 214      33.232  14.841   4.052  1.00 53.46           C  
ATOM   1703  CE  LYS B 214      33.978  13.732   4.781  1.00 53.46           C  
ATOM   1704  NZ  LYS B 214      34.964  13.050   3.891  1.00 53.46           N  
ATOM   1705  N   TRP B 215      29.111  18.458   3.711  1.00 44.47           N  
ATOM   1706  CA  TRP B 215      28.748  19.686   3.012  1.00 44.47           C  
ATOM   1707  C   TRP B 215      28.145  20.703   3.975  1.00 44.47           C  
ATOM   1708  CB  TRP B 215      27.761  19.388   1.880  1.00 44.47           C  
ATOM   1709  O   TRP B 215      28.069  21.893   3.662  1.00 44.47           O  
ATOM   1710  CG  TRP B 215      28.407  18.878   0.626  1.00 44.47           C  
ATOM   1711  CD1 TRP B 215      28.809  17.597   0.369  1.00 44.47           C  
ATOM   1712  CD2 TRP B 215      28.730  19.642  -0.539  1.00 44.47           C  
ATOM   1713  CE2 TRP B 215      29.326  18.759  -1.466  1.00 44.47           C  
ATOM   1714  CE3 TRP B 215      28.572  20.990  -0.891  1.00 44.47           C  
ATOM   1715  NE1 TRP B 215      29.362  17.519  -0.888  1.00 44.47           N  
ATOM   1716  CH2 TRP B 215      29.599  20.503  -3.042  1.00 44.47           C  
ATOM   1717  CZ2 TRP B 215      29.765  19.180  -2.724  1.00 44.47           C  
ATOM   1718  CZ3 TRP B 215      29.010  21.407  -2.143  1.00 44.47           C  
ATOM   1719  N   ASP B 216      27.869  20.162   4.853  1.00 42.14           N  
ATOM   1720  CA  ASP B 216      27.624  21.135   5.913  1.00 42.14           C  
ATOM   1721  C   ASP B 216      28.935  21.713   6.441  1.00 42.14           C  
ATOM   1722  CB  ASP B 216      26.832  20.497   7.056  1.00 42.14           C  
ATOM   1723  O   ASP B 216      28.969  22.844   6.930  1.00 42.14           O  
ATOM   1724  CG  ASP B 216      25.336  20.734   6.946  1.00 42.14           C  
ATOM   1725  OD1 ASP B 216      24.559  20.077   7.672  1.00 42.14           O  
ATOM   1726  OD2 ASP B 216      24.931  21.585   6.124  1.00 42.14           O  
TER    1727      ASP B 216                                                      
ATOM   1728  N   HIS C   1      -9.896   4.816 -14.198  1.00 30.10           N  
ATOM   1729  CA  HIS C   1      -9.792   3.389 -13.916  1.00 30.10           C  
ATOM   1730  C   HIS C   1     -10.926   2.613 -14.579  1.00 30.10           C  
ATOM   1731  CB  HIS C   1      -9.797   3.139 -12.407  1.00 30.10           C  
ATOM   1732  O   HIS C   1     -11.624   1.841 -13.918  1.00 30.10           O  
ATOM   1733  CG  HIS C   1      -8.473   3.381 -11.755  1.00 30.10           C  
ATOM   1734  CD2 HIS C   1      -8.076   4.329 -10.874  1.00 30.10           C  
ATOM   1735  ND1 HIS C   1      -7.370   2.590 -11.994  1.00 30.10           N  
ATOM   1736  CE1 HIS C   1      -6.349   3.042 -11.285  1.00 30.10           C  
ATOM   1737  NE2 HIS C   1      -6.751   4.096 -10.596  1.00 30.10           N  
ATOM   1738  N   GLY C   2     -11.501   2.203 -15.553  1.00 34.70           N  
ATOM   1739  CA  GLY C   2     -12.799   1.942 -16.157  1.00 34.70           C  
ATOM   1740  C   GLY C   2     -12.726   1.724 -17.656  1.00 34.70           C  
ATOM   1741  O   GLY C   2     -13.732   1.856 -18.357  1.00 34.70           O  
ATOM   1742  N   VAL C   3     -12.091   1.237 -18.360  1.00 33.98           N  
ATOM   1743  CA  VAL C   3     -11.945   1.208 -19.811  1.00 33.98           C  
ATOM   1744  C   VAL C   3     -12.271  -0.188 -20.336  1.00 33.98           C  
ATOM   1745  CB  VAL C   3     -10.521   1.622 -20.247  1.00 33.98           C  
ATOM   1746  O   VAL C   3     -12.102  -0.466 -21.526  1.00 33.98           O  
ATOM   1747  CG1 VAL C   3     -10.446   1.784 -21.764  1.00 33.98           C  
ATOM   1748  CG2 VAL C   3     -10.104   2.915 -19.547  1.00 33.98           C  
ATOM   1749  N   GLN C   4     -12.488  -0.978 -20.147  1.00 40.32           N  
ATOM   1750  CA  GLN C   4     -12.253  -2.344 -20.603  1.00 40.32           C  
ATOM   1751  C   GLN C   4     -13.530  -2.966 -21.161  1.00 40.32           C  
ATOM   1752  CB  GLN C   4     -11.706  -3.204 -19.462  1.00 40.32           C  
ATOM   1753  O   GLN C   4     -13.482  -4.002 -21.828  1.00 40.32           O  
ATOM   1754  CG  GLN C   4     -10.241  -3.586 -19.628  1.00 40.32           C  
ATOM   1755  CD  GLN C   4      -9.715  -4.411 -18.469  1.00 40.32           C  
ATOM   1756  NE2 GLN C   4      -8.491  -4.911 -18.604  1.00 40.32           N  
ATOM   1757  OE1 GLN C   4     -10.402  -4.597 -17.460  1.00 40.32           O  
ATOM   1758  N   ALA C   5     -14.128  -2.671 -21.823  1.00 39.10           N  
ATOM   1759  CA  ALA C   5     -15.081  -3.753 -22.058  1.00 39.10           C  
ATOM   1760  C   ALA C   5     -15.595  -3.729 -23.495  1.00 39.10           C  
ATOM   1761  CB  ALA C   5     -16.247  -3.656 -21.077  1.00 39.10           C  
ATOM   1762  O   ALA C   5     -16.290  -4.652 -23.927  1.00 39.10           O  
ATOM   1763  N   GLN C   6     -14.935  -3.372 -24.104  1.00 42.74           N  
ATOM   1764  CA  GLN C   6     -15.634  -3.358 -25.385  1.00 42.74           C  
ATOM   1765  C   GLN C   6     -14.831  -4.085 -26.459  1.00 42.74           C  
ATOM   1766  CB  GLN C   6     -15.920  -1.921 -25.825  1.00 42.74           C  
ATOM   1767  O   GLN C   6     -15.399  -4.608 -27.420  1.00 42.74           O  
ATOM   1768  CG  GLN C   6     -17.297  -1.415 -25.418  1.00 42.74           C  
ATOM   1769  CD  GLN C   6     -17.553   0.013 -25.863  1.00 42.74           C  
ATOM   1770  NE2 GLN C   6     -18.772   0.493 -25.641  1.00 42.74           N  
ATOM   1771  OE1 GLN C   6     -16.663   0.678 -26.401  1.00 42.74           O  
ATOM   1772  N   LEU C   7     -14.100  -4.484 -26.290  1.00 46.85           N  
ATOM   1773  CA  LEU C   7     -13.241  -5.053 -27.323  1.00 46.85           C  
ATOM   1774  C   LEU C   7     -13.451  -6.559 -27.436  1.00 46.85           C  
ATOM   1775  CB  LEU C   7     -11.771  -4.752 -27.023  1.00 46.85           C  
ATOM   1776  O   LEU C   7     -13.265  -7.138 -28.509  1.00 46.85           O  
ATOM   1777  CG  LEU C   7     -11.210  -3.458 -27.614  1.00 46.85           C  
ATOM   1778  CD1 LEU C   7     -10.252  -2.796 -26.629  1.00 46.85           C  
ATOM   1779  CD2 LEU C   7     -10.512  -3.734 -28.942  1.00 46.85           C  
ATOM   1780  N   GLN C   8     -14.017  -6.728 -26.734  1.00 51.70           N  
ATOM   1781  CA  GLN C   8     -14.180  -8.177 -26.703  1.00 51.70           C  
ATOM   1782  C   GLN C   8     -15.268  -8.630 -27.673  1.00 51.70           C  
ATOM   1783  CB  GLN C   8     -14.508  -8.651 -25.287  1.00 51.70           C  
ATOM   1784  O   GLN C   8     -15.169  -9.705 -28.267  1.00 51.70           O  
ATOM   1785  CG  GLN C   8     -13.280  -8.980 -24.448  1.00 51.70           C  
ATOM   1786  CD  GLN C   8     -13.595  -9.103 -22.969  1.00 51.70           C  
ATOM   1787  NE2 GLN C   8     -12.598  -9.490 -22.181  1.00 51.70           N  
ATOM   1788  OE1 GLN C   8     -14.726  -8.853 -22.539  1.00 51.70           O  
ATOM   1789  N   SER C   9     -16.188  -8.010 -27.884  1.00 59.66           N  
ATOM   1790  CA  SER C   9     -17.286  -8.444 -28.743  1.00 59.66           C  
ATOM   1791  C   SER C   9     -16.831  -8.587 -30.192  1.00 59.66           C  
ATOM   1792  CB  SER C   9     -18.453  -7.460 -28.660  1.00 59.66           C  
ATOM   1793  O   SER C   9     -17.474  -9.279 -30.984  1.00 59.66           O  
ATOM   1794  OG  SER C   9     -18.036  -6.154 -29.022  1.00 59.66           O  
ATOM   1795  N   ARG C  10     -15.757  -8.229 -30.563  1.00 69.25           N  
ATOM   1796  CA  ARG C  10     -15.214  -8.339 -31.912  1.00 69.25           C  
ATOM   1797  C   ARG C  10     -14.506  -9.675 -32.110  1.00 69.25           C  
ATOM   1798  CB  ARG C  10     -14.248  -7.187 -32.199  1.00 69.25           C  
ATOM   1799  O   ARG C  10     -14.329 -10.128 -33.243  1.00 69.25           O  
ATOM   1800  CG  ARG C  10     -14.923  -5.829 -32.302  1.00 69.25           C  
ATOM   1801  CD  ARG C  10     -13.929  -4.731 -32.658  1.00 69.25           C  
ATOM   1802  NE  ARG C  10     -14.571  -3.421 -32.714  1.00 69.25           N  
ATOM   1803  NH1 ARG C  10     -12.667  -2.286 -33.365  1.00 69.25           N  
ATOM   1804  NH2 ARG C  10     -14.637  -1.152 -33.067  1.00 69.25           N  
ATOM   1805  CZ  ARG C  10     -13.957  -2.290 -33.048  1.00 69.25           C  
ATOM   1806  N   PHE C  11     -14.283 -10.165 -31.052  1.00 81.83           N  
ATOM   1807  CA  PHE C  11     -13.511 -11.398 -31.146  1.00 81.83           C  
ATOM   1808  C   PHE C  11     -14.400 -12.613 -30.905  1.00 81.83           C  
ATOM   1809  CB  PHE C  11     -12.353 -11.387 -30.144  1.00 81.83           C  
ATOM   1810  O   PHE C  11     -14.319 -13.603 -31.634  1.00 81.83           O  
ATOM   1811  CG  PHE C  11     -11.250 -10.428 -30.501  1.00 81.83           C  
ATOM   1812  CD1 PHE C  11     -10.153 -10.853 -31.240  1.00 81.83           C  
ATOM   1813  CD2 PHE C  11     -11.311  -9.100 -30.098  1.00 81.83           C  
ATOM   1814  CE1 PHE C  11      -9.130  -9.967 -31.572  1.00 81.83           C  
ATOM   1815  CE2 PHE C  11     -10.293  -8.209 -30.426  1.00 81.83           C  
ATOM   1816  CZ  PHE C  11      -9.203  -8.645 -31.162  1.00 81.83           C  
ATOM   1817  N   VAL C  12     -15.184 -12.503 -29.875  1.00 88.80           N  
ATOM   1818  CA  VAL C  12     -16.117 -13.570 -29.531  1.00 88.80           C  
ATOM   1819  C   VAL C  12     -17.472 -12.972 -29.159  1.00 88.80           C  
ATOM   1820  CB  VAL C  12     -15.583 -14.440 -28.371  1.00 88.80           C  
ATOM   1821  O   VAL C  12     -17.554 -12.092 -28.299  1.00 88.80           O  
ATOM   1822  CG1 VAL C  12     -16.572 -15.554 -28.032  1.00 88.80           C  
ATOM   1823  CG2 VAL C  12     -14.217 -15.024 -28.729  1.00 88.80           C  
ATOM   1824  N   ARG C  13     -18.456 -13.368 -29.817  1.00 88.93           N  
ATOM   1825  CA  ARG C  13     -19.806 -12.907 -29.509  1.00 88.93           C  
ATOM   1826  C   ARG C  13     -20.515 -13.877 -28.570  1.00 88.93           C  
ATOM   1827  CB  ARG C  13     -20.620 -12.730 -30.793  1.00 88.93           C  
ATOM   1828  O   ARG C  13     -20.410 -15.094 -28.732  1.00 88.93           O  
ATOM   1829  CG  ARG C  13     -21.877 -11.893 -30.615  1.00 88.93           C  
ATOM   1830  CD  ARG C  13     -22.584 -11.649 -31.940  1.00 88.93           C  
ATOM   1831  NE  ARG C  13     -23.048 -12.896 -32.541  1.00 88.93           N  
ATOM   1832  NH1 ARG C  13     -23.974 -11.895 -34.406  1.00 88.93           N  
ATOM   1833  NH2 ARG C  13     -24.074 -14.171 -34.153  1.00 88.93           N  
ATOM   1834  CZ  ARG C  13     -23.698 -12.985 -33.698  1.00 88.93           C  
ATOM   1835  N   ILE C  14     -21.245 -13.381 -27.615  1.00 90.29           N  
ATOM   1836  CA  ILE C  14     -22.097 -14.169 -26.730  1.00 90.29           C  
ATOM   1837  C   ILE C  14     -23.538 -14.129 -27.231  1.00 90.29           C  
ATOM   1838  CB  ILE C  14     -22.021 -13.661 -25.273  1.00 90.29           C  
ATOM   1839  O   ILE C  14     -24.187 -13.081 -27.192  1.00 90.29           O  
ATOM   1840  CG1 ILE C  14     -20.572 -13.681 -24.775  1.00 90.29           C  
ATOM   1841  CG2 ILE C  14     -22.925 -14.497 -24.362  1.00 90.29           C  
ATOM   1842  CD1 ILE C  14     -20.371 -13.000 -23.427  1.00 90.29           C  
ATOM   1843  N   ASP C  15     -24.043 -15.313 -27.726  1.00 90.65           N  
ATOM   1844  CA  ASP C  15     -25.376 -15.371 -28.318  1.00 90.65           C  
ATOM   1845  C   ASP C  15     -26.309 -16.246 -27.484  1.00 90.65           C  
ATOM   1846  CB  ASP C  15     -25.304 -15.897 -29.753  1.00 90.65           C  
ATOM   1847  O   ASP C  15     -25.851 -17.076 -26.696  1.00 90.65           O  
ATOM   1848  CG  ASP C  15     -24.663 -14.912 -30.715  1.00 90.65           C  
ATOM   1849  OD1 ASP C  15     -24.171 -15.334 -31.783  1.00 90.65           O  
ATOM   1850  OD2 ASP C  15     -24.648 -13.702 -30.400  1.00 90.65           O  
ATOM   1851  N   ASN C  16     -27.557 -16.045 -27.479  1.00 93.15           N  
ATOM   1852  CA  ASN C  16     -28.631 -16.834 -26.885  1.00 93.15           C  
ATOM   1853  C   ASN C  16     -28.454 -16.977 -25.377  1.00 93.15           C  
ATOM   1854  CB  ASN C  16     -28.710 -18.213 -27.544  1.00 93.15           C  
ATOM   1855  O   ASN C  16     -28.656 -18.060 -24.823  1.00 93.15           O  
ATOM   1856  CG  ASN C  16     -29.063 -18.138 -29.016  1.00 93.15           C  
ATOM   1857  ND2 ASN C  16     -28.503 -19.046 -29.807  1.00 93.15           N  
ATOM   1858  OD1 ASN C  16     -29.831 -17.271 -29.440  1.00 93.15           O  
ATOM   1859  N   GLU C  17     -28.044 -15.966 -24.753  1.00 93.30           N  
ATOM   1860  CA  GLU C  17     -27.918 -15.962 -23.298  1.00 93.30           C  
ATOM   1861  C   GLU C  17     -29.272 -16.170 -22.626  1.00 93.30           C  
ATOM   1862  CB  GLU C  17     -27.287 -14.653 -22.817  1.00 93.30           C  
ATOM   1863  O   GLU C  17     -30.213 -15.412 -22.867  1.00 93.30           O  
ATOM   1864  CG  GLU C  17     -26.938 -14.647 -21.336  1.00 93.30           C  
ATOM   1865  CD  GLU C  17     -26.355 -13.325 -20.862  1.00 93.30           C  
ATOM   1866  OE1 GLU C  17     -25.295 -13.333 -20.195  1.00 93.30           O  
ATOM   1867  OE2 GLU C  17     -26.963 -12.273 -21.160  1.00 93.30           O  
ATOM   1868  N   GLN C  18     -29.367 -17.211 -21.867  1.00 92.89           N  
ATOM   1869  CA  GLN C  18     -30.615 -17.538 -21.186  1.00 92.89           C  
ATOM   1870  C   GLN C  18     -30.393 -17.719 -19.687  1.00 92.89           C  
ATOM   1871  CB  GLN C  18     -31.237 -18.803 -21.781  1.00 92.89           C  
ATOM   1872  O   GLN C  18     -29.384 -18.291 -19.268  1.00 92.89           O  
ATOM   1873  CG  GLN C  18     -31.682 -18.647 -23.229  1.00 92.89           C  
ATOM   1874  CD  GLN C  18     -32.380 -19.883 -23.765  1.00 92.89           C  
ATOM   1875  NE2 GLN C  18     -32.945 -19.772 -24.962  1.00 92.89           N  
ATOM   1876  OE1 GLN C  18     -32.410 -20.929 -23.109  1.00 92.89           O  
ATOM   1877  N   PHE C  19     -31.278 -17.207 -18.857  1.00 93.34           N  
ATOM   1878  CA  PHE C  19     -31.251 -17.337 -17.405  1.00 93.34           C  
ATOM   1879  C   PHE C  19     -32.349 -18.279 -16.925  1.00 93.34           C  
ATOM   1880  CB  PHE C  19     -31.406 -15.967 -16.738  1.00 93.34           C  
ATOM   1881  O   PHE C  19     -33.495 -18.182 -17.369  1.00 93.34           O  
ATOM   1882  CG  PHE C  19     -30.281 -15.014 -17.039  1.00 93.34           C  
ATOM   1883  CD1 PHE C  19     -29.303 -14.748 -16.088  1.00 93.34           C  
ATOM   1884  CD2 PHE C  19     -30.202 -14.384 -18.274  1.00 93.34           C  
ATOM   1885  CE1 PHE C  19     -28.261 -13.866 -16.365  1.00 93.34           C  
ATOM   1886  CE2 PHE C  19     -29.163 -13.501 -18.558  1.00 93.34           C  
ATOM   1887  CZ  PHE C  19     -28.194 -13.243 -17.601  1.00 93.34           C  
ATOM   1888  N   SER C  20     -32.073 -19.135 -16.005  1.00 94.57           N  
ATOM   1889  CA  SER C  20     -33.020 -20.141 -15.535  1.00 94.57           C  
ATOM   1890  C   SER C  20     -34.155 -19.503 -14.741  1.00 94.57           C  
ATOM   1891  CB  SER C  20     -32.309 -21.186 -14.675  1.00 94.57           C  
ATOM   1892  O   SER C  20     -35.256 -20.053 -14.671  1.00 94.57           O  
ATOM   1893  OG  SER C  20     -31.664 -20.574 -13.571  1.00 94.57           O  
ATOM   1894  N   ASP C  21     -33.922 -18.431 -14.016  1.00 91.92           N  
ATOM   1895  CA  ASP C  21     -34.911 -17.740 -13.195  1.00 91.92           C  
ATOM   1896  C   ASP C  21     -34.570 -16.258 -13.054  1.00 91.92           C  
ATOM   1897  CB  ASP C  21     -35.010 -18.390 -11.813  1.00 91.92           C  
ATOM   1898  O   ASP C  21     -33.440 -15.848 -13.326  1.00 91.92           O  
ATOM   1899  CG  ASP C  21     -36.408 -18.321 -11.224  1.00 91.92           C  
ATOM   1900  OD1 ASP C  21     -36.744 -19.152 -10.353  1.00 91.92           O  
ATOM   1901  OD2 ASP C  21     -37.181 -17.430 -11.637  1.00 91.92           O  
ATOM   1902  N   ASN C  22     -35.405 -15.506 -12.737  1.00 90.98           N  
ATOM   1903  CA  ASN C  22     -35.184 -14.084 -12.498  1.00 90.98           C  
ATOM   1904  C   ASN C  22     -35.532 -13.696 -11.064  1.00 90.98           C  
ATOM   1905  CB  ASN C  22     -35.993 -13.242 -13.487  1.00 90.98           C  
ATOM   1906  O   ASN C  22     -35.263 -12.571 -10.638  1.00 90.98           O  
ATOM   1907  CG  ASN C  22     -37.459 -13.625 -13.519  1.00 90.98           C  
ATOM   1908  ND2 ASN C  22     -38.195 -13.075 -14.477  1.00 90.98           N  
ATOM   1909  OD1 ASN C  22     -37.926 -14.410 -12.689  1.00 90.98           O  
ATOM   1910  N   THR C  23     -36.208 -14.422 -10.246  1.00 92.18           N  
ATOM   1911  CA  THR C  23     -36.512 -14.256  -8.829  1.00 92.18           C  
ATOM   1912  C   THR C  23     -35.989 -15.441  -8.021  1.00 92.18           C  
ATOM   1913  CB  THR C  23     -38.026 -14.101  -8.596  1.00 92.18           C  
ATOM   1914  O   THR C  23     -36.361 -16.587  -8.279  1.00 92.18           O  
ATOM   1915  CG2 THR C  23     -38.325 -13.745  -7.143  1.00 92.18           C  
ATOM   1916  OG1 THR C  23     -38.530 -13.063  -9.445  1.00 92.18           O  
ATOM   1917  N   LEU C  24     -35.109 -15.221  -7.075  1.00 91.17           N  
ATOM   1918  CA  LEU C  24     -34.486 -16.284  -6.295  1.00 91.17           C  
ATOM   1919  C   LEU C  24     -34.527 -15.961  -4.805  1.00 91.17           C  
ATOM   1920  CB  LEU C  24     -33.038 -16.499  -6.742  1.00 91.17           C  
ATOM   1921  O   LEU C  24     -34.643 -14.794  -4.422  1.00 91.17           O  
ATOM   1922  CG  LEU C  24     -32.830 -16.874  -8.210  1.00 91.17           C  
ATOM   1923  CD1 LEU C  24     -31.397 -16.575  -8.637  1.00 91.17           C  
ATOM   1924  CD2 LEU C  24     -33.166 -18.344  -8.439  1.00 91.17           C  
ATOM   1925  N   GLN C  25     -34.553 -16.921  -4.009  1.00 92.12           N  
ATOM   1926  CA  GLN C  25     -34.250 -16.803  -2.587  1.00 92.12           C  
ATOM   1927  C   GLN C  25     -32.784 -17.122  -2.308  1.00 92.12           C  
ATOM   1928  CB  GLN C  25     -35.153 -17.726  -1.767  1.00 92.12           C  
ATOM   1929  O   GLN C  25     -32.163 -17.899  -3.037  1.00 92.12           O  
ATOM   1930  CG  GLN C  25     -36.619 -17.317  -1.773  1.00 92.12           C  
ATOM   1931  CD  GLN C  25     -37.471 -18.170  -0.853  1.00 92.12           C  
ATOM   1932  NE2 GLN C  25     -38.774 -17.908  -0.838  1.00 92.12           N  
ATOM   1933  OE1 GLN C  25     -36.963 -19.058  -0.161  1.00 92.12           O  
ATOM   1934  N   THR C  26     -32.302 -16.509  -1.284  1.00 89.76           N  
ATOM   1935  CA  THR C  26     -30.930 -16.824  -0.902  1.00 89.76           C  
ATOM   1936  C   THR C  26     -30.745 -18.330  -0.739  1.00 89.76           C  
ATOM   1937  CB  THR C  26     -30.536 -16.112   0.405  1.00 89.76           C  
ATOM   1938  O   THR C  26     -31.589 -19.003  -0.143  1.00 89.76           O  
ATOM   1939  CG2 THR C  26     -30.430 -14.604   0.200  1.00 89.76           C  
ATOM   1940  OG1 THR C  26     -31.528 -16.378   1.404  1.00 89.76           O  
ATOM   1941  N   GLY C  27     -29.654 -18.849  -1.332  1.00 89.75           N  
ATOM   1942  CA  GLY C  27     -29.400 -20.280  -1.283  1.00 89.75           C  
ATOM   1943  C   GLY C  27     -29.840 -21.008  -2.539  1.00 89.75           C  
ATOM   1944  O   GLY C  27     -29.420 -22.140  -2.787  1.00 89.75           O  
ATOM   1945  N   GLU C  28     -30.778 -20.369  -3.308  1.00 92.93           N  
ATOM   1946  CA  GLU C  28     -31.234 -20.971  -4.557  1.00 92.93           C  
ATOM   1947  C   GLU C  28     -30.207 -20.777  -5.670  1.00 92.93           C  
ATOM   1948  CB  GLU C  28     -32.583 -20.381  -4.977  1.00 92.93           C  
ATOM   1949  O   GLU C  28     -29.389 -19.857  -5.614  1.00 92.93           O  
ATOM   1950  CG  GLU C  28     -33.751 -20.849  -4.122  1.00 92.93           C  
ATOM   1951  CD  GLU C  28     -35.104 -20.422  -4.669  1.00 92.93           C  
ATOM   1952  OE1 GLU C  28     -36.133 -21.017  -4.276  1.00 92.93           O  
ATOM   1953  OE2 GLU C  28     -35.135 -19.486  -5.499  1.00 92.93           O  
ATOM   1954  N   GLU C  29     -30.226 -21.637  -6.727  1.00 93.53           N  
ATOM   1955  CA  GLU C  29     -29.244 -21.657  -7.807  1.00 93.53           C  
ATOM   1956  C   GLU C  29     -29.778 -20.954  -9.052  1.00 93.53           C  
ATOM   1957  CB  GLU C  29     -28.846 -23.096  -8.146  1.00 93.53           C  
ATOM   1958  O   GLU C  29     -30.971 -21.037  -9.354  1.00 93.53           O  
ATOM   1959  CG  GLU C  29     -28.241 -23.858  -6.976  1.00 93.53           C  
ATOM   1960  CD  GLU C  29     -27.911 -25.305  -7.308  1.00 93.53           C  
ATOM   1961  OE1 GLU C  29     -27.461 -26.047  -6.406  1.00 93.53           O  
ATOM   1962  OE2 GLU C  29     -28.105 -25.699  -8.480  1.00 93.53           O  
ATOM   1963  N   LEU C  30     -28.845 -20.216  -9.660  1.00 92.55           N  
ATOM   1964  CA  LEU C  30     -29.101 -19.588 -10.951  1.00 92.55           C  
ATOM   1965  C   LEU C  30     -28.200 -20.178 -12.031  1.00 92.55           C  
ATOM   1966  CB  LEU C  30     -28.888 -18.074 -10.863  1.00 92.55           C  
ATOM   1967  O   LEU C  30     -26.981 -20.250 -11.857  1.00 92.55           O  
ATOM   1968  CG  LEU C  30     -29.076 -17.287 -12.161  1.00 92.55           C  
ATOM   1969  CD1 LEU C  30     -30.552 -17.234 -12.539  1.00 92.55           C  
ATOM   1970  CD2 LEU C  30     -28.504 -15.880 -12.021  1.00 92.55           C  
ATOM   1971  N   THR C  31     -28.855 -20.709 -13.106  1.00 94.16           N  
ATOM   1972  CA  THR C  31     -28.085 -21.215 -14.237  1.00 94.16           C  
ATOM   1973  C   THR C  31     -28.198 -20.274 -15.433  1.00 94.16           C  
ATOM   1974  CB  THR C  31     -28.552 -22.625 -14.645  1.00 94.16           C  
ATOM   1975  O   THR C  31     -29.303 -19.919 -15.848  1.00 94.16           O  
ATOM   1976  CG2 THR C  31     -27.717 -23.169 -15.799  1.00 94.16           C  
ATOM   1977  OG1 THR C  31     -28.427 -23.507 -13.522  1.00 94.16           O  
ATOM   1978  N   VAL C  32     -27.054 -19.726 -15.914  1.00 92.64           N  
ATOM   1979  CA  VAL C  32     -26.965 -18.896 -17.111  1.00 92.64           C  
ATOM   1980  C   VAL C  32     -26.299 -19.683 -18.237  1.00 92.64           C  
ATOM   1981  CB  VAL C  32     -26.186 -17.590 -16.840  1.00 92.64           C  
ATOM   1982  O   VAL C  32     -25.222 -20.255 -18.051  1.00 92.64           O  
ATOM   1983  CG1 VAL C  32     -26.229 -16.673 -18.061  1.00 92.64           C  
ATOM   1984  CG2 VAL C  32     -26.750 -16.878 -15.612  1.00 92.64           C  
ATOM   1985  N   SER C  33     -26.985 -19.898 -19.312  1.00 94.60           N  
ATOM   1986  CA  SER C  33     -26.461 -20.671 -20.433  1.00 94.60           C  
ATOM   1987  C   SER C  33     -26.504 -19.865 -21.728  1.00 94.60           C  
ATOM   1988  CB  SER C  33     -27.250 -21.969 -20.605  1.00 94.60           C  
ATOM   1989  O   SER C  33     -27.230 -18.874 -21.825  1.00 94.60           O  
ATOM   1990  OG  SER C  33     -28.622 -21.698 -20.836  1.00 94.60           O  
ATOM   1991  N   GLY C  34     -25.662 -20.085 -22.741  1.00 93.99           N  
ATOM   1992  CA  GLY C  34     -25.598 -19.444 -24.045  1.00 93.99           C  
ATOM   1993  C   GLY C  34     -24.564 -20.065 -24.965  1.00 93.99           C  
ATOM   1994  O   GLY C  34     -24.155 -21.210 -24.764  1.00 93.99           O  
ATOM   1995  N   GLN C  35     -24.260 -19.437 -26.031  1.00 93.70           N  
ATOM   1996  CA  GLN C  35     -23.294 -19.911 -27.016  1.00 93.70           C  
ATOM   1997  C   GLN C  35     -22.200 -18.874 -27.256  1.00 93.70           C  
ATOM   1998  CB  GLN C  35     -23.992 -20.252 -28.333  1.00 93.70           C  
ATOM   1999  O   GLN C  35     -22.489 -17.688 -27.428  1.00 93.70           O  
ATOM   2000  CG  GLN C  35     -24.992 -21.395 -28.221  1.00 93.70           C  
ATOM   2001  CD  GLN C  35     -25.732 -21.657 -29.519  1.00 93.70           C  
ATOM   2002  NE2 GLN C  35     -26.335 -22.836 -29.630  1.00 93.70           N  
ATOM   2003  OE1 GLN C  35     -25.763 -20.807 -30.414  1.00 93.70           O  
ATOM   2004  N   LEU C  36     -21.026 -19.233 -27.240  1.00 92.94           N  
ATOM   2005  CA  LEU C  36     -19.879 -18.404 -27.593  1.00 92.94           C  
ATOM   2006  C   LEU C  36     -19.450 -18.654 -29.035  1.00 92.94           C  
ATOM   2007  CB  LEU C  36     -18.708 -18.679 -26.645  1.00 92.94           C  
ATOM   2008  O   LEU C  36     -19.029 -19.761 -29.379  1.00 92.94           O  
ATOM   2009  CG  LEU C  36     -19.015 -18.605 -25.149  1.00 92.94           C  
ATOM   2010  CD1 LEU C  36     -17.813 -19.074 -24.337  1.00 92.94           C  
ATOM   2011  CD2 LEU C  36     -19.413 -17.187 -24.754  1.00 92.94           C  
ATOM   2012  N   LYS C  37     -19.491 -17.651 -29.780  1.00 91.87           N  
ATOM   2013  CA  LYS C  37     -19.139 -17.785 -31.190  1.00 91.87           C  
ATOM   2014  C   LYS C  37     -17.861 -17.016 -31.513  1.00 91.87           C  
ATOM   2015  CB  LYS C  37     -20.284 -17.294 -32.078  1.00 91.87           C  
ATOM   2016  O   LYS C  37     -17.835 -15.786 -31.444  1.00 91.87           O  
ATOM   2017  CG  LYS C  37     -20.085 -17.580 -33.559  1.00 91.87           C  
ATOM   2018  CD  LYS C  37     -21.290 -17.141 -34.380  1.00 91.87           C  
ATOM   2019  CE  LYS C  37     -21.083 -17.406 -35.866  1.00 91.87           C  
ATOM   2020  NZ  LYS C  37     -22.267 -16.988 -36.674  1.00 91.87           N  
ATOM   2021  N   SER C  38     -16.837 -17.667 -31.895  1.00 91.26           N  
ATOM   2022  CA  SER C  38     -15.577 -17.037 -32.275  1.00 91.26           C  
ATOM   2023  C   SER C  38     -15.678 -16.382 -33.648  1.00 91.26           C  
ATOM   2024  CB  SER C  38     -14.442 -18.062 -32.272  1.00 91.26           C  
ATOM   2025  O   SER C  38     -16.121 -17.012 -34.611  1.00 91.26           O  
ATOM   2026  OG  SER C  38     -13.221 -17.462 -32.668  1.00 91.26           O  
ATOM   2027  N   LEU C  39     -15.209 -15.185 -33.689  1.00 89.28           N  
ATOM   2028  CA  LEU C  39     -15.272 -14.437 -34.940  1.00 89.28           C  
ATOM   2029  C   LEU C  39     -13.882 -14.275 -35.547  1.00 89.28           C  
ATOM   2030  CB  LEU C  39     -15.905 -13.062 -34.711  1.00 89.28           C  
ATOM   2031  O   LEU C  39     -13.708 -13.543 -36.524  1.00 89.28           O  
ATOM   2032  CG  LEU C  39     -17.318 -13.055 -34.125  1.00 89.28           C  
ATOM   2033  CD1 LEU C  39     -17.738 -11.632 -33.774  1.00 89.28           C  
ATOM   2034  CD2 LEU C  39     -18.305 -13.684 -35.103  1.00 89.28           C  
ATOM   2035  N   VAL C  40     -12.976 -14.870 -34.976  1.00 90.30           N  
ATOM   2036  CA  VAL C  40     -11.604 -14.711 -35.445  1.00 90.30           C  
ATOM   2037  C   VAL C  40     -11.042 -16.066 -35.868  1.00 90.30           C  
ATOM   2038  CB  VAL C  40     -10.703 -14.075 -34.362  1.00 90.30           C  
ATOM   2039  O   VAL C  40     -11.562 -17.112 -35.473  1.00 90.30           O  
ATOM   2040  CG1 VAL C  40     -11.135 -12.637 -34.077  1.00 90.30           C  
ATOM   2041  CG2 VAL C  40     -10.737 -14.910 -33.084  1.00 90.30           C  
ATOM   2042  N   ASN C  41      -9.928 -16.086 -36.692  1.00 87.09           N  
ATOM   2043  CA  ASN C  41      -9.320 -17.304 -37.216  1.00 87.09           C  
ATOM   2044  C   ASN C  41      -8.077 -17.697 -36.423  1.00 87.09           C  
ATOM   2045  CB  ASN C  41      -8.973 -17.136 -38.697  1.00 87.09           C  
ATOM   2046  O   ASN C  41      -7.024 -17.968 -37.004  1.00 87.09           O  
ATOM   2047  CG  ASN C  41      -8.719 -18.460 -39.391  1.00 87.09           C  
ATOM   2048  ND2 ASN C  41      -7.987 -18.419 -40.498  1.00 87.09           N  
ATOM   2049  OD1 ASN C  41      -9.179 -19.511 -38.937  1.00 87.09           O  
ATOM   2050  N   ARG C  42      -8.187 -17.651 -35.186  1.00 88.27           N  
ATOM   2051  CA  ARG C  42      -7.124 -18.097 -34.291  1.00 88.27           C  
ATOM   2052  C   ARG C  42      -7.699 -18.685 -33.007  1.00 88.27           C  
ATOM   2053  CB  ARG C  42      -6.179 -16.939 -33.960  1.00 88.27           C  
ATOM   2054  O   ARG C  42      -8.806 -18.329 -32.597  1.00 88.27           O  
ATOM   2055  CG  ARG C  42      -6.807 -15.862 -33.090  1.00 88.27           C  
ATOM   2056  CD  ARG C  42      -5.816 -14.753 -32.763  1.00 88.27           C  
ATOM   2057  NE  ARG C  42      -6.415 -13.729 -31.911  1.00 88.27           N  
ATOM   2058  NH1 ARG C  42      -4.505 -12.437 -31.769  1.00 88.27           N  
ATOM   2059  NH2 ARG C  42      -6.419 -11.785 -30.689  1.00 88.27           N  
ATOM   2060  CZ  ARG C  42      -5.778 -12.653 -31.458  1.00 88.27           C  
ATOM   2061  N   ASP C  43      -7.030 -19.585 -32.432  1.00 90.81           N  
ATOM   2062  CA  ASP C  43      -7.438 -20.181 -31.164  1.00 90.81           C  
ATOM   2063  C   ASP C  43      -7.328 -19.172 -30.023  1.00 90.81           C  
ATOM   2064  CB  ASP C  43      -6.593 -21.418 -30.855  1.00 90.81           C  
ATOM   2065  O   ASP C  43      -6.366 -18.403 -29.958  1.00 90.81           O  
ATOM   2066  CG  ASP C  43      -6.854 -22.568 -31.811  1.00 90.81           C  
ATOM   2067  OD1 ASP C  43      -6.090 -23.558 -31.798  1.00 90.81           O  
ATOM   2068  OD2 ASP C  43      -7.830 -22.483 -32.587  1.00 90.81           O  
ATOM   2069  N   LEU C  44      -8.351 -19.194 -29.298  1.00 86.16           N  
ATOM   2070  CA  LEU C  44      -8.390 -18.297 -28.148  1.00 86.16           C  
ATOM   2071  C   LEU C  44      -8.514 -19.084 -26.848  1.00 86.16           C  
ATOM   2072  CB  LEU C  44      -9.555 -17.312 -28.275  1.00 86.16           C  
ATOM   2073  O   LEU C  44      -8.991 -20.221 -26.849  1.00 86.16           O  
ATOM   2074  CG  LEU C  44      -9.557 -16.421 -29.517  1.00 86.16           C  
ATOM   2075  CD1 LEU C  44     -10.894 -15.698 -29.649  1.00 86.16           C  
ATOM   2076  CD2 LEU C  44      -8.407 -15.422 -29.461  1.00 86.16           C  
ATOM   2077  N   ARG C  45      -8.028 -18.459 -25.822  1.00 84.30           N  
ATOM   2078  CA  ARG C  45      -8.178 -18.993 -24.472  1.00 84.30           C  
ATOM   2079  C   ARG C  45      -8.975 -18.038 -23.591  1.00 84.30           C  
ATOM   2080  CB  ARG C  45      -6.808 -19.263 -23.846  1.00 84.30           C  
ATOM   2081  O   ARG C  45      -8.683 -16.841 -23.540  1.00 84.30           O  
ATOM   2082  CG  ARG C  45      -6.858 -20.154 -22.615  1.00 84.30           C  
ATOM   2083  CD  ARG C  45      -5.463 -20.513 -22.121  1.00 84.30           C  
ATOM   2084  NE  ARG C  45      -5.514 -21.341 -20.920  1.00 84.30           N  
ATOM   2085  NH1 ARG C  45      -3.221 -21.512 -20.692  1.00 84.30           N  
ATOM   2086  NH2 ARG C  45      -4.608 -22.543 -19.185  1.00 84.30           N  
ATOM   2087  CZ  ARG C  45      -4.447 -21.797 -20.268  1.00 84.30           C  
ATOM   2088  N   GLY C  46      -9.997 -18.559 -22.955  1.00 83.01           N  
ATOM   2089  CA  GLY C  46     -10.848 -17.675 -22.175  1.00 83.01           C  
ATOM   2090  C   GLY C  46     -11.411 -18.335 -20.930  1.00 83.01           C  
ATOM   2091  O   GLY C  46     -11.191 -19.525 -20.698  1.00 83.01           O  
ATOM   2092  N   TRP C  47     -12.080 -17.665 -20.086  1.00 81.23           N  
ATOM   2093  CA  TRP C  47     -12.766 -18.180 -18.906  1.00 81.23           C  
ATOM   2094  C   TRP C  47     -14.074 -17.434 -18.668  1.00 81.23           C  
ATOM   2095  CB  TRP C  47     -11.868 -18.069 -17.670  1.00 81.23           C  
ATOM   2096  O   TRP C  47     -14.202 -16.262 -19.029  1.00 81.23           O  
ATOM   2097  CG  TRP C  47     -11.494 -16.661 -17.314  1.00 81.23           C  
ATOM   2098  CD1 TRP C  47     -12.146 -15.830 -16.445  1.00 81.23           C  
ATOM   2099  CD2 TRP C  47     -10.382 -15.918 -17.822  1.00 81.23           C  
ATOM   2100  CE2 TRP C  47     -10.421 -14.642 -17.217  1.00 81.23           C  
ATOM   2101  CE3 TRP C  47      -9.355 -16.207 -18.731  1.00 81.23           C  
ATOM   2102  NE1 TRP C  47     -11.506 -14.615 -16.383  1.00 81.23           N  
ATOM   2103  CH2 TRP C  47      -8.477 -13.965 -18.385  1.00 81.23           C  
ATOM   2104  CZ2 TRP C  47      -9.471 -13.656 -17.492  1.00 81.23           C  
ATOM   2105  CZ3 TRP C  47      -8.411 -15.224 -19.003  1.00 81.23           C  
ATOM   2106  N   LEU C  48     -15.028 -18.145 -18.137  1.00 83.24           N  
ATOM   2107  CA  LEU C  48     -16.376 -17.633 -17.917  1.00 83.24           C  
ATOM   2108  C   LEU C  48     -16.550 -17.165 -16.476  1.00 83.24           C  
ATOM   2109  CB  LEU C  48     -17.417 -18.705 -18.247  1.00 83.24           C  
ATOM   2110  O   LEU C  48     -16.054 -17.805 -15.546  1.00 83.24           O  
ATOM   2111  CG  LEU C  48     -17.627 -19.012 -19.731  1.00 83.24           C  
ATOM   2112  CD1 LEU C  48     -18.414 -20.308 -19.898  1.00 83.24           C  
ATOM   2113  CD2 LEU C  48     -18.339 -17.855 -20.422  1.00 83.24           C  
ATOM   2114  N   SER C  49     -17.127 -16.094 -16.404  1.00 80.87           N  
ATOM   2115  CA  SER C  49     -17.544 -15.585 -15.101  1.00 80.87           C  
ATOM   2116  C   SER C  49     -18.910 -14.911 -15.182  1.00 80.87           C  
ATOM   2117  CB  SER C  49     -16.511 -14.598 -14.556  1.00 80.87           C  
ATOM   2118  O   SER C  49     -19.611 -15.037 -16.188  1.00 80.87           O  
ATOM   2119  OG  SER C  49     -16.759 -14.315 -13.189  1.00 80.87           O  
ATOM   2120  N   LEU C  50     -19.282 -14.369 -14.029  1.00 81.75           N  
ATOM   2121  CA  LEU C  50     -20.534 -13.626 -13.935  1.00 81.75           C  
ATOM   2122  C   LEU C  50     -20.283 -12.196 -13.469  1.00 81.75           C  
ATOM   2123  CB  LEU C  50     -21.501 -14.325 -12.977  1.00 81.75           C  
ATOM   2124  O   LEU C  50     -19.566 -11.974 -12.490  1.00 81.75           O  
ATOM   2125  CG  LEU C  50     -22.948 -13.828 -12.991  1.00 81.75           C  
ATOM   2126  CD1 LEU C  50     -23.690 -14.392 -14.199  1.00 81.75           C  
ATOM   2127  CD2 LEU C  50     -23.657 -14.208 -11.696  1.00 81.75           C  
ATOM   2128  N   PHE C  51     -20.663 -11.288 -14.282  1.00 78.97           N  
ATOM   2129  CA  PHE C  51     -20.630  -9.891 -13.866  1.00 78.97           C  
ATOM   2130  C   PHE C  51     -21.978  -9.464 -13.297  1.00 78.97           C  
ATOM   2131  CB  PHE C  51     -20.246  -8.987 -15.042  1.00 78.97           C  
ATOM   2132  O   PHE C  51     -23.004  -9.570 -13.972  1.00 78.97           O  
ATOM   2133  CG  PHE C  51     -20.116  -7.534 -14.673  1.00 78.97           C  
ATOM   2134  CD1 PHE C  51     -21.159  -6.647 -14.907  1.00 78.97           C  
ATOM   2135  CD2 PHE C  51     -18.949  -7.055 -14.092  1.00 78.97           C  
ATOM   2136  CE1 PHE C  51     -21.041  -5.301 -14.566  1.00 78.97           C  
ATOM   2137  CE2 PHE C  51     -18.823  -5.712 -13.750  1.00 78.97           C  
ATOM   2138  CZ  PHE C  51     -19.870  -4.836 -13.988  1.00 78.97           C  
ATOM   2139  N   SER C  52     -21.943  -9.102 -12.061  1.00 78.01           N  
ATOM   2140  CA  SER C  52     -23.182  -8.734 -11.384  1.00 78.01           C  
ATOM   2141  C   SER C  52     -23.062  -7.368 -10.716  1.00 78.01           C  
ATOM   2142  CB  SER C  52     -23.559  -9.788 -10.343  1.00 78.01           C  
ATOM   2143  O   SER C  52     -22.074  -7.091 -10.032  1.00 78.01           O  
ATOM   2144  OG  SER C  52     -24.694  -9.379  -9.599  1.00 78.01           O  
ATOM   2145  N   GLU C  53     -23.880  -6.611 -11.058  1.00 73.48           N  
ATOM   2146  CA  GLU C  53     -24.003  -5.310 -10.408  1.00 73.48           C  
ATOM   2147  C   GLU C  53     -25.235  -5.256  -9.509  1.00 73.48           C  
ATOM   2148  CB  GLU C  53     -24.063  -4.191 -11.451  1.00 73.48           C  
ATOM   2149  O   GLU C  53     -26.295  -5.772  -9.868  1.00 73.48           O  
ATOM   2150  CG  GLU C  53     -22.718  -3.870 -12.087  1.00 73.48           C  
ATOM   2151  CD  GLU C  53     -22.780  -2.711 -13.069  1.00 73.48           C  
ATOM   2152  OE1 GLU C  53     -21.724  -2.328 -13.623  1.00 73.48           O  
ATOM   2153  OE2 GLU C  53     -23.892  -2.181 -13.285  1.00 73.48           O  
ATOM   2154  N   SER C  54     -25.122  -4.760  -8.412  1.00 74.03           N  
ATOM   2155  CA  SER C  54     -26.253  -4.628  -7.500  1.00 74.03           C  
ATOM   2156  C   SER C  54     -26.284  -3.247  -6.854  1.00 74.03           C  
ATOM   2157  CB  SER C  54     -26.197  -5.705  -6.416  1.00 74.03           C  
ATOM   2158  O   SER C  54     -25.315  -2.491  -6.946  1.00 74.03           O  
ATOM   2159  OG  SER C  54     -25.252  -5.366  -5.417  1.00 74.03           O  
ATOM   2160  N   GLU C  55     -27.402  -3.057  -6.300  1.00 64.74           N  
ATOM   2161  CA  GLU C  55     -27.555  -1.811  -5.556  1.00 64.74           C  
ATOM   2162  C   GLU C  55     -26.604  -1.760  -4.363  1.00 64.74           C  
ATOM   2163  CB  GLU C  55     -29.001  -1.640  -5.083  1.00 64.74           C  
ATOM   2164  O   GLU C  55     -26.246  -0.678  -3.894  1.00 64.74           O  
ATOM   2165  CG  GLU C  55     -30.000  -1.457  -6.216  1.00 64.74           C  
ATOM   2166  CD  GLU C  55     -31.435  -1.319  -5.734  1.00 64.74           C  
ATOM   2167  OE1 GLU C  55     -32.351  -1.197  -6.579  1.00 64.74           O  
ATOM   2168  OE2 GLU C  55     -31.646  -1.332  -4.500  1.00 64.74           O  
ATOM   2169  N   ASN C  56     -26.132  -2.881  -3.906  1.00 56.99           N  
ATOM   2170  CA  ASN C  56     -25.218  -2.961  -2.772  1.00 56.99           C  
ATOM   2171  C   ASN C  56     -23.834  -3.443  -3.200  1.00 56.99           C  
ATOM   2172  CB  ASN C  56     -25.787  -3.878  -1.687  1.00 56.99           C  
ATOM   2173  O   ASN C  56     -23.702  -4.158  -4.195  1.00 56.99           O  
ATOM   2174  CG  ASN C  56     -26.963  -3.260  -0.958  1.00 56.99           C  
ATOM   2175  ND2 ASN C  56     -27.743  -4.092  -0.278  1.00 56.99           N  
ATOM   2176  OD1 ASN C  56     -27.170  -2.045  -1.006  1.00 56.99           O  
ATOM   2177  N   ALA C  57     -23.167  -3.131  -3.349  1.00 54.10           N  
ATOM   2178  CA  ALA C  57     -21.806  -3.462  -3.764  1.00 54.10           C  
ATOM   2179  C   ALA C  57     -21.491  -4.929  -3.488  1.00 54.10           C  
ATOM   2180  CB  ALA C  57     -20.799  -2.562  -3.053  1.00 54.10           C  
ATOM   2181  O   ALA C  57     -20.409  -5.413  -3.830  1.00 54.10           O  
ATOM   2182  N   GLY C  58     -22.081  -5.420  -3.160  1.00 48.55           N  
ATOM   2183  CA  GLY C  58     -21.829  -6.816  -2.839  1.00 48.55           C  
ATOM   2184  C   GLY C  58     -22.180  -7.761  -3.972  1.00 48.55           C  
ATOM   2185  O   GLY C  58     -23.140  -7.526  -4.709  1.00 48.55           O  
ATOM   2186  N   ASN C  59     -21.604  -8.324  -4.365  1.00 53.01           N  
ATOM   2187  CA  ASN C  59     -21.772  -9.277  -5.457  1.00 53.01           C  
ATOM   2188  C   ASN C  59     -21.471 -10.704  -5.006  1.00 53.01           C  
ATOM   2189  CB  ASN C  59     -20.883  -8.897  -6.643  1.00 53.01           C  
ATOM   2190  O   ASN C  59     -20.576 -11.355  -5.549  1.00 53.01           O  
ATOM   2191  CG  ASN C  59     -21.308  -7.597  -7.297  1.00 53.01           C  
ATOM   2192  ND2 ASN C  59     -20.364  -6.922  -7.943  1.00 53.01           N  
ATOM   2193  OD1 ASN C  59     -22.474  -7.202  -7.222  1.00 53.01           O  
ATOM   2194  N   ARG C  60     -22.569 -11.037  -4.259  1.00 63.60           N  
ATOM   2195  CA  ARG C  60     -21.970 -12.271  -3.761  1.00 63.60           C  
ATOM   2196  C   ARG C  60     -22.711 -13.493  -4.295  1.00 63.60           C  
ATOM   2197  CB  ARG C  60     -21.966 -12.288  -2.231  1.00 63.60           C  
ATOM   2198  O   ARG C  60     -23.752 -13.878  -3.757  1.00 63.60           O  
ATOM   2199  CG  ARG C  60     -21.036 -11.261  -1.606  1.00 63.60           C  
ATOM   2200  CD  ARG C  60     -20.902 -11.461  -0.103  1.00 63.60           C  
ATOM   2201  NE  ARG C  60     -20.151 -10.375   0.521  1.00 63.60           N  
ATOM   2202  NH1 ARG C  60     -20.423 -11.151   2.680  1.00 63.60           N  
ATOM   2203  NH2 ARG C  60     -19.243  -9.225   2.289  1.00 63.60           N  
ATOM   2204  CZ  ARG C  60     -19.941 -10.253   1.828  1.00 63.60           C  
ATOM   2205  N   TRP C  61     -22.289 -13.880  -5.234  1.00 79.56           N  
ATOM   2206  CA  TRP C  61     -22.657 -15.160  -5.829  1.00 79.56           C  
ATOM   2207  C   TRP C  61     -21.557 -16.195  -5.620  1.00 79.56           C  
ATOM   2208  CB  TRP C  61     -22.944 -14.996  -7.324  1.00 79.56           C  
ATOM   2209  O   TRP C  61     -20.378 -15.845  -5.522  1.00 79.56           O  
ATOM   2210  CG  TRP C  61     -24.052 -14.034  -7.630  1.00 79.56           C  
ATOM   2211  CD1 TRP C  61     -23.951 -12.677  -7.764  1.00 79.56           C  
ATOM   2212  CD2 TRP C  61     -25.431 -14.357  -7.836  1.00 79.56           C  
ATOM   2213  CE2 TRP C  61     -26.110 -13.145  -8.091  1.00 79.56           C  
ATOM   2214  CE3 TRP C  61     -26.158 -15.554  -7.831  1.00 79.56           C  
ATOM   2215  NE1 TRP C  61     -25.186 -12.136  -8.041  1.00 79.56           N  
ATOM   2216  CH2 TRP C  61     -28.172 -14.283  -8.327  1.00 79.56           C  
ATOM   2217  CZ2 TRP C  61     -27.484 -13.097  -8.338  1.00 79.56           C  
ATOM   2218  CZ3 TRP C  61     -27.525 -15.504  -8.077  1.00 79.56           C  
ATOM   2219  N   GLU C  62     -22.054 -17.425  -5.544  1.00 84.26           N  
ATOM   2220  CA  GLU C  62     -21.078 -18.507  -5.464  1.00 84.26           C  
ATOM   2221  C   GLU C  62     -21.200 -19.451  -6.657  1.00 84.26           C  
ATOM   2222  CB  GLU C  62     -21.246 -19.287  -4.158  1.00 84.26           C  
ATOM   2223  O   GLU C  62     -22.278 -19.987  -6.923  1.00 84.26           O  
ATOM   2224  CG  GLU C  62     -20.222 -20.397  -3.968  1.00 84.26           C  
ATOM   2225  CD  GLU C  62     -20.429 -21.192  -2.688  1.00 84.26           C  
ATOM   2226  OE1 GLU C  62     -19.546 -22.003  -2.328  1.00 84.26           O  
ATOM   2227  OE2 GLU C  62     -21.482 -21.002  -2.041  1.00 84.26           O  
ATOM   2228  N   PHE C  63     -20.123 -19.701  -7.450  1.00 86.59           N  
ATOM   2229  CA  PHE C  63     -20.118 -20.598  -8.600  1.00 86.59           C  
ATOM   2230  C   PHE C  63     -20.171 -22.053  -8.151  1.00 86.59           C  
ATOM   2231  CB  PHE C  63     -18.876 -20.360  -9.464  1.00 86.59           C  
ATOM   2232  O   PHE C  63     -19.382 -22.476  -7.304  1.00 86.59           O  
ATOM   2233  CG  PHE C  63     -18.987 -19.163 -10.369  1.00 86.59           C  
ATOM   2234  CD1 PHE C  63     -19.299 -19.317 -11.714  1.00 86.59           C  
ATOM   2235  CD2 PHE C  63     -18.779 -17.882  -9.874  1.00 86.59           C  
ATOM   2236  CE1 PHE C  63     -19.401 -18.210 -12.554  1.00 86.59           C  
ATOM   2237  CE2 PHE C  63     -18.880 -16.771 -10.707  1.00 86.59           C  
ATOM   2238  CZ  PHE C  63     -19.190 -16.938 -12.047  1.00 86.59           C  
ATOM   2239  N   LEU C  64     -21.142 -22.806  -8.634  1.00 87.39           N  
ATOM   2240  CA  LEU C  64     -21.294 -24.215  -8.289  1.00 87.39           C  
ATOM   2241  C   LEU C  64     -20.796 -25.108  -9.420  1.00 87.39           C  
ATOM   2242  CB  LEU C  64     -22.758 -24.536  -7.976  1.00 87.39           C  
ATOM   2243  O   LEU C  64     -20.214 -26.166  -9.171  1.00 87.39           O  
ATOM   2244  CG  LEU C  64     -23.381 -23.781  -6.801  1.00 87.39           C  
ATOM   2245  CD1 LEU C  64     -24.863 -24.120  -6.679  1.00 87.39           C  
ATOM   2246  CD2 LEU C  64     -22.645 -24.105  -5.505  1.00 87.39           C  
ATOM   2247  N   ALA C  65     -21.006 -24.688 -10.637  1.00 88.82           N  
ATOM   2248  CA  ALA C  65     -20.613 -25.499 -11.786  1.00 88.82           C  
ATOM   2249  C   ALA C  65     -20.431 -24.634 -13.031  1.00 88.82           C  
ATOM   2250  CB  ALA C  65     -21.649 -26.590 -12.047  1.00 88.82           C  
ATOM   2251  O   ALA C  65     -21.081 -23.595 -13.173  1.00 88.82           O  
ATOM   2252  N   ARG C  66     -19.528 -25.100 -14.025  1.00 87.63           N  
ATOM   2253  CA  ARG C  66     -19.291 -24.470 -15.320  1.00 87.63           C  
ATOM   2254  C   ARG C  66     -19.256 -25.509 -16.436  1.00 87.63           C  
ATOM   2255  CB  ARG C  66     -17.983 -23.677 -15.301  1.00 87.63           C  
ATOM   2256  O   ARG C  66     -18.745 -26.615 -16.246  1.00 87.63           O  
ATOM   2257  CG  ARG C  66     -18.000 -22.483 -14.360  1.00 87.63           C  
ATOM   2258  CD  ARG C  66     -16.647 -21.789 -14.304  1.00 87.63           C  
ATOM   2259  NE  ARG C  66     -16.679 -20.613 -13.438  1.00 87.63           N  
ATOM   2260  NH1 ARG C  66     -15.983 -21.735 -11.543  1.00 87.63           N  
ATOM   2261  NH2 ARG C  66     -16.426 -19.488 -11.452  1.00 87.63           N  
ATOM   2262  CZ  ARG C  66     -16.363 -20.615 -12.146  1.00 87.63           C  
ATOM   2263  N   ASP C  67     -19.831 -25.177 -17.433  1.00 88.90           N  
ATOM   2264  CA  ASP C  67     -19.692 -25.943 -18.668  1.00 88.90           C  
ATOM   2265  C   ASP C  67     -19.288 -25.039 -19.831  1.00 88.90           C  
ATOM   2266  CB  ASP C  67     -20.995 -26.673 -18.997  1.00 88.90           C  
ATOM   2267  O   ASP C  67     -19.998 -24.086 -20.159  1.00 88.90           O  
ATOM   2268  CG  ASP C  67     -20.840 -27.691 -20.113  1.00 88.90           C  
ATOM   2269  OD1 ASP C  67     -21.804 -27.911 -20.877  1.00 88.90           O  
ATOM   2270  OD2 ASP C  67     -19.743 -28.280 -20.227  1.00 88.90           O  
ATOM   2271  N   PRO C  68     -18.050 -25.234 -20.598  1.00 86.02           N  
ATOM   2272  CA  PRO C  68     -17.140 -26.362 -20.388  1.00 86.02           C  
ATOM   2273  C   PRO C  68     -16.473 -26.334 -19.014  1.00 86.02           C  
ATOM   2274  CB  PRO C  68     -16.103 -26.190 -21.501  1.00 86.02           C  
ATOM   2275  O   PRO C  68     -16.293 -25.261 -18.433  1.00 86.02           O  
ATOM   2276  CG  PRO C  68     -16.740 -25.252 -22.475  1.00 86.02           C  
ATOM   2277  CD  PRO C  68     -17.719 -24.387 -21.733  1.00 86.02           C  
ATOM   2278  N   PRO C  69     -16.281 -27.654 -18.495  1.00 83.79           N  
ATOM   2279  CA  PRO C  69     -15.668 -27.742 -17.167  1.00 83.79           C  
ATOM   2280  C   PRO C  69     -14.270 -27.130 -17.122  1.00 83.79           C  
ATOM   2281  CB  PRO C  69     -15.613 -29.248 -16.903  1.00 83.79           C  
ATOM   2282  O   PRO C  69     -13.559 -27.128 -18.130  1.00 83.79           O  
ATOM   2283  CG  PRO C  69     -15.677 -29.876 -18.258  1.00 83.79           C  
ATOM   2284  CD  PRO C  69     -16.359 -28.921 -19.195  1.00 83.79           C  
ATOM   2285  N   GLY C  70     -13.864 -26.570 -16.200  1.00 73.37           N  
ATOM   2286  CA  GLY C  70     -12.573 -25.934 -15.993  1.00 73.37           C  
ATOM   2287  C   GLY C  70     -12.667 -24.426 -15.857  1.00 73.37           C  
ATOM   2288  O   GLY C  70     -13.666 -23.822 -16.253  1.00 73.37           O  
ATOM   2289  N   ASN C  71     -11.703 -23.957 -15.343  1.00 72.89           N  
ATOM   2290  CA  ASN C  71     -11.665 -22.510 -15.158  1.00 72.89           C  
ATOM   2291  C   ASN C  71     -11.326 -21.787 -16.459  1.00 72.89           C  
ATOM   2292  CB  ASN C  71     -10.662 -22.134 -14.066  1.00 72.89           C  
ATOM   2293  O   ASN C  71     -11.877 -20.722 -16.744  1.00 72.89           O  
ATOM   2294  CG  ASN C  71     -11.102 -22.589 -12.688  1.00 72.89           C  
ATOM   2295  ND2 ASN C  71     -10.138 -22.859 -11.816  1.00 72.89           N  
ATOM   2296  OD1 ASN C  71     -12.299 -22.697 -12.409  1.00 72.89           O  
ATOM   2297  N   ILE C  72     -10.407 -22.518 -17.209  1.00 81.12           N  
ATOM   2298  CA  ILE C  72      -9.981 -21.979 -18.496  1.00 81.12           C  
ATOM   2299  C   ILE C  72     -10.276 -22.991 -19.602  1.00 81.12           C  
ATOM   2300  CB  ILE C  72      -8.480 -21.616 -18.489  1.00 81.12           C  
ATOM   2301  O   ILE C  72     -10.136 -24.199 -19.399  1.00 81.12           O  
ATOM   2302  CG1 ILE C  72      -8.177 -20.618 -17.366  1.00 81.12           C  
ATOM   2303  CG2 ILE C  72      -8.053 -21.056 -19.849  1.00 81.12           C  
ATOM   2304  CD1 ILE C  72      -6.691 -20.395 -17.119  1.00 81.12           C  
ATOM   2305  N   PHE C  73     -10.724 -22.602 -20.676  1.00 86.93           N  
ATOM   2306  CA  PHE C  73     -11.027 -23.493 -21.790  1.00 86.93           C  
ATOM   2307  C   PHE C  73     -10.632 -22.855 -23.116  1.00 86.93           C  
ATOM   2308  CB  PHE C  73     -12.516 -23.852 -21.803  1.00 86.93           C  
ATOM   2309  O   PHE C  73     -10.499 -21.633 -23.208  1.00 86.93           O  
ATOM   2310  CG  PHE C  73     -13.427 -22.660 -21.927  1.00 86.93           C  
ATOM   2311  CD1 PHE C  73     -13.802 -21.935 -20.803  1.00 86.93           C  
ATOM   2312  CD2 PHE C  73     -13.908 -22.265 -23.168  1.00 86.93           C  
ATOM   2313  CE1 PHE C  73     -14.645 -20.831 -20.915  1.00 86.93           C  
ATOM   2314  CE2 PHE C  73     -14.751 -21.164 -23.288  1.00 86.93           C  
ATOM   2315  CZ  PHE C  73     -15.118 -20.449 -22.160  1.00 86.93           C  
ATOM   2316  N   ASP C  74     -10.307 -23.588 -24.214  1.00 88.07           N  
ATOM   2317  CA  ASP C  74      -9.904 -23.118 -25.536  1.00 88.07           C  
ATOM   2318  C   ASP C  74     -11.116 -22.928 -26.445  1.00 88.07           C  
ATOM   2319  CB  ASP C  74      -8.916 -24.096 -26.175  1.00 88.07           C  
ATOM   2320  O   ASP C  74     -12.060 -23.720 -26.403  1.00 88.07           O  
ATOM   2321  CG  ASP C  74      -7.574 -24.132 -25.466  1.00 88.07           C  
ATOM   2322  OD1 ASP C  74      -6.954 -25.214 -25.388  1.00 88.07           O  
ATOM   2323  OD2 ASP C  74      -7.133 -23.068 -24.978  1.00 88.07           O  
ATOM   2324  N   ILE C  75     -11.167 -21.926 -27.050  1.00 88.80           N  
ATOM   2325  CA  ILE C  75     -12.124 -21.668 -28.121  1.00 88.80           C  
ATOM   2326  C   ILE C  75     -11.415 -21.729 -29.472  1.00 88.80           C  
ATOM   2327  CB  ILE C  75     -12.817 -20.299 -27.941  1.00 88.80           C  
ATOM   2328  O   ILE C  75     -10.622 -20.845 -29.804  1.00 88.80           O  
ATOM   2329  CG1 ILE C  75     -13.436 -20.194 -26.542  1.00 88.80           C  
ATOM   2330  CG2 ILE C  75     -13.876 -20.084 -29.026  1.00 88.80           C  
ATOM   2331  CD1 ILE C  75     -13.923 -18.796 -26.185  1.00 88.80           C  
ATOM   2332  N   ARG C  76     -11.703 -22.761 -30.257  1.00 90.86           N  
ATOM   2333  CA  ARG C  76     -11.030 -22.957 -31.537  1.00 90.86           C  
ATOM   2334  C   ARG C  76     -11.484 -21.919 -32.558  1.00 90.86           C  
ATOM   2335  CB  ARG C  76     -11.292 -24.367 -32.072  1.00 90.86           C  
ATOM   2336  O   ARG C  76     -12.545 -21.311 -32.404  1.00 90.86           O  
ATOM   2337  CG  ARG C  76     -10.713 -25.472 -31.204  1.00 90.86           C  
ATOM   2338  CD  ARG C  76     -10.719 -26.815 -31.922  1.00 90.86           C  
ATOM   2339  NE  ARG C  76     -10.032 -27.843 -31.147  1.00 90.86           N  
ATOM   2340  NH1 ARG C  76     -10.789 -29.609 -32.430  1.00 90.86           N  
ATOM   2341  NH2 ARG C  76      -9.416 -29.996 -30.636  1.00 90.86           N  
ATOM   2342  CZ  ARG C  76     -10.080 -29.147 -31.406  1.00 90.86           C  
ATOM   2343  N   ALA C  77     -10.579 -21.646 -33.486  1.00 93.08           N  
ATOM   2344  CA  ALA C  77     -10.859 -20.667 -34.533  1.00 93.08           C  
ATOM   2345  C   ALA C  77     -12.197 -20.955 -35.209  1.00 93.08           C  
ATOM   2346  CB  ALA C  77      -9.736 -20.656 -35.567  1.00 93.08           C  
ATOM   2347  O   ALA C  77     -12.447 -22.078 -35.652  1.00 93.08           O  
ATOM   2348  N   GLY C  78     -13.094 -19.935 -35.109  1.00 89.38           N  
ATOM   2349  CA  GLY C  78     -14.385 -20.030 -35.772  1.00 89.38           C  
ATOM   2350  C   GLY C  78     -15.345 -20.977 -35.077  1.00 89.38           C  
ATOM   2351  O   GLY C  78     -16.445 -21.230 -35.573  1.00 89.38           O  
ATOM   2352  N   GLN C  79     -15.079 -21.429 -33.861  1.00 92.28           N  
ATOM   2353  CA  GLN C  79     -15.869 -22.410 -33.124  1.00 92.28           C  
ATOM   2354  C   GLN C  79     -17.029 -21.743 -32.391  1.00 92.28           C  
ATOM   2355  CB  GLN C  79     -14.989 -23.172 -32.132  1.00 92.28           C  
ATOM   2356  O   GLN C  79     -16.936 -20.577 -32.002  1.00 92.28           O  
ATOM   2357  CG  GLN C  79     -15.717 -24.288 -31.396  1.00 92.28           C  
ATOM   2358  CD  GLN C  79     -14.853 -24.959 -30.344  1.00 92.28           C  
ATOM   2359  NE2 GLN C  79     -15.166 -26.212 -30.031  1.00 92.28           N  
ATOM   2360  OE1 GLN C  79     -13.912 -24.357 -29.819  1.00 92.28           O  
ATOM   2361  N   THR C  80     -18.187 -22.415 -32.338  1.00 94.47           N  
ATOM   2362  CA  THR C  80     -19.283 -22.074 -31.438  1.00 94.47           C  
ATOM   2363  C   THR C  80     -19.324 -23.029 -30.249  1.00 94.47           C  
ATOM   2364  CB  THR C  80     -20.637 -22.105 -32.172  1.00 94.47           C  
ATOM   2365  O   THR C  80     -19.429 -24.244 -30.425  1.00 94.47           O  
ATOM   2366  CG2 THR C  80     -21.773 -21.678 -31.247  1.00 94.47           C  
ATOM   2367  OG1 THR C  80     -20.588 -21.214 -33.292  1.00 94.47           O  
ATOM   2368  N   VAL C  81     -19.166 -22.474 -29.079  1.00 93.05           N  
ATOM   2369  CA  VAL C  81     -19.097 -23.288 -27.870  1.00 93.05           C  
ATOM   2370  C   VAL C  81     -20.323 -23.022 -26.998  1.00 93.05           C  
ATOM   2371  CB  VAL C  81     -17.804 -23.010 -27.071  1.00 93.05           C  
ATOM   2372  O   VAL C  81     -20.606 -21.874 -26.648  1.00 93.05           O  
ATOM   2373  CG1 VAL C  81     -17.755 -23.867 -25.808  1.00 93.05           C  
ATOM   2374  CG2 VAL C  81     -16.575 -23.264 -27.941  1.00 93.05           C  
ATOM   2375  N   ASP C  82     -21.131 -24.097 -26.685  1.00 94.57           N  
ATOM   2376  CA  ASP C  82     -22.211 -23.964 -25.713  1.00 94.57           C  
ATOM   2377  C   ASP C  82     -21.662 -23.858 -24.292  1.00 94.57           C  
ATOM   2378  CB  ASP C  82     -23.175 -25.148 -25.817  1.00 94.57           C  
ATOM   2379  O   ASP C  82     -20.721 -24.567 -23.930  1.00 94.57           O  
ATOM   2380  CG  ASP C  82     -23.954 -25.166 -27.120  1.00 94.57           C  
ATOM   2381  OD1 ASP C  82     -24.143 -26.255 -27.703  1.00 94.57           O  
ATOM   2382  OD2 ASP C  82     -24.380 -24.080 -27.570  1.00 94.57           O  
ATOM   2383  N   TYR C  83     -22.154 -22.934 -23.573  1.00 93.56           N  
ATOM   2384  CA  TYR C  83     -21.676 -22.788 -22.203  1.00 93.56           C  
ATOM   2385  C   TYR C  83     -22.840 -22.740 -21.221  1.00 93.56           C  
ATOM   2386  CB  TYR C  83     -20.822 -21.524 -22.064  1.00 93.56           C  
ATOM   2387  O   TYR C  83     -23.967 -22.415 -21.601  1.00 93.56           O  
ATOM   2388  CG  TYR C  83     -21.625 -20.246 -22.064  1.00 93.56           C  
ATOM   2389  CD1 TYR C  83     -21.869 -19.554 -23.248  1.00 93.56           C  
ATOM   2390  CD2 TYR C  83     -22.140 -19.728 -20.881  1.00 93.56           C  
ATOM   2391  CE1 TYR C  83     -22.607 -18.375 -23.253  1.00 93.56           C  
ATOM   2392  CE2 TYR C  83     -22.880 -18.549 -20.874  1.00 93.56           C  
ATOM   2393  OH  TYR C  83     -23.839 -16.715 -22.063  1.00 93.56           O  
ATOM   2394  CZ  TYR C  83     -23.108 -17.882 -22.063  1.00 93.56           C  
ATOM   2395  N   SER C  84     -22.589 -23.046 -19.940  1.00 93.82           N  
ATOM   2396  CA  SER C  84     -23.515 -22.905 -18.822  1.00 93.82           C  
ATOM   2397  C   SER C  84     -22.771 -22.640 -17.517  1.00 93.82           C  
ATOM   2398  CB  SER C  84     -24.380 -24.158 -18.680  1.00 93.82           C  
ATOM   2399  O   SER C  84     -21.739 -23.259 -17.249  1.00 93.82           O  
ATOM   2400  OG  SER C  84     -25.183 -24.086 -17.514  1.00 93.82           O  
ATOM   2401  N   ILE C  85     -23.241 -21.674 -16.787  1.00 90.34           N  
ATOM   2402  CA  ILE C  85     -22.718 -21.341 -15.467  1.00 90.34           C  
ATOM   2403  C   ILE C  85     -23.820 -21.498 -14.421  1.00 90.34           C  
ATOM   2404  CB  ILE C  85     -22.146 -19.906 -15.431  1.00 90.34           C  
ATOM   2405  O   ILE C  85     -24.933 -20.998 -14.603  1.00 90.34           O  
ATOM   2406  CG1 ILE C  85     -21.104 -19.719 -16.540  1.00 90.34           C  
ATOM   2407  CG2 ILE C  85     -21.544 -19.599 -14.056  1.00 90.34           C  
ATOM   2408  CD1 ILE C  85     -20.777 -18.263 -16.843  1.00 90.34           C  
ATOM   2409  N   THR C  86     -23.657 -22.188 -13.363  1.00 91.79           N  
ATOM   2410  CA  THR C  86     -24.589 -22.329 -12.250  1.00 91.79           C  
ATOM   2411  C   THR C  86     -24.028 -21.678 -10.989  1.00 91.79           C  
ATOM   2412  CB  THR C  86     -24.905 -23.810 -11.969  1.00 91.79           C  
ATOM   2413  O   THR C  86     -22.938 -22.031 -10.534  1.00 91.79           O  
ATOM   2414  CG2 THR C  86     -25.975 -23.949 -10.891  1.00 91.79           C  
ATOM   2415  OG1 THR C  86     -25.374 -24.429 -13.174  1.00 91.79           O  
ATOM   2416  N   VAL C  87     -24.700 -20.711 -10.517  1.00 89.87           N  
ATOM   2417  CA  VAL C  87     -24.241 -19.966  -9.349  1.00 89.87           C  
ATOM   2418  C   VAL C  87     -25.314 -19.994  -8.264  1.00 89.87           C  
ATOM   2419  CB  VAL C  87     -23.887 -18.506  -9.711  1.00 89.87           C  
ATOM   2420  O   VAL C  87     -26.502 -20.148  -8.560  1.00 89.87           O  
ATOM   2421  CG1 VAL C  87     -22.692 -18.460 -10.662  1.00 89.87           C  
ATOM   2422  CG2 VAL C  87     -25.093 -17.802 -10.328  1.00 89.87           C  
ATOM   2423  N   LYS C  88     -24.910 -19.889  -6.938  1.00 88.77           N  
ATOM   2424  CA  LYS C  88     -25.798 -19.815  -5.781  1.00 88.77           C  
ATOM   2425  C   LYS C  88     -25.918 -18.382  -5.271  1.00 88.77           C  
ATOM   2426  CB  LYS C  88     -25.300 -20.730  -4.662  1.00 88.77           C  
ATOM   2427  O   LYS C  88     -24.913 -17.683  -5.124  1.00 88.77           O  
ATOM   2428  CG  LYS C  88     -26.231 -20.803  -3.461  1.00 88.77           C  
ATOM   2429  CD  LYS C  88     -25.681 -21.727  -2.382  1.00 88.77           C  
ATOM   2430  CE  LYS C  88     -26.634 -21.838  -1.200  1.00 88.77           C  
ATOM   2431  NZ  LYS C  88     -26.118 -22.776  -0.158  1.00 88.77           N  
ATOM   2432  N   ALA C  89     -27.030 -17.887  -5.071  1.00 89.26           N  
ATOM   2433  CA  ALA C  89     -27.272 -16.543  -4.552  1.00 89.26           C  
ATOM   2434  C   ALA C  89     -26.967 -16.468  -3.059  1.00 89.26           C  
ATOM   2435  CB  ALA C  89     -28.716 -16.122  -4.818  1.00 89.26           C  
ATOM   2436  O   ALA C  89     -27.529 -17.226  -2.265  1.00 89.26           O  
ATOM   2437  N   LEU C  90     -26.207 -15.546  -2.610  1.00 84.36           N  
ATOM   2438  CA  LEU C  90     -25.767 -15.514  -1.220  1.00 84.36           C  
ATOM   2439  C   LEU C  90     -26.346 -14.304  -0.494  1.00 84.36           C  
ATOM   2440  CB  LEU C  90     -24.238 -15.488  -1.142  1.00 84.36           C  
ATOM   2441  O   LEU C  90     -26.462 -14.308   0.733  1.00 84.36           O  
ATOM   2442  CG  LEU C  90     -23.508 -16.690  -1.742  1.00 84.36           C  
ATOM   2443  CD1 LEU C  90     -21.999 -16.493  -1.650  1.00 84.36           C  
ATOM   2444  CD2 LEU C  90     -23.929 -17.977  -1.040  1.00 84.36           C  
ATOM   2445  N   GLU C  91     -26.687 -13.325  -1.219  1.00 84.53           N  
ATOM   2446  CA  GLU C  91     -27.155 -12.092  -0.592  1.00 84.53           C  
ATOM   2447  C   GLU C  91     -28.383 -11.539  -1.310  1.00 84.53           C  
ATOM   2448  CB  GLU C  91     -26.040 -11.043  -0.572  1.00 84.53           C  
ATOM   2449  O   GLU C  91     -28.455 -11.569  -2.540  1.00 84.53           O  
ATOM   2450  CG  GLU C  91     -26.341  -9.843   0.315  1.00 84.53           C  
ATOM   2451  CD  GLU C  91     -25.174  -8.876   0.432  1.00 84.53           C  
ATOM   2452  OE1 GLU C  91     -25.343  -7.792   1.035  1.00 84.53           O  
ATOM   2453  OE2 GLU C  91     -24.083  -9.205  -0.084  1.00 84.53           O  
ATOM   2454  N   PRO C  92     -29.385 -11.028  -0.483  1.00 85.41           N  
ATOM   2455  CA  PRO C  92     -30.571 -10.428  -1.098  1.00 85.41           C  
ATOM   2456  C   PRO C  92     -30.260  -9.126  -1.831  1.00 85.41           C  
ATOM   2457  CB  PRO C  92     -31.497 -10.176   0.094  1.00 85.41           C  
ATOM   2458  O   PRO C  92     -29.330  -8.408  -1.456  1.00 85.41           O  
ATOM   2459  CG  PRO C  92     -30.580 -10.004   1.261  1.00 85.41           C  
ATOM   2460  CD  PRO C  92     -29.363 -10.857   1.041  1.00 85.41           C  
ATOM   2461  N   GLY C  93     -30.887  -8.896  -2.884  1.00 84.17           N  
ATOM   2462  CA  GLY C  93     -30.734  -7.670  -3.650  1.00 84.17           C  
ATOM   2463  C   GLY C  93     -31.247  -7.787  -5.073  1.00 84.17           C  
ATOM   2464  O   GLY C  93     -31.707  -8.853  -5.487  1.00 84.17           O  
ATOM   2465  N   THR C  94     -31.471  -6.713  -5.738  1.00 85.17           N  
ATOM   2466  CA  THR C  94     -31.742  -6.676  -7.171  1.00 85.17           C  
ATOM   2467  C   THR C  94     -30.441  -6.596  -7.965  1.00 85.17           C  
ATOM   2468  CB  THR C  94     -32.645  -5.484  -7.538  1.00 85.17           C  
ATOM   2469  O   THR C  94     -29.661  -5.656  -7.796  1.00 85.17           O  
ATOM   2470  CG2 THR C  94     -32.989  -5.492  -9.024  1.00 85.17           C  
ATOM   2471  OG1 THR C  94     -33.857  -5.558  -6.778  1.00 85.17           O  
ATOM   2472  N   TYR C  95     -30.180  -7.617  -8.781  1.00 84.36           N  
ATOM   2473  CA  TYR C  95     -28.926  -7.726  -9.519  1.00 84.36           C  
ATOM   2474  C   TYR C  95     -29.168  -7.630 -11.021  1.00 84.36           C  
ATOM   2475  CB  TYR C  95     -28.218  -9.043  -9.187  1.00 84.36           C  
ATOM   2476  O   TYR C  95     -30.134  -8.197 -11.538  1.00 84.36           O  
ATOM   2477  CG  TYR C  95     -27.883  -9.199  -7.724  1.00 84.36           C  
ATOM   2478  CD1 TYR C  95     -26.637  -8.818  -7.230  1.00 84.36           C  
ATOM   2479  CD2 TYR C  95     -28.809  -9.729  -6.833  1.00 84.36           C  
ATOM   2480  CE1 TYR C  95     -26.322  -8.962  -5.883  1.00 84.36           C  
ATOM   2481  CE2 TYR C  95     -28.506  -9.878  -5.483  1.00 84.36           C  
ATOM   2482  OH  TYR C  95     -26.956  -9.637  -3.684  1.00 84.36           O  
ATOM   2483  CZ  TYR C  95     -27.262  -9.492  -5.019  1.00 84.36           C  
ATOM   2484  N   HIS C  96     -28.370  -6.836 -11.651  1.00 85.99           N  
ATOM   2485  CA  HIS C  96     -28.230  -6.965 -13.097  1.00 85.99           C  
ATOM   2486  C   HIS C  96     -27.042  -7.851 -13.458  1.00 85.99           C  
ATOM   2487  CB  HIS C  96     -28.074  -5.588 -13.745  1.00 85.99           C  
ATOM   2488  O   HIS C  96     -25.889  -7.462 -13.257  1.00 85.99           O  
ATOM   2489  CG  HIS C  96     -28.292  -5.594 -15.225  1.00 85.99           C  
ATOM   2490  CD2 HIS C  96     -27.438  -5.364 -16.250  1.00 85.99           C  
ATOM   2491  ND1 HIS C  96     -29.518  -5.858 -15.795  1.00 85.99           N  
ATOM   2492  CE1 HIS C  96     -29.407  -5.791 -17.112  1.00 85.99           C  
ATOM   2493  NE2 HIS C  96     -28.155  -5.493 -17.413  1.00 85.99           N  
ATOM   2494  N   VAL C  97     -27.335  -9.007 -13.946  1.00 86.38           N  
ATOM   2495  CA  VAL C  97     -26.333 -10.057 -14.092  1.00 86.38           C  
ATOM   2496  C   VAL C  97     -26.037 -10.288 -15.572  1.00 86.38           C  
ATOM   2497  CB  VAL C  97     -26.791 -11.375 -13.428  1.00 86.38           C  
ATOM   2498  O   VAL C  97     -26.953 -10.315 -16.398  1.00 86.38           O  
ATOM   2499  CG1 VAL C  97     -25.695 -12.435 -13.519  1.00 86.38           C  
ATOM   2500  CG2 VAL C  97     -27.183 -11.130 -11.972  1.00 86.38           C  
ATOM   2501  N   HIS C  98     -24.717 -10.367 -15.978  1.00 84.99           N  
ATOM   2502  CA  HIS C  98     -24.243 -10.662 -17.325  1.00 84.99           C  
ATOM   2503  C   HIS C  98     -23.313 -11.871 -17.330  1.00 84.99           C  
ATOM   2504  CB  HIS C  98     -23.529  -9.447 -17.920  1.00 84.99           C  
ATOM   2505  O   HIS C  98     -22.576 -12.096 -16.367  1.00 84.99           O  
ATOM   2506  CG  HIS C  98     -24.364  -8.207 -17.932  1.00 84.99           C  
ATOM   2507  CD2 HIS C  98     -24.632  -7.306 -16.956  1.00 84.99           C  
ATOM   2508  ND1 HIS C  98     -25.042  -7.776 -19.052  1.00 84.99           N  
ATOM   2509  CE1 HIS C  98     -25.691  -6.660 -18.764  1.00 84.99           C  
ATOM   2510  NE2 HIS C  98     -25.459  -6.354 -17.499  1.00 84.99           N  
ATOM   2511  N   THR C  99     -23.486 -12.697 -18.393  1.00 86.93           N  
ATOM   2512  CA  THR C  99     -22.337 -13.558 -18.649  1.00 86.93           C  
ATOM   2513  C   THR C  99     -21.093 -12.724 -18.946  1.00 86.93           C  
ATOM   2514  CB  THR C  99     -22.607 -14.516 -19.824  1.00 86.93           C  
ATOM   2515  O   THR C  99     -21.152 -11.765 -19.718  1.00 86.93           O  
ATOM   2516  CG2 THR C  99     -21.400 -15.407 -20.096  1.00 86.93           C  
ATOM   2517  OG1 THR C  99     -23.735 -15.343 -19.508  1.00 86.93           O  
ATOM   2518  N   GLN C 100     -20.034 -13.053 -18.227  1.00 84.82           N  
ATOM   2519  CA  GLN C 100     -18.761 -12.403 -18.519  1.00 84.82           C  
ATOM   2520  C   GLN C 100     -17.756 -13.395 -19.096  1.00 84.82           C  
ATOM   2521  CB  GLN C 100     -18.190 -11.749 -17.260  1.00 84.82           C  
ATOM   2522  O   GLN C 100     -17.487 -14.436 -18.493  1.00 84.82           O  
ATOM   2523  CG  GLN C 100     -16.863 -11.036 -17.484  1.00 84.82           C  
ATOM   2524  CD  GLN C 100     -16.334 -10.371 -16.227  1.00 84.82           C  
ATOM   2525  NE2 GLN C 100     -15.233  -9.639 -16.362  1.00 84.82           N  
ATOM   2526  OE1 GLN C 100     -16.910 -10.514 -15.144  1.00 84.82           O  
ATOM   2527  N   LEU C 101     -17.329 -13.159 -20.258  1.00 85.99           N  
ATOM   2528  CA  LEU C 101     -16.279 -13.948 -20.894  1.00 85.99           C  
ATOM   2529  C   LEU C 101     -14.966 -13.173 -20.935  1.00 85.99           C  
ATOM   2530  CB  LEU C 101     -16.694 -14.348 -22.313  1.00 85.99           C  
ATOM   2531  O   LEU C 101     -14.904 -12.079 -21.499  1.00 85.99           O  
ATOM   2532  CG  LEU C 101     -15.653 -15.109 -23.134  1.00 85.99           C  
ATOM   2533  CD1 LEU C 101     -15.432 -16.501 -22.552  1.00 85.99           C  
ATOM   2534  CD2 LEU C 101     -16.083 -15.197 -24.594  1.00 85.99           C  
ATOM   2535  N   ASN C 102     -13.960 -13.627 -20.330  1.00 82.23           N  
ATOM   2536  CA  ASN C 102     -12.618 -13.057 -20.380  1.00 82.23           C  
ATOM   2537  C   ASN C 102     -11.721 -13.818 -21.352  1.00 82.23           C  
ATOM   2538  CB  ASN C 102     -11.992 -13.038 -18.984  1.00 82.23           C  
ATOM   2539  O   ASN C 102     -11.656 -15.048 -21.310  1.00 82.23           O  
ATOM   2540  CG  ASN C 102     -12.740 -12.138 -18.020  1.00 82.23           C  
ATOM   2541  ND2 ASN C 102     -13.415 -12.741 -17.048  1.00 82.23           N  
ATOM   2542  OD1 ASN C 102     -12.713 -10.911 -18.149  1.00 82.23           O  
ATOM   2543  N   ILE C 103     -11.125 -13.142 -22.149  1.00 82.73           N  
ATOM   2544  CA  ILE C 103     -10.269 -13.764 -23.153  1.00 82.73           C  
ATOM   2545  C   ILE C 103      -8.823 -13.320 -22.945  1.00 82.73           C  
ATOM   2546  CB  ILE C 103     -10.735 -13.417 -24.585  1.00 82.73           C  
ATOM   2547  O   ILE C 103      -8.549 -12.129 -22.779  1.00 82.73           O  
ATOM   2548  CG1 ILE C 103     -12.189 -13.855 -24.795  1.00 82.73           C  
ATOM   2549  CG2 ILE C 103      -9.813 -14.062 -25.624  1.00 82.73           C  
ATOM   2550  CD1 ILE C 103     -12.764 -13.464 -26.149  1.00 82.73           C  
ATOM   2551  N   GLU C 104      -7.978 -14.321 -22.971  1.00 81.03           N  
ATOM   2552  CA  GLU C 104      -6.556 -14.054 -22.777  1.00 81.03           C  
ATOM   2553  C   GLU C 104      -6.046 -13.025 -23.782  1.00 81.03           C  
ATOM   2554  CB  GLU C 104      -5.745 -15.348 -22.892  1.00 81.03           C  
ATOM   2555  O   GLU C 104      -6.281 -13.155 -24.985  1.00 81.03           O  
ATOM   2556  CG  GLU C 104      -4.261 -15.171 -22.606  1.00 81.03           C  
ATOM   2557  CD  GLU C 104      -3.458 -16.448 -22.793  1.00 81.03           C  
ATOM   2558  OE1 GLU C 104      -2.345 -16.552 -22.229  1.00 81.03           O  
ATOM   2559  OE2 GLU C 104      -3.945 -17.350 -23.509  1.00 81.03           O  
ATOM   2560  N   HIS C 105      -5.293 -11.945 -23.431  1.00 76.76           N  
ATOM   2561  CA  HIS C 105      -4.655 -10.901 -24.224  1.00 76.76           C  
ATOM   2562  C   HIS C 105      -5.692 -10.017 -24.908  1.00 76.76           C  
ATOM   2563  CB  HIS C 105      -3.719 -11.515 -25.266  1.00 76.76           C  
ATOM   2564  O   HIS C 105      -5.342  -9.145 -25.707  1.00 76.76           O  
ATOM   2565  CG  HIS C 105      -2.645 -12.373 -24.676  1.00 76.76           C  
ATOM   2566  CD2 HIS C 105      -2.338 -13.676 -24.875  1.00 76.76           C  
ATOM   2567  ND1 HIS C 105      -1.735 -11.898 -23.755  1.00 76.76           N  
ATOM   2568  CE1 HIS C 105      -0.913 -12.876 -23.414  1.00 76.76           C  
ATOM   2569  NE2 HIS C 105      -1.257 -13.966 -24.079  1.00 76.76           N  
ATOM   2570  N   ILE C 106      -6.945 -10.211 -24.571  1.00 74.92           N  
ATOM   2571  CA  ILE C 106      -8.002  -9.410 -25.179  1.00 74.92           C  
ATOM   2572  C   ILE C 106      -8.790  -8.684 -24.091  1.00 74.92           C  
ATOM   2573  CB  ILE C 106      -8.948 -10.280 -26.036  1.00 74.92           C  
ATOM   2574  O   ILE C 106      -8.873  -7.453 -24.093  1.00 74.92           O  
ATOM   2575  CG1 ILE C 106      -8.173 -10.946 -27.179  1.00 74.92           C  
ATOM   2576  CG2 ILE C 106     -10.109  -9.441 -26.579  1.00 74.92           C  
ATOM   2577  CD1 ILE C 106      -8.991 -11.950 -27.980  1.00 74.92           C  
ATOM   2578  N   GLY C 107      -9.241  -9.238 -23.112  1.00 73.18           N  
ATOM   2579  CA  GLY C 107     -10.000  -8.652 -22.019  1.00 73.18           C  
ATOM   2580  C   GLY C 107     -11.415  -9.189 -21.920  1.00 73.18           C  
ATOM   2581  O   GLY C 107     -11.783 -10.120 -22.638  1.00 73.18           O  
ATOM   2582  N   PRO C 108     -12.317  -8.659 -21.088  1.00 75.56           N  
ATOM   2583  CA  PRO C 108     -13.645  -9.204 -20.798  1.00 75.56           C  
ATOM   2584  C   PRO C 108     -14.691  -8.791 -21.830  1.00 75.56           C  
ATOM   2585  CB  PRO C 108     -13.973  -8.618 -19.422  1.00 75.56           C  
ATOM   2586  O   PRO C 108     -14.591  -7.712 -22.419  1.00 75.56           O  
ATOM   2587  CG  PRO C 108     -13.214  -7.331 -19.364  1.00 75.56           C  
ATOM   2588  CD  PRO C 108     -11.955  -7.484 -20.169  1.00 75.56           C  
ATOM   2589  N   GLY C 109     -15.562  -9.529 -22.109  1.00 77.94           N  
ATOM   2590  CA  GLY C 109     -16.795  -9.287 -22.841  1.00 77.94           C  
ATOM   2591  C   GLY C 109     -18.038  -9.665 -22.058  1.00 77.94           C  
ATOM   2592  O   GLY C 109     -18.021 -10.620 -21.278  1.00 77.94           O  
ATOM   2593  N   LEU C 110     -19.141  -8.885 -22.307  1.00 82.56           N  
ATOM   2594  CA  LEU C 110     -20.358  -9.138 -21.545  1.00 82.56           C  
ATOM   2595  C   LEU C 110     -21.494  -9.577 -22.464  1.00 82.56           C  
ATOM   2596  CB  LEU C 110     -20.772  -7.888 -20.764  1.00 82.56           C  
ATOM   2597  O   LEU C 110     -21.580  -9.127 -23.609  1.00 82.56           O  
ATOM   2598  CG  LEU C 110     -19.760  -7.359 -19.746  1.00 82.56           C  
ATOM   2599  CD1 LEU C 110     -20.245  -6.041 -19.153  1.00 82.56           C  
ATOM   2600  CD2 LEU C 110     -19.519  -8.389 -18.647  1.00 82.56           C  
ATOM   2601  N   GLY C 111     -22.390 -10.498 -22.010  1.00 83.43           N  
ATOM   2602  CA  GLY C 111     -23.617 -10.858 -22.703  1.00 83.43           C  
ATOM   2603  C   GLY C 111     -24.729  -9.844 -22.514  1.00 83.43           C  
ATOM   2604  O   GLY C 111     -24.514  -8.783 -21.922  1.00 83.43           O  
ATOM   2605  N   ARG C 112     -25.856 -10.188 -22.909  1.00 84.12           N  
ATOM   2606  CA  ARG C 112     -27.001  -9.284 -22.889  1.00 84.12           C  
ATOM   2607  C   ARG C 112     -27.446  -8.996 -21.459  1.00 84.12           C  
ATOM   2608  CB  ARG C 112     -28.164  -9.870 -23.692  1.00 84.12           C  
ATOM   2609  O   ARG C 112     -27.856  -7.876 -21.145  1.00 84.12           O  
ATOM   2610  CG  ARG C 112     -27.959  -9.822 -25.198  1.00 84.12           C  
ATOM   2611  CD  ARG C 112     -29.197 -10.286 -25.951  1.00 84.12           C  
ATOM   2612  NE  ARG C 112     -29.027 -10.164 -27.396  1.00 84.12           N  
ATOM   2613  NH1 ARG C 112     -31.081 -11.080 -27.924  1.00 84.12           N  
ATOM   2614  NH2 ARG C 112     -29.668 -10.387 -29.590  1.00 84.12           N  
ATOM   2615  CZ  ARG C 112     -29.926 -10.544 -28.300  1.00 84.12           C  
ATOM   2616  N   GLY C 113     -27.370  -9.736 -20.634  1.00 87.31           N  
ATOM   2617  CA  GLY C 113     -27.710  -9.545 -19.233  1.00 87.31           C  
ATOM   2618  C   GLY C 113     -29.204  -9.567 -18.974  1.00 87.31           C  
ATOM   2619  O   GLY C 113     -30.003  -9.504 -19.910  1.00 87.31           O  
ATOM   2620  N   GLN C 114     -29.593  -9.857 -17.726  1.00 88.50           N  
ATOM   2621  CA  GLN C 114     -30.968  -9.838 -17.236  1.00 88.50           C  
ATOM   2622  C   GLN C 114     -31.021  -9.442 -15.764  1.00 88.50           C  
ATOM   2623  CB  GLN C 114     -31.629 -11.203 -17.437  1.00 88.50           C  
ATOM   2624  O   GLN C 114     -30.065  -9.669 -15.019  1.00 88.50           O  
ATOM   2625  CG  GLN C 114     -33.099 -11.238 -17.044  1.00 88.50           C  
ATOM   2626  CD  GLN C 114     -33.798 -12.507 -17.495  1.00 88.50           C  
ATOM   2627  NE2 GLN C 114     -34.960 -12.783 -16.914  1.00 88.50           N  
ATOM   2628  OE1 GLN C 114     -33.297 -13.233 -18.360  1.00 88.50           O  
ATOM   2629  N   THR C 115     -32.054  -8.805 -15.305  1.00 89.61           N  
ATOM   2630  CA  THR C 115     -32.251  -8.462 -13.901  1.00 89.61           C  
ATOM   2631  C   THR C 115     -32.751  -9.670 -13.114  1.00 89.61           C  
ATOM   2632  CB  THR C 115     -33.246  -7.297 -13.745  1.00 89.61           C  
ATOM   2633  O   THR C 115     -33.678 -10.358 -13.545  1.00 89.61           O  
ATOM   2634  CG2 THR C 115     -33.479  -6.966 -12.274  1.00 89.61           C  
ATOM   2635  OG1 THR C 115     -32.724  -6.139 -14.407  1.00 89.61           O  
ATOM   2636  N   VAL C 116     -32.103  -9.922 -12.015  1.00 89.55           N  
ATOM   2637  CA  VAL C 116     -32.461 -11.026 -11.131  1.00 89.55           C  
ATOM   2638  C   VAL C 116     -32.699 -10.501  -9.717  1.00 89.55           C  
ATOM   2639  CB  VAL C 116     -31.369 -12.119 -11.117  1.00 89.55           C  
ATOM   2640  O   VAL C 116     -31.884  -9.745  -9.184  1.00 89.55           O  
ATOM   2641  CG1 VAL C 116     -31.740 -13.241 -10.148  1.00 89.55           C  
ATOM   2642  CG2 VAL C 116     -31.153 -12.675 -12.524  1.00 89.55           C  
ATOM   2643  N   ASN C 117     -33.770 -10.784  -9.131  1.00 90.70           N  
ATOM   2644  CA  ASN C 117     -34.098 -10.378  -7.769  1.00 90.70           C  
ATOM   2645  C   ASN C 117     -33.888 -11.519  -6.778  1.00 90.70           C  
ATOM   2646  CB  ASN C 117     -35.539  -9.868  -7.693  1.00 90.70           C  
ATOM   2647  O   ASN C 117     -34.394 -12.624  -6.981  1.00 90.70           O  
ATOM   2648  CG  ASN C 117     -35.734  -8.558  -8.432  1.00 90.70           C  
ATOM   2649  ND2 ASN C 117     -36.790  -8.481  -9.234  1.00 90.70           N  
ATOM   2650  OD1 ASN C 117     -34.942  -7.624  -8.284  1.00 90.70           O  
ATOM   2651  N   VAL C 118     -33.159 -11.271  -5.766  1.00 89.00           N  
ATOM   2652  CA  VAL C 118     -32.891 -12.257  -4.724  1.00 89.00           C  
ATOM   2653  C   VAL C 118     -33.455 -11.768  -3.392  1.00 89.00           C  
ATOM   2654  CB  VAL C 118     -31.379 -12.544  -4.589  1.00 89.00           C  
ATOM   2655  O   VAL C 118     -33.191 -10.637  -2.977  1.00 89.00           O  
ATOM   2656  CG1 VAL C 118     -31.125 -13.611  -3.526  1.00 89.00           C  
ATOM   2657  CG2 VAL C 118     -30.796 -12.976  -5.934  1.00 89.00           C  
ATOM   2658  N   THR C 119     -34.177 -12.517  -2.702  1.00 90.42           N  
ATOM   2659  CA  THR C 119     -34.744 -12.209  -1.394  1.00 90.42           C  
ATOM   2660  C   THR C 119     -34.296 -13.233  -0.355  1.00 90.42           C  
ATOM   2661  CB  THR C 119     -36.282 -12.167  -1.448  1.00 90.42           C  
ATOM   2662  O   THR C 119     -33.816 -14.312  -0.706  1.00 90.42           O  
ATOM   2663  CG2 THR C 119     -36.771 -11.048  -2.362  1.00 90.42           C  
ATOM   2664  OG1 THR C 119     -36.771 -13.420  -1.942  1.00 90.42           O  
ATOM   2665  N   GLY C 120     -34.304 -12.948   0.860  1.00 86.95           N  
ATOM   2666  CA  GLY C 120     -33.914 -13.843   1.938  1.00 86.95           C  
ATOM   2667  C   GLY C 120     -32.799 -13.286   2.802  1.00 86.95           C  
ATOM   2668  O   GLY C 120     -32.406 -12.128   2.648  1.00 86.95           O  
ATOM   2669  N   ASP C 121     -32.433 -14.110   3.784  1.00 85.30           N  
ATOM   2670  CA  ASP C 121     -31.341 -13.736   4.676  1.00 85.30           C  
ATOM   2671  C   ASP C 121     -29.985 -14.033   4.040  1.00 85.30           C  
ATOM   2672  CB  ASP C 121     -31.466 -14.468   6.014  1.00 85.30           C  
ATOM   2673  O   ASP C 121     -29.829 -15.035   3.339  1.00 85.30           O  
ATOM   2674  CG  ASP C 121     -32.684 -14.040   6.813  1.00 85.30           C  
ATOM   2675  OD1 ASP C 121     -33.296 -14.889   7.496  1.00 85.30           O  
ATOM   2676  OD2 ASP C 121     -33.038 -12.842   6.757  1.00 85.30           O  
ATOM   2677  N   PRO C 122     -28.965 -13.071   4.198  1.00 83.82           N  
ATOM   2678  CA  PRO C 122     -27.632 -13.307   3.637  1.00 83.82           C  
ATOM   2679  C   PRO C 122     -26.976 -14.572   4.186  1.00 83.82           C  
ATOM   2680  CB  PRO C 122     -26.848 -12.060   4.053  1.00 83.82           C  
ATOM   2681  O   PRO C 122     -27.160 -14.908   5.359  1.00 83.82           O  
ATOM   2682  CG  PRO C 122     -27.589 -11.519   5.233  1.00 83.82           C  
ATOM   2683  CD  PRO C 122     -29.021 -11.963   5.142  1.00 83.82           C  
ATOM   2684  N   ILE C 123     -26.348 -15.266   3.316  1.00 82.20           N  
ATOM   2685  CA  ILE C 123     -25.567 -16.431   3.718  1.00 82.20           C  
ATOM   2686  C   ILE C 123     -24.092 -16.050   3.829  1.00 82.20           C  
ATOM   2687  CB  ILE C 123     -25.745 -17.601   2.725  1.00 82.20           C  
ATOM   2688  O   ILE C 123     -23.469 -15.661   2.838  1.00 82.20           O  
ATOM   2689  CG1 ILE C 123     -27.226 -17.978   2.604  1.00 82.20           C  
ATOM   2690  CG2 ILE C 123     -24.906 -18.807   3.156  1.00 82.20           C  
ATOM   2691  CD1 ILE C 123     -27.520 -18.986   1.502  1.00 82.20           C  
ATOM   2692  N   LEU C 124     -23.544 -16.150   5.022  1.00 75.87           N  
ATOM   2693  CA  LEU C 124     -22.155 -15.780   5.275  1.00 75.87           C  
ATOM   2694  C   LEU C 124     -21.262 -17.016   5.317  1.00 75.87           C  
ATOM   2695  CB  LEU C 124     -22.038 -15.006   6.590  1.00 75.87           C  
ATOM   2696  O   LEU C 124     -21.639 -18.039   5.893  1.00 75.87           O  
ATOM   2697  CG  LEU C 124     -22.844 -13.710   6.689  1.00 75.87           C  
ATOM   2698  CD1 LEU C 124     -22.867 -13.208   8.129  1.00 75.87           C  
ATOM   2699  CD2 LEU C 124     -22.269 -12.650   5.757  1.00 75.87           C  
ATOM   2700  N   LYS C 125     -20.200 -16.830   4.776  1.00 76.30           N  
ATOM   2701  CA  LYS C 125     -19.255 -17.942   4.808  1.00 76.30           C  
ATOM   2702  C   LYS C 125     -18.503 -17.987   6.135  1.00 76.30           C  
ATOM   2703  CB  LYS C 125     -18.264 -17.839   3.647  1.00 76.30           C  
ATOM   2704  O   LYS C 125     -18.222 -16.944   6.730  1.00 76.30           O  
ATOM   2705  CG  LYS C 125     -18.906 -17.967   2.273  1.00 76.30           C  
ATOM   2706  CD  LYS C 125     -19.345 -19.398   1.992  1.00 76.30           C  
ATOM   2707  CE  LYS C 125     -19.889 -19.549   0.578  1.00 76.30           C  
ATOM   2708  NZ  LYS C 125     -20.383 -20.935   0.320  1.00 76.30           N  
ATOM   2709  N   PRO C 126     -18.342 -19.234   6.489  1.00 76.07           N  
ATOM   2710  CA  PRO C 126     -17.643 -19.373   7.768  1.00 76.07           C  
ATOM   2711  C   PRO C 126     -16.270 -18.705   7.766  1.00 76.07           C  
ATOM   2712  CB  PRO C 126     -17.511 -20.889   7.935  1.00 76.07           C  
ATOM   2713  O   PRO C 126     -15.587 -18.692   6.739  1.00 76.07           O  
ATOM   2714  CG  PRO C 126     -17.716 -21.444   6.562  1.00 76.07           C  
ATOM   2715  CD  PRO C 126     -18.431 -20.415   5.734  1.00 76.07           C  
ATOM   2716  N   ILE C 127     -15.914 -18.087   8.733  1.00 75.80           N  
ATOM   2717  CA  ILE C 127     -14.616 -17.456   8.945  1.00 75.80           C  
ATOM   2718  C   ILE C 127     -13.568 -18.523   9.256  1.00 75.80           C  
ATOM   2719  CB  ILE C 127     -14.673 -16.414  10.084  1.00 75.80           C  
ATOM   2720  O   ILE C 127     -13.809 -19.422  10.065  1.00 75.80           O  
ATOM   2721  CG1 ILE C 127     -15.700 -15.322   9.758  1.00 75.80           C  
ATOM   2722  CG2 ILE C 127     -13.289 -15.807  10.332  1.00 75.80           C  
ATOM   2723  CD1 ILE C 127     -15.919 -14.323  10.885  1.00 75.80           C  
ATOM   2724  N   PRO C 128     -12.551 -18.351   8.460  1.00 79.84           N  
ATOM   2725  CA  PRO C 128     -11.486 -19.314   8.750  1.00 79.84           C  
ATOM   2726  C   PRO C 128     -10.750 -19.004  10.051  1.00 79.84           C  
ATOM   2727  CB  PRO C 128     -10.549 -19.176   7.547  1.00 79.84           C  
ATOM   2728  O   PRO C 128      -9.658 -18.430  10.026  1.00 79.84           O  
ATOM   2729  CG  PRO C 128     -10.728 -17.767   7.082  1.00 79.84           C  
ATOM   2730  CD  PRO C 128     -12.130 -17.334   7.401  1.00 79.84           C  
ATOM   2731  N   TYR C 129     -11.200 -19.424  11.207  1.00 83.72           N  
ATOM   2732  CA  TYR C 129     -10.673 -19.075  12.522  1.00 83.72           C  
ATOM   2733  C   TYR C 129      -9.292 -19.683  12.734  1.00 83.72           C  
ATOM   2734  CB  TYR C 129     -11.625 -19.546  13.625  1.00 83.72           C  
ATOM   2735  O   TYR C 129      -8.453 -19.106  13.430  1.00 83.72           O  
ATOM   2736  CG  TYR C 129     -12.864 -18.694  13.762  1.00 83.72           C  
ATOM   2737  CD1 TYR C 129     -12.812 -17.448  14.382  1.00 83.72           C  
ATOM   2738  CD2 TYR C 129     -14.089 -19.134  13.271  1.00 83.72           C  
ATOM   2739  CE1 TYR C 129     -13.952 -16.661  14.512  1.00 83.72           C  
ATOM   2740  CE2 TYR C 129     -15.235 -18.356  13.396  1.00 83.72           C  
ATOM   2741  OH  TYR C 129     -16.288 -16.347  14.141  1.00 83.72           O  
ATOM   2742  CZ  TYR C 129     -15.156 -17.122  14.016  1.00 83.72           C  
ATOM   2743  N   ASN C 130      -9.051 -20.875  12.047  1.00 84.73           N  
ATOM   2744  CA  ASN C 130      -7.743 -21.507  12.180  1.00 84.73           C  
ATOM   2745  C   ASN C 130      -6.635 -20.631  11.602  1.00 84.73           C  
ATOM   2746  CB  ASN C 130      -7.739 -22.881  11.506  1.00 84.73           C  
ATOM   2747  O   ASN C 130      -5.549 -20.537  12.176  1.00 84.73           O  
ATOM   2748  CG  ASN C 130      -8.561 -23.905  12.265  1.00 84.73           C  
ATOM   2749  ND2 ASN C 130      -8.973 -24.962  11.575  1.00 84.73           N  
ATOM   2750  OD1 ASN C 130      -8.823 -23.747  13.460  1.00 84.73           O  
ATOM   2751  N   ASN C 131      -6.940 -19.956  10.498  1.00 85.77           N  
ATOM   2752  CA  ASN C 131      -5.976 -19.052   9.880  1.00 85.77           C  
ATOM   2753  C   ASN C 131      -5.696 -17.840  10.764  1.00 85.77           C  
ATOM   2754  CB  ASN C 131      -6.467 -18.603   8.502  1.00 85.77           C  
ATOM   2755  O   ASN C 131      -4.544 -17.431  10.918  1.00 85.77           O  
ATOM   2756  CG  ASN C 131      -5.471 -17.710   7.790  1.00 85.77           C  
ATOM   2757  ND2 ASN C 131      -4.495 -18.320   7.128  1.00 85.77           N  
ATOM   2758  OD1 ASN C 131      -5.578 -16.481   7.834  1.00 85.77           O  
ATOM   2759  N   ILE C 132      -6.698 -17.278  11.414  1.00 84.96           N  
ATOM   2760  CA  ILE C 132      -6.566 -16.107  12.273  1.00 84.96           C  
ATOM   2761  C   ILE C 132      -5.715 -16.454  13.492  1.00 84.96           C  
ATOM   2762  CB  ILE C 132      -7.947 -15.575  12.718  1.00 84.96           C  
ATOM   2763  O   ILE C 132      -4.819 -15.695  13.868  1.00 84.96           O  
ATOM   2764  CG1 ILE C 132      -8.723 -15.030  11.514  1.00 84.96           C  
ATOM   2765  CG2 ILE C 132      -7.789 -14.501  13.799  1.00 84.96           C  
ATOM   2766  CD1 ILE C 132     -10.138 -14.576  11.843  1.00 84.96           C  
ATOM   2767  N   VAL C 133      -6.009 -17.582  14.091  1.00 87.41           N  
ATOM   2768  CA  VAL C 133      -5.255 -18.033  15.256  1.00 87.41           C  
ATOM   2769  C   VAL C 133      -3.788 -18.225  14.879  1.00 87.41           C  
ATOM   2770  CB  VAL C 133      -5.833 -19.345  15.833  1.00 87.41           C  
ATOM   2771  O   VAL C 133      -2.892 -17.774  15.597  1.00 87.41           O  
ATOM   2772  CG1 VAL C 133      -4.901 -19.922  16.898  1.00 87.41           C  
ATOM   2773  CG2 VAL C 133      -7.226 -19.104  16.411  1.00 87.41           C  
ATOM   2774  N   TYR C 134      -3.548 -18.889  13.700  1.00 87.79           N  
ATOM   2775  CA  TYR C 134      -2.191 -19.100  13.209  1.00 87.79           C  
ATOM   2776  C   TYR C 134      -1.457 -17.774  13.047  1.00 87.79           C  
ATOM   2777  CB  TYR C 134      -2.213 -19.850  11.873  1.00 87.79           C  
ATOM   2778  O   TYR C 134      -0.340 -17.612  13.544  1.00 87.79           O  
ATOM   2779  CG  TYR C 134      -0.881 -19.868  11.165  1.00 87.79           C  
ATOM   2780  CD1 TYR C 134      -0.705 -19.206   9.952  1.00 87.79           C  
ATOM   2781  CD2 TYR C 134       0.205 -20.548  11.706  1.00 87.79           C  
ATOM   2782  CE1 TYR C 134       0.520 -19.222   9.294  1.00 87.79           C  
ATOM   2783  CE2 TYR C 134       1.435 -20.570  11.058  1.00 87.79           C  
ATOM   2784  OH  TYR C 134       2.799 -19.924   9.208  1.00 87.79           O  
ATOM   2785  CZ  TYR C 134       1.583 -19.905   9.854  1.00 87.79           C  
ATOM   2786  N   GLN C 135      -2.098 -16.810  12.465  1.00 86.69           N  
ATOM   2787  CA  GLN C 135      -1.460 -15.523  12.207  1.00 86.69           C  
ATOM   2788  C   GLN C 135      -1.227 -14.755  13.505  1.00 86.69           C  
ATOM   2789  CB  GLN C 135      -2.307 -14.686  11.246  1.00 86.69           C  
ATOM   2790  O   GLN C 135      -0.205 -14.083  13.659  1.00 86.69           O  
ATOM   2791  CG  GLN C 135      -2.284 -15.189   9.809  1.00 86.69           C  
ATOM   2792  CD  GLN C 135      -2.970 -14.239   8.845  1.00 86.69           C  
ATOM   2793  NE2 GLN C 135      -3.472 -14.778   7.739  1.00 86.69           N  
ATOM   2794  OE1 GLN C 135      -3.049 -13.032   9.092  1.00 86.69           O  
ATOM   2795  N   CYS C 136      -2.164 -14.894  14.454  1.00 89.00           N  
ATOM   2796  CA  CYS C 136      -2.032 -14.213  15.738  1.00 89.00           C  
ATOM   2797  C   CYS C 136      -0.863 -14.777  16.537  1.00 89.00           C  
ATOM   2798  CB  CYS C 136      -3.323 -14.341  16.547  1.00 89.00           C  
ATOM   2799  O   CYS C 136      -0.164 -14.035  17.229  1.00 89.00           O  
ATOM   2800  SG  CYS C 136      -4.661 -13.282  15.955  1.00 89.00           S  
ATOM   2801  N   ILE C 137      -0.617 -16.047  16.486  1.00 90.51           N  
ATOM   2802  CA  ILE C 137       0.505 -16.683  17.167  1.00 90.51           C  
ATOM   2803  C   ILE C 137       1.820 -16.156  16.598  1.00 90.51           C  
ATOM   2804  CB  ILE C 137       0.444 -18.222  17.038  1.00 90.51           C  
ATOM   2805  O   ILE C 137       2.737 -15.816  17.350  1.00 90.51           O  
ATOM   2806  CG1 ILE C 137      -0.738 -18.778  17.840  1.00 90.51           C  
ATOM   2807  CG2 ILE C 137       1.762 -18.854  17.496  1.00 90.51           C  
ATOM   2808  CD1 ILE C 137      -1.001 -20.260  17.607  1.00 90.51           C  
ATOM   2809  N   ILE C 138       1.848 -16.053  15.256  1.00 91.20           N  
ATOM   2810  CA  ILE C 138       3.057 -15.588  14.585  1.00 91.20           C  
ATOM   2811  C   ILE C 138       3.299 -14.118  14.917  1.00 91.20           C  
ATOM   2812  CB  ILE C 138       2.965 -15.784  13.055  1.00 91.20           C  
ATOM   2813  O   ILE C 138       4.433 -13.715  15.189  1.00 91.20           O  
ATOM   2814  CG1 ILE C 138       2.906 -17.276  12.709  1.00 91.20           C  
ATOM   2815  CG2 ILE C 138       4.143 -15.104  12.351  1.00 91.20           C  
ATOM   2816  CD1 ILE C 138       2.722 -17.561  11.225  1.00 91.20           C  
ATOM   2817  N   ILE C 139       2.209 -13.310  14.937  1.00 89.35           N  
ATOM   2818  CA  ILE C 139       2.319 -11.899  15.293  1.00 89.35           C  
ATOM   2819  C   ILE C 139       2.783 -11.768  16.742  1.00 89.35           C  
ATOM   2820  CB  ILE C 139       0.979 -11.159  15.090  1.00 89.35           C  
ATOM   2821  O   ILE C 139       3.646 -10.944  17.052  1.00 89.35           O  
ATOM   2822  CG1 ILE C 139       0.648 -11.053  13.596  1.00 89.35           C  
ATOM   2823  CG2 ILE C 139       1.023  -9.773  15.741  1.00 89.35           C  
ATOM   2824  CD1 ILE C 139      -0.758 -10.545  13.308  1.00 89.35           C  
ATOM   2825  N   GLY C 140       2.195 -12.610  17.605  1.00 89.93           N  
ATOM   2826  CA  GLY C 140       2.617 -12.625  18.996  1.00 89.93           C  
ATOM   2827  C   GLY C 140       4.090 -12.944  19.169  1.00 89.93           C  
ATOM   2828  O   GLY C 140       4.778 -12.308  19.970  1.00 89.93           O  
ATOM   2829  N   ALA C 141       4.579 -13.929  18.457  1.00 91.35           N  
ATOM   2830  CA  ALA C 141       5.995 -14.287  18.500  1.00 91.35           C  
ATOM   2831  C   ALA C 141       6.868 -13.131  18.019  1.00 91.35           C  
ATOM   2832  CB  ALA C 141       6.255 -15.532  17.656  1.00 91.35           C  
ATOM   2833  O   ALA C 141       7.895 -12.824  18.629  1.00 91.35           O  
ATOM   2834  N   GLY C 142       6.386 -12.505  16.898  1.00 90.10           N  
ATOM   2835  CA  GLY C 142       7.111 -11.351  16.390  1.00 90.10           C  
ATOM   2836  C   GLY C 142       7.192 -10.211  17.387  1.00 90.10           C  
ATOM   2837  O   GLY C 142       8.256  -9.617  17.573  1.00 90.10           O  
ATOM   2838  N   LEU C 143       6.094  -9.933  18.072  1.00 88.33           N  
ATOM   2839  CA  LEU C 143       6.051  -8.874  19.075  1.00 88.33           C  
ATOM   2840  C   LEU C 143       6.924  -9.227  20.275  1.00 88.33           C  
ATOM   2841  CB  LEU C 143       4.611  -8.626  19.531  1.00 88.33           C  
ATOM   2842  O   LEU C 143       7.599  -8.359  20.833  1.00 88.33           O  
ATOM   2843  CG  LEU C 143       3.699  -7.908  18.536  1.00 88.33           C  
ATOM   2844  CD1 LEU C 143       2.260  -7.904  19.043  1.00 88.33           C  
ATOM   2845  CD2 LEU C 143       4.189  -6.484  18.292  1.00 88.33           C  
ATOM   2846  N   GLY C 144       6.904 -10.500  20.630  1.00 89.01           N  
ATOM   2847  CA  GLY C 144       7.753 -10.959  21.718  1.00 89.01           C  
ATOM   2848  C   GLY C 144       9.228 -10.705  21.471  1.00 89.01           C  
ATOM   2849  O   GLY C 144       9.929 -10.190  22.344  1.00 89.01           O  
ATOM   2850  N   ILE C 145       9.665 -11.015  20.275  1.00 88.58           N  
ATOM   2851  CA  ILE C 145      11.066 -10.834  19.909  1.00 88.58           C  
ATOM   2852  C   ILE C 145      11.390  -9.343  19.832  1.00 88.58           C  
ATOM   2853  CB  ILE C 145      11.393 -11.523  18.566  1.00 88.58           C  
ATOM   2854  O   ILE C 145      12.446  -8.907  20.295  1.00 88.58           O  
ATOM   2855  CG1 ILE C 145      11.330 -13.047  18.719  1.00 88.58           C  
ATOM   2856  CG2 ILE C 145      12.767 -11.081  18.052  1.00 88.58           C  
ATOM   2857  CD1 ILE C 145      11.469 -13.807  17.407  1.00 88.58           C  
ATOM   2858  N   THR C 146      10.467  -8.604  19.341  1.00 83.81           N  
ATOM   2859  CA  THR C 146      10.670  -7.167  19.194  1.00 83.81           C  
ATOM   2860  C   THR C 146      10.807  -6.498  20.559  1.00 83.81           C  
ATOM   2861  CB  THR C 146       9.513  -6.516  18.414  1.00 83.81           C  
ATOM   2862  O   THR C 146      11.696  -5.669  20.763  1.00 83.81           O  
ATOM   2863  CG2 THR C 146       9.725  -5.012  18.270  1.00 83.81           C  
ATOM   2864  OG1 THR C 146       9.435  -7.103  17.109  1.00 83.81           O  
ATOM   2865  N   PHE C 147       9.962  -6.917  21.468  1.00 84.36           N  
ATOM   2866  CA  PHE C 147      10.005  -6.321  22.798  1.00 84.36           C  
ATOM   2867  C   PHE C 147      11.237  -6.792  23.563  1.00 84.36           C  
ATOM   2868  CB  PHE C 147       8.736  -6.664  23.584  1.00 84.36           C  
ATOM   2869  O   PHE C 147      11.848  -6.018  24.302  1.00 84.36           O  
ATOM   2870  CG  PHE C 147       7.561  -5.785  23.254  1.00 84.36           C  
ATOM   2871  CD1 PHE C 147       7.535  -4.455  23.656  1.00 84.36           C  
ATOM   2872  CD2 PHE C 147       6.481  -6.288  22.540  1.00 84.36           C  
ATOM   2873  CE1 PHE C 147       6.448  -3.639  23.351  1.00 84.36           C  
ATOM   2874  CE2 PHE C 147       5.391  -5.479  22.232  1.00 84.36           C  
ATOM   2875  CZ  PHE C 147       5.376  -4.154  22.640  1.00 84.36           C  
ATOM   2876  N   ALA C 148      11.664  -7.965  23.353  1.00 86.08           N  
ATOM   2877  CA  ALA C 148      12.827  -8.526  24.036  1.00 86.08           C  
ATOM   2878  C   ALA C 148      14.119  -7.891  23.530  1.00 86.08           C  
ATOM   2879  CB  ALA C 148      12.873 -10.040  23.850  1.00 86.08           C  
ATOM   2880  O   ALA C 148      15.033  -7.620  24.313  1.00 86.08           O  
ATOM   2881  N   THR C 149      14.108  -7.583  22.231  1.00 82.40           N  
ATOM   2882  CA  THR C 149      15.338  -7.067  21.640  1.00 82.40           C  
ATOM   2883  C   THR C 149      15.330  -5.541  21.622  1.00 82.40           C  
ATOM   2884  CB  THR C 149      15.537  -7.599  20.209  1.00 82.40           C  
ATOM   2885  O   THR C 149      16.368  -4.912  21.403  1.00 82.40           O  
ATOM   2886  CG2 THR C 149      15.705  -9.115  20.204  1.00 82.40           C  
ATOM   2887  OG1 THR C 149      14.396  -7.254  19.414  1.00 82.40           O  
ATOM   2888  N   ARG C 150      14.169  -4.934  21.850  1.00 77.59           N  
ATOM   2889  CA  ARG C 150      13.988  -3.490  21.955  1.00 77.59           C  
ATOM   2890  C   ARG C 150      14.685  -2.765  20.809  1.00 77.59           C  
ATOM   2891  CB  ARG C 150      14.515  -2.978  23.297  1.00 77.59           C  
ATOM   2892  O   ARG C 150      15.570  -1.938  21.038  1.00 77.59           O  
ATOM   2893  CG  ARG C 150      13.801  -3.565  24.504  1.00 77.59           C  
ATOM   2894  CD  ARG C 150      14.352  -3.009  25.810  1.00 77.59           C  
ATOM   2895  NE  ARG C 150      13.672  -3.582  26.969  1.00 77.59           N  
ATOM   2896  NH1 ARG C 150      15.028  -2.555  28.532  1.00 77.59           N  
ATOM   2897  NH2 ARG C 150      13.322  -3.926  29.212  1.00 77.59           N  
ATOM   2898  CZ  ARG C 150      14.009  -3.353  28.235  1.00 77.59           C  
ATOM   2899  N   PRO C 151      14.226  -2.997  19.634  1.00 70.70           N  
ATOM   2900  CA  PRO C 151      14.895  -2.345  18.505  1.00 70.70           C  
ATOM   2901  C   PRO C 151      14.704  -0.830  18.502  1.00 70.70           C  
ATOM   2902  CB  PRO C 151      14.227  -2.983  17.284  1.00 70.70           C  
ATOM   2903  O   PRO C 151      15.537  -0.101  17.957  1.00 70.70           O  
ATOM   2904  CG  PRO C 151      12.940  -3.540  17.800  1.00 70.70           C  
ATOM   2905  CD  PRO C 151      13.106  -3.854  19.259  1.00 70.70           C  
ATOM   2906  N   TRP C 152      13.691  -0.442  19.066  1.00 66.83           N  
ATOM   2907  CA  TRP C 152      13.396   0.987  19.043  1.00 66.83           C  
ATOM   2908  C   TRP C 152      14.408   1.766  19.878  1.00 66.83           C  
ATOM   2909  CB  TRP C 152      11.979   1.252  19.558  1.00 66.83           C  
ATOM   2910  O   TRP C 152      14.509   2.989  19.760  1.00 66.83           O  
ATOM   2911  CG  TRP C 152      11.675   0.596  20.871  1.00 66.83           C  
ATOM   2912  CD1 TRP C 152      11.993   1.060  22.117  1.00 66.83           C  
ATOM   2913  CD2 TRP C 152      10.996  -0.648  21.067  1.00 66.83           C  
ATOM   2914  CE2 TRP C 152      10.936  -0.877  22.459  1.00 66.83           C  
ATOM   2915  CE3 TRP C 152      10.430  -1.592  20.199  1.00 66.83           C  
ATOM   2916  NE1 TRP C 152      11.551   0.179  23.077  1.00 66.83           N  
ATOM   2917  CH2 TRP C 152       9.787  -2.920  22.134  1.00 66.83           C  
ATOM   2918  CZ2 TRP C 152      10.333  -2.013  23.004  1.00 66.83           C  
ATOM   2919  CZ3 TRP C 152       9.830  -2.722  20.744  1.00 66.83           C  
ATOM   2920  N   GLN C 153      15.128   1.138  20.685  1.00 62.70           N  
ATOM   2921  CA  GLN C 153      16.148   1.817  21.478  1.00 62.70           C  
ATOM   2922  C   GLN C 153      17.293   2.308  20.596  1.00 62.70           C  
ATOM   2923  CB  GLN C 153      16.686   0.890  22.569  1.00 62.70           C  
ATOM   2924  O   GLN C 153      17.951   3.299  20.919  1.00 62.70           O  
ATOM   2925  CG  GLN C 153      15.723   0.684  23.731  1.00 62.70           C  
ATOM   2926  CD  GLN C 153      16.309  -0.179  24.833  1.00 62.70           C  
ATOM   2927  NE2 GLN C 153      15.725  -0.097  26.023  1.00 62.70           N  
ATOM   2928  OE1 GLN C 153      17.278  -0.913  24.615  1.00 62.70           O  
ATOM   2929  N   VAL C 154      17.264   1.708  19.533  1.00 52.75           N  
ATOM   2930  CA  VAL C 154      18.335   2.079  18.613  1.00 52.75           C  
ATOM   2931  C   VAL C 154      17.811   3.081  17.587  1.00 52.75           C  
ATOM   2932  CB  VAL C 154      18.924   0.842  17.898  1.00 52.75           C  
ATOM   2933  O   VAL C 154      18.521   4.012  17.200  1.00 52.75           O  
ATOM   2934  CG1 VAL C 154      20.040   1.253  16.940  1.00 52.75           C  
ATOM   2935  CG2 VAL C 154      19.439  -0.169  18.921  1.00 52.75           C  
ATOM   2936  N   ILE C 155      16.899   2.730  17.289  1.00 47.94           N  
ATOM   2937  CA  ILE C 155      16.329   3.611  16.275  1.00 47.94           C  
ATOM   2938  C   ILE C 155      16.058   4.986  16.879  1.00 47.94           C  
ATOM   2939  CB  ILE C 155      15.030   3.021  15.680  1.00 47.94           C  
ATOM   2940  O   ILE C 155      16.283   6.011  16.231  1.00 47.94           O  
ATOM   2941  CG1 ILE C 155      15.313   1.668  15.016  1.00 47.94           C  
ATOM   2942  CG2 ILE C 155      14.400   3.999  14.684  1.00 47.94           C  
ATOM   2943  CD1 ILE C 155      14.061   0.902  14.614  1.00 47.94           C  
TER    2944      ILE C 155                                                      
ATOM   2945  N   MET D   1      30.888  32.378   6.084  1.00 40.92           N  
ATOM   2946  CA  MET D   1      29.561  31.777   5.991  1.00 40.92           C  
ATOM   2947  C   MET D   1      29.538  30.403   6.651  1.00 40.92           C  
ATOM   2948  CB  MET D   1      29.123  31.662   4.529  1.00 40.92           C  
ATOM   2949  O   MET D   1      28.496  29.960   7.138  1.00 40.92           O  
ATOM   2950  CG  MET D   1      28.441  32.910   3.994  1.00 40.92           C  
ATOM   2951  SD  MET D   1      27.169  32.528   2.728  1.00 40.92           S  
ATOM   2952  CE  MET D   1      27.475  33.874   1.550  1.00 40.92           C  
ATOM   2953  N   ALA D   2      30.452  30.075   6.291  1.00 40.48           N  
ATOM   2954  CA  ALA D   2      30.735  28.814   6.971  1.00 40.48           C  
ATOM   2955  C   ALA D   2      30.677  28.982   8.487  1.00 40.48           C  
ATOM   2956  CB  ALA D   2      32.101  28.277   6.551  1.00 40.48           C  
ATOM   2957  O   ALA D   2      30.406  28.024   9.214  1.00 40.48           O  
ATOM   2958  N   GLN D   3      30.919  30.231   8.704  1.00 45.87           N  
ATOM   2959  CA  GLN D   3      30.944  30.475  10.143  1.00 45.87           C  
ATOM   2960  C   GLN D   3      29.571  30.905  10.651  1.00 45.87           C  
ATOM   2961  CB  GLN D   3      31.989  31.536  10.490  1.00 45.87           C  
ATOM   2962  O   GLN D   3      29.387  31.118  11.852  1.00 45.87           O  
ATOM   2963  CG  GLN D   3      33.407  30.992  10.594  1.00 45.87           C  
ATOM   2964  CD  GLN D   3      34.408  32.043  11.036  1.00 45.87           C  
ATOM   2965  NE2 GLN D   3      35.635  31.615  11.313  1.00 45.87           N  
ATOM   2966  OE1 GLN D   3      34.082  33.231  11.125  1.00 45.87           O  
ATOM   2967  N   MET D   4      28.963  31.005  10.020  1.00 47.78           N  
ATOM   2968  CA  MET D   4      27.657  31.589  10.316  1.00 47.78           C  
ATOM   2969  C   MET D   4      26.841  30.669  11.217  1.00 47.78           C  
ATOM   2970  CB  MET D   4      26.889  31.871   9.023  1.00 47.78           C  
ATOM   2971  O   MET D   4      26.170  31.133  12.141  1.00 47.78           O  
ATOM   2972  CG  MET D   4      27.195  33.230   8.413  1.00 47.78           C  
ATOM   2973  SD  MET D   4      25.735  33.973   7.586  1.00 47.78           S  
ATOM   2974  CE  MET D   4      26.214  33.769   5.848  1.00 47.78           C  
ATOM   2975  N   PRO D   5      27.029  29.815  10.779  1.00 46.60           N  
ATOM   2976  CA  PRO D   5      26.190  28.935  11.594  1.00 46.60           C  
ATOM   2977  C   PRO D   5      26.502  29.037  13.085  1.00 46.60           C  
ATOM   2978  CB  PRO D   5      26.521  27.539  11.061  1.00 46.60           C  
ATOM   2979  O   PRO D   5      25.616  28.837  13.920  1.00 46.60           O  
ATOM   2980  CG  PRO D   5      27.426  27.779   9.896  1.00 46.60           C  
ATOM   2981  CD  PRO D   5      27.813  29.230   9.885  1.00 46.60           C  
ATOM   2982  N   ALA D   6      27.092  29.395  13.178  1.00 48.22           N  
ATOM   2983  CA  ALA D   6      27.545  29.462  14.565  1.00 48.22           C  
ATOM   2984  C   ALA D   6      27.130  30.779  15.215  1.00 48.22           C  
ATOM   2985  CB  ALA D   6      29.061  29.291  14.638  1.00 48.22           C  
ATOM   2986  O   ALA D   6      27.228  30.934  16.435  1.00 48.22           O  
ATOM   2987  N   LEU D   7      26.588  31.240  14.542  1.00 58.11           N  
ATOM   2988  CA  LEU D   7      26.306  32.558  15.100  1.00 58.11           C  
ATOM   2989  C   LEU D   7      24.872  32.636  15.612  1.00 58.11           C  
ATOM   2990  CB  LEU D   7      26.546  33.648  14.051  1.00 58.11           C  
ATOM   2991  O   LEU D   7      24.529  33.542  16.375  1.00 58.11           O  
ATOM   2992  CG  LEU D   7      28.005  34.001  13.763  1.00 58.11           C  
ATOM   2993  CD1 LEU D   7      28.159  34.486  12.325  1.00 58.11           C  
ATOM   2994  CD2 LEU D   7      28.504  35.056  14.744  1.00 58.11           C  
ATOM   2995  N   ILE D   8      24.076  31.758  15.258  1.00 77.42           N  
ATOM   2996  CA  ILE D   8      22.700  31.792  15.741  1.00 77.42           C  
ATOM   2997  C   ILE D   8      22.640  31.256  17.169  1.00 77.42           C  
ATOM   2998  CB  ILE D   8      21.759  30.980  14.823  1.00 77.42           C  
ATOM   2999  O   ILE D   8      23.194  30.194  17.464  1.00 77.42           O  
ATOM   3000  CG1 ILE D   8      21.787  31.541  13.397  1.00 77.42           C  
ATOM   3001  CG2 ILE D   8      20.333  30.974  15.381  1.00 77.42           C  
ATOM   3002  CD1 ILE D   8      20.992  30.719  12.392  1.00 77.42           C  
ATOM   3003  N   PRO D   9      22.050  32.223  18.141  1.00 83.96           N  
ATOM   3004  CA  PRO D   9      21.916  31.723  19.511  1.00 83.96           C  
ATOM   3005  C   PRO D   9      21.291  30.331  19.572  1.00 83.96           C  
ATOM   3006  CB  PRO D   9      21.009  32.759  20.178  1.00 83.96           C  
ATOM   3007  O   PRO D   9      20.388  30.021  18.790  1.00 83.96           O  
ATOM   3008  CG  PRO D   9      21.122  33.976  19.318  1.00 83.96           C  
ATOM   3009  CD  PRO D   9      21.399  33.540  17.908  1.00 83.96           C  
ATOM   3010  N   LYS D  10      21.791  29.470  20.267  1.00 86.68           N  
ATOM   3011  CA  LYS D  10      21.387  28.076  20.424  1.00 86.68           C  
ATOM   3012  C   LYS D  10      19.879  27.959  20.623  1.00 86.68           C  
ATOM   3013  CB  LYS D  10      22.123  27.433  21.601  1.00 86.68           C  
ATOM   3014  O   LYS D  10      19.230  27.110  20.008  1.00 86.68           O  
ATOM   3015  CG  LYS D  10      21.835  25.949  21.775  1.00 86.68           C  
ATOM   3016  CD  LYS D  10      22.597  25.367  22.959  1.00 86.68           C  
ATOM   3017  CE  LYS D  10      22.214  23.915  23.211  1.00 86.68           C  
ATOM   3018  NZ  LYS D  10      22.933  23.350  24.393  1.00 86.68           N  
ATOM   3019  N   GLU D  11      19.281  28.844  21.444  1.00 88.30           N  
ATOM   3020  CA  GLU D  11      17.854  28.790  21.745  1.00 88.30           C  
ATOM   3021  C   GLU D  11      17.016  29.063  20.498  1.00 88.30           C  
ATOM   3022  CB  GLU D  11      17.498  29.791  22.847  1.00 88.30           C  
ATOM   3023  O   GLU D  11      15.975  28.436  20.294  1.00 88.30           O  
ATOM   3024  CG  GLU D  11      16.063  29.677  23.341  1.00 88.30           C  
ATOM   3025  CD  GLU D  11      15.761  30.586  24.522  1.00 88.30           C  
ATOM   3026  OE1 GLU D  11      14.620  30.553  25.037  1.00 88.30           O  
ATOM   3027  OE2 GLU D  11      16.672  31.338  24.934  1.00 88.30           O  
ATOM   3028  N   VAL D  12      17.507  29.983  19.692  1.00 90.13           N  
ATOM   3029  CA  VAL D  12      16.810  30.322  18.456  1.00 90.13           C  
ATOM   3030  C   VAL D  12      16.857  29.136  17.495  1.00 90.13           C  
ATOM   3031  CB  VAL D  12      17.419  31.575  17.786  1.00 90.13           C  
ATOM   3032  O   VAL D  12      15.835  28.758  16.916  1.00 90.13           O  
ATOM   3033  CG1 VAL D  12      16.784  31.818  16.418  1.00 90.13           C  
ATOM   3034  CG2 VAL D  12      17.244  32.797  18.685  1.00 90.13           C  
ATOM   3035  N   GLU D  13      17.992  28.560  17.337  1.00 90.53           N  
ATOM   3036  CA  GLU D  13      18.150  27.435  16.421  1.00 90.53           C  
ATOM   3037  C   GLU D  13      17.294  26.247  16.853  1.00 90.53           C  
ATOM   3038  CB  GLU D  13      19.620  27.018  16.329  1.00 90.53           C  
ATOM   3039  O   GLU D  13      16.670  25.589  16.019  1.00 90.53           O  
ATOM   3040  CG  GLU D  13      19.895  25.965  15.265  1.00 90.53           C  
ATOM   3041  CD  GLU D  13      21.378  25.721  15.033  1.00 90.53           C  
ATOM   3042  OE1 GLU D  13      21.728  24.787  14.275  1.00 90.53           O  
ATOM   3043  OE2 GLU D  13      22.196  26.468  15.615  1.00 90.53           O  
ATOM   3044  N   ILE D  14      17.253  25.947  18.148  1.00 89.90           N  
ATOM   3045  CA  ILE D  14      16.471  24.834  18.677  1.00 89.90           C  
ATOM   3046  C   ILE D  14      14.990  25.056  18.375  1.00 89.90           C  
ATOM   3047  CB  ILE D  14      16.689  24.662  20.196  1.00 89.90           C  
ATOM   3048  O   ILE D  14      14.294  24.135  17.940  1.00 89.90           O  
ATOM   3049  CG1 ILE D  14      18.093  24.114  20.476  1.00 89.90           C  
ATOM   3050  CG2 ILE D  14      15.615  23.749  20.796  1.00 89.90           C  
ATOM   3051  CD1 ILE D  14      18.441  24.028  21.956  1.00 89.90           C  
ATOM   3052  N   GLN D  15      14.465  26.312  18.611  1.00 91.95           N  
ATOM   3053  CA  GLN D  15      13.067  26.624  18.336  1.00 91.95           C  
ATOM   3054  C   GLN D  15      12.751  26.469  16.851  1.00 91.95           C  
ATOM   3055  CB  GLN D  15      12.732  28.043  18.798  1.00 91.95           C  
ATOM   3056  O   GLN D  15      11.706  25.924  16.487  1.00 91.95           O  
ATOM   3057  CG  GLN D  15      12.549  28.172  20.304  1.00 91.95           C  
ATOM   3058  CD  GLN D  15      11.287  27.493  20.803  1.00 91.95           C  
ATOM   3059  NE2 GLN D  15      11.367  26.887  21.982  1.00 91.95           N  
ATOM   3060  OE1 GLN D  15      10.249  27.513  20.133  1.00 91.95           O  
ATOM   3061  N   ARG D  16      13.713  26.873  16.032  1.00 90.80           N  
ATOM   3062  CA  ARG D  16      13.506  26.770  14.591  1.00 90.80           C  
ATOM   3063  C   ARG D  16      13.537  25.315  14.135  1.00 90.80           C  
ATOM   3064  CB  ARG D  16      14.564  27.578  13.836  1.00 90.80           C  
ATOM   3065  O   ARG D  16      12.767  24.917  13.259  1.00 90.80           O  
ATOM   3066  CG  ARG D  16      14.402  29.084  13.972  1.00 90.80           C  
ATOM   3067  CD  ARG D  16      15.502  29.838  13.237  1.00 90.80           C  
ATOM   3068  NE  ARG D  16      15.300  31.283  13.301  1.00 90.80           N  
ATOM   3069  NH1 ARG D  16      17.241  31.812  12.165  1.00 90.80           N  
ATOM   3070  NH2 ARG D  16      15.850  33.477  12.905  1.00 90.80           N  
ATOM   3071  CZ  ARG D  16      16.131  32.187  12.790  1.00 90.80           C  
ATOM   3072  N   LEU D  17      14.399  24.523  14.718  1.00 90.22           N  
ATOM   3073  CA  LEU D  17      14.471  23.103  14.389  1.00 90.22           C  
ATOM   3074  C   LEU D  17      13.221  22.371  14.864  1.00 90.22           C  
ATOM   3075  CB  LEU D  17      15.717  22.471  15.015  1.00 90.22           C  
ATOM   3076  O   LEU D  17      12.726  21.471  14.180  1.00 90.22           O  
ATOM   3077  CG  LEU D  17      17.059  22.858  14.394  1.00 90.22           C  
ATOM   3078  CD1 LEU D  17      18.209  22.338  15.250  1.00 90.22           C  
ATOM   3079  CD2 LEU D  17      17.163  22.326  12.969  1.00 90.22           C  
ATOM   3080  N   LYS D  18      12.696  22.725  15.994  1.00 90.41           N  
ATOM   3081  CA  LYS D  18      11.458  22.130  16.486  1.00 90.41           C  
ATOM   3082  C   LYS D  18      10.289  22.444  15.557  1.00 90.41           C  
ATOM   3083  CB  LYS D  18      11.150  22.623  17.901  1.00 90.41           C  
ATOM   3084  O   LYS D  18       9.427  21.593  15.326  1.00 90.41           O  
ATOM   3085  CG  LYS D  18      11.984  21.956  18.985  1.00 90.41           C  
ATOM   3086  CD  LYS D  18      11.547  22.396  20.376  1.00 90.41           C  
ATOM   3087  CE  LYS D  18      12.258  21.602  21.463  1.00 90.41           C  
ATOM   3088  NZ  LYS D  18      11.791  21.990  22.828  1.00 90.41           N  
ATOM   3089  N   LYS D  19      10.252  23.739  15.030  1.00 91.64           N  
ATOM   3090  CA  LYS D  19       9.205  24.097  14.077  1.00 91.64           C  
ATOM   3091  C   LYS D  19       9.296  23.245  12.814  1.00 91.64           C  
ATOM   3092  CB  LYS D  19       9.292  25.581  13.716  1.00 91.64           C  
ATOM   3093  O   LYS D  19       8.275  22.820  12.270  1.00 91.64           O  
ATOM   3094  CG  LYS D  19       8.824  26.515  14.821  1.00 91.64           C  
ATOM   3095  CD  LYS D  19       8.967  27.977  14.416  1.00 91.64           C  
ATOM   3096  CE  LYS D  19       8.585  28.914  15.554  1.00 91.64           C  
ATOM   3097  NZ  LYS D  19       8.871  30.340  15.216  1.00 91.64           N  
ATOM   3098  N   ILE D  20      10.523  22.960  12.380  1.00 90.94           N  
ATOM   3099  CA  ILE D  20      10.725  22.100  11.218  1.00 90.94           C  
ATOM   3100  C   ILE D  20      10.244  20.686  11.533  1.00 90.94           C  
ATOM   3101  CB  ILE D  20      12.207  22.079  10.782  1.00 90.94           C  
ATOM   3102  O   ILE D  20       9.569  20.056  10.716  1.00 90.94           O  
ATOM   3103  CG1 ILE D  20      12.604  23.428  10.172  1.00 90.94           C  
ATOM   3104  CG2 ILE D  20      12.462  20.935   9.795  1.00 90.94           C  
ATOM   3105  CD1 ILE D  20      14.087  23.549   9.850  1.00 90.94           C  
ATOM   3106  N   TYR D  21      10.490  20.215  12.685  1.00 88.41           N  
ATOM   3107  CA  TYR D  21      10.105  18.865  13.083  1.00 88.41           C  
ATOM   3108  C   TYR D  21       8.589  18.729  13.156  1.00 88.41           C  
ATOM   3109  CB  TYR D  21      10.727  18.507  14.436  1.00 88.41           C  
ATOM   3110  O   TYR D  21       8.035  17.689  12.791  1.00 88.41           O  
ATOM   3111  CG  TYR D  21      11.034  17.037  14.593  1.00 88.41           C  
ATOM   3112  CD1 TYR D  21      10.196  16.206  15.333  1.00 88.41           C  
ATOM   3113  CD2 TYR D  21      12.161  16.477  14.003  1.00 88.41           C  
ATOM   3114  CE1 TYR D  21      10.475  14.851  15.482  1.00 88.41           C  
ATOM   3115  CE2 TYR D  21      12.450  15.123  14.145  1.00 88.41           C  
ATOM   3116  OH  TYR D  21      11.884  12.980  15.029  1.00 88.41           O  
ATOM   3117  CZ  TYR D  21      11.603  14.320  14.885  1.00 88.41           C  
ATOM   3118  N   ILE D  22       7.947  19.774  13.608  1.00 91.06           N  
ATOM   3119  CA  ILE D  22       6.488  19.785  13.645  1.00 91.06           C  
ATOM   3120  C   ILE D  22       5.935  19.665  12.227  1.00 91.06           C  
ATOM   3121  CB  ILE D  22       5.950  21.064  14.325  1.00 91.06           C  
ATOM   3122  O   ILE D  22       4.983  18.918  11.987  1.00 91.06           O  
ATOM   3123  CG1 ILE D  22       6.237  21.030  15.830  1.00 91.06           C  
ATOM   3124  CG2 ILE D  22       4.451  21.227  14.057  1.00 91.06           C  
ATOM   3125  CD1 ILE D  22       5.966  22.348  16.542  1.00 91.06           C  
ATOM   3126  N   MET D  23       6.567  20.407  11.231  1.00 91.58           N  
ATOM   3127  CA  MET D  23       6.164  20.309   9.831  1.00 91.58           C  
ATOM   3128  C   MET D  23       6.393  18.900   9.296  1.00 91.58           C  
ATOM   3129  CB  MET D  23       6.929  21.323   8.979  1.00 91.58           C  
ATOM   3130  O   MET D  23       5.566  18.372   8.550  1.00 91.58           O  
ATOM   3131  CG  MET D  23       6.537  22.768   9.246  1.00 91.58           C  
ATOM   3132  SD  MET D  23       7.424  23.949   8.157  1.00 91.58           S  
ATOM   3133  CE  MET D  23       8.952  24.176   9.109  1.00 91.58           C  
ATOM   3134  N   VAL D  24       7.456  18.247   9.727  1.00 89.76           N  
ATOM   3135  CA  VAL D  24       7.806  16.900   9.290  1.00 89.76           C  
ATOM   3136  C   VAL D  24       6.769  15.904   9.805  1.00 89.76           C  
ATOM   3137  CB  VAL D  24       9.218  16.495   9.771  1.00 89.76           C  
ATOM   3138  O   VAL D  24       6.360  14.994   9.080  1.00 89.76           O  
ATOM   3139  CG1 VAL D  24       9.442  14.996   9.585  1.00 89.76           C  
ATOM   3140  CG2 VAL D  24      10.284  17.295   9.024  1.00 89.76           C  
ATOM   3141  N   ILE D  25       6.316  16.080  11.012  1.00 89.70           N  
ATOM   3142  CA  ILE D  25       5.309  15.198  11.592  1.00 89.70           C  
ATOM   3143  C   ILE D  25       4.001  15.327  10.815  1.00 89.70           C  
ATOM   3144  CB  ILE D  25       5.078  15.510  13.087  1.00 89.70           C  
ATOM   3145  O   ILE D  25       3.344  14.326  10.522  1.00 89.70           O  
ATOM   3146  CG1 ILE D  25       6.326  15.161  13.905  1.00 89.70           C  
ATOM   3147  CG2 ILE D  25       3.851  14.758  13.612  1.00 89.70           C  
ATOM   3148  CD1 ILE D  25       6.295  15.682  15.335  1.00 89.70           C  
ATOM   3149  N   MET D  26       3.619  16.618  10.438  1.00 90.95           N  
ATOM   3150  CA  MET D  26       2.414  16.840   9.643  1.00 90.95           C  
ATOM   3151  C   MET D  26       2.521  16.148   8.288  1.00 90.95           C  
ATOM   3152  CB  MET D  26       2.166  18.337   9.448  1.00 90.95           C  
ATOM   3153  O   MET D  26       1.589  15.466   7.859  1.00 90.95           O  
ATOM   3154  CG  MET D  26       1.734  19.057  10.716  1.00 90.95           C  
ATOM   3155  SD  MET D  26       1.142  20.762  10.388  1.00 90.95           S  
ATOM   3156  CE  MET D  26       2.658  21.505   9.723  1.00 90.95           C  
ATOM   3157  N   LEU D  27       3.690  16.302   7.657  1.00 91.43           N  
ATOM   3158  CA  LEU D  27       3.914  15.693   6.351  1.00 91.43           C  
ATOM   3159  C   LEU D  27       3.975  14.173   6.463  1.00 91.43           C  
ATOM   3160  CB  LEU D  27       5.208  16.223   5.727  1.00 91.43           C  
ATOM   3161  O   LEU D  27       3.521  13.461   5.564  1.00 91.43           O  
ATOM   3162  CG  LEU D  27       5.199  17.688   5.288  1.00 91.43           C  
ATOM   3163  CD1 LEU D  27       6.603  18.131   4.893  1.00 91.43           C  
ATOM   3164  CD2 LEU D  27       4.222  17.895   4.135  1.00 91.43           C  
ATOM   3165  N   GLY D  28       4.517  13.659   7.578  1.00 86.96           N  
ATOM   3166  CA  GLY D  28       4.512  12.227   7.829  1.00 86.96           C  
ATOM   3167  C   GLY D  28       3.116  11.651   7.975  1.00 86.96           C  
ATOM   3168  O   GLY D  28       2.839  10.552   7.490  1.00 86.96           O  
ATOM   3169  N   SER D  29       2.207  12.443   8.643  1.00 88.77           N  
ATOM   3170  CA  SER D  29       0.819  12.018   8.789  1.00 88.77           C  
ATOM   3171  C   SER D  29       0.111  11.967   7.438  1.00 88.77           C  
ATOM   3172  CB  SER D  29       0.067  12.959   9.732  1.00 88.77           C  
ATOM   3173  O   SER D  29      -0.669  11.050   7.175  1.00 88.77           O  
ATOM   3174  OG  SER D  29       0.591  12.878  11.046  1.00 88.77           O  
ATOM   3175  N   ILE D  30       0.392  12.981   6.528  1.00 88.44           N  
ATOM   3176  CA  ILE D  30      -0.188  13.011   5.190  1.00 88.44           C  
ATOM   3177  C   ILE D  30       0.316  11.818   4.381  1.00 88.44           C  
ATOM   3178  CB  ILE D  30       0.144  14.332   4.460  1.00 88.44           C  
ATOM   3179  O   ILE D  30      -0.459  11.162   3.682  1.00 88.44           O  
ATOM   3180  CG1 ILE D  30      -0.525  15.516   5.168  1.00 88.44           C  
ATOM   3181  CG2 ILE D  30      -0.284  14.260   2.991  1.00 88.44           C  
ATOM   3182  CD1 ILE D  30      -0.114  16.877   4.622  1.00 88.44           C  
ATOM   3183  N   ALA D  31       1.594  11.500   4.581  1.00 86.17           N  
ATOM   3184  CA  ALA D  31       2.180  10.359   3.884  1.00 86.17           C  
ATOM   3185  C   ALA D  31       1.545   9.050   4.344  1.00 86.17           C  
ATOM   3186  CB  ALA D  31       3.690  10.319   4.103  1.00 86.17           C  
ATOM   3187  O   ALA D  31       1.277   8.162   3.531  1.00 86.17           O  
ATOM   3188  N   ALA D  32       1.300   8.952   5.650  1.00 84.48           N  
ATOM   3189  CA  ALA D  32       0.640   7.764   6.185  1.00 84.48           C  
ATOM   3190  C   ALA D  32      -0.777   7.629   5.634  1.00 84.48           C  
ATOM   3191  CB  ALA D  32       0.612   7.812   7.711  1.00 84.48           C  
ATOM   3192  O   ALA D  32      -1.227   6.523   5.326  1.00 84.48           O  
ATOM   3193  N   SER D  33      -1.486   8.775   5.513  1.00 83.87           N  
ATOM   3194  CA  SER D  33      -2.827   8.794   4.936  1.00 83.87           C  
ATOM   3195  C   SER D  33      -2.811   8.321   3.486  1.00 83.87           C  
ATOM   3196  CB  SER D  33      -3.425  10.199   5.016  1.00 83.87           C  
ATOM   3197  O   SER D  33      -3.724   7.617   3.048  1.00 83.87           O  
ATOM   3198  OG  SER D  33      -4.683  10.248   4.365  1.00 83.87           O  
ATOM   3199  N   VAL D  34      -1.714   8.684   2.674  1.00 81.41           N  
ATOM   3200  CA  VAL D  34      -1.569   8.297   1.275  1.00 81.41           C  
ATOM   3201  C   VAL D  34      -1.496   6.776   1.163  1.00 81.41           C  
ATOM   3202  CB  VAL D  34      -0.316   8.938   0.635  1.00 81.41           C  
ATOM   3203  O   VAL D  34      -2.078   6.186   0.250  1.00 81.41           O  
ATOM   3204  CG1 VAL D  34      -0.029   8.317  -0.730  1.00 81.41           C  
ATOM   3205  CG2 VAL D  34      -0.497  10.450   0.511  1.00 81.41           C  
ATOM   3206  N   GLU D  35      -0.898   6.164   2.176  1.00 75.85           N  
ATOM   3207  CA  GLU D  35      -0.756   4.711   2.151  1.00 75.85           C  
ATOM   3208  C   GLU D  35      -2.101   4.021   2.361  1.00 75.85           C  
ATOM   3209  CB  GLU D  35       0.244   4.250   3.215  1.00 75.85           C  
ATOM   3210  O   GLU D  35      -2.415   3.041   1.682  1.00 75.85           O  
ATOM   3211  CG  GLU D  35       1.683   4.644   2.917  1.00 75.85           C  
ATOM   3212  CD  GLU D  35       2.256   3.946   1.694  1.00 75.85           C  
ATOM   3213  OE1 GLU D  35       3.269   4.428   1.138  1.00 75.85           O  
ATOM   3214  OE2 GLU D  35       1.687   2.908   1.288  1.00 75.85           O  
ATOM   3215  N   VAL D  36      -2.841   4.569   3.216  1.00 76.87           N  
ATOM   3216  CA  VAL D  36      -4.178   4.030   3.443  1.00 76.87           C  
ATOM   3217  C   VAL D  36      -5.024   4.200   2.183  1.00 76.87           C  
ATOM   3218  CB  VAL D  36      -4.868   4.713   4.645  1.00 76.87           C  
ATOM   3219  O   VAL D  36      -5.714   3.269   1.761  1.00 76.87           O  
ATOM   3220  CG1 VAL D  36      -6.320   4.254   4.766  1.00 76.87           C  
ATOM   3221  CG2 VAL D  36      -4.102   4.422   5.935  1.00 76.87           C  
ATOM   3222  N   ASP D  37      -4.891   5.380   1.646  1.00 79.29           N  
ATOM   3223  CA  ASP D  37      -5.649   5.671   0.433  1.00 79.29           C  
ATOM   3224  C   ASP D  37      -5.251   4.729  -0.701  1.00 79.29           C  
ATOM   3225  CB  ASP D  37      -5.441   7.125   0.006  1.00 79.29           C  
ATOM   3226  O   ASP D  37      -6.105   4.275  -1.467  1.00 79.29           O  
ATOM   3227  CG  ASP D  37      -6.328   7.535  -1.156  1.00 79.29           C  
ATOM   3228  OD1 ASP D  37      -5.879   8.318  -2.021  1.00 79.29           O  
ATOM   3229  OD2 ASP D  37      -7.489   7.072  -1.207  1.00 79.29           O  
ATOM   3230  N   ASN D  38      -4.009   4.463  -0.825  1.00 75.11           N  
ATOM   3231  CA  ASN D  38      -3.526   3.557  -1.861  1.00 75.11           C  
ATOM   3232  C   ASN D  38      -4.162   2.175  -1.738  1.00 75.11           C  
ATOM   3233  CB  ASN D  38      -2.001   3.446  -1.810  1.00 75.11           C  
ATOM   3234  O   ASN D  38      -4.512   1.556  -2.745  1.00 75.11           O  
ATOM   3235  CG  ASN D  38      -1.417   2.841  -3.071  1.00 75.11           C  
ATOM   3236  ND2 ASN D  38      -0.372   2.037  -2.914  1.00 75.11           N  
ATOM   3237  OD1 ASN D  38      -1.899   3.095  -4.178  1.00 75.11           O  
ATOM   3238  N   PHE D  39      -4.386   1.737  -0.474  1.00 71.29           N  
ATOM   3239  CA  PHE D  39      -4.997   0.434  -0.236  1.00 71.29           C  
ATOM   3240  C   PHE D  39      -6.483   0.464  -0.570  1.00 71.29           C  
ATOM   3241  CB  PHE D  39      -4.794   0.002   1.220  1.00 71.29           C  
ATOM   3242  O   PHE D  39      -7.010  -0.479  -1.164  1.00 71.29           O  
ATOM   3243  CG  PHE D  39      -3.406  -0.497   1.518  1.00 71.29           C  
ATOM   3244  CD1 PHE D  39      -2.973  -1.723   1.028  1.00 71.29           C  
ATOM   3245  CD2 PHE D  39      -2.534   0.261   2.289  1.00 71.29           C  
ATOM   3246  CE1 PHE D  39      -1.689  -2.187   1.302  1.00 71.29           C  
ATOM   3247  CE2 PHE D  39      -1.249  -0.197   2.567  1.00 71.29           C  
ATOM   3248  CZ  PHE D  39      -0.829  -1.422   2.074  1.00 71.29           C  
ATOM   3249  N   VAL D  40      -7.082   1.529  -0.230  1.00 74.98           N  
ATOM   3250  CA  VAL D  40      -8.504   1.685  -0.516  1.00 74.98           C  
ATOM   3251  C   VAL D  40      -8.726   1.732  -2.027  1.00 74.98           C  
ATOM   3252  CB  VAL D  40      -9.081   2.956   0.147  1.00 74.98           C  
ATOM   3253  O   VAL D  40      -9.609   1.049  -2.552  1.00 74.98           O  
ATOM   3254  CG1 VAL D  40     -10.507   3.217  -0.335  1.00 74.98           C  
ATOM   3255  CG2 VAL D  40      -9.043   2.827   1.668  1.00 74.98           C  
ATOM   3256  N   ASP D  41      -7.850   2.561  -2.687  1.00 74.63           N  
ATOM   3257  CA  ASP D  41      -7.943   2.679  -4.139  1.00 74.63           C  
ATOM   3258  C   ASP D  41      -7.713   1.330  -4.815  1.00 74.63           C  
ATOM   3259  CB  ASP D  41      -6.937   3.708  -4.659  1.00 74.63           C  
ATOM   3260  O   ASP D  41      -8.476   0.934  -5.699  1.00 74.63           O  
ATOM   3261  CG  ASP D  41      -7.024   3.914  -6.161  1.00 74.63           C  
ATOM   3262  OD1 ASP D  41      -6.016   3.690  -6.867  1.00 74.63           O  
ATOM   3263  OD2 ASP D  41      -8.108   4.306  -6.644  1.00 74.63           O  
ATOM   3264  N   GLY D  42      -6.727   0.652  -4.353  1.00 70.04           N  
ATOM   3265  CA  GLY D  42      -6.430  -0.660  -4.906  1.00 70.04           C  
ATOM   3266  C   GLY D  42      -7.551  -1.661  -4.702  1.00 70.04           C  
ATOM   3267  O   GLY D  42      -7.887  -2.420  -5.614  1.00 70.04           O  
ATOM   3268  N   SER D  43      -8.174  -1.631  -3.553  1.00 70.09           N  
ATOM   3269  CA  SER D  43      -9.280  -2.529  -3.236  1.00 70.09           C  
ATOM   3270  C   SER D  43     -10.495  -2.240  -4.111  1.00 70.09           C  
ATOM   3271  CB  SER D  43      -9.663  -2.406  -1.760  1.00 70.09           C  
ATOM   3272  O   SER D  43     -11.144  -3.164  -4.605  1.00 70.09           O  
ATOM   3273  OG  SER D  43     -10.760  -3.250  -1.454  1.00 70.09           O  
ATOM   3274  N   LEU D  44     -10.709  -1.002  -4.378  1.00 69.20           N  
ATOM   3275  CA  LEU D  44     -11.862  -0.604  -5.179  1.00 69.20           C  
ATOM   3276  C   LEU D  44     -11.690  -1.035  -6.631  1.00 69.20           C  
ATOM   3277  CB  LEU D  44     -12.069   0.912  -5.105  1.00 69.20           C  
ATOM   3278  O   LEU D  44     -12.640  -1.508  -7.259  1.00 69.20           O  
ATOM   3279  CG  LEU D  44     -12.645   1.454  -3.796  1.00 69.20           C  
ATOM   3280  CD1 LEU D  44     -12.576   2.978  -3.778  1.00 69.20           C  
ATOM   3281  CD2 LEU D  44     -14.080   0.976  -3.604  1.00 69.20           C  
ATOM   3282  N   HIS D  45     -10.470  -0.907  -7.150  1.00 67.09           N  
ATOM   3283  CA  HIS D  45     -10.207  -1.307  -8.528  1.00 67.09           C  
ATOM   3284  C   HIS D  45     -10.370  -2.813  -8.705  1.00 67.09           C  
ATOM   3285  CB  HIS D  45      -8.800  -0.878  -8.950  1.00 67.09           C  
ATOM   3286  O   HIS D  45     -10.830  -3.273  -9.752  1.00 67.09           O  
ATOM   3287  CG  HIS D  45      -8.687   0.579  -9.267  1.00 67.09           C  
ATOM   3288  CD2 HIS D  45      -9.599   1.578  -9.196  1.00 67.09           C  
ATOM   3289  ND1 HIS D  45      -7.520   1.153  -9.722  1.00 67.09           N  
ATOM   3290  CE1 HIS D  45      -7.719   2.446  -9.917  1.00 67.09           C  
ATOM   3291  NE2 HIS D  45      -8.972   2.729  -9.605  1.00 67.09           N  
ATOM   3292  N   GLN D  46     -10.108  -3.443  -7.631  1.00 65.11           N  
ATOM   3293  CA  GLN D  46     -10.129  -4.900  -7.715  1.00 65.11           C  
ATOM   3294  C   GLN D  46     -11.537  -5.444  -7.490  1.00 65.11           C  
ATOM   3295  CB  GLN D  46      -9.162  -5.510  -6.699  1.00 65.11           C  
ATOM   3296  O   GLN D  46     -11.884  -6.511  -8.001  1.00 65.11           O  
ATOM   3297  CG  GLN D  46      -7.694  -5.271  -7.026  1.00 65.11           C  
ATOM   3298  CD  GLN D  46      -6.756  -6.025  -6.102  1.00 65.11           C  
ATOM   3299  NE2 GLN D  46      -5.458  -5.930  -6.369  1.00 65.11           N  
ATOM   3300  OE1 GLN D  46      -7.195  -6.687  -5.156  1.00 65.11           O  
ATOM   3301  N   THR D  47     -12.366  -4.748  -6.886  1.00 64.77           N  
ATOM   3302  CA  THR D  47     -13.677  -5.273  -6.523  1.00 64.77           C  
ATOM   3303  C   THR D  47     -14.775  -4.597  -7.339  1.00 64.77           C  
ATOM   3304  CB  THR D  47     -13.959  -5.082  -5.021  1.00 64.77           C  
ATOM   3305  O   THR D  47     -15.824  -5.193  -7.592  1.00 64.77           O  
ATOM   3306  CG2 THR D  47     -13.006  -5.917  -4.173  1.00 64.77           C  
ATOM   3307  OG1 THR D  47     -13.797  -3.699  -4.682  1.00 64.77           O  
ATOM   3308  N   ALA D  48     -14.552  -3.410  -7.787  1.00 59.45           N  
ATOM   3309  CA  ALA D  48     -15.599  -2.658  -8.473  1.00 59.45           C  
ATOM   3310  C   ALA D  48     -15.187  -2.324  -9.904  1.00 59.45           C  
ATOM   3311  CB  ALA D  48     -15.927  -1.380  -7.705  1.00 59.45           C  
ATOM   3312  O   ALA D  48     -15.996  -2.424 -10.829  1.00 59.45           O  
ATOM   3313  N   ILE D  49     -14.572  -2.018 -10.221  1.00 49.60           N  
ATOM   3314  CA  ILE D  49     -14.040  -1.648 -11.528  1.00 49.60           C  
ATOM   3315  C   ILE D  49     -13.253  -0.345 -11.416  1.00 49.60           C  
ATOM   3316  CB  ILE D  49     -15.167  -1.505 -12.576  1.00 49.60           C  
ATOM   3317  O   ILE D  49     -13.442   0.422 -10.468  1.00 49.60           O  
ATOM   3318  CG1 ILE D  49     -16.010  -2.784 -12.632  1.00 49.60           C  
ATOM   3319  CG2 ILE D  49     -14.585  -1.172 -13.953  1.00 49.60           C  
ATOM   3320  CD1 ILE D  49     -17.320  -2.630 -13.393  1.00 49.60           C  
ATOM   3321  N   ARG D  50     -12.688  -0.245 -12.151  1.00 49.28           N  
ATOM   3322  CA  ARG D  50     -11.882   0.971 -12.187  1.00 49.28           C  
ATOM   3323  C   ARG D  50     -12.760   2.213 -12.087  1.00 49.28           C  
ATOM   3324  CB  ARG D  50     -11.043   1.023 -13.465  1.00 49.28           C  
ATOM   3325  O   ARG D  50     -13.727   2.359 -12.839  1.00 49.28           O  
ATOM   3326  CG  ARG D  50      -9.998   2.127 -13.472  1.00 49.28           C  
ATOM   3327  CD  ARG D  50      -9.132   2.077 -14.723  1.00 49.28           C  
ATOM   3328  NE  ARG D  50      -8.312   3.278 -14.860  1.00 49.28           N  
ATOM   3329  NH1 ARG D  50      -6.360   2.140 -15.342  1.00 49.28           N  
ATOM   3330  NH2 ARG D  50      -6.365   4.431 -15.251  1.00 49.28           N  
ATOM   3331  CZ  ARG D  50      -7.014   3.280 -15.151  1.00 49.28           C  
ATOM   3332  N   ASP D  51     -12.154   2.932 -11.328  1.00 53.35           N  
ATOM   3333  CA  ASP D  51     -12.888   4.170 -11.084  1.00 53.35           C  
ATOM   3334  C   ASP D  51     -12.409   5.284 -12.011  1.00 53.35           C  
ATOM   3335  CB  ASP D  51     -12.743   4.601  -9.623  1.00 53.35           C  
ATOM   3336  O   ASP D  51     -11.387   5.141 -12.686  1.00 53.35           O  
ATOM   3337  CG  ASP D  51     -13.606   3.787  -8.676  1.00 53.35           C  
ATOM   3338  OD1 ASP D  51     -13.316   3.757  -7.460  1.00 53.35           O  
ATOM   3339  OD2 ASP D  51     -14.582   3.166  -9.149  1.00 53.35           O  
ATOM   3340  N   SER D  52     -13.111   6.067 -12.334  1.00 59.64           N  
ATOM   3341  CA  SER D  52     -12.762   7.262 -13.097  1.00 59.64           C  
ATOM   3342  C   SER D  52     -11.784   8.143 -12.326  1.00 59.64           C  
ATOM   3343  CB  SER D  52     -14.018   8.063 -13.444  1.00 59.64           C  
ATOM   3344  O   SER D  52     -11.598   7.965 -11.121  1.00 59.64           O  
ATOM   3345  OG  SER D  52     -14.532   8.715 -12.295  1.00 59.64           O  
ATOM   3346  N   ALA D  53     -11.088   8.877 -13.016  1.00 66.46           N  
ATOM   3347  CA  ALA D  53     -10.119   9.806 -12.443  1.00 66.46           C  
ATOM   3348  C   ALA D  53     -10.778  10.721 -11.414  1.00 66.46           C  
ATOM   3349  CB  ALA D  53      -9.461  10.635 -13.544  1.00 66.46           C  
ATOM   3350  O   ALA D  53     -10.102  11.273 -10.542  1.00 66.46           O  
ATOM   3351  N   PHE D  54     -12.070  10.693 -11.262  1.00 66.85           N  
ATOM   3352  CA  PHE D  54     -12.762  11.653 -10.411  1.00 66.85           C  
ATOM   3353  C   PHE D  54     -13.486  10.944  -9.273  1.00 66.85           C  
ATOM   3354  CB  PHE D  54     -13.756  12.482 -11.230  1.00 66.85           C  
ATOM   3355  O   PHE D  54     -14.325  11.542  -8.596  1.00 66.85           O  
ATOM   3356  CG  PHE D  54     -13.103  13.407 -12.222  1.00 66.85           C  
ATOM   3357  CD1 PHE D  54     -12.471  14.569 -11.797  1.00 66.85           C  
ATOM   3358  CD2 PHE D  54     -13.121  13.113 -13.579  1.00 66.85           C  
ATOM   3359  CE1 PHE D  54     -11.865  15.427 -12.713  1.00 66.85           C  
ATOM   3360  CE2 PHE D  54     -12.519  13.966 -14.500  1.00 66.85           C  
ATOM   3361  CZ  PHE D  54     -11.892  15.122 -14.065  1.00 66.85           C  
ATOM   3362  N   THR D  55     -13.081   9.707  -9.061  1.00 73.48           N  
ATOM   3363  CA  THR D  55     -13.632   9.025  -7.895  1.00 73.48           C  
ATOM   3364  C   THR D  55     -13.024   9.575  -6.608  1.00 73.48           C  
ATOM   3365  CB  THR D  55     -13.390   7.506  -7.971  1.00 73.48           C  
ATOM   3366  O   THR D  55     -11.910  10.103  -6.618  1.00 73.48           O  
ATOM   3367  CG2 THR D  55     -14.145   6.887  -9.143  1.00 73.48           C  
ATOM   3368  OG1 THR D  55     -11.989   7.259  -8.136  1.00 73.48           O  
ATOM   3369  N   PRO D  56     -13.787   9.591  -5.501  1.00 76.14           N  
ATOM   3370  CA  PRO D  56     -13.299  10.124  -4.227  1.00 76.14           C  
ATOM   3371  C   PRO D  56     -11.928   9.572  -3.843  1.00 76.14           C  
ATOM   3372  CB  PRO D  56     -14.367   9.676  -3.226  1.00 76.14           C  
ATOM   3373  O   PRO D  56     -11.074  10.317  -3.355  1.00 76.14           O  
ATOM   3374  CG  PRO D  56     -15.636   9.632  -4.015  1.00 76.14           C  
ATOM   3375  CD  PRO D  56     -15.317   9.160  -5.405  1.00 76.14           C  
ATOM   3376  N   ALA D  57     -11.625   8.263  -4.097  1.00 74.88           N  
ATOM   3377  CA  ALA D  57     -10.326   7.689  -3.759  1.00 74.88           C  
ATOM   3378  C   ALA D  57      -9.209   8.342  -4.568  1.00 74.88           C  
ATOM   3379  CB  ALA D  57     -10.334   6.180  -3.991  1.00 74.88           C  
ATOM   3380  O   ALA D  57      -8.132   8.624  -4.038  1.00 74.88           O  
ATOM   3381  N   HIS D  58      -9.456   8.575  -5.835  1.00 75.34           N  
ATOM   3382  CA  HIS D  58      -8.464   9.221  -6.687  1.00 75.34           C  
ATOM   3383  C   HIS D  58      -8.268  10.681  -6.296  1.00 75.34           C  
ATOM   3384  CB  HIS D  58      -8.876   9.122  -8.157  1.00 75.34           C  
ATOM   3385  O   HIS D  58      -7.138  11.175  -6.267  1.00 75.34           O  
ATOM   3386  CG  HIS D  58      -8.583   7.791  -8.774  1.00 75.34           C  
ATOM   3387  CD2 HIS D  58      -7.631   6.871  -8.494  1.00 75.34           C  
ATOM   3388  ND1 HIS D  58      -9.321   7.277  -9.819  1.00 75.34           N  
ATOM   3389  CE1 HIS D  58      -8.833   6.095 -10.155  1.00 75.34           C  
ATOM   3390  NE2 HIS D  58      -7.807   5.825  -9.366  1.00 75.34           N  
ATOM   3391  N   TRP D  59      -9.432  11.289  -5.897  1.00 76.76           N  
ATOM   3392  CA  TRP D  59      -9.322  12.677  -5.460  1.00 76.76           C  
ATOM   3393  C   TRP D  59      -8.468  12.785  -4.201  1.00 76.76           C  
ATOM   3394  CB  TRP D  59     -10.709  13.272  -5.203  1.00 76.76           C  
ATOM   3395  O   TRP D  59      -7.639  13.690  -4.081  1.00 76.76           O  
ATOM   3396  CG  TRP D  59     -11.339  13.894  -6.413  1.00 76.76           C  
ATOM   3397  CD1 TRP D  59     -11.261  13.448  -7.703  1.00 76.76           C  
ATOM   3398  CD2 TRP D  59     -12.139  15.080  -6.446  1.00 76.76           C  
ATOM   3399  CE2 TRP D  59     -12.514  15.294  -7.791  1.00 76.76           C  
ATOM   3400  CE3 TRP D  59     -12.576  15.982  -5.467  1.00 76.76           C  
ATOM   3401  NE1 TRP D  59     -11.966  14.285  -8.537  1.00 76.76           N  
ATOM   3402  CH2 TRP D  59     -13.721  17.243  -7.205  1.00 76.76           C  
ATOM   3403  CZ2 TRP D  59     -13.307  16.376  -8.182  1.00 76.76           C  
ATOM   3404  CZ3 TRP D  59     -13.365  17.058  -5.858  1.00 76.76           C  
ATOM   3405  N   TRP D  60      -8.755  11.846  -3.263  1.00 79.25           N  
ATOM   3406  CA  TRP D  60      -7.977  11.792  -2.030  1.00 79.25           C  
ATOM   3407  C   TRP D  60      -6.496  11.584  -2.329  1.00 79.25           C  
ATOM   3408  CB  TRP D  60      -8.488  10.672  -1.120  1.00 79.25           C  
ATOM   3409  O   TRP D  60      -5.645  12.323  -1.829  1.00 79.25           O  
ATOM   3410  CG  TRP D  60      -7.757  10.567   0.185  1.00 79.25           C  
ATOM   3411  CD1 TRP D  60      -6.859  11.458   0.701  1.00 79.25           C  
ATOM   3412  CD2 TRP D  60      -7.860   9.504   1.138  1.00 79.25           C  
ATOM   3413  CE2 TRP D  60      -6.995   9.818   2.209  1.00 79.25           C  
ATOM   3414  CE3 TRP D  60      -8.601   8.316   1.190  1.00 79.25           C  
ATOM   3415  NE1 TRP D  60      -6.397  11.014   1.918  1.00 79.25           N  
ATOM   3416  CH2 TRP D  60      -7.587   7.829   3.347  1.00 79.25           C  
ATOM   3417  CZ2 TRP D  60      -6.851   8.985   3.322  1.00 79.25           C  
ATOM   3418  CZ3 TRP D  60      -8.456   7.488   2.298  1.00 79.25           C  
ATOM   3419  N   LEU D  61      -6.128  10.698  -3.192  1.00 77.38           N  
ATOM   3420  CA  LEU D  61      -4.755  10.358  -3.551  1.00 77.38           C  
ATOM   3421  C   LEU D  61      -4.072  11.526  -4.254  1.00 77.38           C  
ATOM   3422  CB  LEU D  61      -4.726   9.119  -4.449  1.00 77.38           C  
ATOM   3423  O   LEU D  61      -2.975  11.935  -3.866  1.00 77.38           O  
ATOM   3424  CG  LEU D  61      -3.343   8.583  -4.822  1.00 77.38           C  
ATOM   3425  CD1 LEU D  61      -2.618   8.079  -3.579  1.00 77.38           C  
ATOM   3426  CD2 LEU D  61      -3.460   7.477  -5.865  1.00 77.38           C  
ATOM   3427  N   TYR D  62      -4.712  12.129  -5.275  1.00 80.49           N  
ATOM   3428  CA  TYR D  62      -4.122  13.200  -6.069  1.00 80.49           C  
ATOM   3429  C   TYR D  62      -3.899  14.448  -5.223  1.00 80.49           C  
ATOM   3430  CB  TYR D  62      -5.015  13.536  -7.268  1.00 80.49           C  
ATOM   3431  O   TYR D  62      -2.884  15.133  -5.370  1.00 80.49           O  
ATOM   3432  CG  TYR D  62      -5.191  12.389  -8.233  1.00 80.49           C  
ATOM   3433  CD1 TYR D  62      -4.216  11.402  -8.358  1.00 80.49           C  
ATOM   3434  CD2 TYR D  62      -6.333  12.290  -9.021  1.00 80.49           C  
ATOM   3435  CE1 TYR D  62      -4.374  10.344  -9.248  1.00 80.49           C  
ATOM   3436  CE2 TYR D  62      -6.501  11.236  -9.914  1.00 80.49           C  
ATOM   3437  OH  TYR D  62      -5.679   9.224 -10.902  1.00 80.49           O  
ATOM   3438  CZ  TYR D  62      -5.518  10.269 -10.020  1.00 80.49           C  
ATOM   3439  N   SER D  63      -4.844  14.662  -4.311  1.00 82.54           N  
ATOM   3440  CA  SER D  63      -4.691  15.823  -3.439  1.00 82.54           C  
ATOM   3441  C   SER D  63      -3.455  15.691  -2.556  1.00 82.54           C  
ATOM   3442  CB  SER D  63      -5.934  16.006  -2.568  1.00 82.54           C  
ATOM   3443  O   SER D  63      -2.742  16.670  -2.327  1.00 82.54           O  
ATOM   3444  OG  SER D  63      -6.151  14.866  -1.755  1.00 82.54           O  
ATOM   3445  N   HIS D  64      -3.170  14.534  -2.077  1.00 83.48           N  
ATOM   3446  CA  HIS D  64      -2.013  14.292  -1.222  1.00 83.48           C  
ATOM   3447  C   HIS D  64      -0.711  14.438  -2.003  1.00 83.48           C  
ATOM   3448  CB  HIS D  64      -2.093  12.900  -0.592  1.00 83.48           C  
ATOM   3449  O   HIS D  64       0.273  14.969  -1.483  1.00 83.48           O  
ATOM   3450  CG  HIS D  64      -3.046  12.816   0.558  1.00 83.48           C  
ATOM   3451  CD2 HIS D  64      -2.838  12.900   1.893  1.00 83.48           C  
ATOM   3452  ND1 HIS D  64      -4.400  12.619   0.389  1.00 83.48           N  
ATOM   3453  CE1 HIS D  64      -4.985  12.587   1.575  1.00 83.48           C  
ATOM   3454  NE2 HIS D  64      -4.059  12.755   2.504  1.00 83.48           N  
ATOM   3455  N   PHE D  65      -0.720  14.046  -3.250  1.00 82.03           N  
ATOM   3456  CA  PHE D  65       0.491  14.098  -4.060  1.00 82.03           C  
ATOM   3457  C   PHE D  65       0.795  15.529  -4.489  1.00 82.03           C  
ATOM   3458  CB  PHE D  65       0.354  13.199  -5.293  1.00 82.03           C  
ATOM   3459  O   PHE D  65       1.907  15.828  -4.928  1.00 82.03           O  
ATOM   3460  CG  PHE D  65       0.627  11.745  -5.017  1.00 82.03           C  
ATOM   3461  CD1 PHE D  65       1.824  11.347  -4.434  1.00 82.03           C  
ATOM   3462  CD2 PHE D  65      -0.313  10.776  -5.342  1.00 82.03           C  
ATOM   3463  CE1 PHE D  65       2.080  10.002  -4.178  1.00 82.03           C  
ATOM   3464  CE2 PHE D  65      -0.064   9.430  -5.089  1.00 82.03           C  
ATOM   3465  CZ  PHE D  65       1.134   9.045  -4.507  1.00 82.03           C  
ATOM   3466  N   VAL D  66      -0.225  16.275  -4.309  1.00 85.95           N  
ATOM   3467  CA  VAL D  66       0.010  17.703  -4.496  1.00 85.95           C  
ATOM   3468  C   VAL D  66       0.476  18.327  -3.183  1.00 85.95           C  
ATOM   3469  CB  VAL D  66      -1.256  18.425  -5.009  1.00 85.95           C  
ATOM   3470  O   VAL D  66       1.420  19.120  -3.165  1.00 85.95           O  
ATOM   3471  CG1 VAL D  66      -1.043  19.937  -5.035  1.00 85.95           C  
ATOM   3472  CG2 VAL D  66      -1.637  17.912  -6.397  1.00 85.95           C  
ATOM   3473  N   ALA D  67      -0.203  17.883  -2.068  1.00 88.49           N  
ATOM   3474  CA  ALA D  67       0.074  18.428  -0.741  1.00 88.49           C  
ATOM   3475  C   ALA D  67       1.509  18.132  -0.315  1.00 88.49           C  
ATOM   3476  CB  ALA D  67      -0.910  17.864   0.282  1.00 88.49           C  
ATOM   3477  O   ALA D  67       2.178  18.987   0.270  1.00 88.49           O  
ATOM   3478  N   LEU D  68       2.060  17.023  -0.587  1.00 88.77           N  
ATOM   3479  CA  LEU D  68       3.357  16.565  -0.101  1.00 88.77           C  
ATOM   3480  C   LEU D  68       4.488  17.377  -0.722  1.00 88.77           C  
ATOM   3481  CB  LEU D  68       3.551  15.078  -0.411  1.00 88.77           C  
ATOM   3482  O   LEU D  68       5.334  17.919  -0.007  1.00 88.77           O  
ATOM   3483  CG  LEU D  68       2.790  14.095   0.481  1.00 88.77           C  
ATOM   3484  CD1 LEU D  68       2.864  12.687  -0.100  1.00 88.77           C  
ATOM   3485  CD2 LEU D  68       3.342  14.124   1.902  1.00 88.77           C  
ATOM   3486  N   PRO D  69       4.612  17.569  -2.086  1.00 89.69           N  
ATOM   3487  CA  PRO D  69       5.692  18.397  -2.627  1.00 89.69           C  
ATOM   3488  C   PRO D  69       5.581  19.860  -2.206  1.00 89.69           C  
ATOM   3489  CB  PRO D  69       5.523  18.251  -4.142  1.00 89.69           C  
ATOM   3490  O   PRO D  69       6.596  20.506  -1.929  1.00 89.69           O  
ATOM   3491  CG  PRO D  69       4.138  17.719  -4.322  1.00 89.69           C  
ATOM   3492  CD  PRO D  69       3.754  16.959  -3.085  1.00 89.69           C  
ATOM   3493  N   VAL D  70       4.323  20.355  -2.127  1.00 90.31           N  
ATOM   3494  CA  VAL D  70       4.119  21.731  -1.685  1.00 90.31           C  
ATOM   3495  C   VAL D  70       4.536  21.871  -0.223  1.00 90.31           C  
ATOM   3496  CB  VAL D  70       2.649  22.172  -1.865  1.00 90.31           C  
ATOM   3497  O   VAL D  70       5.180  22.854   0.153  1.00 90.31           O  
ATOM   3498  CG1 VAL D  70       2.405  23.523  -1.194  1.00 90.31           C  
ATOM   3499  CG2 VAL D  70       2.289  22.236  -3.348  1.00 90.31           C  
ATOM   3500  N   GLY D  71       4.109  20.852   0.556  1.00 91.58           N  
ATOM   3501  CA  GLY D  71       4.491  20.850   1.959  1.00 91.58           C  
ATOM   3502  C   GLY D  71       5.994  20.851   2.168  1.00 91.58           C  
ATOM   3503  O   GLY D  71       6.511  21.612   2.989  1.00 91.58           O  
ATOM   3504  N   TRP D  72       6.688  19.978   1.427  1.00 91.61           N  
ATOM   3505  CA  TRP D  72       8.142  19.921   1.538  1.00 91.61           C  
ATOM   3506  C   TRP D  72       8.782  21.173   0.947  1.00 91.61           C  
ATOM   3507  CB  TRP D  72       8.687  18.674   0.835  1.00 91.61           C  
ATOM   3508  O   TRP D  72       9.856  21.593   1.384  1.00 91.61           O  
ATOM   3509  CG  TRP D  72       8.530  17.411   1.628  1.00 91.61           C  
ATOM   3510  CD1 TRP D  72       7.641  16.399   1.397  1.00 91.61           C  
ATOM   3511  CD2 TRP D  72       9.282  17.029   2.784  1.00 91.61           C  
ATOM   3512  CE2 TRP D  72       8.795  15.771   3.202  1.00 91.61           C  
ATOM   3513  CE3 TRP D  72      10.322  17.629   3.506  1.00 91.61           C  
ATOM   3514  NE1 TRP D  72       7.795  15.409   2.340  1.00 91.61           N  
ATOM   3515  CH2 TRP D  72      10.331  15.710   5.002  1.00 91.61           C  
ATOM   3516  CZ2 TRP D  72       9.314  15.101   4.312  1.00 91.61           C  
ATOM   3517  CZ3 TRP D  72      10.837  16.960   4.611  1.00 91.61           C  
ATOM   3518  N   GLY D  73       8.140  21.759  -0.054  1.00 91.36           N  
ATOM   3519  CA  GLY D  73       8.562  23.067  -0.529  1.00 91.36           C  
ATOM   3520  C   GLY D  73       8.514  24.137   0.546  1.00 91.36           C  
ATOM   3521  O   GLY D  73       9.414  24.974   0.638  1.00 91.36           O  
ATOM   3522  N   MET D  74       7.453  24.134   1.447  1.00 91.37           N  
ATOM   3523  CA  MET D  74       7.323  25.064   2.565  1.00 91.37           C  
ATOM   3524  C   MET D  74       8.435  24.848   3.585  1.00 91.37           C  
ATOM   3525  CB  MET D  74       5.958  24.907   3.238  1.00 91.37           C  
ATOM   3526  O   MET D  74       8.969  25.809   4.142  1.00 91.37           O  
ATOM   3527  CG  MET D  74       4.800  25.434   2.406  1.00 91.37           C  
ATOM   3528  SD  MET D  74       3.214  25.434   3.329  1.00 91.37           S  
ATOM   3529  CE  MET D  74       2.769  23.680   3.203  1.00 91.37           C  
ATOM   3530  N   VAL D  75       8.780  23.518   3.788  1.00 91.57           N  
ATOM   3531  CA  VAL D  75       9.882  23.196   4.689  1.00 91.57           C  
ATOM   3532  C   VAL D  75      11.185  23.772   4.139  1.00 91.57           C  
ATOM   3533  CB  VAL D  75      10.018  21.671   4.896  1.00 91.57           C  
ATOM   3534  O   VAL D  75      11.998  24.312   4.892  1.00 91.57           O  
ATOM   3535  CG1 VAL D  75      11.283  21.345   5.689  1.00 91.57           C  
ATOM   3536  CG2 VAL D  75       8.783  21.116   5.603  1.00 91.57           C  
ATOM   3537  N   ALA D  76      11.405  23.670   2.794  1.00 91.73           N  
ATOM   3538  CA  ALA D  76      12.607  24.177   2.137  1.00 91.73           C  
ATOM   3539  C   ALA D  76      12.730  25.688   2.309  1.00 91.73           C  
ATOM   3540  CB  ALA D  76      12.596  23.813   0.654  1.00 91.73           C  
ATOM   3541  O   ALA D  76      13.830  26.208   2.516  1.00 91.73           O  
ATOM   3542  N   ILE D  77      11.612  26.417   2.342  1.00 90.28           N  
ATOM   3543  CA  ILE D  77      11.593  27.867   2.505  1.00 90.28           C  
ATOM   3544  C   ILE D  77      11.939  28.228   3.948  1.00 90.28           C  
ATOM   3545  CB  ILE D  77      10.220  28.461   2.118  1.00 90.28           C  
ATOM   3546  O   ILE D  77      12.764  29.111   4.193  1.00 90.28           O  
ATOM   3547  CG1 ILE D  77       9.965  28.282   0.617  1.00 90.28           C  
ATOM   3548  CG2 ILE D  77      10.140  29.938   2.515  1.00 90.28           C  
ATOM   3549  CD1 ILE D  77       8.556  28.658   0.180  1.00 90.28           C  
ATOM   3550  N   TYR D  78      11.342  27.461   4.896  1.00 91.11           N  
ATOM   3551  CA  TYR D  78      11.579  27.736   6.308  1.00 91.11           C  
ATOM   3552  C   TYR D  78      12.993  27.336   6.712  1.00 91.11           C  
ATOM   3553  CB  TYR D  78      10.559  26.997   7.179  1.00 91.11           C  
ATOM   3554  O   TYR D  78      13.599  27.966   7.582  1.00 91.11           O  
ATOM   3555  CG  TYR D  78      10.621  27.373   8.640  1.00 91.11           C  
ATOM   3556  CD1 TYR D  78      11.317  26.585   9.553  1.00 91.11           C  
ATOM   3557  CD2 TYR D  78       9.984  28.517   9.109  1.00 91.11           C  
ATOM   3558  CE1 TYR D  78      11.375  26.927  10.901  1.00 91.11           C  
ATOM   3559  CE2 TYR D  78      10.036  28.869  10.454  1.00 91.11           C  
ATOM   3560  OH  TYR D  78      10.788  28.412  12.673  1.00 91.11           O  
ATOM   3561  CZ  TYR D  78      10.733  28.069  11.340  1.00 91.11           C  
ATOM   3562  N   ASP D  79      13.466  26.313   6.082  1.00 87.54           N  
ATOM   3563  CA  ASP D  79      14.782  25.755   6.381  1.00 87.54           C  
ATOM   3564  C   ASP D  79      15.880  26.794   6.169  1.00 87.54           C  
ATOM   3565  CB  ASP D  79      15.051  24.521   5.517  1.00 87.54           C  
ATOM   3566  O   ASP D  79      16.952  26.703   6.770  1.00 87.54           O  
ATOM   3567  CG  ASP D  79      16.370  23.845   5.844  1.00 87.54           C  
ATOM   3568  OD1 ASP D  79      17.338  23.988   5.067  1.00 87.54           O  
ATOM   3569  OD2 ASP D  79      16.442  23.160   6.888  1.00 87.54           O  
ATOM   3570  N   ARG D  80      15.683  27.826   5.371  1.00 87.57           N  
ATOM   3571  CA  ARG D  80      16.662  28.872   5.096  1.00 87.57           C  
ATOM   3572  C   ARG D  80      16.999  29.653   6.362  1.00 87.57           C  
ATOM   3573  CB  ARG D  80      16.144  29.824   4.016  1.00 87.57           C  
ATOM   3574  O   ARG D  80      18.037  30.315   6.432  1.00 87.57           O  
ATOM   3575  CG  ARG D  80      16.025  29.188   2.640  1.00 87.57           C  
ATOM   3576  CD  ARG D  80      15.568  30.193   1.592  1.00 87.57           C  
ATOM   3577  NE  ARG D  80      15.471  29.584   0.268  1.00 87.57           N  
ATOM   3578  NH1 ARG D  80      14.680  31.487  -0.776  1.00 87.57           N  
ATOM   3579  NH2 ARG D  80      15.002  29.564  -1.980  1.00 87.57           N  
ATOM   3580  CZ  ARG D  80      15.051  30.213  -0.826  1.00 87.57           C  
ATOM   3581  N   ARG D  81      16.036  29.515   7.295  1.00 88.71           N  
ATOM   3582  CA  ARG D  81      16.238  30.215   8.560  1.00 88.71           C  
ATOM   3583  C   ARG D  81      17.204  29.452   9.460  1.00 88.71           C  
ATOM   3584  CB  ARG D  81      14.903  30.421   9.280  1.00 88.71           C  
ATOM   3585  O   ARG D  81      17.556  29.924  10.543  1.00 88.71           O  
ATOM   3586  CG  ARG D  81      13.945  31.346   8.548  1.00 88.71           C  
ATOM   3587  CD  ARG D  81      12.707  31.651   9.381  1.00 88.71           C  
ATOM   3588  NE  ARG D  81      11.751  32.472   8.645  1.00 88.71           N  
ATOM   3589  NH1 ARG D  81      10.424  32.935  10.478  1.00 88.71           N  
ATOM   3590  NH2 ARG D  81       9.882  33.789   8.421  1.00 88.71           N  
ATOM   3591  CZ  ARG D  81      10.688  33.064   9.183  1.00 88.71           C  
ATOM   3592  N   VAL D  82      17.622  28.261   9.079  1.00 87.27           N  
ATOM   3593  CA  VAL D  82      18.596  27.444   9.795  1.00 87.27           C  
ATOM   3594  C   VAL D  82      19.789  27.148   8.889  1.00 87.27           C  
ATOM   3595  CB  VAL D  82      17.969  26.124  10.298  1.00 87.27           C  
ATOM   3596  O   VAL D  82      19.817  26.122   8.205  1.00 87.27           O  
ATOM   3597  CG1 VAL D  82      18.940  25.378  11.211  1.00 87.27           C  
ATOM   3598  CG2 VAL D  82      16.654  26.402  11.025  1.00 87.27           C  
ATOM   3599  N   PRO D  83      20.755  28.066   8.817  1.00 84.12           N  
ATOM   3600  CA  PRO D  83      21.851  28.031   7.847  1.00 84.12           C  
ATOM   3601  C   PRO D  83      22.619  26.711   7.872  1.00 84.12           C  
ATOM   3602  CB  PRO D  83      22.747  29.192   8.284  1.00 84.12           C  
ATOM   3603  O   PRO D  83      23.057  26.227   6.825  1.00 84.12           O  
ATOM   3604  CG  PRO D  83      21.827  30.142   8.982  1.00 84.12           C  
ATOM   3605  CD  PRO D  83      20.744  29.348   9.655  1.00 84.12           C  
ATOM   3606  N   ILE D  84      22.723  26.041   8.987  1.00 83.38           N  
ATOM   3607  CA  ILE D  84      23.531  24.832   9.105  1.00 83.38           C  
ATOM   3608  C   ILE D  84      22.890  23.703   8.302  1.00 83.38           C  
ATOM   3609  CB  ILE D  84      23.705  24.410  10.581  1.00 83.38           C  
ATOM   3610  O   ILE D  84      23.566  22.748   7.913  1.00 83.38           O  
ATOM   3611  CG1 ILE D  84      24.865  23.417  10.719  1.00 83.38           C  
ATOM   3612  CG2 ILE D  84      22.405  23.813  11.128  1.00 83.38           C  
ATOM   3613  CD1 ILE D  84      25.487  23.382  12.108  1.00 83.38           C  
ATOM   3614  N   LEU D  85      21.659  23.887   8.063  1.00 84.62           N  
ATOM   3615  CA  LEU D  85      20.954  22.826   7.352  1.00 84.62           C  
ATOM   3616  C   LEU D  85      21.049  23.026   5.843  1.00 84.62           C  
ATOM   3617  CB  LEU D  85      19.485  22.779   7.780  1.00 84.62           C  
ATOM   3618  O   LEU D  85      20.639  22.158   5.070  1.00 84.62           O  
ATOM   3619  CG  LEU D  85      19.211  22.330   9.216  1.00 84.62           C  
ATOM   3620  CD1 LEU D  85      17.712  22.339   9.498  1.00 84.62           C  
ATOM   3621  CD2 LEU D  85      19.799  20.946   9.466  1.00 84.62           C  
ATOM   3622  N   ARG D  86      21.595  24.028   5.337  1.00 82.09           N  
ATOM   3623  CA  ARG D  86      21.739  24.313   3.913  1.00 82.09           C  
ATOM   3624  C   ARG D  86      22.848  23.468   3.295  1.00 82.09           C  
ATOM   3625  CB  ARG D  86      22.025  25.799   3.687  1.00 82.09           C  
ATOM   3626  O   ARG D  86      23.738  22.990   4.002  1.00 82.09           O  
ATOM   3627  CG  ARG D  86      20.864  26.711   4.049  1.00 82.09           C  
ATOM   3628  CD  ARG D  86      21.132  28.153   3.642  1.00 82.09           C  
ATOM   3629  NE  ARG D  86      19.991  29.017   3.935  1.00 82.09           N  
ATOM   3630  NH1 ARG D  86      21.022  30.963   3.238  1.00 82.09           N  
ATOM   3631  NH2 ARG D  86      18.875  31.021   4.038  1.00 82.09           N  
ATOM   3632  CZ  ARG D  86      19.965  30.332   3.736  1.00 82.09           C  
ATOM   3633  N   GLY D  87      22.789  23.170   2.061  1.00 79.31           N  
ATOM   3634  CA  GLY D  87      23.811  22.436   1.331  1.00 79.31           C  
ATOM   3635  C   GLY D  87      24.997  23.295   0.939  1.00 79.31           C  
ATOM   3636  O   GLY D  87      25.048  24.482   1.270  1.00 79.31           O  
ATOM   3637  N   PRO D  88      25.946  22.737   0.289  1.00 79.16           N  
ATOM   3638  CA  PRO D  88      27.115  23.497  -0.161  1.00 79.16           C  
ATOM   3639  C   PRO D  88      26.740  24.721  -0.993  1.00 79.16           C  
ATOM   3640  CB  PRO D  88      27.893  22.482  -1.002  1.00 79.16           C  
ATOM   3641  O   PRO D  88      25.836  24.649  -1.830  1.00 79.16           O  
ATOM   3642  CG  PRO D  88      27.333  21.152  -0.610  1.00 79.16           C  
ATOM   3643  CD  PRO D  88      25.952  21.360  -0.058  1.00 79.16           C  
ATOM   3644  N   GLY D  89      27.374  25.801  -0.776  1.00 76.62           N  
ATOM   3645  CA  GLY D  89      27.105  27.041  -1.488  1.00 76.62           C  
ATOM   3646  C   GLY D  89      25.741  27.625  -1.174  1.00 76.62           C  
ATOM   3647  O   GLY D  89      25.136  28.292  -2.016  1.00 76.62           O  
ATOM   3648  N   ASN D  90      25.176  27.355  -0.073  1.00 82.52           N  
ATOM   3649  CA  ASN D  90      23.875  27.841   0.374  1.00 82.52           C  
ATOM   3650  C   ASN D  90      22.745  27.302  -0.498  1.00 82.52           C  
ATOM   3651  CB  ASN D  90      23.850  29.371   0.390  1.00 82.52           C  
ATOM   3652  O   ASN D  90      21.700  27.941  -0.633  1.00 82.52           O  
ATOM   3653  CG  ASN D  90      22.836  29.929   1.369  1.00 82.52           C  
ATOM   3654  ND2 ASN D  90      22.382  31.152   1.120  1.00 82.52           N  
ATOM   3655  OD1 ASN D  90      22.463  29.266   2.341  1.00 82.52           O  
ATOM   3656  N   SER D  91      23.126  26.146  -1.106  1.00 83.37           N  
ATOM   3657  CA  SER D  91      22.097  25.485  -1.902  1.00 83.37           C  
ATOM   3658  C   SER D  91      21.084  24.771  -1.013  1.00 83.37           C  
ATOM   3659  CB  SER D  91      22.729  24.486  -2.872  1.00 83.37           C  
ATOM   3660  O   SER D  91      21.297  24.634   0.193  1.00 83.37           O  
ATOM   3661  OG  SER D  91      23.326  23.410  -2.168  1.00 83.37           O  
ATOM   3662  N   MET D  92      20.044  24.469  -1.536  1.00 84.25           N  
ATOM   3663  CA  MET D  92      19.034  23.703  -0.812  1.00 84.25           C  
ATOM   3664  C   MET D  92      19.600  22.370  -0.335  1.00 84.25           C  
ATOM   3665  CB  MET D  92      17.805  23.465  -1.691  1.00 84.25           C  
ATOM   3666  O   MET D  92      20.398  21.743  -1.036  1.00 84.25           O  
ATOM   3667  CG  MET D  92      16.653  22.791  -0.965  1.00 84.25           C  
ATOM   3668  SD  MET D  92      15.162  22.617  -2.020  1.00 84.25           S  
ATOM   3669  CE  MET D  92      15.830  21.580  -3.351  1.00 84.25           C  
ATOM   3670  N   ASN D  93      19.246  21.911   0.851  1.00 87.18           N  
ATOM   3671  CA  ASN D  93      19.672  20.621   1.384  1.00 87.18           C  
ATOM   3672  C   ASN D  93      19.398  19.489   0.398  1.00 87.18           C  
ATOM   3673  CB  ASN D  93      18.982  20.338   2.721  1.00 87.18           C  
ATOM   3674  O   ASN D  93      18.317  19.420  -0.190  1.00 87.18           O  
ATOM   3675  CG  ASN D  93      19.456  19.049   3.362  1.00 87.18           C  
ATOM   3676  ND2 ASN D  93      20.250  19.170   4.419  1.00 87.18           N  
ATOM   3677  OD1 ASN D  93      19.113  17.954   2.909  1.00 87.18           O  
ATOM   3678  N   THR D  94      20.385  18.699   0.094  1.00 87.45           N  
ATOM   3679  CA  THR D  94      20.290  17.612  -0.875  1.00 87.45           C  
ATOM   3680  C   THR D  94      19.111  16.700  -0.550  1.00 87.45           C  
ATOM   3681  CB  THR D  94      21.588  16.785  -0.914  1.00 87.45           C  
ATOM   3682  O   THR D  94      18.413  16.233  -1.452  1.00 87.45           O  
ATOM   3683  CG2 THR D  94      21.515  15.698  -1.982  1.00 87.45           C  
ATOM   3684  OG1 THR D  94      22.692  17.651  -1.204  1.00 87.45           O  
ATOM   3685  N   GLY D  95      18.922  16.323   0.769  1.00 87.71           N  
ATOM   3686  CA  GLY D  95      17.776  15.520   1.164  1.00 87.71           C  
ATOM   3687  C   GLY D  95      16.449  16.137   0.766  1.00 87.71           C  
ATOM   3688  O   GLY D  95      15.562  15.443   0.264  1.00 87.71           O  
ATOM   3689  N   LEU D  96      16.282  17.425   0.975  1.00 89.26           N  
ATOM   3690  CA  LEU D  96      15.066  18.146   0.612  1.00 89.26           C  
ATOM   3691  C   LEU D  96      14.858  18.134  -0.898  1.00 89.26           C  
ATOM   3692  CB  LEU D  96      15.126  19.589   1.120  1.00 89.26           C  
ATOM   3693  O   LEU D  96      13.739  17.926  -1.374  1.00 89.26           O  
ATOM   3694  CG  LEU D  96      14.780  19.804   2.594  1.00 89.26           C  
ATOM   3695  CD1 LEU D  96      15.115  21.232   3.014  1.00 89.26           C  
ATOM   3696  CD2 LEU D  96      13.308  19.497   2.849  1.00 89.26           C  
ATOM   3697  N   LYS D  97      15.981  18.326  -1.641  1.00 90.22           N  
ATOM   3698  CA  LYS D  97      15.901  18.294  -3.099  1.00 90.22           C  
ATOM   3699  C   LYS D  97      15.395  16.942  -3.592  1.00 90.22           C  
ATOM   3700  CB  LYS D  97      17.265  18.601  -3.718  1.00 90.22           C  
ATOM   3701  O   LYS D  97      14.484  16.878  -4.420  1.00 90.22           O  
ATOM   3702  CG  LYS D  97      17.675  20.063  -3.618  1.00 90.22           C  
ATOM   3703  CD  LYS D  97      19.032  20.309  -4.265  1.00 90.22           C  
ATOM   3704  CE  LYS D  97      19.574  21.690  -3.923  1.00 90.22           C  
ATOM   3705  NZ  LYS D  97      20.963  21.883  -4.438  1.00 90.22           N  
ATOM   3706  N   LEU D  98      15.969  15.869  -3.035  1.00 89.81           N  
ATOM   3707  CA  LEU D  98      15.602  14.516  -3.437  1.00 89.81           C  
ATOM   3708  C   LEU D  98      14.142  14.227  -3.105  1.00 89.81           C  
ATOM   3709  CB  LEU D  98      16.507  13.488  -2.752  1.00 89.81           C  
ATOM   3710  O   LEU D  98      13.431  13.610  -3.901  1.00 89.81           O  
ATOM   3711  CG  LEU D  98      17.927  13.358  -3.306  1.00 89.81           C  
ATOM   3712  CD1 LEU D  98      18.760  12.440  -2.418  1.00 89.81           C  
ATOM   3713  CD2 LEU D  98      17.896  12.841  -4.740  1.00 89.81           C  
ATOM   3714  N   THR D  99      13.691  14.689  -1.958  1.00 89.48           N  
ATOM   3715  CA  THR D  99      12.318  14.454  -1.524  1.00 89.48           C  
ATOM   3716  C   THR D  99      11.331  15.170  -2.441  1.00 89.48           C  
ATOM   3717  CB  THR D  99      12.104  14.918  -0.072  1.00 89.48           C  
ATOM   3718  O   THR D  99      10.349  14.575  -2.890  1.00 89.48           O  
ATOM   3719  CG2 THR D  99      10.661  14.698   0.369  1.00 89.48           C  
ATOM   3720  OG1 THR D  99      12.974  14.178   0.794  1.00 89.48           O  
ATOM   3721  N   ILE D 100      11.598  16.387  -2.752  1.00 90.71           N  
ATOM   3722  CA  ILE D 100      10.708  17.202  -3.573  1.00 90.71           C  
ATOM   3723  C   ILE D 100      10.672  16.652  -4.997  1.00 90.71           C  
ATOM   3724  CB  ILE D 100      11.147  18.683  -3.581  1.00 90.71           C  
ATOM   3725  O   ILE D 100       9.596  16.469  -5.571  1.00 90.71           O  
ATOM   3726  CG1 ILE D 100      10.969  19.301  -2.189  1.00 90.71           C  
ATOM   3727  CG2 ILE D 100      10.364  19.472  -4.634  1.00 90.71           C  
ATOM   3728  CD1 ILE D 100      11.605  20.676  -2.036  1.00 90.71           C  
ATOM   3729  N   ILE D 101      11.871  16.277  -5.559  1.00 89.46           N  
ATOM   3730  CA  ILE D 101      11.957  15.741  -6.914  1.00 89.46           C  
ATOM   3731  C   ILE D 101      11.254  14.387  -6.979  1.00 89.46           C  
ATOM   3732  CB  ILE D 101      13.425  15.606  -7.376  1.00 89.46           C  
ATOM   3733  O   ILE D 101      10.569  14.083  -7.958  1.00 89.46           O  
ATOM   3734  CG1 ILE D 101      14.052  16.991  -7.574  1.00 89.46           C  
ATOM   3735  CG2 ILE D 101      13.512  14.777  -8.661  1.00 89.46           C  
ATOM   3736  CD1 ILE D 101      15.552  16.960  -7.832  1.00 89.46           C  
ATOM   3737  N   GLY D 102      11.465  13.624  -5.867  1.00 89.47           N  
ATOM   3738  CA  GLY D 102      10.805  12.329  -5.818  1.00 89.47           C  
ATOM   3739  C   GLY D 102       9.292  12.428  -5.879  1.00 89.47           C  
ATOM   3740  O   GLY D 102       8.651  11.727  -6.664  1.00 89.47           O  
ATOM   3741  N   TYR D 103       8.647  13.333  -5.133  1.00 88.34           N  
ATOM   3742  CA  TYR D 103       7.198  13.497  -5.102  1.00 88.34           C  
ATOM   3743  C   TYR D 103       6.694  14.135  -6.391  1.00 88.34           C  
ATOM   3744  CB  TYR D 103       6.779  14.348  -3.900  1.00 88.34           C  
ATOM   3745  O   TYR D 103       5.617  13.787  -6.883  1.00 88.34           O  
ATOM   3746  CG  TYR D 103       6.702  13.575  -2.606  1.00 88.34           C  
ATOM   3747  CD1 TYR D 103       5.939  12.413  -2.511  1.00 88.34           C  
ATOM   3748  CD2 TYR D 103       7.391  14.004  -1.476  1.00 88.34           C  
ATOM   3749  CE1 TYR D 103       5.864  11.698  -1.320  1.00 88.34           C  
ATOM   3750  CE2 TYR D 103       7.322  13.297  -0.280  1.00 88.34           C  
ATOM   3751  OH  TYR D 103       6.487  11.443   0.969  1.00 88.34           O  
ATOM   3752  CZ  TYR D 103       6.558  12.146  -0.212  1.00 88.34           C  
ATOM   3753  N   LEU D 104       7.515  15.023  -6.961  1.00 88.28           N  
ATOM   3754  CA  LEU D 104       7.135  15.621  -8.236  1.00 88.28           C  
ATOM   3755  C   LEU D 104       7.145  14.580  -9.350  1.00 88.28           C  
ATOM   3756  CB  LEU D 104       8.079  16.773  -8.590  1.00 88.28           C  
ATOM   3757  O   LEU D 104       6.258  14.572 -10.206  1.00 88.28           O  
ATOM   3758  CG  LEU D 104       7.900  18.066  -7.793  1.00 88.28           C  
ATOM   3759  CD1 LEU D 104       8.981  19.074  -8.168  1.00 88.28           C  
ATOM   3760  CD2 LEU D 104       6.511  18.651  -8.027  1.00 88.28           C  
ATOM   3761  N   ALA D 105       8.165  13.678  -9.318  1.00 88.36           N  
ATOM   3762  CA  ALA D 105       8.240  12.603 -10.303  1.00 88.36           C  
ATOM   3763  C   ALA D 105       7.038  11.669 -10.189  1.00 88.36           C  
ATOM   3764  CB  ALA D 105       9.538  11.817 -10.135  1.00 88.36           C  
ATOM   3765  O   ALA D 105       6.493  11.222 -11.201  1.00 88.36           O  
ATOM   3766  N   THR D 106       6.632  11.494  -8.906  1.00 83.02           N  
ATOM   3767  CA  THR D 106       5.472  10.642  -8.668  1.00 83.02           C  
ATOM   3768  C   THR D 106       4.213  11.264  -9.264  1.00 83.02           C  
ATOM   3769  CB  THR D 106       5.262  10.393  -7.163  1.00 83.02           C  
ATOM   3770  O   THR D 106       3.399  10.567  -9.874  1.00 83.02           O  
ATOM   3771  CG2 THR D 106       4.034   9.523  -6.916  1.00 83.02           C  
ATOM   3772  OG1 THR D 106       6.416   9.735  -6.627  1.00 83.02           O  
ATOM   3773  N   MET D 107       4.090  12.546  -9.181  1.00 81.90           N  
ATOM   3774  CA  MET D 107       2.932  13.252  -9.721  1.00 81.90           C  
ATOM   3775  C   MET D 107       2.877  13.125 -11.240  1.00 81.90           C  
ATOM   3776  CB  MET D 107       2.966  14.727  -9.321  1.00 81.90           C  
ATOM   3777  O   MET D 107       1.806  12.910 -11.811  1.00 81.90           O  
ATOM   3778  CG  MET D 107       2.548  14.981  -7.881  1.00 81.90           C  
ATOM   3779  SD  MET D 107       2.449  16.770  -7.483  1.00 81.90           S  
ATOM   3780  CE  MET D 107       0.901  17.200  -8.325  1.00 81.90           C  
ATOM   3781  N   PHE D 108       4.055  13.177 -11.823  1.00 82.84           N  
ATOM   3782  CA  PHE D 108       4.126  13.043 -13.274  1.00 82.84           C  
ATOM   3783  C   PHE D 108       3.753  11.629 -13.706  1.00 82.84           C  
ATOM   3784  CB  PHE D 108       5.529  13.393 -13.779  1.00 82.84           C  
ATOM   3785  O   PHE D 108       3.032  11.445 -14.688  1.00 82.84           O  
ATOM   3786  CG  PHE D 108       5.670  13.325 -15.276  1.00 82.84           C  
ATOM   3787  CD1 PHE D 108       6.298  12.243 -15.881  1.00 82.84           C  
ATOM   3788  CD2 PHE D 108       5.172  14.343 -16.079  1.00 82.84           C  
ATOM   3789  CE1 PHE D 108       6.430  12.177 -17.266  1.00 82.84           C  
ATOM   3790  CE2 PHE D 108       5.300  14.285 -17.464  1.00 82.84           C  
ATOM   3791  CZ  PHE D 108       5.930  13.201 -18.055  1.00 82.84           C  
ATOM   3792  N   THR D 109       4.194  10.693 -12.932  1.00 82.46           N  
ATOM   3793  CA  THR D 109       3.951   9.300 -13.289  1.00 82.46           C  
ATOM   3794  C   THR D 109       2.478   8.945 -13.113  1.00 82.46           C  
ATOM   3795  CB  THR D 109       4.816   8.347 -12.443  1.00 82.46           C  
ATOM   3796  O   THR D 109       1.974   8.024 -13.760  1.00 82.46           O  
ATOM   3797  CG2 THR D 109       6.301   8.565 -12.714  1.00 82.46           C  
ATOM   3798  OG1 THR D 109       4.556   8.583 -11.053  1.00 82.46           O  
ATOM   3799  N   ILE D 110       1.784   9.671 -12.253  1.00 76.45           N  
ATOM   3800  CA  ILE D 110       0.351   9.455 -12.084  1.00 76.45           C  
ATOM   3801  C   ILE D 110      -0.379   9.795 -13.381  1.00 76.45           C  
ATOM   3802  CB  ILE D 110      -0.213  10.296 -10.916  1.00 76.45           C  
ATOM   3803  O   ILE D 110      -1.299   9.081 -13.788  1.00 76.45           O  
ATOM   3804  CG1 ILE D 110       0.268   9.734  -9.573  1.00 76.45           C  
ATOM   3805  CG2 ILE D 110      -1.742  10.343 -10.974  1.00 76.45           C  
ATOM   3806  CD1 ILE D 110      -0.134  10.576  -8.370  1.00 76.45           C  
ATOM   3807  N   GLY D 111       0.112  10.823 -13.952  1.00 78.83           N  
ATOM   3808  CA  GLY D 111      -0.443  11.159 -15.254  1.00 78.83           C  
ATOM   3809  C   GLY D 111      -0.218  10.078 -16.295  1.00 78.83           C  
ATOM   3810  O   GLY D 111      -1.135   9.725 -17.039  1.00 78.83           O  
ATOM   3811  N   VAL D 112       0.993   9.524 -16.303  1.00 79.25           N  
ATOM   3812  CA  VAL D 112       1.346   8.453 -17.230  1.00 79.25           C  
ATOM   3813  C   VAL D 112       0.506   7.214 -16.932  1.00 79.25           C  
ATOM   3814  CB  VAL D 112       2.850   8.109 -17.152  1.00 79.25           C  
ATOM   3815  O   VAL D 112       0.049   6.530 -17.852  1.00 79.25           O  
ATOM   3816  CG1 VAL D 112       3.172   6.896 -18.024  1.00 79.25           C  
ATOM   3817  CG2 VAL D 112       3.695   9.311 -17.571  1.00 79.25           C  
ATOM   3818  N   ASN D 113       0.267   7.065 -15.625  1.00 76.82           N  
ATOM   3819  CA  ASN D 113      -0.560   5.941 -15.199  1.00 76.82           C  
ATOM   3820  C   ASN D 113      -1.971   6.035 -15.771  1.00 76.82           C  
ATOM   3821  CB  ASN D 113      -0.611   5.860 -13.672  1.00 76.82           C  
ATOM   3822  O   ASN D 113      -2.493   5.058 -16.311  1.00 76.82           O  
ATOM   3823  CG  ASN D 113      -1.551   4.779 -13.175  1.00 76.82           C  
ATOM   3824  ND2 ASN D 113      -2.641   5.189 -12.538  1.00 76.82           N  
ATOM   3825  OD1 ASN D 113      -1.298   3.586 -13.361  1.00 76.82           O  
ATOM   3826  N   GLU D 114      -2.539   7.223 -15.651  1.00 75.41           N  
ATOM   3827  CA  GLU D 114      -3.896   7.421 -16.152  1.00 75.41           C  
ATOM   3828  C   GLU D 114      -3.949   7.279 -17.671  1.00 75.41           C  
ATOM   3829  CB  GLU D 114      -4.429   8.793 -15.733  1.00 75.41           C  
ATOM   3830  O   GLU D 114      -4.887   6.688 -18.211  1.00 75.41           O  
ATOM   3831  CG  GLU D 114      -4.685   8.924 -14.239  1.00 75.41           C  
ATOM   3832  CD  GLU D 114      -5.677   7.900 -13.709  1.00 75.41           C  
ATOM   3833  OE1 GLU D 114      -5.530   7.458 -12.547  1.00 75.41           O  
ATOM   3834  OE2 GLU D 114      -6.608   7.538 -14.462  1.00 75.41           O  
ATOM   3835  N   MET D 115      -2.947   7.737 -18.346  1.00 74.60           N  
ATOM   3836  CA  MET D 115      -2.855   7.609 -19.798  1.00 74.60           C  
ATOM   3837  C   MET D 115      -2.739   6.145 -20.209  1.00 74.60           C  
ATOM   3838  CB  MET D 115      -1.659   8.398 -20.333  1.00 74.60           C  
ATOM   3839  O   MET D 115      -3.385   5.711 -21.164  1.00 74.60           O  
ATOM   3840  CG  MET D 115      -1.593   8.458 -21.850  1.00 74.60           C  
ATOM   3841  SD  MET D 115      -0.117   9.365 -22.455  1.00 74.60           S  
ATOM   3842  CE  MET D 115       1.197   8.241 -21.903  1.00 74.60           C  
ATOM   3843  N   TRP D 116      -1.930   5.393 -19.492  1.00 70.03           N  
ATOM   3844  CA  TRP D 116      -1.699   3.978 -19.767  1.00 70.03           C  
ATOM   3845  C   TRP D 116      -3.002   3.190 -19.695  1.00 70.03           C  
ATOM   3846  CB  TRP D 116      -0.682   3.398 -18.780  1.00 70.03           C  
ATOM   3847  O   TRP D 116      -3.244   2.301 -20.516  1.00 70.03           O  
ATOM   3848  CG  TRP D 116      -0.304   1.974 -19.062  1.00 70.03           C  
ATOM   3849  CD1 TRP D 116      -0.979   0.850 -18.676  1.00 70.03           C  
ATOM   3850  CD2 TRP D 116       0.844   1.524 -19.788  1.00 70.03           C  
ATOM   3851  CE2 TRP D 116       0.800   0.112 -19.804  1.00 70.03           C  
ATOM   3852  CE3 TRP D 116       1.905   2.177 -20.429  1.00 70.03           C  
ATOM   3853  NE1 TRP D 116      -0.320  -0.273 -19.119  1.00 70.03           N  
ATOM   3854  CH2 TRP D 116       2.807   0.006 -21.055  1.00 70.03           C  
ATOM   3855  CZ2 TRP D 116       1.780  -0.658 -20.436  1.00 70.03           C  
ATOM   3856  CZ3 TRP D 116       2.879   1.409 -21.057  1.00 70.03           C  
ATOM   3857  N   HIS D 117      -3.943   3.593 -18.892  1.00 69.21           N  
ATOM   3858  CA  HIS D 117      -5.183   2.857 -18.678  1.00 69.21           C  
ATOM   3859  C   HIS D 117      -6.195   3.149 -19.781  1.00 69.21           C  
ATOM   3860  CB  HIS D 117      -5.781   3.200 -17.312  1.00 69.21           C  
ATOM   3861  O   HIS D 117      -7.215   2.465 -19.890  1.00 69.21           O  
ATOM   3862  CG  HIS D 117      -5.170   2.437 -16.180  1.00 69.21           C  
ATOM   3863  CD2 HIS D 117      -4.511   2.861 -15.076  1.00 69.21           C  
ATOM   3864  ND1 HIS D 117      -5.198   1.061 -16.110  1.00 69.21           N  
ATOM   3865  CE1 HIS D 117      -4.582   0.671 -15.006  1.00 69.21           C  
ATOM   3866  NE2 HIS D 117      -4.156   1.743 -14.362  1.00 69.21           N  
ATOM   3867  N   PHE D 118      -5.941   4.046 -20.553  1.00 65.29           N  
ATOM   3868  CA  PHE D 118      -6.737   4.223 -21.762  1.00 65.29           C  
ATOM   3869  C   PHE D 118      -6.509   3.072 -22.734  1.00 65.29           C  
ATOM   3870  CB  PHE D 118      -6.401   5.556 -22.437  1.00 65.29           C  
ATOM   3871  O   PHE D 118      -7.425   2.671 -23.455  1.00 65.29           O  
ATOM   3872  CG  PHE D 118      -7.203   6.719 -21.919  1.00 65.29           C  
ATOM   3873  CD1 PHE D 118      -8.536   6.877 -22.277  1.00 65.29           C  
ATOM   3874  CD2 PHE D 118      -6.623   7.655 -21.072  1.00 65.29           C  
ATOM   3875  CE1 PHE D 118      -9.281   7.952 -21.798  1.00 65.29           C  
ATOM   3876  CE2 PHE D 118      -7.361   8.732 -20.590  1.00 65.29           C  
ATOM   3877  CZ  PHE D 118      -8.690   8.880 -20.955  1.00 65.29           C  
ATOM   3878  N   TRP D 119      -5.198   2.519 -22.621  1.00 60.63           N  
ATOM   3879  CA  TRP D 119      -4.826   1.442 -23.533  1.00 60.63           C  
ATOM   3880  C   TRP D 119      -4.967   0.083 -22.856  1.00 60.63           C  
ATOM   3881  CB  TRP D 119      -3.391   1.632 -24.033  1.00 60.63           C  
ATOM   3882  O   TRP D 119      -5.313  -0.907 -23.504  1.00 60.63           O  
ATOM   3883  CG  TRP D 119      -3.201   2.846 -24.891  1.00 60.63           C  
ATOM   3884  CD1 TRP D 119      -3.777   3.095 -26.105  1.00 60.63           C  
ATOM   3885  CD2 TRP D 119      -2.372   3.976 -24.600  1.00 60.63           C  
ATOM   3886  CE2 TRP D 119      -2.494   4.874 -25.683  1.00 60.63           C  
ATOM   3887  CE3 TRP D 119      -1.537   4.316 -23.527  1.00 60.63           C  
ATOM   3888  NE1 TRP D 119      -3.356   4.313 -26.587  1.00 60.63           N  
ATOM   3889  CH2 TRP D 119      -1.002   6.401 -24.662  1.00 60.63           C  
ATOM   3890  CZ2 TRP D 119      -1.812   6.092 -25.724  1.00 60.63           C  
ATOM   3891  CZ3 TRP D 119      -0.859   5.529 -23.570  1.00 60.63           C  
ATOM   3892  N   PHE D 120      -4.679   0.122 -21.621  1.00 59.14           N  
ATOM   3893  CA  PHE D 120      -4.755  -1.090 -20.814  1.00 59.14           C  
ATOM   3894  C   PHE D 120      -5.717  -0.903 -19.647  1.00 59.14           C  
ATOM   3895  CB  PHE D 120      -3.368  -1.479 -20.294  1.00 59.14           C  
ATOM   3896  O   PHE D 120      -5.462  -0.099 -18.748  1.00 59.14           O  
ATOM   3897  CG  PHE D 120      -2.417  -1.923 -21.373  1.00 59.14           C  
ATOM   3898  CD1 PHE D 120      -2.378  -3.250 -21.781  1.00 59.14           C  
ATOM   3899  CD2 PHE D 120      -1.562  -1.011 -21.979  1.00 59.14           C  
ATOM   3900  CE1 PHE D 120      -1.499  -3.664 -22.780  1.00 59.14           C  
ATOM   3901  CE2 PHE D 120      -0.681  -1.417 -22.978  1.00 59.14           C  
ATOM   3902  CZ  PHE D 120      -0.650  -2.744 -23.376  1.00 59.14           C  
ATOM   3903  N   VAL D 121      -6.781  -1.609 -19.701  1.00 56.93           N  
ATOM   3904  CA  VAL D 121      -7.886  -1.342 -18.785  1.00 56.93           C  
ATOM   3905  C   VAL D 121      -7.678  -2.114 -17.485  1.00 56.93           C  
ATOM   3906  CB  VAL D 121      -9.247  -1.714 -19.415  1.00 56.93           C  
ATOM   3907  O   VAL D 121      -8.222  -1.743 -16.442  1.00 56.93           O  
ATOM   3908  CG1 VAL D 121     -10.395  -1.083 -18.629  1.00 56.93           C  
ATOM   3909  CG2 VAL D 121      -9.294  -1.279 -20.878  1.00 56.93           C  
ATOM   3910  N   GLU D 122      -6.905  -2.861 -17.398  1.00 52.65           N  
ATOM   3911  CA  GLU D 122      -6.743  -3.670 -16.193  1.00 52.65           C  
ATOM   3912  C   GLU D 122      -5.866  -2.960 -15.166  1.00 52.65           C  
ATOM   3913  CB  GLU D 122      -6.149  -5.037 -16.538  1.00 52.65           C  
ATOM   3914  O   GLU D 122      -4.775  -2.488 -15.494  1.00 52.65           O  
ATOM   3915  CG  GLU D 122      -6.850  -6.203 -15.855  1.00 52.65           C  
ATOM   3916  CD  GLU D 122      -6.338  -7.560 -16.310  1.00 52.65           C  
ATOM   3917  OE1 GLU D 122      -6.839  -8.595 -15.814  1.00 52.65           O  
ATOM   3918  OE2 GLU D 122      -5.428  -7.589 -17.168  1.00 52.65           O  
ATOM   3919  N   GLU D 123      -6.425  -2.953 -14.316  1.00 56.14           N  
ATOM   3920  CA  GLU D 123      -5.707  -2.264 -13.247  1.00 56.14           C  
ATOM   3921  C   GLU D 123      -5.159  -3.254 -12.223  1.00 56.14           C  
ATOM   3922  CB  GLU D 123      -6.617  -1.244 -12.559  1.00 56.14           C  
ATOM   3923  O   GLU D 123      -5.907  -3.773 -11.392  1.00 56.14           O  
ATOM   3924  CG  GLU D 123      -6.736   0.077 -13.305  1.00 56.14           C  
ATOM   3925  CD  GLU D 123      -7.053   1.253 -12.396  1.00 56.14           C  
ATOM   3926  OE1 GLU D 123      -7.012   2.413 -12.868  1.00 56.14           O  
ATOM   3927  OE2 GLU D 123      -7.344   1.014 -11.203  1.00 56.14           O  
ATOM   3928  N   ILE D 124      -4.163  -3.789 -12.396  1.00 57.16           N  
ATOM   3929  CA  ILE D 124      -3.467  -4.600 -11.403  1.00 57.16           C  
ATOM   3930  C   ILE D 124      -2.226  -3.859 -10.910  1.00 57.16           C  
ATOM   3931  CB  ILE D 124      -3.075  -5.981 -11.976  1.00 57.16           C  
ATOM   3932  O   ILE D 124      -1.628  -3.076 -11.651  1.00 57.16           O  
ATOM   3933  CG1 ILE D 124      -2.321  -5.815 -13.300  1.00 57.16           C  
ATOM   3934  CG2 ILE D 124      -4.314  -6.862 -12.158  1.00 57.16           C  
ATOM   3935  CD1 ILE D 124      -1.771  -7.117 -13.867  1.00 57.16           C  
ATOM   3936  N   PHE D 125      -1.917  -3.993  -9.780  1.00 57.53           N  
ATOM   3937  CA  PHE D 125      -0.826  -3.257  -9.152  1.00 57.53           C  
ATOM   3938  C   PHE D 125       0.507  -3.604  -9.804  1.00 57.53           C  
ATOM   3939  CB  PHE D 125      -0.769  -3.554  -7.650  1.00 57.53           C  
ATOM   3940  O   PHE D 125       1.418  -2.774  -9.847  1.00 57.53           O  
ATOM   3941  CG  PHE D 125      -1.673  -2.680  -6.823  1.00 57.53           C  
ATOM   3942  CD1 PHE D 125      -1.275  -1.402  -6.450  1.00 57.53           C  
ATOM   3943  CD2 PHE D 125      -2.920  -3.137  -6.419  1.00 57.53           C  
ATOM   3944  CE1 PHE D 125      -2.110  -0.590  -5.685  1.00 57.53           C  
ATOM   3945  CE2 PHE D 125      -3.760  -2.332  -5.654  1.00 57.53           C  
ATOM   3946  CZ  PHE D 125      -3.352  -1.059  -5.288  1.00 57.53           C  
ATOM   3947  N   SER D 126       0.497  -4.711 -10.472  1.00 63.38           N  
ATOM   3948  CA  SER D 126       1.767  -5.216 -10.982  1.00 63.38           C  
ATOM   3949  C   SER D 126       2.057  -4.674 -12.378  1.00 63.38           C  
ATOM   3950  CB  SER D 126       1.763  -6.745 -11.012  1.00 63.38           C  
ATOM   3951  O   SER D 126       3.113  -4.953 -12.951  1.00 63.38           O  
ATOM   3952  OG  SER D 126       0.689  -7.231 -11.799  1.00 63.38           O  
ATOM   3953  N   VAL D 127       1.275  -3.858 -12.846  1.00 64.53           N  
ATOM   3954  CA  VAL D 127       1.544  -3.308 -14.171  1.00 64.53           C  
ATOM   3955  C   VAL D 127       2.731  -2.350 -14.101  1.00 64.53           C  
ATOM   3956  CB  VAL D 127       0.307  -2.583 -14.747  1.00 64.53           C  
ATOM   3957  O   VAL D 127       2.879  -1.605 -13.130  1.00 64.53           O  
ATOM   3958  CG1 VAL D 127       0.574  -2.113 -16.175  1.00 64.53           C  
ATOM   3959  CG2 VAL D 127      -0.916  -3.498 -14.701  1.00 64.53           C  
ATOM   3960  N   PRO D 128       3.600  -2.344 -15.089  1.00 65.15           N  
ATOM   3961  CA  PRO D 128       4.855  -1.589 -15.099  1.00 65.15           C  
ATOM   3962  C   PRO D 128       4.645  -0.092 -14.879  1.00 65.15           C  
ATOM   3963  CB  PRO D 128       5.420  -1.861 -16.496  1.00 65.15           C  
ATOM   3964  O   PRO D 128       5.475   0.565 -14.246  1.00 65.15           O  
ATOM   3965  CG  PRO D 128       4.858  -3.192 -16.882  1.00 65.15           C  
ATOM   3966  CD  PRO D 128       3.503  -3.339 -16.252  1.00 65.15           C  
ATOM   3967  N   ASN D 129       3.530   0.339 -15.164  1.00 70.61           N  
ATOM   3968  CA  ASN D 129       3.316   1.775 -15.023  1.00 70.61           C  
ATOM   3969  C   ASN D 129       3.268   2.193 -13.556  1.00 70.61           C  
ATOM   3970  CB  ASN D 129       2.033   2.201 -15.738  1.00 70.61           C  
ATOM   3971  O   ASN D 129       3.559   3.344 -13.224  1.00 70.61           O  
ATOM   3972  CG  ASN D 129       0.811   1.455 -15.238  1.00 70.61           C  
ATOM   3973  ND2 ASN D 129      -0.353   2.086 -15.344  1.00 70.61           N  
ATOM   3974  OD1 ASN D 129       0.912   0.322 -14.760  1.00 70.61           O  
ATOM   3975  N   HIS D 130       2.810   1.288 -12.741  1.00 69.45           N  
ATOM   3976  CA  HIS D 130       2.741   1.591 -11.316  1.00 69.45           C  
ATOM   3977  C   HIS D 130       4.130   1.593 -10.686  1.00 69.45           C  
ATOM   3978  CB  HIS D 130       1.840   0.586 -10.597  1.00 69.45           C  
ATOM   3979  O   HIS D 130       4.335   2.193  -9.628  1.00 69.45           O  
ATOM   3980  CG  HIS D 130       0.400   0.684 -10.988  1.00 69.45           C  
ATOM   3981  CD2 HIS D 130      -0.290   1.676 -11.599  1.00 69.45           C  
ATOM   3982  ND1 HIS D 130      -0.507  -0.326 -10.748  1.00 69.45           N  
ATOM   3983  CE1 HIS D 130      -1.695   0.042 -11.198  1.00 69.45           C  
ATOM   3984  NE2 HIS D 130      -1.590   1.252 -11.719  1.00 69.45           N  
ATOM   3985  N   TRP D 131       5.099   0.921 -11.303  1.00 71.09           N  
ATOM   3986  CA  TRP D 131       6.463   0.858 -10.788  1.00 71.09           C  
ATOM   3987  C   TRP D 131       7.097   2.245 -10.754  1.00 71.09           C  
ATOM   3988  CB  TRP D 131       7.317  -0.086 -11.638  1.00 71.09           C  
ATOM   3989  O   TRP D 131       7.850   2.569  -9.833  1.00 71.09           O  
ATOM   3990  CG  TRP D 131       6.872  -1.517 -11.591  1.00 71.09           C  
ATOM   3991  CD1 TRP D 131       5.841  -2.036 -10.858  1.00 71.09           C  
ATOM   3992  CD2 TRP D 131       7.449  -2.615 -12.305  1.00 71.09           C  
ATOM   3993  CE2 TRP D 131       6.717  -3.771 -11.957  1.00 71.09           C  
ATOM   3994  CE3 TRP D 131       8.516  -2.733 -13.206  1.00 71.09           C  
ATOM   3995  NE1 TRP D 131       5.742  -3.391 -11.074  1.00 71.09           N  
ATOM   3996  CH2 TRP D 131       8.065  -5.119 -13.360  1.00 71.09           C  
ATOM   3997  CZ2 TRP D 131       7.018  -5.031 -12.480  1.00 71.09           C  
ATOM   3998  CZ3 TRP D 131       8.813  -3.987 -13.726  1.00 71.09           C  
ATOM   3999  N   MET D 132       6.765   2.996 -11.757  1.00 75.47           N  
ATOM   4000  CA  MET D 132       7.352   4.329 -11.856  1.00 75.47           C  
ATOM   4001  C   MET D 132       6.913   5.205 -10.688  1.00 75.47           C  
ATOM   4002  CB  MET D 132       6.966   4.990 -13.180  1.00 75.47           C  
ATOM   4003  O   MET D 132       7.720   5.944 -10.122  1.00 75.47           O  
ATOM   4004  CG  MET D 132       7.539   4.293 -14.403  1.00 75.47           C  
ATOM   4005  SD  MET D 132       7.065   5.121 -15.971  1.00 75.47           S  
ATOM   4006  CE  MET D 132       8.496   6.212 -16.202  1.00 75.47           C  
ATOM   4007  N   PHE D 133       5.666   4.927 -10.258  1.00 72.53           N  
ATOM   4008  CA  PHE D 133       5.117   5.698  -9.148  1.00 72.53           C  
ATOM   4009  C   PHE D 133       5.754   5.277  -7.829  1.00 72.53           C  
ATOM   4010  CB  PHE D 133       3.596   5.529  -9.074  1.00 72.53           C  
ATOM   4011  O   PHE D 133       6.142   6.125  -7.022  1.00 72.53           O  
ATOM   4012  CG  PHE D 133       2.970   6.186  -7.873  1.00 72.53           C  
ATOM   4013  CD1 PHE D 133       2.586   5.431  -6.772  1.00 72.53           C  
ATOM   4014  CD2 PHE D 133       2.767   7.559  -7.846  1.00 72.53           C  
ATOM   4015  CE1 PHE D 133       2.006   6.036  -5.659  1.00 72.53           C  
ATOM   4016  CE2 PHE D 133       2.188   8.171  -6.738  1.00 72.53           C  
ATOM   4017  CZ  PHE D 133       1.807   7.408  -5.646  1.00 72.53           C  
ATOM   4018  N   ASN D 134       5.861   4.170  -7.805  1.00 74.64           N  
ATOM   4019  CA  ASN D 134       6.415   3.638  -6.565  1.00 74.64           C  
ATOM   4020  C   ASN D 134       7.885   4.012  -6.401  1.00 74.64           C  
ATOM   4021  CB  ASN D 134       6.244   2.118  -6.509  1.00 74.64           C  
ATOM   4022  O   ASN D 134       8.332   4.321  -5.295  1.00 74.64           O  
ATOM   4023  CG  ASN D 134       4.823   1.701  -6.184  1.00 74.64           C  
ATOM   4024  ND2 ASN D 134       4.369   0.615  -6.797  1.00 74.64           N  
ATOM   4025  OD1 ASN D 134       4.139   2.351  -5.389  1.00 74.64           O  
ATOM   4026  N   MET D 135       8.579   3.996  -7.471  1.00 80.16           N  
ATOM   4027  CA  MET D 135       9.986   4.380  -7.417  1.00 80.16           C  
ATOM   4028  C   MET D 135      10.137   5.841  -7.007  1.00 80.16           C  
ATOM   4029  CB  MET D 135      10.661   4.143  -8.769  1.00 80.16           C  
ATOM   4030  O   MET D 135      11.045   6.187  -6.249  1.00 80.16           O  
ATOM   4031  CG  MET D 135      10.992   2.685  -9.043  1.00 80.16           C  
ATOM   4032  SD  MET D 135      12.021   1.938  -7.720  1.00 80.16           S  
ATOM   4033  CE  MET D 135      13.579   2.830  -7.983  1.00 80.16           C  
ATOM   4034  N   GLY D 136       9.267   6.647  -7.532  1.00 84.36           N  
ATOM   4035  CA  GLY D 136       9.269   8.042  -7.122  1.00 84.36           C  
ATOM   4036  C   GLY D 136       9.051   8.227  -5.632  1.00 84.36           C  
ATOM   4037  O   GLY D 136       9.738   9.027  -4.994  1.00 84.36           O  
ATOM   4038  N   VAL D 137       8.106   7.489  -5.100  1.00 81.93           N  
ATOM   4039  CA  VAL D 137       7.795   7.568  -3.677  1.00 81.93           C  
ATOM   4040  C   VAL D 137       8.994   7.094  -2.858  1.00 81.93           C  
ATOM   4041  CB  VAL D 137       6.544   6.734  -3.322  1.00 81.93           C  
ATOM   4042  O   VAL D 137       9.324   7.686  -1.828  1.00 81.93           O  
ATOM   4043  CG1 VAL D 137       6.338   6.686  -1.809  1.00 81.93           C  
ATOM   4044  CG2 VAL D 137       5.308   7.306  -4.014  1.00 81.93           C  
ATOM   4045  N   VAL D 138       9.631   6.052  -3.387  1.00 81.73           N  
ATOM   4046  CA  VAL D 138      10.793   5.510  -2.691  1.00 81.73           C  
ATOM   4047  C   VAL D 138      11.900   6.562  -2.636  1.00 81.73           C  
ATOM   4048  CB  VAL D 138      11.314   4.224  -3.370  1.00 81.73           C  
ATOM   4049  O   VAL D 138      12.494   6.792  -1.580  1.00 81.73           O  
ATOM   4050  CG1 VAL D 138      12.655   3.802  -2.772  1.00 81.73           C  
ATOM   4051  CG2 VAL D 138      10.288   3.099  -3.238  1.00 81.73           C  
ATOM   4052  N   VAL D 139      12.161   7.248  -3.695  1.00 85.97           N  
ATOM   4053  CA  VAL D 139      13.183   8.288  -3.763  1.00 85.97           C  
ATOM   4054  C   VAL D 139      12.816   9.434  -2.823  1.00 85.97           C  
ATOM   4055  CB  VAL D 139      13.361   8.816  -5.204  1.00 85.97           C  
ATOM   4056  O   VAL D 139      13.672   9.951  -2.101  1.00 85.97           O  
ATOM   4057  CG1 VAL D 139      14.265  10.047  -5.219  1.00 85.97           C  
ATOM   4058  CG2 VAL D 139      13.927   7.722  -6.107  1.00 85.97           C  
ATOM   4059  N   ALA D 140      11.560   9.755  -2.811  1.00 87.65           N  
ATOM   4060  CA  ALA D 140      11.081  10.821  -1.934  1.00 87.65           C  
ATOM   4061  C   ALA D 140      11.285  10.457  -0.466  1.00 87.65           C  
ATOM   4062  CB  ALA D 140       9.608  11.113  -2.208  1.00 87.65           C  
ATOM   4063  O   ALA D 140      11.732  11.286   0.329  1.00 87.65           O  
ATOM   4064  N   PHE D 141      11.011   9.262  -0.146  1.00 82.85           N  
ATOM   4065  CA  PHE D 141      11.143   8.796   1.230  1.00 82.85           C  
ATOM   4066  C   PHE D 141      12.605   8.791   1.661  1.00 82.85           C  
ATOM   4067  CB  PHE D 141      10.546   7.394   1.383  1.00 82.85           C  
ATOM   4068  O   PHE D 141      12.928   9.188   2.782  1.00 82.85           O  
ATOM   4069  CG  PHE D 141      10.586   6.868   2.792  1.00 82.85           C  
ATOM   4070  CD1 PHE D 141      11.523   5.913   3.166  1.00 82.85           C  
ATOM   4071  CD2 PHE D 141       9.685   7.328   3.744  1.00 82.85           C  
ATOM   4072  CE1 PHE D 141      11.563   5.424   4.470  1.00 82.85           C  
ATOM   4073  CE2 PHE D 141       9.718   6.845   5.049  1.00 82.85           C  
ATOM   4074  CZ  PHE D 141      10.657   5.892   5.410  1.00 82.85           C  
ATOM   4075  N   MET D 142      13.463   8.347   0.752  1.00 84.41           N  
ATOM   4076  CA  MET D 142      14.890   8.345   1.061  1.00 84.41           C  
ATOM   4077  C   MET D 142      15.393   9.763   1.313  1.00 84.41           C  
ATOM   4078  CB  MET D 142      15.686   7.702  -0.076  1.00 84.41           C  
ATOM   4079  O   MET D 142      16.174   9.993   2.238  1.00 84.41           O  
ATOM   4080  CG  MET D 142      15.519   6.194  -0.164  1.00 84.41           C  
ATOM   4081  SD  MET D 142      16.713   5.421  -1.323  1.00 84.41           S  
ATOM   4082  CE  MET D 142      16.119   6.103  -2.896  1.00 84.41           C  
ATOM   4083  N   GLY D 143      15.018  10.638   0.530  1.00 88.28           N  
ATOM   4084  CA  GLY D 143      15.371  12.034   0.730  1.00 88.28           C  
ATOM   4085  C   GLY D 143      14.847  12.601   2.036  1.00 88.28           C  
ATOM   4086  O   GLY D 143      15.573  13.290   2.755  1.00 88.28           O  
ATOM   4087  N   ALA D 144      13.547  12.331   2.306  1.00 87.84           N  
ATOM   4088  CA  ALA D 144      12.916  12.804   3.536  1.00 87.84           C  
ATOM   4089  C   ALA D 144      13.636  12.260   4.766  1.00 87.84           C  
ATOM   4090  CB  ALA D 144      11.443  12.405   3.566  1.00 87.84           C  
ATOM   4091  O   ALA D 144      13.882  12.996   5.725  1.00 87.84           O  
ATOM   4092  N   LEU D 145      13.965  10.994   4.646  1.00 83.12           N  
ATOM   4093  CA  LEU D 145      14.657  10.365   5.766  1.00 83.12           C  
ATOM   4094  C   LEU D 145      16.019  11.010   5.994  1.00 83.12           C  
ATOM   4095  CB  LEU D 145      14.825   8.864   5.516  1.00 83.12           C  
ATOM   4096  O   LEU D 145      16.390  11.301   7.134  1.00 83.12           O  
ATOM   4097  CG  LEU D 145      15.449   8.053   6.654  1.00 83.12           C  
ATOM   4098  CD1 LEU D 145      14.567   8.120   7.897  1.00 83.12           C  
ATOM   4099  CD2 LEU D 145      15.666   6.607   6.224  1.00 83.12           C  
ATOM   4100  N   ALA D 146      16.752  11.262   4.925  1.00 86.48           N  
ATOM   4101  CA  ALA D 146      18.059  11.907   5.022  1.00 86.48           C  
ATOM   4102  C   ALA D 146      17.946  13.280   5.677  1.00 86.48           C  
ATOM   4103  CB  ALA D 146      18.695  12.032   3.639  1.00 86.48           C  
ATOM   4104  O   ALA D 146      18.757  13.634   6.536  1.00 86.48           O  
ATOM   4105  N   TYR D 147      16.983  14.020   5.366  1.00 88.60           N  
ATOM   4106  CA  TYR D 147      16.768  15.357   5.908  1.00 88.60           C  
ATOM   4107  C   TYR D 147      16.403  15.294   7.387  1.00 88.60           C  
ATOM   4108  CB  TYR D 147      15.666  16.082   5.130  1.00 88.60           C  
ATOM   4109  O   TYR D 147      16.953  16.040   8.200  1.00 88.60           O  
ATOM   4110  CG  TYR D 147      15.395  17.483   5.623  1.00 88.60           C  
ATOM   4111  CD1 TYR D 147      14.232  17.780   6.330  1.00 88.60           C  
ATOM   4112  CD2 TYR D 147      16.300  18.511   5.383  1.00 88.60           C  
ATOM   4113  CE1 TYR D 147      13.977  19.070   6.785  1.00 88.60           C  
ATOM   4114  CE2 TYR D 147      16.056  19.804   5.834  1.00 88.60           C  
ATOM   4115  OH  TYR D 147      14.647  21.352   6.981  1.00 88.60           O  
ATOM   4116  CZ  TYR D 147      14.894  20.073   6.533  1.00 88.60           C  
ATOM   4117  N   VAL D 148      15.443  14.410   7.691  1.00 86.42           N  
ATOM   4118  CA  VAL D 148      14.972  14.277   9.065  1.00 86.42           C  
ATOM   4119  C   VAL D 148      16.129  13.859   9.970  1.00 86.42           C  
ATOM   4120  CB  VAL D 148      13.817  13.257   9.173  1.00 86.42           C  
ATOM   4121  O   VAL D 148      16.257  14.353  11.093  1.00 86.42           O  
ATOM   4122  CG1 VAL D 148      13.484  12.970  10.636  1.00 86.42           C  
ATOM   4123  CG2 VAL D 148      12.583  13.768   8.431  1.00 86.42           C  
ATOM   4124  N   VAL D 149      16.950  13.020   9.469  1.00 84.77           N  
ATOM   4125  CA  VAL D 149      18.101  12.559  10.239  1.00 84.77           C  
ATOM   4126  C   VAL D 149      19.057  13.723  10.488  1.00 84.77           C  
ATOM   4127  CB  VAL D 149      18.839  11.408   9.520  1.00 84.77           C  
ATOM   4128  O   VAL D 149      19.616  13.853  11.580  1.00 84.77           O  
ATOM   4129  CG1 VAL D 149      20.188  11.135  10.183  1.00 84.77           C  
ATOM   4130  CG2 VAL D 149      17.979  10.145   9.512  1.00 84.77           C  
ATOM   4131  N   ARG D 150      19.233  14.555   9.503  1.00 86.25           N  
ATOM   4132  CA  ARG D 150      20.103  15.717   9.655  1.00 86.25           C  
ATOM   4133  C   ARG D 150      19.545  16.688  10.690  1.00 86.25           C  
ATOM   4134  CB  ARG D 150      20.287  16.430   8.313  1.00 86.25           C  
ATOM   4135  O   ARG D 150      20.294  17.237  11.501  1.00 86.25           O  
ATOM   4136  CG  ARG D 150      21.194  17.648   8.381  1.00 86.25           C  
ATOM   4137  CD  ARG D 150      22.627  17.266   8.721  1.00 86.25           C  
ATOM   4138  NE  ARG D 150      23.508  18.431   8.733  1.00 86.25           N  
ATOM   4139  NH1 ARG D 150      25.059  17.501  10.170  1.00 86.25           N  
ATOM   4140  NH2 ARG D 150      25.367  19.624   9.361  1.00 86.25           N  
ATOM   4141  CZ  ARG D 150      24.643  18.516   9.421  1.00 86.25           C  
ATOM   4142  N   VAL D 151      18.234  16.908  10.716  1.00 86.79           N  
ATOM   4143  CA  VAL D 151      17.579  17.775  11.689  1.00 86.79           C  
ATOM   4144  C   VAL D 151      17.758  17.203  13.094  1.00 86.79           C  
ATOM   4145  CB  VAL D 151      16.076  17.949  11.373  1.00 86.79           C  
ATOM   4146  O   VAL D 151      18.131  17.925  14.022  1.00 86.79           O  
ATOM   4147  CG1 VAL D 151      15.371  18.700  12.501  1.00 86.79           C  
ATOM   4148  CG2 VAL D 151      15.893  18.680  10.045  1.00 86.79           C  
ATOM   4149  N   TYR D 152      17.521  15.882  13.143  1.00 85.14           N  
ATOM   4150  CA  TYR D 152      17.659  15.206  14.428  1.00 85.14           C  
ATOM   4151  C   TYR D 152      19.098  15.268  14.925  1.00 85.14           C  
ATOM   4152  CB  TYR D 152      17.206  13.747  14.320  1.00 85.14           C  
ATOM   4153  O   TYR D 152      19.343  15.533  16.104  1.00 85.14           O  
ATOM   4154  CG  TYR D 152      17.297  12.985  15.619  1.00 85.14           C  
ATOM   4155  CD1 TYR D 152      18.225  11.959  15.784  1.00 85.14           C  
ATOM   4156  CD2 TYR D 152      16.456  13.289  16.684  1.00 85.14           C  
ATOM   4157  CE1 TYR D 152      18.312  11.253  16.979  1.00 85.14           C  
ATOM   4158  CE2 TYR D 152      16.534  12.589  17.884  1.00 85.14           C  
ATOM   4159  OH  TYR D 152      17.545  10.879  19.207  1.00 85.14           O  
ATOM   4160  CZ  TYR D 152      17.463  11.575  18.022  1.00 85.14           C  
ATOM   4161  N   ALA D 153      20.026  15.060  14.023  1.00 85.54           N  
ATOM   4162  CA  ALA D 153      21.443  15.105  14.373  1.00 85.54           C  
ATOM   4163  C   ALA D 153      21.833  16.481  14.905  1.00 85.54           C  
ATOM   4164  CB  ALA D 153      22.302  14.741  13.165  1.00 85.54           C  
ATOM   4165  O   ALA D 153      22.586  16.588  15.876  1.00 85.54           O  
ATOM   4166  N   ARG D 154      21.328  17.519  14.323  1.00 86.79           N  
ATOM   4167  CA  ARG D 154      21.634  18.877  14.762  1.00 86.79           C  
ATOM   4168  C   ARG D 154      21.045  19.151  16.142  1.00 86.79           C  
ATOM   4169  CB  ARG D 154      21.105  19.900  13.755  1.00 86.79           C  
ATOM   4170  O   ARG D 154      21.670  19.821  16.967  1.00 86.79           O  
ATOM   4171  CG  ARG D 154      21.460  21.339  14.095  1.00 86.79           C  
ATOM   4172  CD  ARG D 154      22.966  21.545  14.175  1.00 86.79           C  
ATOM   4173  NE  ARG D 154      23.307  22.938  14.447  1.00 86.79           N  
ATOM   4174  NH1 ARG D 154      25.492  22.502  15.056  1.00 86.79           N  
ATOM   4175  NH2 ARG D 154      24.699  24.653  15.077  1.00 86.79           N  
ATOM   4176  CZ  ARG D 154      24.498  23.361  14.859  1.00 86.79           C  
ATOM   4177  N   LEU D 155      19.863  18.615  16.434  1.00 86.30           N  
ATOM   4178  CA  LEU D 155      19.255  18.768  17.751  1.00 86.30           C  
ATOM   4179  C   LEU D 155      20.106  18.096  18.824  1.00 86.30           C  
ATOM   4180  CB  LEU D 155      17.842  18.180  17.762  1.00 86.30           C  
ATOM   4181  O   LEU D 155      20.243  18.620  19.932  1.00 86.30           O  
ATOM   4182  CG  LEU D 155      16.751  19.024  17.100  1.00 86.30           C  
ATOM   4183  CD1 LEU D 155      15.483  18.199  16.915  1.00 86.30           C  
ATOM   4184  CD2 LEU D 155      16.467  20.273  17.927  1.00 86.30           C  
ATOM   4185  N   VAL D 156      20.657  16.973  18.457  1.00 84.13           N  
ATOM   4186  CA  VAL D 156      21.549  16.274  19.377  1.00 84.13           C  
ATOM   4187  C   VAL D 156      22.812  17.101  19.601  1.00 84.13           C  
ATOM   4188  CB  VAL D 156      21.918  14.868  18.852  1.00 84.13           C  
ATOM   4189  O   VAL D 156      23.265  17.261  20.737  1.00 84.13           O  
ATOM   4190  CG1 VAL D 156      23.016  14.243  19.709  1.00 84.13           C  
ATOM   4191  CG2 VAL D 156      20.683  13.970  18.820  1.00 84.13           C  
ATOM   4192  N   GLU D 157      23.364  17.677  18.476  1.00 84.58           N  
ATOM   4193  CA  GLU D 157      24.572  18.494  18.548  1.00 84.58           C  
ATOM   4194  C   GLU D 157      24.360  19.717  19.435  1.00 84.58           C  
ATOM   4195  CB  GLU D 157      25.011  18.929  17.148  1.00 84.58           C  
ATOM   4196  O   GLU D 157      25.272  20.138  20.150  1.00 84.58           O  
ATOM   4197  CG  GLU D 157      25.582  17.800  16.303  1.00 84.58           C  
ATOM   4198  CD  GLU D 157      25.840  18.201  14.859  1.00 84.58           C  
ATOM   4199  OE1 GLU D 157      26.223  17.330  14.046  1.00 84.58           O  
ATOM   4200  OE2 GLU D 157      25.660  19.398  14.540  1.00 84.58           O  
ATOM   4201  N   LEU D 158      23.184  20.274  19.475  1.00 85.55           N  
ATOM   4202  CA  LEU D 158      22.851  21.472  20.238  1.00 85.55           C  
ATOM   4203  C   LEU D 158      22.548  21.125  21.692  1.00 85.55           C  
ATOM   4204  CB  LEU D 158      21.653  22.190  19.612  1.00 85.55           C  
ATOM   4205  O   LEU D 158      22.389  22.018  22.527  1.00 85.55           O  
ATOM   4206  CG  LEU D 158      21.897  22.868  18.263  1.00 85.55           C  
ATOM   4207  CD1 LEU D 158      20.575  23.313  17.646  1.00 85.55           C  
ATOM   4208  CD2 LEU D 158      22.845  24.052  18.423  1.00 85.55           C  
ATOM   4209  N   GLY D 159      22.442  19.880  22.080  1.00 80.96           N  
ATOM   4210  CA  GLY D 159      22.162  19.423  23.431  1.00 80.96           C  
ATOM   4211  C   GLY D 159      20.682  19.419  23.766  1.00 80.96           C  
ATOM   4212  O   GLY D 159      20.302  19.238  24.925  1.00 80.96           O  
ATOM   4213  N   ALA D 160      19.964  19.613  22.667  1.00 80.92           N  
ATOM   4214  CA  ALA D 160      18.518  19.597  22.872  1.00 80.92           C  
ATOM   4215  C   ALA D 160      17.996  18.167  22.987  1.00 80.92           C  
ATOM   4216  CB  ALA D 160      17.811  20.328  21.733  1.00 80.92           C  
ATOM   4217  O   ALA D 160      16.929  17.934  23.560  1.00 80.92           O  
ATOM   4218  N   GLU D 161      18.764  17.353  22.477  1.00 79.30           N  
ATOM   4219  CA  GLU D 161      18.457  15.926  22.537  1.00 79.30           C  
ATOM   4220  C   GLU D 161      19.698  15.110  22.890  1.00 79.30           C  
ATOM   4221  CB  GLU D 161      17.872  15.445  21.207  1.00 79.30           C  
ATOM   4222  O   GLU D 161      20.824  15.594  22.757  1.00 79.30           O  
ATOM   4223  CG  GLU D 161      17.032  14.182  21.327  1.00 79.30           C  
ATOM   4224  CD  GLU D 161      16.421  13.995  22.707  1.00 79.30           C  
ATOM   4225  OE1 GLU D 161      16.262  12.834  23.148  1.00 79.30           O  
ATOM   4226  OE2 GLU D 161      16.099  15.018  23.351  1.00 79.30           O  
ATOM   4227  N   THR D 162      19.489  13.912  23.530  1.00 71.75           N  
ATOM   4228  CA  THR D 162      20.589  13.005  23.839  1.00 71.75           C  
ATOM   4229  C   THR D 162      20.803  12.008  22.703  1.00 71.75           C  
ATOM   4230  CB  THR D 162      20.333  12.242  25.152  1.00 71.75           C  
ATOM   4231  O   THR D 162      19.847  11.601  22.039  1.00 71.75           O  
ATOM   4232  CG2 THR D 162      20.397  13.180  26.353  1.00 71.75           C  
ATOM   4233  OG1 THR D 162      19.036  11.636  25.101  1.00 71.75           O  
ATOM   4234  N   PRO D 163      21.997  11.783  22.355  1.00 69.21           N  
ATOM   4235  CA  PRO D 163      22.271  10.810  21.294  1.00 69.21           C  
ATOM   4236  C   PRO D 163      21.698   9.428  21.599  1.00 69.21           C  
ATOM   4237  CB  PRO D 163      23.800  10.768  21.240  1.00 69.21           C  
ATOM   4238  O   PRO D 163      21.592   9.043  22.767  1.00 69.21           O  
ATOM   4239  CG  PRO D 163      24.246  11.572  22.419  1.00 69.21           C  
ATOM   4240  CD  PRO D 163      23.035  12.183  23.065  1.00 69.21           C  
ATOM   4241  N   ALA D 164      21.100   8.972  20.645  1.00 60.79           N  
ATOM   4242  CA  ALA D 164      20.628   7.601  20.815  1.00 60.79           C  
ATOM   4243  C   ALA D 164      21.739   6.700  21.347  1.00 60.79           C  
ATOM   4244  CB  ALA D 164      20.092   7.054  19.494  1.00 60.79           C  
ATOM   4245  O   ALA D 164      22.905   6.857  20.976  1.00 60.79           O  
ATOM   4246  N   LYS D 165      21.493   6.205  22.138  1.00 58.61           N  
ATOM   4247  CA  LYS D 165      22.449   5.364  22.852  1.00 58.61           C  
ATOM   4248  C   LYS D 165      22.905   4.193  21.985  1.00 58.61           C  
ATOM   4249  CB  LYS D 165      21.840   4.844  24.155  1.00 58.61           C  
ATOM   4250  O   LYS D 165      23.857   3.491  22.331  1.00 58.61           O  
ATOM   4251  CG  LYS D 165      21.736   5.895  25.251  1.00 58.61           C  
ATOM   4252  CD  LYS D 165      21.271   5.285  26.567  1.00 58.61           C  
ATOM   4253  CE  LYS D 165      21.137   6.340  27.657  1.00 58.61           C  
ATOM   4254  NZ  LYS D 165      20.676   5.748  28.948  1.00 58.61           N  
ATOM   4255  N   ASN D 166      22.630   4.278  20.736  1.00 62.67           N  
ATOM   4256  CA  ASN D 166      23.042   3.106  19.971  1.00 62.67           C  
ATOM   4257  C   ASN D 166      24.453   3.268  19.414  1.00 62.67           C  
ATOM   4258  CB  ASN D 166      22.052   2.830  18.837  1.00 62.67           C  
ATOM   4259  O   ASN D 166      24.674   4.048  18.486  1.00 62.67           O  
ATOM   4260  CG  ASN D 166      22.302   1.500  18.155  1.00 62.67           C  
ATOM   4261  ND2 ASN D 166      21.269   0.952  17.526  1.00 62.67           N  
ATOM   4262  OD1 ASN D 166      23.415   0.968  18.192  1.00 62.67           O  
ATOM   4263  N   PRO D 167      25.383   2.762  20.096  1.00 68.02           N  
ATOM   4264  CA  PRO D 167      26.789   2.822  19.688  1.00 68.02           C  
ATOM   4265  C   PRO D 167      27.009   2.339  18.257  1.00 68.02           C  
ATOM   4266  CB  PRO D 167      27.486   1.898  20.690  1.00 68.02           C  
ATOM   4267  O   PRO D 167      27.904   2.832  17.566  1.00 68.02           O  
ATOM   4268  CG  PRO D 167      26.374   1.261  21.459  1.00 68.02           C  
ATOM   4269  CD  PRO D 167      25.092   1.962  21.115  1.00 68.02           C  
ATOM   4270  N   TYR D 168      26.108   1.554  17.823  1.00 66.72           N  
ATOM   4271  CA  TYR D 168      26.258   0.980  16.490  1.00 66.72           C  
ATOM   4272  C   TYR D 168      26.030   2.035  15.414  1.00 66.72           C  
ATOM   4273  CB  TYR D 168      25.284  -0.185  16.293  1.00 66.72           C  
ATOM   4274  O   TYR D 168      26.821   2.154  14.475  1.00 66.72           O  
ATOM   4275  CG  TYR D 168      25.363  -0.818  14.925  1.00 66.72           C  
ATOM   4276  CD1 TYR D 168      24.418  -0.525  13.945  1.00 66.72           C  
ATOM   4277  CD2 TYR D 168      26.381  -1.711  14.611  1.00 66.72           C  
ATOM   4278  CE1 TYR D 168      24.486  -1.107  12.683  1.00 66.72           C  
ATOM   4279  CE2 TYR D 168      26.459  -2.300  13.353  1.00 66.72           C  
ATOM   4280  OH  TYR D 168      25.581  -2.571  11.150  1.00 66.72           O  
ATOM   4281  CZ  TYR D 168      25.509  -1.991  12.397  1.00 66.72           C  
ATOM   4282  N   VAL D 169      24.930   2.779  15.643  1.00 62.88           N  
ATOM   4283  CA  VAL D 169      24.618   3.811  14.660  1.00 62.88           C  
ATOM   4284  C   VAL D 169      25.723   4.865  14.649  1.00 62.88           C  
ATOM   4285  CB  VAL D 169      23.252   4.474  14.946  1.00 62.88           C  
ATOM   4286  O   VAL D 169      26.152   5.312  13.583  1.00 62.88           O  
ATOM   4287  CG1 VAL D 169      22.988   5.611  13.961  1.00 62.88           C  
ATOM   4288  CG2 VAL D 169      22.133   3.436  14.882  1.00 62.88           C  
ATOM   4289  N   ALA D 170      26.178   5.192  15.833  1.00 63.27           N  
ATOM   4290  CA  ALA D 170      27.251   6.176  15.944  1.00 63.27           C  
ATOM   4291  C   ALA D 170      28.525   5.678  15.267  1.00 63.27           C  
ATOM   4292  CB  ALA D 170      27.525   6.502  17.411  1.00 63.27           C  
ATOM   4293  O   ALA D 170      29.202   6.437  14.570  1.00 63.27           O  
ATOM   4294  N   GLU D 171      28.776   4.499  15.446  1.00 69.05           N  
ATOM   4295  CA  GLU D 171      29.964   3.903  14.841  1.00 69.05           C  
ATOM   4296  C   GLU D 171      29.848   3.865  13.320  1.00 69.05           C  
ATOM   4297  CB  GLU D 171      30.195   2.492  15.387  1.00 69.05           C  
ATOM   4298  O   GLU D 171      30.799   4.202  12.611  1.00 69.05           O  
ATOM   4299  CG  GLU D 171      31.519   1.876  14.958  1.00 69.05           C  
ATOM   4300  CD  GLU D 171      31.731   0.472  15.502  1.00 69.05           C  
ATOM   4301  OE1 GLU D 171      32.755  -0.162  15.160  1.00 69.05           O  
ATOM   4302  OE2 GLU D 171      30.866   0.003  16.275  1.00 69.05           O  
ATOM   4303  N   LEU D 172      28.670   3.492  12.932  1.00 69.32           N  
ATOM   4304  CA  LEU D 172      28.488   3.384  11.489  1.00 69.32           C  
ATOM   4305  C   LEU D 172      28.539   4.759  10.830  1.00 69.32           C  
ATOM   4306  CB  LEU D 172      27.157   2.700  11.165  1.00 69.32           C  
ATOM   4307  O   LEU D 172      29.093   4.908   9.738  1.00 69.32           O  
ATOM   4308  CG  LEU D 172      27.115   1.181  11.344  1.00 69.32           C  
ATOM   4309  CD1 LEU D 172      25.690   0.667  11.166  1.00 69.32           C  
ATOM   4310  CD2 LEU D 172      28.061   0.501  10.361  1.00 69.32           C  
ATOM   4311  N   TYR D 173      28.000   5.605  11.570  1.00 59.98           N  
ATOM   4312  CA  TYR D 173      28.100   6.975  11.079  1.00 59.98           C  
ATOM   4313  C   TYR D 173      29.556   7.419  10.995  1.00 59.98           C  
ATOM   4314  CB  TYR D 173      27.314   7.929  11.984  1.00 59.98           C  
ATOM   4315  O   TYR D 173      29.969   8.030  10.007  1.00 59.98           O  
ATOM   4316  CG  TYR D 173      27.043   9.275  11.356  1.00 59.98           C  
ATOM   4317  CD1 TYR D 173      27.809  10.389  11.692  1.00 59.98           C  
ATOM   4318  CD2 TYR D 173      26.021   9.435  10.427  1.00 59.98           C  
ATOM   4319  CE1 TYR D 173      27.561  11.632  11.118  1.00 59.98           C  
ATOM   4320  CE2 TYR D 173      25.764  10.673   9.847  1.00 59.98           C  
ATOM   4321  OH  TYR D 173      26.289  12.991   9.626  1.00 59.98           O  
ATOM   4322  CZ  TYR D 173      26.539  11.764  10.198  1.00 59.98           C  
ATOM   4323  N   LYS D 174      30.337   7.172  12.012  1.00 67.21           N  
ATOM   4324  CA  LYS D 174      31.758   7.507  12.022  1.00 67.21           C  
ATOM   4325  C   LYS D 174      32.497   6.798  10.890  1.00 67.21           C  
ATOM   4326  CB  LYS D 174      32.387   7.143  13.367  1.00 67.21           C  
ATOM   4327  O   LYS D 174      33.293   7.416  10.180  1.00 67.21           O  
ATOM   4328  CG  LYS D 174      33.827   7.609  13.524  1.00 67.21           C  
ATOM   4329  CD  LYS D 174      34.403   7.200  14.873  1.00 67.21           C  
ATOM   4330  CE  LYS D 174      35.882   7.547  14.979  1.00 67.21           C  
ATOM   4331  NZ  LYS D 174      36.472   7.071  16.265  1.00 67.21           N  
ATOM   4332  N   LEU D 175      32.136   5.563  10.717  1.00 70.29           N  
ATOM   4333  CA  LEU D 175      32.774   4.783   9.662  1.00 70.29           C  
ATOM   4334  C   LEU D 175      32.415   5.334   8.286  1.00 70.29           C  
ATOM   4335  CB  LEU D 175      32.362   3.312   9.759  1.00 70.29           C  
ATOM   4336  O   LEU D 175      33.261   5.375   7.389  1.00 70.29           O  
ATOM   4337  CG  LEU D 175      32.986   2.506  10.899  1.00 70.29           C  
ATOM   4338  CD1 LEU D 175      32.280   1.163  11.048  1.00 70.29           C  
ATOM   4339  CD2 LEU D 175      34.479   2.307  10.659  1.00 70.29           C  
ATOM   4340  N   ALA D 176      31.189   5.591   8.178  1.00 64.67           N  
ATOM   4341  CA  ALA D 176      30.749   6.173   6.913  1.00 64.67           C  
ATOM   4342  C   ALA D 176      31.495   7.472   6.618  1.00 64.67           C  
ATOM   4343  CB  ALA D 176      29.243   6.421   6.936  1.00 64.67           C  
ATOM   4344  O   ALA D 176      31.925   7.704   5.486  1.00 64.67           O  
ATOM   4345  N   LEU D 177      31.736   8.245   7.753  1.00 58.29           N  
ATOM   4346  CA  LEU D 177      32.424   9.521   7.596  1.00 58.29           C  
ATOM   4347  C   LEU D 177      33.895   9.308   7.254  1.00 58.29           C  
ATOM   4348  CB  LEU D 177      32.301  10.358   8.872  1.00 58.29           C  
ATOM   4349  O   LEU D 177      34.479  10.083   6.493  1.00 58.29           O  
ATOM   4350  CG  LEU D 177      30.950  11.032   9.113  1.00 58.29           C  
ATOM   4351  CD1 LEU D 177      30.877  11.580  10.535  1.00 58.29           C  
ATOM   4352  CD2 LEU D 177      30.717  12.143   8.095  1.00 58.29           C  
ATOM   4353  N   GLU D 178      34.422   8.265   7.751  1.00 68.06           N  
ATOM   4354  CA  GLU D 178      35.829   7.966   7.502  1.00 68.06           C  
ATOM   4355  C   GLU D 178      36.003   7.160   6.217  1.00 68.06           C  
ATOM   4356  CB  GLU D 178      36.436   7.207   8.685  1.00 68.06           C  
ATOM   4357  O   GLU D 178      37.127   6.845   5.823  1.00 68.06           O  
ATOM   4358  CG  GLU D 178      36.560   8.041   9.952  1.00 68.06           C  
ATOM   4359  CD  GLU D 178      37.077   7.249  11.143  1.00 68.06           C  
ATOM   4360  OE1 GLU D 178      37.259   7.840  12.231  1.00 68.06           O  
ATOM   4361  OE2 GLU D 178      37.302   6.028  10.985  1.00 68.06           O  
ATOM   4362  N   GLY D 179      34.993   6.807   5.532  1.00 63.66           N  
ATOM   4363  CA  GLY D 179      35.041   6.016   4.313  1.00 63.66           C  
ATOM   4364  C   GLY D 179      35.431   4.570   4.555  1.00 63.66           C  
ATOM   4365  O   GLY D 179      36.003   3.921   3.677  1.00 63.66           O  
ATOM   4366  N   LYS D 180      35.210   4.139   5.767  1.00 67.08           N  
ATOM   4367  CA  LYS D 180      35.644   2.795   6.137  1.00 67.08           C  
ATOM   4368  C   LYS D 180      34.453   1.849   6.265  1.00 67.08           C  
ATOM   4369  CB  LYS D 180      36.431   2.827   7.448  1.00 67.08           C  
ATOM   4370  O   LYS D 180      34.581   0.754   6.816  1.00 67.08           O  
ATOM   4371  CG  LYS D 180      37.780   3.525   7.343  1.00 67.08           C  
ATOM   4372  CD  LYS D 180      38.553   3.447   8.654  1.00 67.08           C  
ATOM   4373  CE  LYS D 180      39.883   4.182   8.563  1.00 67.08           C  
ATOM   4374  NZ  LYS D 180      40.636   4.124   9.852  1.00 67.08           N  
ATOM   4375  N   LEU D 181      33.341   2.129   5.696  1.00 53.84           N  
ATOM   4376  CA  LEU D 181      32.139   1.322   5.879  1.00 53.84           C  
ATOM   4377  C   LEU D 181      32.215   0.040   5.057  1.00 53.84           C  
ATOM   4378  CB  LEU D 181      30.893   2.121   5.487  1.00 53.84           C  
ATOM   4379  O   LEU D 181      31.816  -1.028   5.526  1.00 53.84           O  
ATOM   4380  CG  LEU D 181      29.771   2.179   6.525  1.00 53.84           C  
ATOM   4381  CD1 LEU D 181      29.702   3.567   7.153  1.00 53.84           C  
ATOM   4382  CD2 LEU D 181      28.435   1.807   5.891  1.00 53.84           C  
ATOM   4383  N   TYR D 182      32.462   0.139   4.218  1.00 44.74           N  
ATOM   4384  CA  TYR D 182      32.538  -1.011   3.324  1.00 44.74           C  
ATOM   4385  C   TYR D 182      33.646  -1.964   3.756  1.00 44.74           C  
ATOM   4386  CB  TYR D 182      32.774  -0.555   1.881  1.00 44.74           C  
ATOM   4387  O   TYR D 182      33.517  -3.182   3.611  1.00 44.74           O  
ATOM   4388  CG  TYR D 182      31.511  -0.457   1.061  1.00 44.74           C  
ATOM   4389  CD1 TYR D 182      31.010  -1.566   0.383  1.00 44.74           C  
ATOM   4390  CD2 TYR D 182      30.816   0.743   0.962  1.00 44.74           C  
ATOM   4391  CE1 TYR D 182      29.847  -1.481  -0.376  1.00 44.74           C  
ATOM   4392  CE2 TYR D 182      29.652   0.840   0.207  1.00 44.74           C  
ATOM   4393  OH  TYR D 182      28.025  -0.184  -1.207  1.00 44.74           O  
ATOM   4394  CZ  TYR D 182      29.176  -0.275  -0.457  1.00 44.74           C  
ATOM   4395  N   SER D 183      34.555  -1.660   4.118  1.00 42.66           N  
ATOM   4396  CA  SER D 183      35.712  -2.496   4.422  1.00 42.66           C  
ATOM   4397  C   SER D 183      35.429  -3.425   5.597  1.00 42.66           C  
ATOM   4398  CB  SER D 183      36.934  -1.630   4.730  1.00 42.66           C  
ATOM   4399  O   SER D 183      35.948  -4.542   5.652  1.00 42.66           O  
ATOM   4400  OG  SER D 183      37.338  -1.790   6.079  1.00 42.66           O  
ATOM   4401  N   ARG D 184      34.535  -2.901   6.049  1.00 41.52           N  
ATOM   4402  CA  ARG D 184      34.335  -3.756   7.215  1.00 41.52           C  
ATOM   4403  C   ARG D 184      33.221  -4.767   6.968  1.00 41.52           C  
ATOM   4404  CB  ARG D 184      34.014  -2.912   8.450  1.00 41.52           C  
ATOM   4405  O   ARG D 184      33.115  -5.768   7.679  1.00 41.52           O  
ATOM   4406  CG  ARG D 184      35.243  -2.372   9.164  1.00 41.52           C  
ATOM   4407  CD  ARG D 184      34.899  -1.820  10.541  1.00 41.52           C  
ATOM   4408  NE  ARG D 184      36.078  -1.290  11.219  1.00 41.52           N  
ATOM   4409  NH1 ARG D 184      34.943  -0.629  13.119  1.00 41.52           N  
ATOM   4410  NH2 ARG D 184      37.203  -0.285  12.951  1.00 41.52           N  
ATOM   4411  CZ  ARG D 184      36.072  -0.736  12.428  1.00 41.52           C  
ATOM   4412  N   SER D 185      32.547  -4.435   6.292  1.00 40.29           N  
ATOM   4413  CA  SER D 185      31.430  -5.336   6.028  1.00 40.29           C  
ATOM   4414  C   SER D 185      31.874  -6.540   5.203  1.00 40.29           C  
ATOM   4415  CB  SER D 185      30.305  -4.598   5.302  1.00 40.29           C  
ATOM   4416  O   SER D 185      31.231  -7.592   5.235  1.00 40.29           O  
ATOM   4417  OG  SER D 185      30.824  -3.541   4.513  1.00 40.29           O  
ATOM   4418  N   ILE D 186      32.704  -6.564   5.026  1.00 38.47           N  
ATOM   4419  CA  ILE D 186      33.189  -7.760   4.346  1.00 38.47           C  
ATOM   4420  C   ILE D 186      34.427  -8.295   5.064  1.00 38.47           C  
ATOM   4421  CB  ILE D 186      33.512  -7.475   2.862  1.00 38.47           C  
ATOM   4422  O   ILE D 186      35.442  -7.603   5.163  1.00 38.47           O  
ATOM   4423  CG1 ILE D 186      32.293  -6.869   2.158  1.00 38.47           C  
ATOM   4424  CG2 ILE D 186      33.974  -8.752   2.155  1.00 38.47           C  
ATOM   4425  CD1 ILE D 186      32.572  -6.388   0.740  1.00 38.47           C  
ATOM   4426  N   PRO D 187      33.748  -8.960   5.650  1.00 40.30           N  
ATOM   4427  CA  PRO D 187      35.027  -9.412   6.202  1.00 40.30           C  
ATOM   4428  C   PRO D 187      36.120  -9.526   5.142  1.00 40.30           C  
ATOM   4429  CB  PRO D 187      34.692 -10.785   6.791  1.00 40.30           C  
ATOM   4430  O   PRO D 187      35.838  -9.887   3.996  1.00 40.30           O  
ATOM   4431  CG  PRO D 187      33.228 -10.958   6.547  1.00 40.30           C  
ATOM   4432  CD  PRO D 187      32.736  -9.786   5.747  1.00 40.30           C  
TER    4433      PRO D 187                                                      
ATOM   4434  N   MET E   1      29.171  10.687   9.890  1.00 28.19           N  
ATOM   4435  CA  MET E   1      28.202  11.710   9.505  1.00 28.19           C  
ATOM   4436  C   MET E   1      28.139  12.819  10.550  1.00 28.19           C  
ATOM   4437  CB  MET E   1      26.816  11.093   9.313  1.00 28.19           C  
ATOM   4438  O   MET E   1      27.615  12.617  11.646  1.00 28.19           O  
ATOM   4439  CG  MET E   1      26.368  11.032   7.862  1.00 28.19           C  
ATOM   4440  SD  MET E   1      24.599  10.575   7.691  1.00 28.19           S  
ATOM   4441  CE  MET E   1      24.720   9.298   6.408  1.00 28.19           C  
ATOM   4442  N   THR E   2      29.386  13.673  10.632  1.00 28.90           N  
ATOM   4443  CA  THR E   2      29.578  14.802  11.535  1.00 28.90           C  
ATOM   4444  C   THR E   2      28.634  15.946  11.178  1.00 28.90           C  
ATOM   4445  CB  THR E   2      31.034  15.303  11.501  1.00 28.90           C  
ATOM   4446  O   THR E   2      28.491  16.297  10.004  1.00 28.90           O  
ATOM   4447  CG2 THR E   2      31.924  14.469  12.416  1.00 28.90           C  
ATOM   4448  OG1 THR E   2      31.531  15.218  10.160  1.00 28.90           O  
ATOM   4449  N   LEU E   3      27.703  16.109  11.839  1.00 29.75           N  
ATOM   4450  CA  LEU E   3      26.852  17.284  11.687  1.00 29.75           C  
ATOM   4451  C   LEU E   3      27.674  18.565  11.770  1.00 29.75           C  
ATOM   4452  CB  LEU E   3      25.758  17.295  12.758  1.00 29.75           C  
ATOM   4453  O   LEU E   3      28.614  18.655  12.562  1.00 29.75           O  
ATOM   4454  CG  LEU E   3      24.554  16.386  12.507  1.00 29.75           C  
ATOM   4455  CD1 LEU E   3      23.995  15.869  13.829  1.00 29.75           C  
ATOM   4456  CD2 LEU E   3      23.479  17.126  11.720  1.00 29.75           C  
ATOM   4457  N   PRO E   4      28.366  19.392  11.056  1.00 31.15           N  
ATOM   4458  CA  PRO E   4      29.041  20.690  11.109  1.00 31.15           C  
ATOM   4459  C   PRO E   4      28.826  21.414  12.437  1.00 31.15           C  
ATOM   4460  CB  PRO E   4      28.403  21.467   9.954  1.00 31.15           C  
ATOM   4461  O   PRO E   4      27.789  21.234  13.081  1.00 31.15           O  
ATOM   4462  CG  PRO E   4      27.429  20.511   9.344  1.00 31.15           C  
ATOM   4463  CD  PRO E   4      27.397  19.264  10.179  1.00 31.15           C  
ATOM   4464  N   LYS E   5      29.698  21.055  12.369  1.00 31.61           N  
ATOM   4465  CA  LYS E   5      29.851  21.873  13.568  1.00 31.61           C  
ATOM   4466  C   LYS E   5      28.776  22.954  13.638  1.00 31.61           C  
ATOM   4467  CB  LYS E   5      31.240  22.513  13.608  1.00 31.61           C  
ATOM   4468  O   LYS E   5      28.534  23.660  12.657  1.00 31.61           O  
ATOM   4469  CG  LYS E   5      32.193  21.861  14.599  1.00 31.61           C  
ATOM   4470  CD  LYS E   5      33.537  22.578  14.636  1.00 31.61           C  
ATOM   4471  CE  LYS E   5      34.507  21.900  15.595  1.00 31.61           C  
ATOM   4472  NZ  LYS E   5      35.839  22.575  15.603  1.00 31.61           N  
ATOM   4473  N   GLY E   6      28.023  22.293  13.922  1.00 27.97           N  
ATOM   4474  CA  GLY E   6      27.033  23.311  14.236  1.00 27.97           C  
ATOM   4475  C   GLY E   6      25.609  22.791  14.195  1.00 27.97           C  
ATOM   4476  O   GLY E   6      24.687  23.450  14.681  1.00 27.97           O  
ATOM   4477  N   TYR E   7      25.467  21.124  13.345  1.00 31.03           N  
ATOM   4478  CA  TYR E   7      24.194  20.414  13.315  1.00 31.03           C  
ATOM   4479  C   TYR E   7      24.167  19.297  14.352  1.00 31.03           C  
ATOM   4480  CB  TYR E   7      23.932  19.838  11.920  1.00 31.03           C  
ATOM   4481  O   TYR E   7      23.163  18.596  14.493  1.00 31.03           O  
ATOM   4482  CG  TYR E   7      22.943  20.639  11.108  1.00 31.03           C  
ATOM   4483  CD1 TYR E   7      21.581  20.348  11.150  1.00 31.03           C  
ATOM   4484  CD2 TYR E   7      23.368  21.685  10.298  1.00 31.03           C  
ATOM   4485  CE1 TYR E   7      20.667  21.082  10.402  1.00 31.03           C  
ATOM   4486  CE2 TYR E   7      22.463  22.426   9.546  1.00 31.03           C  
ATOM   4487  OH  TYR E   7      20.215  22.848   8.862  1.00 31.03           O  
ATOM   4488  CZ  TYR E   7      21.116  22.118   9.604  1.00 31.03           C  
ATOM   4489  N   GLY E   8      23.995  18.226  14.476  1.00 26.74           N  
ATOM   4490  CA  GLY E   8      24.224  17.450  15.684  1.00 26.74           C  
ATOM   4491  C   GLY E   8      23.698  18.125  16.936  1.00 26.74           C  
ATOM   4492  O   GLY E   8      23.666  19.355  17.018  1.00 26.74           O  
ATOM   4493  N   SER E   9      22.041  16.972  16.003  1.00 27.77           N  
ATOM   4494  CA  SER E   9      21.503  17.244  17.332  1.00 27.77           C  
ATOM   4495  C   SER E   9      22.585  17.772  18.269  1.00 27.77           C  
ATOM   4496  CB  SER E   9      20.876  15.982  17.925  1.00 27.77           C  
ATOM   4497  O   SER E   9      23.516  17.046  18.622  1.00 27.77           O  
ATOM   4498  OG  SER E   9      21.598  15.549  19.065  1.00 27.77           O  
ATOM   4499  N   GLY E  10      23.115  17.207  16.355  1.00 27.02           N  
ATOM   4500  CA  GLY E  10      24.052  17.703  17.350  1.00 27.02           C  
ATOM   4501  C   GLY E  10      23.384  18.500  18.454  1.00 27.02           C  
ATOM   4502  O   GLY E  10      22.624  19.432  18.182  1.00 27.02           O  
ATOM   4503  N   GLY E  11      22.490  16.870  17.984  1.00 25.65           N  
ATOM   4504  CA  GLY E  11      23.082  16.802  19.310  1.00 25.65           C  
ATOM   4505  C   GLY E  11      23.094  18.138  20.028  1.00 25.65           C  
ATOM   4506  O   GLY E  11      23.495  19.153  19.454  1.00 25.65           O  
ATOM   4507  N   ARG E  12      21.928  17.898  19.491  1.00 30.24           N  
ATOM   4508  CA  ARG E  12      22.406  18.049  20.861  1.00 30.24           C  
ATOM   4509  C   ARG E  12      22.127  19.453  21.386  1.00 30.24           C  
ATOM   4510  CB  ARG E  12      23.903  17.746  20.946  1.00 30.24           C  
ATOM   4511  O   ARG E  12      22.563  20.442  20.793  1.00 30.24           O  
ATOM   4512  CG  ARG E  12      24.226  16.418  21.611  1.00 30.24           C  
ATOM   4513  CD  ARG E  12      25.728  16.187  21.710  1.00 30.24           C  
ATOM   4514  NE  ARG E  12      26.038  14.974  22.461  1.00 30.24           N  
ATOM   4515  NH1 ARG E  12      28.250  14.882  21.798  1.00 30.24           N  
ATOM   4516  NH2 ARG E  12      27.402  13.281  23.203  1.00 30.24           N  
ATOM   4517  CZ  ARG E  12      27.229  14.382  22.486  1.00 30.24           C  
ATOM   4518  N   LYS E  13      22.283  18.959  21.015  1.00 28.16           N  
ATOM   4519  CA  LYS E  13      22.750  19.364  22.338  1.00 28.16           C  
ATOM   4520  C   LYS E  13      22.160  20.712  22.741  1.00 28.16           C  
ATOM   4521  CB  LYS E  13      24.278  19.429  22.371  1.00 28.16           C  
ATOM   4522  O   LYS E  13      22.303  21.700  22.017  1.00 28.16           O  
ATOM   4523  CG  LYS E  13      24.938  18.197  22.972  1.00 28.16           C  
ATOM   4524  CD  LYS E  13      26.451  18.355  23.050  1.00 28.16           C  
ATOM   4525  CE  LYS E  13      27.111  17.126  23.661  1.00 28.16           C  
ATOM   4526  NZ  LYS E  13      28.599  17.254  23.689  1.00 28.16           N  
ATOM   4527  N   GLY E  14      20.647  19.635  22.439  1.00 25.52           N  
ATOM   4528  CA  GLY E  14      20.557  20.082  23.820  1.00 25.52           C  
ATOM   4529  C   GLY E  14      20.864  21.557  23.991  1.00 25.52           C  
ATOM   4530  O   GLY E  14      21.897  22.040  23.522  1.00 25.52           O  
ATOM   4531  N   GLY E  15      19.708  20.998  22.855  1.00 25.81           N  
ATOM   4532  CA  GLY E  15      19.911  21.975  23.913  1.00 25.81           C  
ATOM   4533  C   GLY E  15      19.398  23.357  23.556  1.00 25.81           C  
ATOM   4534  O   GLY E  15      19.559  23.811  22.421  1.00 25.81           O  
ATOM   4535  N   SER E  16      18.111  23.003  23.577  1.00 26.23           N  
ATOM   4536  CA  SER E  16      17.580  24.138  24.325  1.00 26.23           C  
ATOM   4537  C   SER E  16      18.422  25.389  24.104  1.00 26.23           C  
ATOM   4538  CB  SER E  16      17.517  23.813  25.818  1.00 26.23           C  
ATOM   4539  O   SER E  16      19.635  25.375  24.326  1.00 26.23           O  
ATOM   4540  OG  SER E  16      17.161  24.962  26.568  1.00 26.23           O  
ATOM   4541  N   GLY E  17      17.732  25.303  22.867  1.00 26.45           N  
ATOM   4542  CA  GLY E  17      18.137  26.529  23.536  1.00 26.45           C  
ATOM   4543  C   GLY E  17      18.329  27.693  22.581  1.00 26.45           C  
ATOM   4544  O   GLY E  17      18.917  27.533  21.509  1.00 26.45           O  
ATOM   4545  N   GLY E  18      18.104  28.356  21.963  1.00 27.00           N  
ATOM   4546  CA  GLY E  18      18.265  29.776  21.692  1.00 27.00           C  
ATOM   4547  C   GLY E  18      19.105  30.057  20.461  1.00 27.00           C  
ATOM   4548  O   GLY E  18      20.158  29.447  20.268  1.00 27.00           O  
ATOM   4549  N   GLY E  19      19.616  31.710  22.128  1.00 27.82           N  
ATOM   4550  CA  GLY E  19      20.474  31.776  20.955  1.00 27.82           C  
ATOM   4551  C   GLY E  19      20.371  30.547  20.071  1.00 27.82           C  
ATOM   4552  O   GLY E  19      20.881  30.540  18.949  1.00 27.82           O  
ATOM   4553  N   GLY E  20      20.530  35.694  23.943  1.00 26.14           N  
ATOM   4554  CA  GLY E  20      19.970  34.356  24.050  1.00 26.14           C  
ATOM   4555  C   GLY E  20      18.536  34.269  23.563  1.00 26.14           C  
ATOM   4556  O   GLY E  20      18.055  33.186  23.226  1.00 26.14           O  
ATOM   4557  N   GLY E  21      19.641  40.925  27.645  1.00 35.18           N  
ATOM   4558  CA  GLY E  21      18.238  41.122  27.317  1.00 35.18           C  
ATOM   4559  C   GLY E  21      17.971  41.137  25.824  1.00 35.18           C  
ATOM   4560  O   GLY E  21      16.947  40.625  25.366  1.00 35.18           O  
ATOM   4561  N   GLU E  22      18.738  42.416  26.053  1.00 47.49           N  
ATOM   4562  CA  GLU E  22      18.725  42.612  24.606  1.00 47.49           C  
ATOM   4563  C   GLU E  22      18.959  41.297  23.869  1.00 47.49           C  
ATOM   4564  CB  GLU E  22      19.781  43.641  24.194  1.00 47.49           C  
ATOM   4565  O   GLU E  22      18.350  41.046  22.827  1.00 47.49           O  
ATOM   4566  CG  GLU E  22      19.198  44.959  23.705  1.00 47.49           C  
ATOM   4567  CD  GLU E  22      20.255  45.947  23.240  1.00 47.49           C  
ATOM   4568  OE1 GLU E  22      19.899  46.958  22.593  1.00 47.49           O  
ATOM   4569  OE2 GLU E  22      21.450  45.708  23.523  1.00 47.49           O  
ATOM   4570  N   SER E  23      19.188  41.481  24.548  1.00 58.54           N  
ATOM   4571  CA  SER E  23      19.645  40.209  23.997  1.00 58.54           C  
ATOM   4572  C   SER E  23      18.532  39.167  24.014  1.00 58.54           C  
ATOM   4573  CB  SER E  23      20.853  39.689  24.776  1.00 58.54           C  
ATOM   4574  O   SER E  23      18.347  38.432  23.042  1.00 58.54           O  
ATOM   4575  OG  SER E  23      21.260  38.423  24.288  1.00 58.54           O  
ATOM   4576  N   ARG E  24      17.984  39.529  24.911  1.00 70.83           N  
ATOM   4577  CA  ARG E  24      16.866  38.611  25.101  1.00 70.83           C  
ATOM   4578  C   ARG E  24      15.726  38.929  24.139  1.00 70.83           C  
ATOM   4579  CB  ARG E  24      16.363  38.667  26.545  1.00 70.83           C  
ATOM   4580  O   ARG E  24      15.080  38.021  23.612  1.00 70.83           O  
ATOM   4581  CG  ARG E  24      17.029  37.661  27.470  1.00 70.83           C  
ATOM   4582  CD  ARG E  24      16.417  37.683  28.863  1.00 70.83           C  
ATOM   4583  NE  ARG E  24      17.016  36.674  29.732  1.00 70.83           N  
ATOM   4584  NH1 ARG E  24      15.778  37.245  31.597  1.00 70.83           N  
ATOM   4585  NH2 ARG E  24      17.307  35.540  31.708  1.00 70.83           N  
ATOM   4586  CZ  ARG E  24      16.699  36.489  31.010  1.00 70.83           C  
ATOM   4587  N   ASP E  25      15.557  40.154  24.098  1.00 81.02           N  
ATOM   4588  CA  ASP E  25      14.501  40.596  23.192  1.00 81.02           C  
ATOM   4589  C   ASP E  25      14.817  40.208  21.749  1.00 81.02           C  
ATOM   4590  CB  ASP E  25      14.302  42.109  23.298  1.00 81.02           C  
ATOM   4591  O   ASP E  25      13.925  39.805  21.000  1.00 81.02           O  
ATOM   4592  CG  ASP E  25      13.510  42.518  24.527  1.00 81.02           C  
ATOM   4593  OD1 ASP E  25      13.521  43.714  24.891  1.00 81.02           O  
ATOM   4594  OD2 ASP E  25      12.870  41.636  25.140  1.00 81.02           O  
ATOM   4595  N   ASP E  26      15.994  40.479  21.466  1.00 84.45           N  
ATOM   4596  CA  ASP E  26      16.421  40.127  20.116  1.00 84.45           C  
ATOM   4597  C   ASP E  26      16.269  38.628  19.865  1.00 84.45           C  
ATOM   4598  CB  ASP E  26      17.872  40.554  19.884  1.00 84.45           C  
ATOM   4599  O   ASP E  26      15.855  38.214  18.781  1.00 84.45           O  
ATOM   4600  CG  ASP E  26      18.026  42.054  19.700  1.00 84.45           C  
ATOM   4601  OD1 ASP E  26      19.149  42.577  19.870  1.00 84.45           O  
ATOM   4602  OD2 ASP E  26      17.016  42.719  19.385  1.00 84.45           O  
ATOM   4603  N   ILE E  27      16.493  37.889  20.897  1.00 84.67           N  
ATOM   4604  CA  ILE E  27      16.366  36.439  20.800  1.00 84.67           C  
ATOM   4605  C   ILE E  27      14.902  36.061  20.586  1.00 84.67           C  
ATOM   4606  CB  ILE E  27      16.922  35.737  22.059  1.00 84.67           C  
ATOM   4607  O   ILE E  27      14.585  35.243  19.720  1.00 84.67           O  
ATOM   4608  CG1 ILE E  27      18.443  35.916  22.143  1.00 84.67           C  
ATOM   4609  CG2 ILE E  27      16.545  34.252  22.061  1.00 84.67           C  
ATOM   4610  CD1 ILE E  27      19.068  35.318  23.395  1.00 84.67           C  
ATOM   4611  N   GLU E  28      14.004  36.741  21.256  1.00 87.97           N  
ATOM   4612  CA  GLU E  28      12.576  36.460  21.145  1.00 87.97           C  
ATOM   4613  C   GLU E  28      12.039  36.862  19.774  1.00 87.97           C  
ATOM   4614  CB  GLU E  28      11.798  37.182  22.247  1.00 87.97           C  
ATOM   4615  O   GLU E  28      11.155  36.199  19.228  1.00 87.97           O  
ATOM   4616  CG  GLU E  28      11.936  36.540  23.620  1.00 87.97           C  
ATOM   4617  CD  GLU E  28      11.363  35.134  23.685  1.00 87.97           C  
ATOM   4618  OE1 GLU E  28      11.792  34.342  24.555  1.00 87.97           O  
ATOM   4619  OE2 GLU E  28      10.477  34.820  22.859  1.00 87.97           O  
ATOM   4620  N   ARG E  29      12.572  37.871  19.214  1.00 87.36           N  
ATOM   4621  CA  ARG E  29      12.163  38.308  17.883  1.00 87.36           C  
ATOM   4622  C   ARG E  29      12.611  37.312  16.819  1.00 87.36           C  
ATOM   4623  CB  ARG E  29      12.730  39.695  17.574  1.00 87.36           C  
ATOM   4624  O   ARG E  29      11.875  37.040  15.867  1.00 87.36           O  
ATOM   4625  CG  ARG E  29      11.874  40.840  18.092  1.00 87.36           C  
ATOM   4626  CD  ARG E  29      12.432  42.194  17.677  1.00 87.36           C  
ATOM   4627  NE  ARG E  29      11.781  43.288  18.393  1.00 87.36           N  
ATOM   4628  NH1 ARG E  29      13.135  44.942  17.517  1.00 87.36           N  
ATOM   4629  NH2 ARG E  29      11.470  45.481  18.997  1.00 87.36           N  
ATOM   4630  CZ  ARG E  29      12.130  44.568  18.301  1.00 87.36           C  
ATOM   4631  N   MET E  30      13.863  36.828  17.057  1.00 85.57           N  
ATOM   4632  CA  MET E  30      14.384  35.846  16.111  1.00 85.57           C  
ATOM   4633  C   MET E  30      13.607  34.537  16.201  1.00 85.57           C  
ATOM   4634  CB  MET E  30      15.871  35.590  16.366  1.00 85.57           C  
ATOM   4635  O   MET E  30      13.381  33.873  15.188  1.00 85.57           O  
ATOM   4636  CG  MET E  30      16.775  36.721  15.904  1.00 85.57           C  
ATOM   4637  SD  MET E  30      18.554  36.276  15.986  1.00 85.57           S  
ATOM   4638  CE  MET E  30      18.830  36.388  17.776  1.00 85.57           C  
ATOM   4639  N   ILE E  31      12.983  34.213  17.330  1.00 85.94           N  
ATOM   4640  CA  ILE E  31      12.251  32.972  17.556  1.00 85.94           C  
ATOM   4641  C   ILE E  31      10.831  33.104  17.012  1.00 85.94           C  
ATOM   4642  CB  ILE E  31      12.217  32.601  19.056  1.00 85.94           C  
ATOM   4643  O   ILE E  31      10.319  32.186  16.365  1.00 85.94           O  
ATOM   4644  CG1 ILE E  31      13.620  32.221  19.544  1.00 85.94           C  
ATOM   4645  CG2 ILE E  31      11.223  31.465  19.310  1.00 85.94           C  
ATOM   4646  CD1 ILE E  31      13.707  31.969  21.043  1.00 85.94           C  
ATOM   4647  N   GLY E  32      10.383  34.259  17.089  1.00 86.36           N  
ATOM   4648  CA  GLY E  32       8.956  34.398  16.848  1.00 86.36           C  
ATOM   4649  C   GLY E  32       8.103  33.729  17.910  1.00 86.36           C  
ATOM   4650  O   GLY E  32       8.455  33.736  19.091  1.00 86.36           O  
ATOM   4651  N   ARG E  33       7.031  33.157  17.532  1.00 88.16           N  
ATOM   4652  CA  ARG E  33       6.202  32.439  18.495  1.00 88.16           C  
ATOM   4653  C   ARG E  33       6.828  31.098  18.864  1.00 88.16           C  
ATOM   4654  CB  ARG E  33       4.794  32.223  17.937  1.00 88.16           C  
ATOM   4655  O   ARG E  33       7.149  30.294  17.986  1.00 88.16           O  
ATOM   4656  CG  ARG E  33       3.746  31.941  19.002  1.00 88.16           C  
ATOM   4657  CD  ARG E  33       2.336  31.976  18.429  1.00 88.16           C  
ATOM   4658  NE  ARG E  33       1.328  31.767  19.465  1.00 88.16           N  
ATOM   4659  NH1 ARG E  33      -0.479  32.005  18.045  1.00 88.16           N  
ATOM   4660  NH2 ARG E  33      -0.814  31.584  20.273  1.00 88.16           N  
ATOM   4661  CZ  ARG E  33       0.014  31.786  19.258  1.00 88.16           C  
ATOM   4662  N   ARG E  34       7.101  30.953  20.106  1.00 89.39           N  
ATOM   4663  CA  ARG E  34       7.688  29.699  20.567  1.00 89.39           C  
ATOM   4664  C   ARG E  34       6.735  28.531  20.334  1.00 89.39           C  
ATOM   4665  CB  ARG E  34       8.053  29.789  22.050  1.00 89.39           C  
ATOM   4666  O   ARG E  34       5.517  28.685  20.440  1.00 89.39           O  
ATOM   4667  CG  ARG E  34       9.195  30.748  22.346  1.00 89.39           C  
ATOM   4668  CD  ARG E  34       9.577  30.733  23.820  1.00 89.39           C  
ATOM   4669  NE  ARG E  34      10.703  31.621  24.094  1.00 89.39           N  
ATOM   4670  NH1 ARG E  34      12.239  29.921  24.392  1.00 89.39           N  
ATOM   4671  NH2 ARG E  34      12.891  32.110  24.594  1.00 89.39           N  
ATOM   4672  CZ  ARG E  34      11.942  31.215  24.360  1.00 89.39           C  
ATOM   4673  N   VAL E  35       7.247  27.425  19.985  1.00 88.98           N  
ATOM   4674  CA  VAL E  35       6.458  26.242  19.657  1.00 88.98           C  
ATOM   4675  C   VAL E  35       5.554  25.882  20.834  1.00 88.98           C  
ATOM   4676  CB  VAL E  35       7.360  25.042  19.291  1.00 88.98           C  
ATOM   4677  O   VAL E  35       4.427  25.420  20.640  1.00 88.98           O  
ATOM   4678  CG1 VAL E  35       8.058  25.280  17.953  1.00 88.98           C  
ATOM   4679  CG2 VAL E  35       8.385  24.789  20.395  1.00 88.98           C  
ATOM   4680  N   GLU E  36       5.971  26.028  22.054  1.00 88.92           N  
ATOM   4681  CA  GLU E  36       5.193  25.686  23.241  1.00 88.92           C  
ATOM   4682  C   GLU E  36       3.983  26.605  23.391  1.00 88.92           C  
ATOM   4683  CB  GLU E  36       6.067  25.758  24.496  1.00 88.92           C  
ATOM   4684  O   GLU E  36       3.011  26.254  24.063  1.00 88.92           O  
ATOM   4685  CG  GLU E  36       6.781  27.090  24.673  1.00 88.92           C  
ATOM   4686  CD  GLU E  36       8.187  27.098  24.094  1.00 88.92           C  
ATOM   4687  OE1 GLU E  36       9.034  27.888  24.568  1.00 88.92           O  
ATOM   4688  OE2 GLU E  36       8.443  26.309  23.157  1.00 88.92           O  
ATOM   4689  N   ASN E  37       4.144  27.901  22.726  1.00 92.11           N  
ATOM   4690  CA  ASN E  37       3.044  28.855  22.822  1.00 92.11           C  
ATOM   4691  C   ASN E  37       2.119  28.767  21.612  1.00 92.11           C  
ATOM   4692  CB  ASN E  37       3.582  30.279  22.977  1.00 92.11           C  
ATOM   4693  O   ASN E  37       1.251  29.622  21.425  1.00 92.11           O  
ATOM   4694  CG  ASN E  37       4.287  30.497  24.301  1.00 92.11           C  
ATOM   4695  ND2 ASN E  37       5.212  31.449  24.331  1.00 92.11           N  
ATOM   4696  OD1 ASN E  37       4.004  29.813  25.288  1.00 92.11           O  
ATOM   4697  N   MET E  38       2.310  27.770  20.748  1.00 91.86           N  
ATOM   4698  CA  MET E  38       1.497  27.606  19.546  1.00 91.86           C  
ATOM   4699  C   MET E  38       0.471  26.494  19.731  1.00 91.86           C  
ATOM   4700  CB  MET E  38       2.383  27.304  18.336  1.00 91.86           C  
ATOM   4701  O   MET E  38      -0.056  25.960  18.753  1.00 91.86           O  
ATOM   4702  CG  MET E  38       3.324  28.439  17.967  1.00 91.86           C  
ATOM   4703  SD  MET E  38       4.377  28.037  16.519  1.00 91.86           S  
ATOM   4704  CE  MET E  38       3.123  28.016  15.207  1.00 91.86           C  
ATOM   4705  N   LYS E  39       0.145  25.994  20.830  1.00 91.91           N  
ATOM   4706  CA  LYS E  39      -0.772  24.890  21.096  1.00 91.91           C  
ATOM   4707  C   LYS E  39      -2.130  25.134  20.445  1.00 91.91           C  
ATOM   4708  CB  LYS E  39      -0.943  24.685  22.602  1.00 91.91           C  
ATOM   4709  O   LYS E  39      -2.756  24.202  19.934  1.00 91.91           O  
ATOM   4710  CG  LYS E  39       0.288  24.118  23.294  1.00 91.91           C  
ATOM   4711  CD  LYS E  39       0.028  23.856  24.771  1.00 91.91           C  
ATOM   4712  CE  LYS E  39       1.288  23.385  25.486  1.00 91.91           C  
ATOM   4713  NZ  LYS E  39       1.042  23.141  26.939  1.00 91.91           N  
ATOM   4714  N   GLY E  40      -2.606  26.446  20.458  1.00 93.04           N  
ATOM   4715  CA  GLY E  40      -3.865  26.789  19.817  1.00 93.04           C  
ATOM   4716  C   GLY E  40      -3.878  26.491  18.329  1.00 93.04           C  
ATOM   4717  O   GLY E  40      -4.866  25.977  17.802  1.00 93.04           O  
ATOM   4718  N   ILE E  41      -2.804  26.704  17.673  1.00 92.77           N  
ATOM   4719  CA  ILE E  41      -2.673  26.486  16.237  1.00 92.77           C  
ATOM   4720  C   ILE E  41      -2.682  24.989  15.939  1.00 92.77           C  
ATOM   4721  CB  ILE E  41      -1.385  27.135  15.682  1.00 92.77           C  
ATOM   4722  O   ILE E  41      -3.276  24.550  14.951  1.00 92.77           O  
ATOM   4723  CG1 ILE E  41      -1.460  28.661  15.804  1.00 92.77           C  
ATOM   4724  CG2 ILE E  41      -1.150  26.712  14.229  1.00 92.77           C  
ATOM   4725  CD1 ILE E  41      -0.172  29.377  15.422  1.00 92.77           C  
ATOM   4726  N   TYR E  42      -2.097  24.205  16.881  1.00 93.22           N  
ATOM   4727  CA  TYR E  42      -2.056  22.761  16.681  1.00 93.22           C  
ATOM   4728  C   TYR E  42      -3.443  22.150  16.834  1.00 93.22           C  
ATOM   4729  CB  TYR E  42      -1.086  22.108  17.672  1.00 93.22           C  
ATOM   4730  O   TYR E  42      -3.836  21.283  16.050  1.00 93.22           O  
ATOM   4731  CG  TYR E  42       0.304  22.696  17.638  1.00 93.22           C  
ATOM   4732  CD1 TYR E  42       0.927  22.992  16.427  1.00 93.22           C  
ATOM   4733  CD2 TYR E  42       0.997  22.957  18.815  1.00 93.22           C  
ATOM   4734  CE1 TYR E  42       2.208  23.532  16.391  1.00 93.22           C  
ATOM   4735  CE2 TYR E  42       2.278  23.497  18.790  1.00 93.22           C  
ATOM   4736  OH  TYR E  42       4.143  24.315  17.545  1.00 93.22           O  
ATOM   4737  CZ  TYR E  42       2.875  23.781  17.576  1.00 93.22           C  
ATOM   4738  N   ILE E  43      -4.161  22.616  17.804  1.00 94.21           N  
ATOM   4739  CA  ILE E  43      -5.507  22.118  18.065  1.00 94.21           C  
ATOM   4740  C   ILE E  43      -6.430  22.497  16.909  1.00 94.21           C  
ATOM   4741  CB  ILE E  43      -6.064  22.666  19.398  1.00 94.21           C  
ATOM   4742  O   ILE E  43      -7.198  21.665  16.421  1.00 94.21           O  
ATOM   4743  CG1 ILE E  43      -5.265  22.106  20.581  1.00 94.21           C  
ATOM   4744  CG2 ILE E  43      -7.553  22.336  19.537  1.00 94.21           C  
ATOM   4745  CD1 ILE E  43      -5.612  22.744  21.919  1.00 94.21           C  
ATOM   4746  N   LEU E  44      -6.293  23.737  16.486  1.00 94.39           N  
ATOM   4747  CA  LEU E  44      -7.102  24.196  15.362  1.00 94.39           C  
ATOM   4748  C   LEU E  44      -6.736  23.444  14.087  1.00 94.39           C  
ATOM   4749  CB  LEU E  44      -6.920  25.702  15.151  1.00 94.39           C  
ATOM   4750  O   LEU E  44      -7.618  23.048  13.321  1.00 94.39           O  
ATOM   4751  CG  LEU E  44      -7.743  26.333  14.027  1.00 94.39           C  
ATOM   4752  CD1 LEU E  44      -9.233  26.190  14.317  1.00 94.39           C  
ATOM   4753  CD2 LEU E  44      -7.367  27.799  13.847  1.00 94.39           C  
ATOM   4754  N   GLY E  45      -5.452  23.230  13.874  1.00 91.93           N  
ATOM   4755  CA  GLY E  45      -5.002  22.467  12.721  1.00 91.93           C  
ATOM   4756  C   GLY E  45      -5.530  21.045  12.702  1.00 91.93           C  
ATOM   4757  O   GLY E  45      -5.967  20.554  11.659  1.00 91.93           O  
ATOM   4758  N   PHE E  46      -5.479  20.384  13.891  1.00 93.00           N  
ATOM   4759  CA  PHE E  46      -6.016  19.034  14.017  1.00 93.00           C  
ATOM   4760  C   PHE E  46      -7.511  19.017  13.721  1.00 93.00           C  
ATOM   4761  CB  PHE E  46      -5.752  18.478  15.420  1.00 93.00           C  
ATOM   4762  O   PHE E  46      -7.990  18.166  12.969  1.00 93.00           O  
ATOM   4763  CG  PHE E  46      -6.419  17.155  15.683  1.00 93.00           C  
ATOM   4764  CD1 PHE E  46      -7.563  17.081  16.468  1.00 93.00           C  
ATOM   4765  CD2 PHE E  46      -5.901  15.984  15.146  1.00 93.00           C  
ATOM   4766  CE1 PHE E  46      -8.182  15.858  16.714  1.00 93.00           C  
ATOM   4767  CE2 PHE E  46      -6.514  14.757  15.386  1.00 93.00           C  
ATOM   4768  CZ  PHE E  46      -7.654  14.696  16.172  1.00 93.00           C  
ATOM   4769  N   ALA E  47      -8.248  19.942  14.232  1.00 93.49           N  
ATOM   4770  CA  ALA E  47      -9.695  20.016  14.049  1.00 93.49           C  
ATOM   4771  C   ALA E  47     -10.052  20.226  12.580  1.00 93.49           C  
ATOM   4772  CB  ALA E  47     -10.283  21.138  14.901  1.00 93.49           C  
ATOM   4773  O   ALA E  47     -10.956  19.572  12.054  1.00 93.49           O  
ATOM   4774  N   LEU E  48      -9.318  21.145  11.909  1.00 92.63           N  
ATOM   4775  CA  LEU E  48      -9.582  21.442  10.505  1.00 92.63           C  
ATOM   4776  C   LEU E  48      -9.236  20.248   9.623  1.00 92.63           C  
ATOM   4777  CB  LEU E  48      -8.786  22.670  10.058  1.00 92.63           C  
ATOM   4778  O   LEU E  48      -9.959  19.943   8.671  1.00 92.63           O  
ATOM   4779  CG  LEU E  48      -9.258  24.020  10.601  1.00 92.63           C  
ATOM   4780  CD1 LEU E  48      -8.287  25.123  10.197  1.00 92.63           C  
ATOM   4781  CD2 LEU E  48     -10.666  24.332  10.106  1.00 92.63           C  
ATOM   4782  N   CYS E  49      -8.144  19.543   9.973  1.00 90.13           N  
ATOM   4783  CA  CYS E  49      -7.744  18.359   9.221  1.00 90.13           C  
ATOM   4784  C   CYS E  49      -8.777  17.247   9.364  1.00 90.13           C  
ATOM   4785  CB  CYS E  49      -6.377  17.862   9.690  1.00 90.13           C  
ATOM   4786  O   CYS E  49      -9.142  16.603   8.379  1.00 90.13           O  
ATOM   4787  SG  CYS E  49      -4.988  18.772   8.979  1.00 90.13           S  
ATOM   4788  N   TRP E  50      -9.172  17.047  10.618  1.00 92.09           N  
ATOM   4789  CA  TRP E  50     -10.171  16.012  10.860  1.00 92.09           C  
ATOM   4790  C   TRP E  50     -11.479  16.339  10.146  1.00 92.09           C  
ATOM   4791  CB  TRP E  50     -10.422  15.847  12.362  1.00 92.09           C  
ATOM   4792  O   TRP E  50     -12.109  15.457   9.557  1.00 92.09           O  
ATOM   4793  CG  TRP E  50     -11.239  14.640  12.714  1.00 92.09           C  
ATOM   4794  CD1 TRP E  50     -10.782  13.369  12.926  1.00 92.09           C  
ATOM   4795  CD2 TRP E  50     -12.658  14.591  12.891  1.00 92.09           C  
ATOM   4796  CE2 TRP E  50     -12.994  13.257  13.210  1.00 92.09           C  
ATOM   4797  CE3 TRP E  50     -13.680  15.548  12.812  1.00 92.09           C  
ATOM   4798  NE1 TRP E  50     -11.833  12.532  13.225  1.00 92.09           N  
ATOM   4799  CH2 TRP E  50     -15.290  13.810  13.365  1.00 92.09           C  
ATOM   4800  CZ2 TRP E  50     -14.310  12.855  13.449  1.00 92.09           C  
ATOM   4801  CZ3 TRP E  50     -14.989  15.145  13.050  1.00 92.09           C  
ATOM   4802  N   ALA E  51     -11.954  17.666  10.134  1.00 92.18           N  
ATOM   4803  CA  ALA E  51     -13.170  18.095   9.448  1.00 92.18           C  
ATOM   4804  C   ALA E  51     -13.065  17.856   7.945  1.00 92.18           C  
ATOM   4805  CB  ALA E  51     -13.449  19.569   9.731  1.00 92.18           C  
ATOM   4806  O   ALA E  51     -14.027  17.414   7.311  1.00 92.18           O  
ATOM   4807  N   ALA E  52     -11.920  18.154   7.446  1.00 90.19           N  
ATOM   4808  CA  ALA E  52     -11.691  17.923   6.022  1.00 90.19           C  
ATOM   4809  C   ALA E  52     -11.777  16.436   5.688  1.00 90.19           C  
ATOM   4810  CB  ALA E  52     -10.334  18.482   5.603  1.00 90.19           C  
ATOM   4811  O   ALA E  52     -12.372  16.054   4.677  1.00 90.19           O  
ATOM   4812  N   THR E  53     -11.176  15.653   6.582  1.00 88.02           N  
ATOM   4813  CA  THR E  53     -11.204  14.206   6.395  1.00 88.02           C  
ATOM   4814  C   THR E  53     -12.633  13.677   6.487  1.00 88.02           C  
ATOM   4815  CB  THR E  53     -10.321  13.491   7.433  1.00 88.02           C  
ATOM   4816  O   THR E  53     -13.076  12.918   5.622  1.00 88.02           O  
ATOM   4817  CG2 THR E  53     -10.364  11.978   7.243  1.00 88.02           C  
ATOM   4818  OG1 THR E  53      -8.967  13.941   7.291  1.00 88.02           O  
ATOM   4819  N   ALA E  54     -13.338  14.003   7.527  1.00 89.72           N  
ATOM   4820  CA  ALA E  54     -14.727  13.589   7.708  1.00 89.72           C  
ATOM   4821  C   ALA E  54     -15.601  14.085   6.560  1.00 89.72           C  
ATOM   4822  CB  ALA E  54     -15.265  14.101   9.042  1.00 89.72           C  
ATOM   4823  O   ALA E  54     -16.479  13.362   6.084  1.00 89.72           O  
ATOM   4824  N   GLY E  55     -15.338  15.386   6.133  1.00 88.49           N  
ATOM   4825  CA  GLY E  55     -16.052  15.936   4.992  1.00 88.49           C  
ATOM   4826  C   GLY E  55     -15.817  15.160   3.710  1.00 88.49           C  
ATOM   4827  O   GLY E  55     -16.754  14.910   2.948  1.00 88.49           O  
ATOM   4828  N   GLY E  56     -14.563  14.756   3.548  1.00 85.63           N  
ATOM   4829  CA  GLY E  56     -14.229  13.947   2.387  1.00 85.63           C  
ATOM   4830  C   GLY E  56     -14.918  12.596   2.382  1.00 85.63           C  
ATOM   4831  O   GLY E  56     -15.431  12.158   1.350  1.00 85.63           O  
ATOM   4832  N   VAL E  57     -14.933  11.928   3.526  1.00 85.33           N  
ATOM   4833  CA  VAL E  57     -15.578  10.626   3.658  1.00 85.33           C  
ATOM   4834  C   VAL E  57     -17.082  10.770   3.432  1.00 85.33           C  
ATOM   4835  CB  VAL E  57     -15.305   9.995   5.041  1.00 85.33           C  
ATOM   4836  O   VAL E  57     -17.693   9.949   2.744  1.00 85.33           O  
ATOM   4837  CG1 VAL E  57     -16.173   8.756   5.250  1.00 85.33           C  
ATOM   4838  CG2 VAL E  57     -13.825   9.645   5.184  1.00 85.33           C  
ATOM   4839  N   TYR E  58     -17.698  11.807   4.009  1.00 86.23           N  
ATOM   4840  CA  TYR E  58     -19.123  12.071   3.842  1.00 86.23           C  
ATOM   4841  C   TYR E  58     -19.481  12.213   2.368  1.00 86.23           C  
ATOM   4842  CB  TYR E  58     -19.528  13.337   4.602  1.00 86.23           C  
ATOM   4843  O   TYR E  58     -20.466  11.634   1.903  1.00 86.23           O  
ATOM   4844  CG  TYR E  58     -20.971  13.732   4.399  1.00 86.23           C  
ATOM   4845  CD1 TYR E  58     -21.314  14.769   3.535  1.00 86.23           C  
ATOM   4846  CD2 TYR E  58     -21.993  13.069   5.070  1.00 86.23           C  
ATOM   4847  CE1 TYR E  58     -22.642  15.138   3.346  1.00 86.23           C  
ATOM   4848  CE2 TYR E  58     -23.324  13.429   4.889  1.00 86.23           C  
ATOM   4849  OH  TYR E  58     -24.955  14.823   3.842  1.00 86.23           O  
ATOM   4850  CZ  TYR E  58     -23.638  14.463   4.025  1.00 86.23           C  
ATOM   4851  N   VAL E  59     -18.639  13.017   1.634  1.00 84.51           N  
ATOM   4852  CA  VAL E  59     -18.874  13.213   0.207  1.00 84.51           C  
ATOM   4853  C   VAL E  59     -18.754  11.878  -0.524  1.00 84.51           C  
ATOM   4854  CB  VAL E  59     -17.889  14.240  -0.395  1.00 84.51           C  
ATOM   4855  O   VAL E  59     -19.564  11.567  -1.400  1.00 84.51           O  
ATOM   4856  CG1 VAL E  59     -17.984  14.251  -1.919  1.00 84.51           C  
ATOM   4857  CG2 VAL E  59     -18.160  15.633   0.171  1.00 84.51           C  
ATOM   4858  N   GLY E  60     -17.793  11.135  -0.038  1.00 81.13           N  
ATOM   4859  CA  GLY E  60     -17.602   9.827  -0.645  1.00 81.13           C  
ATOM   4860  C   GLY E  60     -18.787   8.900  -0.451  1.00 81.13           C  
ATOM   4861  O   GLY E  60     -19.256   8.276  -1.405  1.00 81.13           O  
ATOM   4862  N   ILE E  61     -19.378   8.809   0.677  1.00 79.70           N  
ATOM   4863  CA  ILE E  61     -20.455   7.885   1.017  1.00 79.70           C  
ATOM   4864  C   ILE E  61     -21.776   8.400   0.449  1.00 79.70           C  
ATOM   4865  CB  ILE E  61     -20.569   7.688   2.546  1.00 79.70           C  
ATOM   4866  O   ILE E  61     -22.671   7.613   0.132  1.00 79.70           O  
ATOM   4867  CG1 ILE E  61     -20.905   9.018   3.232  1.00 79.70           C  
ATOM   4868  CG2 ILE E  61     -19.278   7.090   3.112  1.00 79.70           C  
ATOM   4869  CD1 ILE E  61     -21.255   8.882   4.707  1.00 79.70           C  
ATOM   4870  N   THR E  62     -21.906   9.727   0.224  1.00 81.39           N  
ATOM   4871  CA  THR E  62     -23.165  10.307  -0.232  1.00 81.39           C  
ATOM   4872  C   THR E  62     -23.189  10.421  -1.754  1.00 81.39           C  
ATOM   4873  CB  THR E  62     -23.398  11.695   0.393  1.00 81.39           C  
ATOM   4874  O   THR E  62     -24.193  10.096  -2.390  1.00 81.39           O  
ATOM   4875  CG2 THR E  62     -23.622  11.591   1.898  1.00 81.39           C  
ATOM   4876  OG1 THR E  62     -22.254  12.522   0.147  1.00 81.39           O  
ATOM   4877  N   VAL E  63     -21.932  10.882  -2.287  1.00 76.83           N  
ATOM   4878  CA  VAL E  63     -21.912  11.173  -3.717  1.00 76.83           C  
ATOM   4879  C   VAL E  63     -21.585   9.902  -4.498  1.00 76.83           C  
ATOM   4880  CB  VAL E  63     -20.894  12.284  -4.057  1.00 76.83           C  
ATOM   4881  O   VAL E  63     -22.085   9.701  -5.608  1.00 76.83           O  
ATOM   4882  CG1 VAL E  63     -20.829  12.515  -5.565  1.00 76.83           C  
ATOM   4883  CG2 VAL E  63     -21.255  13.578  -3.330  1.00 76.83           C  
ATOM   4884  N   TYR E  64     -20.815   8.991  -3.912  1.00 71.47           N  
ATOM   4885  CA  TYR E  64     -20.426   7.756  -4.585  1.00 71.47           C  
ATOM   4886  C   TYR E  64     -20.731   6.542  -3.716  1.00 71.47           C  
ATOM   4887  CB  TYR E  64     -18.935   7.784  -4.938  1.00 71.47           C  
ATOM   4888  O   TYR E  64     -19.829   5.777  -3.367  1.00 71.47           O  
ATOM   4889  CG  TYR E  64     -18.576   8.823  -5.972  1.00 71.47           C  
ATOM   4890  CD1 TYR E  64     -18.708   8.555  -7.332  1.00 71.47           C  
ATOM   4891  CD2 TYR E  64     -18.103  10.074  -5.590  1.00 71.47           C  
ATOM   4892  CE1 TYR E  64     -18.375   9.509  -8.289  1.00 71.47           C  
ATOM   4893  CE2 TYR E  64     -17.767  11.036  -6.538  1.00 71.47           C  
ATOM   4894  OH  TYR E  64     -17.577  11.693  -8.825  1.00 71.47           O  
ATOM   4895  CZ  TYR E  64     -17.907  10.745  -7.882  1.00 71.47           C  
ATOM   4896  N   PRO E  65     -22.027   6.375  -3.360  1.00 65.93           N  
ATOM   4897  CA  PRO E  65     -22.340   5.300  -2.417  1.00 65.93           C  
ATOM   4898  C   PRO E  65     -22.083   3.911  -2.998  1.00 65.93           C  
ATOM   4899  CB  PRO E  65     -23.830   5.504  -2.131  1.00 65.93           C  
ATOM   4900  O   PRO E  65     -21.871   2.954  -2.249  1.00 65.93           O  
ATOM   4901  CG  PRO E  65     -24.337   6.295  -3.293  1.00 65.93           C  
ATOM   4902  CD  PRO E  65     -23.210   7.130  -3.830  1.00 65.93           C  
ATOM   4903  N   TRP E  66     -21.984   3.849  -4.180  1.00 59.78           N  
ATOM   4904  CA  TRP E  66     -21.774   2.541  -4.789  1.00 59.78           C  
ATOM   4905  C   TRP E  66     -20.307   2.133  -4.712  1.00 59.78           C  
ATOM   4906  CB  TRP E  66     -22.239   2.546  -6.249  1.00 59.78           C  
ATOM   4907  O   TRP E  66     -19.984   0.943  -4.742  1.00 59.78           O  
ATOM   4908  CG  TRP E  66     -21.594   3.607  -7.089  1.00 59.78           C  
ATOM   4909  CD1 TRP E  66     -20.402   3.520  -7.754  1.00 59.78           C  
ATOM   4910  CD2 TRP E  66     -22.104   4.917  -7.351  1.00 59.78           C  
ATOM   4911  CE2 TRP E  66     -21.170   5.572  -8.183  1.00 59.78           C  
ATOM   4912  CE3 TRP E  66     -23.264   5.603  -6.962  1.00 59.78           C  
ATOM   4913  NE1 TRP E  66     -20.142   4.698  -8.414  1.00 59.78           N  
ATOM   4914  CH2 TRP E  66     -22.501   7.528  -8.239  1.00 59.78           C  
ATOM   4915  CZ2 TRP E  66     -21.359   6.880  -8.634  1.00 59.78           C  
ATOM   4916  CZ3 TRP E  66     -23.450   6.905  -7.412  1.00 59.78           C  
ATOM   4917  N   ALA E  67     -19.653   3.196  -4.600  1.00 62.66           N  
ATOM   4918  CA  ALA E  67     -18.221   2.917  -4.522  1.00 62.66           C  
ATOM   4919  C   ALA E  67     -17.739   2.926  -3.075  1.00 62.66           C  
ATOM   4920  CB  ALA E  67     -17.436   3.934  -5.347  1.00 62.66           C  
ATOM   4921  O   ALA E  67     -16.843   2.162  -2.708  1.00 62.66           O  
ATOM   4922  N   TYR E  68     -18.381   3.564  -2.312  1.00 65.58           N  
ATOM   4923  CA  TYR E  68     -17.982   3.710  -0.916  1.00 65.58           C  
ATOM   4924  C   TYR E  68     -19.170   3.500   0.015  1.00 65.58           C  
ATOM   4925  CB  TYR E  68     -17.367   5.091  -0.674  1.00 65.58           C  
ATOM   4926  O   TYR E  68     -19.816   4.464   0.434  1.00 65.58           O  
ATOM   4927  CG  TYR E  68     -16.009   5.270  -1.309  1.00 65.58           C  
ATOM   4928  CD1 TYR E  68     -14.852   4.850  -0.657  1.00 65.58           C  
ATOM   4929  CD2 TYR E  68     -15.880   5.861  -2.562  1.00 65.58           C  
ATOM   4930  CE1 TYR E  68     -13.599   5.014  -1.237  1.00 65.58           C  
ATOM   4931  CE2 TYR E  68     -14.632   6.031  -3.151  1.00 65.58           C  
ATOM   4932  OH  TYR E  68     -12.261   5.771  -3.062  1.00 65.58           O  
ATOM   4933  CZ  TYR E  68     -13.499   5.605  -2.483  1.00 65.58           C  
ATOM   4934  N   PRO E  69     -19.492   2.326   0.169  1.00 72.75           N  
ATOM   4935  CA  PRO E  69     -20.591   2.088   1.108  1.00 72.75           C  
ATOM   4936  C   PRO E  69     -20.293   2.615   2.510  1.00 72.75           C  
ATOM   4937  CB  PRO E  69     -20.725   0.564   1.115  1.00 72.75           C
[truncated: 132,193 more chars]
