# Supplementary material for: Unexpected complexity of the ammonia monooxygenase in archaea
Source: ISME J. 2023 Jan 31;17(4):588–99. doi: 10.1038/s41396-023-01367-3 (PMC10030591; doi:10.1038/s41396-023-01367-3)
Supplement: Supplementary file 5 — Dataset S4 [file 41396_2023_1367_MOESM5_ESM.txt]

MODEL     1                                                                     
ATOM      1  N   MET B   1      21.203 -23.230  14.931  1.00 59.42           N  
ATOM      2  CA  MET B   1      20.869 -23.260  13.510  1.00 59.42           C  
ATOM      3  C   MET B   1      19.383 -23.531  13.305  1.00 59.42           C  
ATOM      4  CB  MET B   1      21.699 -24.321  12.785  1.00 59.42           C  
ATOM      5  O   MET B   1      18.763 -22.967  12.401  1.00 59.42           O  
ATOM      6  CG  MET B   1      22.992 -23.787  12.190  1.00 59.42           C  
ATOM      7  SD  MET B   1      23.117 -24.098  10.386  1.00 59.42           S  
ATOM      8  CE  MET B   1      24.839 -24.659  10.276  1.00 59.42           C  
ATOM      9  N   VAL B   2      18.750 -24.451  13.947  1.00 64.20           N  
ATOM     10  CA  VAL B   2      17.327 -24.769  13.890  1.00 64.20           C  
ATOM     11  C   VAL B   2      16.509 -23.561  14.342  1.00 64.20           C  
ATOM     12  CB  VAL B   2      16.985 -25.999  14.761  1.00 64.20           C  
ATOM     13  O   VAL B   2      15.509 -23.210  13.711  1.00 64.20           O  
ATOM     14  CG1 VAL B   2      15.477 -26.244  14.780  1.00 64.20           C  
ATOM     15  CG2 VAL B   2      17.724 -27.235  14.251  1.00 64.20           C  
ATOM     16  N   TRP B   3      16.891 -22.963  15.203  1.00 59.16           N  
ATOM     17  CA  TRP B   3      16.200 -21.782  15.711  1.00 59.16           C  
ATOM     18  C   TRP B   3      16.273 -20.635  14.708  1.00 59.16           C  
ATOM     19  CB  TRP B   3      16.798 -21.343  17.050  1.00 59.16           C  
ATOM     20  O   TRP B   3      15.275 -19.956  14.458  1.00 59.16           O  
ATOM     21  CG  TRP B   3      15.886 -20.480  17.870  1.00 59.16           C  
ATOM     22  CD1 TRP B   3      14.846 -20.893  18.656  1.00 59.16           C  
ATOM     23  CD2 TRP B   3      15.931 -19.054  17.981  1.00 59.16           C  
ATOM     24  CE2 TRP B   3      14.888 -18.670  18.852  1.00 59.16           C  
ATOM     25  CE3 TRP B   3      16.753 -18.063  17.428  1.00 59.16           C  
ATOM     26  NE1 TRP B   3      14.242 -19.809  19.249  1.00 59.16           N  
ATOM     27  CH2 TRP B   3      15.465 -16.385  18.629  1.00 59.16           C  
ATOM     28  CZ2 TRP B   3      14.645 -17.334  19.183  1.00 59.16           C  
ATOM     29  CZ3 TRP B   3      16.511 -16.735  17.759  1.00 59.16           C  
ATOM     30  N   ILE B   4      17.271 -20.419  14.087  1.00 58.47           N  
ATOM     31  CA  ILE B   4      17.440 -19.415  13.042  1.00 58.47           C  
ATOM     32  C   ILE B   4      16.545 -19.753  11.852  1.00 58.47           C  
ATOM     33  CB  ILE B   4      18.914 -19.311  12.592  1.00 58.47           C  
ATOM     34  O   ILE B   4      15.896 -18.870  11.285  1.00 58.47           O  
ATOM     35  CG1 ILE B   4      19.776 -18.726  13.717  1.00 58.47           C  
ATOM     36  CG2 ILE B   4      19.032 -18.469  11.318  1.00 58.47           C  
ATOM     37  CD1 ILE B   4      21.267 -18.711  13.410  1.00 58.47           C  
ATOM     38  N   ARG B   5      16.534 -20.898  11.721  1.00 58.55           N  
ATOM     39  CA  ARG B   5      15.696 -21.353  10.616  1.00 58.55           C  
ATOM     40  C   ARG B   5      14.220 -21.110  10.912  1.00 58.55           C  
ATOM     41  CB  ARG B   5      15.936 -22.838  10.334  1.00 58.55           C  
ATOM     42  O   ARG B   5      13.481 -20.625  10.053  1.00 58.55           O  
ATOM     43  CG  ARG B   5      16.147 -23.159   8.863  1.00 58.55           C  
ATOM     44  CD  ARG B   5      16.359 -24.650   8.636  1.00 58.55           C  
ATOM     45  NE  ARG B   5      16.168 -25.014   7.235  1.00 58.55           N  
ATOM     46  NH1 ARG B   5      16.285 -27.293   7.597  1.00 58.55           N  
ATOM     47  NH2 ARG B   5      15.957 -26.479   5.479  1.00 58.55           N  
ATOM     48  CZ  ARG B   5      16.137 -26.261   6.774  1.00 58.55           C  
ATOM     49  N   ARG B   6      13.977 -21.265  12.202  1.00 62.68           N  
ATOM     50  CA  ARG B   6      12.573 -21.088  12.560  1.00 62.68           C  
ATOM     51  C   ARG B   6      12.202 -19.610  12.606  1.00 62.68           C  
ATOM     52  CB  ARG B   6      12.275 -21.745  13.909  1.00 62.68           C  
ATOM     53  O   ARG B   6      11.132 -19.218  12.135  1.00 62.68           O  
ATOM     54  CG  ARG B   6      12.025 -23.242  13.824  1.00 62.68           C  
ATOM     55  CD  ARG B   6      11.653 -23.830  15.178  1.00 62.68           C  
ATOM     56  NE  ARG B   6      11.474 -25.278  15.106  1.00 62.68           N  
ATOM     57  NH1 ARG B   6      11.023 -25.541  17.356  1.00 62.68           N  
ATOM     58  NH2 ARG B   6      11.038 -27.363  15.964  1.00 62.68           N  
ATOM     59  CZ  ARG B   6      11.179 -26.057  16.142  1.00 62.68           C  
ATOM     60  N   THR B   7      13.041 -18.800  13.190  1.00 62.31           N  
ATOM     61  CA  THR B   7      12.782 -17.367  13.272  1.00 62.31           C  
ATOM     62  C   THR B   7      12.750 -16.743  11.880  1.00 62.31           C  
ATOM     63  CB  THR B   7      13.844 -16.656  14.131  1.00 62.31           C  
ATOM     64  O   THR B   7      11.882 -15.919  11.582  1.00 62.31           O  
ATOM     65  CG2 THR B   7      13.498 -15.183  14.326  1.00 62.31           C  
ATOM     66  OG1 THR B   7      13.916 -17.292  15.413  1.00 62.31           O  
ATOM     67  N   ILE B   8      13.674 -17.139  10.993  1.00 63.05           N  
ATOM     68  CA  ILE B   8      13.712 -16.637   9.624  1.00 63.05           C  
ATOM     69  C   ILE B   8      12.459 -17.085   8.875  1.00 63.05           C  
ATOM     70  CB  ILE B   8      14.980 -17.115   8.881  1.00 63.05           C  
ATOM     71  O   ILE B   8      11.841 -16.295   8.158  1.00 63.05           O  
ATOM     72  CG1 ILE B   8      16.225 -16.429   9.454  1.00 63.05           C  
ATOM     73  CG2 ILE B   8      14.855 -16.856   7.377  1.00 63.05           C  
ATOM     74  CD1 ILE B   8      17.537 -16.951   8.885  1.00 63.05           C  
ATOM     75  N   HIS B   9      11.984 -18.232   9.316  1.00 61.13           N  
ATOM     76  CA  HIS B   9      10.779 -18.746   8.675  1.00 61.13           C  
ATOM     77  C   HIS B   9       9.543 -17.974   9.125  1.00 61.13           C  
ATOM     78  CB  HIS B   9      10.606 -20.236   8.976  1.00 61.13           C  
ATOM     79  O   HIS B   9       8.707 -17.598   8.300  1.00 61.13           O  
ATOM     80  CG  HIS B   9      11.187 -21.131   7.929  1.00 61.13           C  
ATOM     81  CD2 HIS B   9      10.620 -21.724   6.852  1.00 61.13           C  
ATOM     82  ND1 HIS B   9      12.512 -21.510   7.926  1.00 61.13           N  
ATOM     83  CE1 HIS B   9      12.735 -22.300   6.888  1.00 61.13           C  
ATOM     84  NE2 HIS B   9      11.603 -22.446   6.221  1.00 61.13           N  
ATOM     85  N   TYR B  10       9.634 -17.634  10.396  1.00 62.83           N  
ATOM     86  CA  TYR B  10       8.483 -16.911  10.924  1.00 62.83           C  
ATOM     87  C   TYR B  10       8.465 -15.473  10.419  1.00 62.83           C  
ATOM     88  CB  TYR B  10       8.495 -16.926  12.456  1.00 62.83           C  
ATOM     89  O   TYR B  10       7.408 -14.949  10.057  1.00 62.83           O  
ATOM     90  CG  TYR B  10       7.939 -18.195  13.054  1.00 62.83           C  
ATOM     91  CD1 TYR B  10       6.573 -18.467  13.013  1.00 62.83           C  
ATOM     92  CD2 TYR B  10       8.777 -19.124  13.663  1.00 62.83           C  
ATOM     93  CE1 TYR B  10       6.056 -19.635  13.565  1.00 62.83           C  
ATOM     94  CE2 TYR B  10       8.270 -20.294  14.218  1.00 62.83           C  
ATOM     95  OH  TYR B  10       6.404 -21.698  14.712  1.00 62.83           O  
ATOM     96  CZ  TYR B  10       6.911 -20.541  14.164  1.00 62.83           C  
ATOM     97  N   LEU B  11       9.643 -14.917  10.400  1.00 63.20           N  
ATOM     98  CA  LEU B  11       9.734 -13.537   9.937  1.00 63.20           C  
ATOM     99  C   LEU B  11       9.356 -13.431   8.463  1.00 63.20           C  
ATOM    100  CB  LEU B  11      11.148 -12.991  10.153  1.00 63.20           C  
ATOM    101  O   LEU B  11       8.608 -12.532   8.073  1.00 63.20           O  
ATOM    102  CG  LEU B  11      11.261 -11.492  10.437  1.00 63.20           C  
ATOM    103  CD1 LEU B  11      11.773 -11.258  11.854  1.00 63.20           C  
ATOM    104  CD2 LEU B  11      12.173 -10.821   9.415  1.00 63.20           C  
ATOM    105  N   PHE B  12       9.708 -14.416   7.602  1.00 63.79           N  
ATOM    106  CA  PHE B  12       9.419 -14.377   6.173  1.00 63.79           C  
ATOM    107  C   PHE B  12       7.953 -14.698   5.909  1.00 63.79           C  
ATOM    108  CB  PHE B  12      10.316 -15.360   5.415  1.00 63.79           C  
ATOM    109  O   PHE B  12       7.321 -14.078   5.052  1.00 63.79           O  
ATOM    110  CG  PHE B  12      11.551 -14.729   4.832  1.00 63.79           C  
ATOM    111  CD1 PHE B  12      11.487 -14.012   3.643  1.00 63.79           C  
ATOM    112  CD2 PHE B  12      12.777 -14.852   5.472  1.00 63.79           C  
ATOM    113  CE1 PHE B  12      12.628 -13.426   3.101  1.00 63.79           C  
ATOM    114  CE2 PHE B  12      13.922 -14.269   4.937  1.00 63.79           C  
ATOM    115  CZ  PHE B  12      13.846 -13.558   3.750  1.00 63.79           C  
ATOM    116  N   ILE B  13       7.446 -15.514   6.858  1.00 63.53           N  
ATOM    117  CA  ILE B  13       6.047 -15.890   6.680  1.00 63.53           C  
ATOM    118  C   ILE B  13       5.147 -14.707   7.029  1.00 63.53           C  
ATOM    119  CB  ILE B  13       5.677 -17.117   7.542  1.00 63.53           C  
ATOM    120  O   ILE B  13       4.202 -14.401   6.298  1.00 63.53           O  
ATOM    121  CG1 ILE B  13       6.379 -18.373   7.011  1.00 63.53           C  
ATOM    122  CG2 ILE B  13       4.159 -17.313   7.580  1.00 63.53           C  
ATOM    123  CD1 ILE B  13       6.199 -19.602   7.892  1.00 63.53           C  
ATOM    124  N   VAL B  14       5.518 -13.959   8.030  1.00 66.26           N  
ATOM    125  CA  VAL B  14       4.670 -12.858   8.476  1.00 66.26           C  
ATOM    126  C   VAL B  14       4.908 -11.633   7.596  1.00 66.26           C  
ATOM    127  CB  VAL B  14       4.928 -12.508   9.959  1.00 66.26           C  
ATOM    128  O   VAL B  14       3.957 -10.979   7.161  1.00 66.26           O  
ATOM    129  CG1 VAL B  14       4.161 -11.248  10.357  1.00 66.26           C  
ATOM    130  CG2 VAL B  14       4.540 -13.680  10.859  1.00 66.26           C  
ATOM    131  N   VAL B  15       6.192 -11.409   7.228  1.00 68.51           N  
ATOM    132  CA  VAL B  15       6.557 -10.215   6.471  1.00 68.51           C  
ATOM    133  C   VAL B  15       6.056 -10.341   5.034  1.00 68.51           C  
ATOM    134  CB  VAL B  15       8.084  -9.980   6.485  1.00 68.51           C  
ATOM    135  O   VAL B  15       5.517  -9.385   4.472  1.00 68.51           O  
ATOM    136  CG1 VAL B  15       8.466  -8.859   5.520  1.00 68.51           C  
ATOM    137  CG2 VAL B  15       8.561  -9.656   7.900  1.00 68.51           C  
ATOM    138  N   VAL B  16       6.099 -11.585   4.442  1.00 71.58           N  
ATOM    139  CA  VAL B  16       5.666 -11.793   3.064  1.00 71.58           C  
ATOM    140  C   VAL B  16       4.146 -11.673   2.976  1.00 71.58           C  
ATOM    141  CB  VAL B  16       6.124 -13.167   2.527  1.00 71.58           C  
ATOM    142  O   VAL B  16       3.619 -11.036   2.061  1.00 71.58           O  
ATOM    143  CG1 VAL B  16       5.499 -13.449   1.162  1.00 71.58           C  
ATOM    144  CG2 VAL B  16       7.649 -13.225   2.442  1.00 71.58           C  
ATOM    145  N   ALA B  17       3.566 -12.150   4.033  1.00 72.58           N  
ATOM    146  CA  ALA B  17       2.106 -12.115   4.010  1.00 72.58           C  
ATOM    147  C   ALA B  17       1.589 -10.692   4.204  1.00 72.58           C  
ATOM    148  CB  ALA B  17       1.535 -13.036   5.085  1.00 72.58           C  
ATOM    149  O   ALA B  17       0.689 -10.249   3.487  1.00 72.58           O  
ATOM    150  N   VAL B  18       2.276  -9.924   5.149  1.00 70.31           N  
ATOM    151  CA  VAL B  18       1.826  -8.574   5.473  1.00 70.31           C  
ATOM    152  C   VAL B  18       2.179  -7.623   4.332  1.00 70.31           C  
ATOM    153  CB  VAL B  18       2.446  -8.072   6.796  1.00 70.31           C  
ATOM    154  O   VAL B  18       1.436  -6.681   4.048  1.00 70.31           O  
ATOM    155  CG1 VAL B  18       2.123  -6.595   7.017  1.00 70.31           C  
ATOM    156  CG2 VAL B  18       1.947  -8.913   7.971  1.00 70.31           C  
ATOM    157  N   ASN B  19       3.234  -8.044   3.527  1.00 73.05           N  
ATOM    158  CA  ASN B  19       3.667  -7.171   2.442  1.00 73.05           C  
ATOM    159  C   ASN B  19       3.032  -7.572   1.113  1.00 73.05           C  
ATOM    160  CB  ASN B  19       5.193  -7.178   2.324  1.00 73.05           C  
ATOM    161  O   ASN B  19       3.360  -7.007   0.068  1.00 73.05           O  
ATOM    162  CG  ASN B  19       5.860  -6.263   3.332  1.00 73.05           C  
ATOM    163  ND2 ASN B  19       6.480  -6.852   4.348  1.00 73.05           N  
ATOM    164  OD1 ASN B  19       5.819  -5.037   3.199  1.00 73.05           O  
ATOM    165  N   SER B  20       2.091  -8.602   1.267  1.00 76.89           N  
ATOM    166  CA  SER B  20       1.451  -9.086   0.048  1.00 76.89           C  
ATOM    167  C   SER B  20       0.678  -7.972  -0.649  1.00 76.89           C  
ATOM    168  CB  SER B  20       0.512 -10.251   0.362  1.00 76.89           C  
ATOM    169  O   SER B  20       0.676  -7.887  -1.879  1.00 76.89           O  
ATOM    170  OG  SER B  20      -0.500  -9.851   1.270  1.00 76.89           O  
ATOM    171  N   THR B  21       0.177  -7.012   0.175  1.00 74.34           N  
ATOM    172  CA  THR B  21      -0.609  -5.924  -0.397  1.00 74.34           C  
ATOM    173  C   THR B  21       0.292  -4.932  -1.127  1.00 74.34           C  
ATOM    174  CB  THR B  21      -1.416  -5.187   0.688  1.00 74.34           C  
ATOM    175  O   THR B  21      -0.082  -4.401  -2.175  1.00 74.34           O  
ATOM    176  CG2 THR B  21      -2.374  -4.176   0.069  1.00 74.34           C  
ATOM    177  OG1 THR B  21      -2.170  -6.142   1.446  1.00 74.34           O  
ATOM    178  N   LEU B  22       1.516  -4.836  -0.605  1.00 73.68           N  
ATOM    179  CA  LEU B  22       2.475  -3.948  -1.252  1.00 73.68           C  
ATOM    180  C   LEU B  22       2.878  -4.487  -2.620  1.00 73.68           C  
ATOM    181  CB  LEU B  22       3.717  -3.769  -0.374  1.00 73.68           C  
ATOM    182  O   LEU B  22       3.073  -3.716  -3.563  1.00 73.68           O  
ATOM    183  CG  LEU B  22       3.673  -2.623   0.637  1.00 73.68           C  
ATOM    184  CD1 LEU B  22       4.463  -2.990   1.889  1.00 73.68           C  
ATOM    185  CD2 LEU B  22       4.214  -1.340   0.015  1.00 73.68           C  
ATOM    186  N   LEU B  23       2.913  -5.815  -2.703  1.00 76.51           N  
ATOM    187  CA  LEU B  23       3.257  -6.440  -3.975  1.00 76.51           C  
ATOM    188  C   LEU B  23       2.221  -6.106  -5.043  1.00 76.51           C  
ATOM    189  CB  LEU B  23       3.369  -7.959  -3.813  1.00 76.51           C  
ATOM    190  O   LEU B  23       2.576  -5.794  -6.182  1.00 76.51           O  
ATOM    191  CG  LEU B  23       4.764  -8.507  -3.509  1.00 76.51           C  
ATOM    192  CD1 LEU B  23       4.705  -9.491  -2.346  1.00 76.51           C  
ATOM    193  CD2 LEU B  23       5.361  -9.169  -4.747  1.00 76.51           C  
ATOM    194  N   THR B  24       1.002  -6.124  -4.642  1.00 76.34           N  
ATOM    195  CA  THR B  24      -0.066  -5.868  -5.601  1.00 76.34           C  
ATOM    196  C   THR B  24      -0.102  -4.392  -5.990  1.00 76.34           C  
ATOM    197  CB  THR B  24      -1.436  -6.286  -5.037  1.00 76.34           C  
ATOM    198  O   THR B  24      -0.352  -4.056  -7.149  1.00 76.34           O  
ATOM    199  CG2 THR B  24      -1.505  -7.795  -4.821  1.00 76.34           C  
ATOM    200  OG1 THR B  24      -1.653  -5.625  -3.784  1.00 76.34           O  
ATOM    201  N   ILE B  25       0.291  -3.515  -5.028  1.00 74.22           N  
ATOM    202  CA  ILE B  25       0.307  -2.082  -5.301  1.00 74.22           C  
ATOM    203  C   ILE B  25       1.436  -1.755  -6.277  1.00 74.22           C  
ATOM    204  CB  ILE B  25       0.466  -1.261  -4.002  1.00 74.22           C  
ATOM    205  O   ILE B  25       1.269  -0.925  -7.173  1.00 74.22           O  
ATOM    206  CG1 ILE B  25      -0.771  -1.424  -3.112  1.00 74.22           C  
ATOM    207  CG2 ILE B  25       0.719   0.215  -4.324  1.00 74.22           C  
ATOM    208  CD1 ILE B  25      -0.623  -0.810  -1.727  1.00 74.22           C  
ATOM    209  N   ASN B  26       2.514  -2.517  -6.189  1.00 71.89           N  
ATOM    210  CA  ASN B  26       3.677  -2.290  -7.040  1.00 71.89           C  
ATOM    211  C   ASN B  26       3.421  -2.749  -8.473  1.00 71.89           C  
ATOM    212  CB  ASN B  26       4.907  -2.997  -6.468  1.00 71.89           C  
ATOM    213  O   ASN B  26       4.068  -2.272  -9.407  1.00 71.89           O  
ATOM    214  CG  ASN B  26       5.546  -2.227  -5.328  1.00 71.89           C  
ATOM    215  ND2 ASN B  26       6.210  -2.943  -4.429  1.00 71.89           N  
ATOM    216  OD1 ASN B  26       5.441  -1.000  -5.257  1.00 71.89           O  
ATOM    217  N   ALA B  27       2.387  -3.660  -8.624  1.00 77.23           N  
ATOM    218  CA  ALA B  27       2.070  -4.140  -9.966  1.00 77.23           C  
ATOM    219  C   ALA B  27       1.129  -3.177 -10.685  1.00 77.23           C  
ATOM    220  CB  ALA B  27       1.451  -5.534  -9.900  1.00 77.23           C  
ATOM    221  O   ALA B  27       0.973  -3.247 -11.907  1.00 77.23           O  
ATOM    222  N   GLY B  28       0.748  -2.170  -9.907  1.00 74.97           N  
ATOM    223  CA  GLY B  28      -0.150  -1.159 -10.441  1.00 74.97           C  
ATOM    224  C   GLY B  28      -1.151  -0.652  -9.421  1.00 74.97           C  
ATOM    225  O   GLY B  28      -1.315  -1.248  -8.354  1.00 74.97           O  
ATOM    226  N   ASP B  29      -1.515   0.473  -9.476  1.00 74.42           N  
ATOM    227  CA  ASP B  29      -2.493   1.075  -8.575  1.00 74.42           C  
ATOM    228  C   ASP B  29      -3.889   0.505  -8.819  1.00 74.42           C  
ATOM    229  CB  ASP B  29      -2.510   2.596  -8.739  1.00 74.42           C  
ATOM    230  O   ASP B  29      -4.891   1.140  -8.486  1.00 74.42           O  
ATOM    231  CG  ASP B  29      -1.261   3.266  -8.195  1.00 74.42           C  
ATOM    232  OD1 ASP B  29      -1.013   4.448  -8.516  1.00 74.42           O  
ATOM    233  OD2 ASP B  29      -0.516   2.604  -7.440  1.00 74.42           O  
ATOM    234  N   TYR B  30      -3.852  -0.725  -9.395  1.00 74.23           N  
ATOM    235  CA  TYR B  30      -5.116  -1.322  -9.812  1.00 74.23           C  
ATOM    236  C   TYR B  30      -6.014  -1.594  -8.611  1.00 74.23           C  
ATOM    237  CB  TYR B  30      -4.868  -2.622 -10.583  1.00 74.23           C  
ATOM    238  O   TYR B  30      -7.240  -1.515  -8.715  1.00 74.23           O  
ATOM    239  CG  TYR B  30      -4.072  -2.433 -11.852  1.00 74.23           C  
ATOM    240  CD1 TYR B  30      -4.651  -1.862 -12.982  1.00 74.23           C  
ATOM    241  CD2 TYR B  30      -2.740  -2.826 -11.923  1.00 74.23           C  
ATOM    242  CE1 TYR B  30      -3.922  -1.688 -14.154  1.00 74.23           C  
ATOM    243  CE2 TYR B  30      -2.001  -2.656 -13.089  1.00 74.23           C  
ATOM    244  OH  TYR B  30      -1.874  -1.917 -15.355  1.00 74.23           O  
ATOM    245  CZ  TYR B  30      -2.600  -2.087 -14.198  1.00 74.23           C  
ATOM    246  N   ILE B  31      -5.442  -1.727  -7.468  1.00 73.05           N  
ATOM    247  CA  ILE B  31      -6.203  -2.158  -6.300  1.00 73.05           C  
ATOM    248  C   ILE B  31      -7.056  -1.002  -5.784  1.00 73.05           C  
ATOM    249  CB  ILE B  31      -5.273  -2.678  -5.181  1.00 73.05           C  
ATOM    250  O   ILE B  31      -8.070  -1.220  -5.116  1.00 73.05           O  
ATOM    251  CG1 ILE B  31      -6.079  -3.458  -4.136  1.00 73.05           C  
ATOM    252  CG2 ILE B  31      -4.509  -1.521  -4.532  1.00 73.05           C  
ATOM    253  CD1 ILE B  31      -5.235  -4.370  -3.257  1.00 73.05           C  
ATOM    254  N   PHE B  32      -6.653   0.223  -6.180  1.00 73.91           N  
ATOM    255  CA  PHE B  32      -7.360   1.383  -5.652  1.00 73.91           C  
ATOM    256  C   PHE B  32      -8.558   1.732  -6.526  1.00 73.91           C  
ATOM    257  CB  PHE B  32      -6.418   2.587  -5.548  1.00 73.91           C  
ATOM    258  O   PHE B  32      -9.465   2.443  -6.090  1.00 73.91           O  
ATOM    259  CG  PHE B  32      -5.299   2.399  -4.558  1.00 73.91           C  
ATOM    260  CD1 PHE B  32      -5.556   2.386  -3.193  1.00 73.91           C  
ATOM    261  CD2 PHE B  32      -3.991   2.235  -4.995  1.00 73.91           C  
ATOM    262  CE1 PHE B  32      -4.522   2.213  -2.275  1.00 73.91           C  
ATOM    263  CE2 PHE B  32      -2.953   2.061  -4.083  1.00 73.91           C  
ATOM    264  CZ  PHE B  32      -3.221   2.051  -2.724  1.00 73.91           C  
ATOM    265  N   TYR B  33      -8.551   1.191  -7.694  1.00 75.52           N  
ATOM    266  CA  TYR B  33      -9.613   1.566  -8.621  1.00 75.52           C  
ATOM    267  C   TYR B  33     -10.395   0.341  -9.080  1.00 75.52           C  
ATOM    268  CB  TYR B  33      -9.034   2.300  -9.834  1.00 75.52           C  
ATOM    269  O   TYR B  33      -9.925  -0.421  -9.928  1.00 75.52           O  
ATOM    270  CG  TYR B  33      -8.271   3.553  -9.478  1.00 75.52           C  
ATOM    271  CD1 TYR B  33      -8.939   4.735  -9.169  1.00 75.52           C  
ATOM    272  CD2 TYR B  33      -6.880   3.558  -9.452  1.00 75.52           C  
ATOM    273  CE1 TYR B  33      -8.241   5.893  -8.842  1.00 75.52           C  
ATOM    274  CE2 TYR B  33      -6.171   4.709  -9.126  1.00 75.52           C  
ATOM    275  OH  TYR B  33      -6.162   7.013  -8.501  1.00 75.52           O  
ATOM    276  CZ  TYR B  33      -6.859   5.870  -8.823  1.00 75.52           C  
ATOM    277  N   SER B  34     -11.534   0.085  -8.453  1.00 73.53           N  
ATOM    278  CA  SER B  34     -12.377  -1.071  -8.746  1.00 73.53           C  
ATOM    279  C   SER B  34     -12.827  -1.071 -10.203  1.00 73.53           C  
ATOM    280  CB  SER B  34     -13.598  -1.090  -7.826  1.00 73.53           C  
ATOM    281  O   SER B  34     -13.013  -2.134 -10.800  1.00 73.53           O  
ATOM    282  OG  SER B  34     -13.203  -1.115  -6.465  1.00 73.53           O  
ATOM    283  N   ASP B  35     -12.931   0.086 -10.814  1.00 78.34           N  
ATOM    284  CA  ASP B  35     -13.374   0.184 -12.201  1.00 78.34           C  
ATOM    285  C   ASP B  35     -12.374  -0.480 -13.145  1.00 78.34           C  
ATOM    286  CB  ASP B  35     -13.579   1.647 -12.597  1.00 78.34           C  
ATOM    287  O   ASP B  35     -12.755  -0.997 -14.198  1.00 78.34           O  
ATOM    288  CG  ASP B  35     -12.386   2.525 -12.262  1.00 78.34           C  
ATOM    289  OD1 ASP B  35     -12.039   3.415 -13.068  1.00 78.34           O  
ATOM    290  OD2 ASP B  35     -11.787   2.323 -11.184  1.00 78.34           O  
ATOM    291  N   TRP B  36     -11.078  -0.510 -12.650  1.00 77.17           N  
ATOM    292  CA  TRP B  36     -10.048  -1.121 -13.483  1.00 77.17           C  
ATOM    293  C   TRP B  36     -10.222  -2.635 -13.543  1.00 77.17           C  
ATOM    294  CB  TRP B  36      -8.653  -0.776 -12.953  1.00 77.17           C  
ATOM    295  O   TRP B  36      -9.808  -3.276 -14.512  1.00 77.17           O  
ATOM    296  CG  TRP B  36      -8.237   0.641 -13.212  1.00 77.17           C  
ATOM    297  CD1 TRP B  36      -9.046   1.688 -13.557  1.00 77.17           C  
ATOM    298  CD2 TRP B  36      -6.907   1.166 -13.151  1.00 77.17           C  
ATOM    299  CE2 TRP B  36      -6.985   2.540 -13.470  1.00 77.17           C  
ATOM    300  CE3 TRP B  36      -5.656   0.607 -12.856  1.00 77.17           C  
ATOM    301  NE1 TRP B  36      -8.299   2.833 -13.713  1.00 77.17           N  
ATOM    302  CH2 TRP B  36      -4.645   2.791 -13.210  1.00 77.17           C  
ATOM    303  CZ2 TRP B  36      -5.857   3.363 -13.502  1.00 77.17           C  
ATOM    304  CZ3 TRP B  36      -4.535   1.428 -12.889  1.00 77.17           C  
ATOM    305  N   MET B  37     -10.775  -3.115 -12.563  1.00 81.03           N  
ATOM    306  CA  MET B  37     -11.066  -4.546 -12.565  1.00 81.03           C  
ATOM    307  C   MET B  37     -12.044  -4.900 -13.680  1.00 81.03           C  
ATOM    308  CB  MET B  37     -11.634  -4.982 -11.213  1.00 81.03           C  
ATOM    309  O   MET B  37     -11.984  -5.997 -14.239  1.00 81.03           O  
ATOM    310  CG  MET B  37     -11.742  -6.489 -11.051  1.00 81.03           C  
ATOM    311  SD  MET B  37     -12.313  -6.977  -9.376  1.00 81.03           S  
ATOM    312  CE  MET B  37     -12.628  -8.743  -9.647  1.00 81.03           C  
ATOM    313  N   TRP B  38     -12.824  -3.835 -14.016  1.00 79.96           N  
ATOM    314  CA  TRP B  38     -13.834  -4.040 -15.050  1.00 79.96           C  
ATOM    315  C   TRP B  38     -13.324  -3.575 -16.409  1.00 79.96           C  
ATOM    316  CB  TRP B  38     -15.126  -3.298 -14.694  1.00 79.96           C  
ATOM    317  O   TRP B  38     -13.434  -4.299 -17.402  1.00 79.96           O  
ATOM    318  CG  TRP B  38     -16.297  -3.670 -15.552  1.00 79.96           C  
ATOM    319  CD1 TRP B  38     -16.758  -3.001 -16.652  1.00 79.96           C  
ATOM    320  CD2 TRP B  38     -17.160  -4.798 -15.378  1.00 79.96           C  
ATOM    321  CE2 TRP B  38     -18.124  -4.751 -16.409  1.00 79.96           C  
ATOM    322  CE3 TRP B  38     -17.212  -5.845 -14.448  1.00 79.96           C  
ATOM    323  NE1 TRP B  38     -17.857  -3.646 -17.172  1.00 79.96           N  
ATOM    324  CH2 TRP B  38     -19.156  -6.727 -15.615  1.00 79.96           C  
ATOM    325  CZ2 TRP B  38     -19.128  -5.713 -16.537  1.00 79.96           C  
ATOM    326  CZ3 TRP B  38     -18.212  -6.801 -14.577  1.00 79.96           C  
ATOM    327  N   THR B  39     -12.677  -2.394 -16.498  1.00 81.51           N  
ATOM    328  CA  THR B  39     -12.315  -1.759 -17.760  1.00 81.51           C  
ATOM    329  C   THR B  39     -11.038  -2.371 -18.328  1.00 81.51           C  
ATOM    330  CB  THR B  39     -12.127  -0.240 -17.588  1.00 81.51           C  
ATOM    331  O   THR B  39     -10.863  -2.436 -19.546  1.00 81.51           O  
ATOM    332  CG2 THR B  39     -13.449   0.444 -17.254  1.00 81.51           C  
ATOM    333  OG1 THR B  39     -11.195   0.003 -16.528  1.00 81.51           O  
ATOM    334  N   SER B  40     -10.069  -2.822 -17.457  1.00 84.72           N  
ATOM    335  CA  SER B  40      -8.814  -3.464 -17.834  1.00 84.72           C  
ATOM    336  C   SER B  40      -8.707  -4.863 -17.237  1.00 84.72           C  
ATOM    337  CB  SER B  40      -7.622  -2.617 -17.387  1.00 84.72           C  
ATOM    338  O   SER B  40      -7.718  -5.187 -16.577  1.00 84.72           O  
ATOM    339  OG  SER B  40      -7.692  -1.316 -17.945  1.00 84.72           O  
ATOM    340  N   PHE B  41      -9.815  -5.557 -17.570  1.00 85.91           N  
ATOM    341  CA  PHE B  41     -10.036  -6.836 -16.906  1.00 85.91           C  
ATOM    342  C   PHE B  41      -8.857  -7.775 -17.133  1.00 85.91           C  
ATOM    343  CB  PHE B  41     -11.330  -7.486 -17.406  1.00 85.91           C  
ATOM    344  O   PHE B  41      -8.372  -8.409 -16.194  1.00 85.91           O  
ATOM    345  CG  PHE B  41     -11.708  -8.737 -16.660  1.00 85.91           C  
ATOM    346  CD1 PHE B  41     -11.410  -9.991 -17.181  1.00 85.91           C  
ATOM    347  CD2 PHE B  41     -12.362  -8.660 -15.437  1.00 85.91           C  
ATOM    348  CE1 PHE B  41     -11.759 -11.150 -16.492  1.00 85.91           C  
ATOM    349  CE2 PHE B  41     -12.714  -9.814 -14.744  1.00 85.91           C  
ATOM    350  CZ  PHE B  41     -12.412 -11.058 -15.273  1.00 85.91           C  
ATOM    351  N   VAL B  42      -8.261  -7.844 -18.417  1.00 87.46           N  
ATOM    352  CA  VAL B  42      -7.190  -8.772 -18.764  1.00 87.46           C  
ATOM    353  C   VAL B  42      -5.904  -8.370 -18.046  1.00 87.46           C  
ATOM    354  CB  VAL B  42      -6.955  -8.822 -20.290  1.00 87.46           C  
ATOM    355  O   VAL B  42      -5.262  -9.199 -17.397  1.00 87.46           O  
ATOM    356  CG1 VAL B  42      -5.732  -9.676 -20.621  1.00 87.46           C  
ATOM    357  CG2 VAL B  42      -8.194  -9.359 -21.003  1.00 87.46           C  
ATOM    358  N   ILE B  43      -5.517  -7.064 -18.119  1.00 86.18           N  
ATOM    359  CA  ILE B  43      -4.283  -6.570 -17.518  1.00 86.18           C  
ATOM    360  C   ILE B  43      -4.383  -6.649 -15.996  1.00 86.18           C  
ATOM    361  CB  ILE B  43      -3.979  -5.121 -17.960  1.00 86.18           C  
ATOM    362  O   ILE B  43      -3.408  -6.988 -15.320  1.00 86.18           O  
ATOM    363  CG1 ILE B  43      -3.697  -5.071 -19.467  1.00 86.18           C  
ATOM    364  CG2 ILE B  43      -2.803  -4.549 -17.164  1.00 86.18           C  
ATOM    365  CD1 ILE B  43      -3.459  -3.667 -20.005  1.00 86.18           C  
ATOM    366  N   PHE B  44      -5.585  -6.410 -15.486  1.00 85.81           N  
ATOM    367  CA  PHE B  44      -5.808  -6.484 -14.047  1.00 85.81           C  
ATOM    368  C   PHE B  44      -5.566  -7.899 -13.534  1.00 85.81           C  
ATOM    369  CB  PHE B  44      -7.230  -6.034 -13.698  1.00 85.81           C  
ATOM    370  O   PHE B  44      -4.845  -8.094 -12.554  1.00 85.81           O  
ATOM    371  CG  PHE B  44      -7.573  -6.184 -12.240  1.00 85.81           C  
ATOM    372  CD1 PHE B  44      -8.261  -7.302 -11.785  1.00 85.81           C  
ATOM    373  CD2 PHE B  44      -7.207  -5.206 -11.325  1.00 85.81           C  
ATOM    374  CE1 PHE B  44      -8.580  -7.444 -10.436  1.00 85.81           C  
ATOM    375  CE2 PHE B  44      -7.522  -5.340  -9.976  1.00 85.81           C  
ATOM    376  CZ  PHE B  44      -8.209  -6.459  -9.534  1.00 85.81           C  
ATOM    377  N   ASN B  45      -6.153  -8.896 -14.199  1.00 88.53           N  
ATOM    378  CA  ASN B  45      -6.035 -10.276 -13.741  1.00 88.53           C  
ATOM    379  C   ASN B  45      -4.631 -10.826 -13.976  1.00 88.53           C  
ATOM    380  CB  ASN B  45      -7.075 -11.162 -14.429  1.00 88.53           C  
ATOM    381  O   ASN B  45      -4.137 -11.635 -13.189  1.00 88.53           O  
ATOM    382  CG  ASN B  45      -8.421 -11.130 -13.734  1.00 88.53           C  
ATOM    383  ND2 ASN B  45      -9.353 -10.357 -14.279  1.00 88.53           N  
ATOM    384  OD1 ASN B  45      -8.623 -11.795 -12.714  1.00 88.53           O  
ATOM    385  N   LEU B  46      -3.969 -10.322 -15.073  1.00 87.99           N  
ATOM    386  CA  LEU B  46      -2.574 -10.696 -15.283  1.00 87.99           C  
ATOM    387  C   LEU B  46      -1.702 -10.212 -14.129  1.00 87.99           C  
ATOM    388  CB  LEU B  46      -2.058 -10.121 -16.605  1.00 87.99           C  
ATOM    389  O   LEU B  46      -0.872 -10.965 -13.614  1.00 87.99           O  
ATOM    390  CG  LEU B  46      -0.598 -10.416 -16.948  1.00 87.99           C  
ATOM    391  CD1 LEU B  46      -0.387 -11.917 -17.120  1.00 87.99           C  
ATOM    392  CD2 LEU B  46      -0.182  -9.665 -18.208  1.00 87.99           C  
ATOM    393  N   SER B  47      -1.875  -8.957 -13.670  1.00 85.92           N  
ATOM    394  CA  SER B  47      -1.101  -8.382 -12.575  1.00 85.92           C  
ATOM    395  C   SER B  47      -1.357  -9.125 -11.267  1.00 85.92           C  
ATOM    396  CB  SER B  47      -1.434  -6.900 -12.402  1.00 85.92           C  
ATOM    397  O   SER B  47      -0.416  -9.476 -10.552  1.00 85.92           O  
ATOM    398  OG  SER B  47      -0.963  -6.420 -11.155  1.00 85.92           O  
ATOM    399  N   GLN B  48      -2.598  -9.440 -11.032  1.00 89.02           N  
ATOM    400  CA  GLN B  48      -2.977 -10.043  -9.758  1.00 89.02           C  
ATOM    401  C   GLN B  48      -2.587 -11.518  -9.711  1.00 89.02           C  
ATOM    402  CB  GLN B  48      -4.479  -9.889  -9.516  1.00 89.02           C  
ATOM    403  O   GLN B  48      -2.146 -12.016  -8.673  1.00 89.02           O  
ATOM    404  CG  GLN B  48      -4.929  -8.445  -9.344  1.00 89.02           C  
ATOM    405  CD  GLN B  48      -4.171  -7.720  -8.248  1.00 89.02           C  
ATOM    406  NE2 GLN B  48      -3.623  -6.555  -8.576  1.00 89.02           N  
ATOM    407  OE1 GLN B  48      -4.080  -8.202  -7.114  1.00 89.02           O  
ATOM    408  N   SER B  49      -2.692 -12.262 -10.806  1.00 89.25           N  
ATOM    409  CA  SER B  49      -2.317 -13.672 -10.832  1.00 89.25           C  
ATOM    410  C   SER B  49      -0.815 -13.848 -10.635  1.00 89.25           C  
ATOM    411  CB  SER B  49      -2.745 -14.317 -12.151  1.00 89.25           C  
ATOM    412  O   SER B  49      -0.379 -14.752  -9.920  1.00 89.25           O  
ATOM    413  OG  SER B  49      -2.173 -13.634 -13.254  1.00 89.25           O  
ATOM    414  N   THR B  50       0.041 -12.961 -11.273  1.00 87.50           N  
ATOM    415  CA  THR B  50       1.493 -13.053 -11.174  1.00 87.50           C  
ATOM    416  C   THR B  50       1.959 -12.747  -9.754  1.00 87.50           C  
ATOM    417  CB  THR B  50       2.182 -12.092 -12.161  1.00 87.50           C  
ATOM    418  O   THR B  50       2.851 -13.416  -9.229  1.00 87.50           O  
ATOM    419  CG2 THR B  50       1.884 -12.481 -13.606  1.00 87.50           C  
ATOM    420  OG1 THR B  50       1.710 -10.759 -11.930  1.00 87.50           O  
ATOM    421  N   MET B  51       1.249 -11.765  -9.084  1.00 87.42           N  
ATOM    422  CA  MET B  51       1.647 -11.383  -7.732  1.00 87.42           C  
ATOM    423  C   MET B  51       1.192 -12.426  -6.716  1.00 87.42           C  
ATOM    424  CB  MET B  51       1.072 -10.014  -7.368  1.00 87.42           C  
ATOM    425  O   MET B  51       1.900 -12.703  -5.746  1.00 87.42           O  
ATOM    426  CG  MET B  51       1.686  -8.864  -8.149  1.00 87.42           C  
ATOM    427  SD  MET B  51       3.504  -8.751  -7.922  1.00 87.42           S  
ATOM    428  CE  MET B  51       4.067  -9.385  -9.526  1.00 87.42           C  
ATOM    429  N   LEU B  52       0.066 -13.074  -6.976  1.00 89.47           N  
ATOM    430  CA  LEU B  52      -0.441 -14.104  -6.076  1.00 89.47           C  
ATOM    431  C   LEU B  52       0.409 -15.367  -6.159  1.00 89.47           C  
ATOM    432  CB  LEU B  52      -1.899 -14.433  -6.406  1.00 89.47           C  
ATOM    433  O   LEU B  52       0.807 -15.921  -5.132  1.00 89.47           O  
ATOM    434  CG  LEU B  52      -2.542 -15.556  -5.590  1.00 89.47           C  
ATOM    435  CD1 LEU B  52      -2.593 -15.177  -4.114  1.00 89.47           C  
ATOM    436  CD2 LEU B  52      -3.939 -15.867  -6.117  1.00 89.47           C  
ATOM    437  N   VAL B  53       0.715 -15.836  -7.405  1.00 90.22           N  
ATOM    438  CA  VAL B  53       1.355 -17.134  -7.596  1.00 90.22           C  
ATOM    439  C   VAL B  53       2.769 -17.102  -7.021  1.00 90.22           C  
ATOM    440  CB  VAL B  53       1.395 -17.533  -9.088  1.00 90.22           C  
ATOM    441  O   VAL B  53       3.217 -18.072  -6.404  1.00 90.22           O  
ATOM    442  CG1 VAL B  53       2.359 -16.634  -9.862  1.00 90.22           C  
ATOM    443  CG2 VAL B  53       1.792 -19.000  -9.237  1.00 90.22           C  
ATOM    444  N   VAL B  54       3.538 -15.874  -7.184  1.00 88.44           N  
ATOM    445  CA  VAL B  54       4.905 -15.763  -6.687  1.00 88.44           C  
ATOM    446  C   VAL B  54       4.911 -15.856  -5.163  1.00 88.44           C  
ATOM    447  CB  VAL B  54       5.569 -14.444  -7.143  1.00 88.44           C  
ATOM    448  O   VAL B  54       5.716 -16.588  -4.583  1.00 88.44           O  
ATOM    449  CG1 VAL B  54       6.880 -14.213  -6.393  1.00 88.44           C  
ATOM    450  CG2 VAL B  54       5.809 -14.462  -8.652  1.00 88.44           C  
ATOM    451  N   GLY B  55       3.898 -15.155  -4.523  1.00 88.22           N  
ATOM    452  CA  GLY B  55       3.816 -15.155  -3.071  1.00 88.22           C  
ATOM    453  C   GLY B  55       3.258 -16.447  -2.506  1.00 88.22           C  
ATOM    454  O   GLY B  55       3.781 -16.979  -1.524  1.00 88.22           O  
ATOM    455  N   ALA B  56       2.318 -17.075  -3.108  1.00 90.09           N  
ATOM    456  CA  ALA B  56       1.633 -18.272  -2.625  1.00 90.09           C  
ATOM    457  C   ALA B  56       2.548 -19.492  -2.694  1.00 90.09           C  
ATOM    458  CB  ALA B  56       0.361 -18.518  -3.432  1.00 90.09           C  
ATOM    459  O   ALA B  56       2.626 -20.271  -1.741  1.00 90.09           O  
ATOM    460  N   ILE B  57       3.257 -19.718  -3.791  1.00 89.79           N  
ATOM    461  CA  ILE B  57       4.127 -20.879  -3.943  1.00 89.79           C  
ATOM    462  C   ILE B  57       5.339 -20.739  -3.024  1.00 89.79           C  
ATOM    463  CB  ILE B  57       4.583 -21.057  -5.408  1.00 89.79           C  
ATOM    464  O   ILE B  57       5.827 -21.729  -2.474  1.00 89.79           O  
ATOM    465  CG1 ILE B  57       5.114 -22.477  -5.634  1.00 89.79           C  
ATOM    466  CG2 ILE B  57       5.640 -20.011  -5.775  1.00 89.79           C  
ATOM    467  CD1 ILE B  57       5.193 -22.883  -7.099  1.00 89.79           C  
ATOM    468  N   TYR B  58       5.813 -19.348  -2.872  1.00 87.52           N  
ATOM    469  CA  TYR B  58       6.911 -19.086  -1.948  1.00 87.52           C  
ATOM    470  C   TYR B  58       6.543 -19.508  -0.531  1.00 87.52           C  
ATOM    471  CB  TYR B  58       7.289 -17.602  -1.970  1.00 87.52           C  
ATOM    472  O   TYR B  58       7.303 -20.220   0.129  1.00 87.52           O  
ATOM    473  CG  TYR B  58       8.351 -17.231  -0.963  1.00 87.52           C  
ATOM    474  CD1 TYR B  58       8.006 -16.717   0.285  1.00 87.52           C  
ATOM    475  CD2 TYR B  58       9.700 -17.393  -1.257  1.00 87.52           C  
ATOM    476  CE1 TYR B  58       8.981 -16.373   1.215  1.00 87.52           C  
ATOM    477  CE2 TYR B  58      10.684 -17.052  -0.335  1.00 87.52           C  
ATOM    478  OH  TYR B  58      11.284 -16.204   1.814  1.00 87.52           O  
ATOM    479  CZ  TYR B  58      10.315 -16.544   0.897  1.00 87.52           C  
ATOM    480  N   TYR B  59       5.293 -19.213  -0.141  1.00 86.79           N  
ATOM    481  CA  TYR B  59       4.825 -19.529   1.203  1.00 86.79           C  
ATOM    482  C   TYR B  59       4.584 -21.026   1.359  1.00 86.79           C  
ATOM    483  CB  TYR B  59       3.540 -18.758   1.521  1.00 86.79           C  
ATOM    484  O   TYR B  59       4.929 -21.613   2.387  1.00 86.79           O  
ATOM    485  CG  TYR B  59       3.428 -18.333   2.965  1.00 86.79           C  
ATOM    486  CD1 TYR B  59       2.556 -18.982   3.836  1.00 86.79           C  
ATOM    487  CD2 TYR B  59       4.193 -17.283   3.461  1.00 86.79           C  
ATOM    488  CE1 TYR B  59       2.448 -18.593   5.167  1.00 86.79           C  
ATOM    489  CE2 TYR B  59       4.093 -16.886   4.791  1.00 86.79           C  
ATOM    490  OH  TYR B  59       3.117 -17.158   6.952  1.00 86.79           O  
ATOM    491  CZ  TYR B  59       3.220 -17.547   5.635  1.00 86.79           C  
ATOM    492  N   LEU B  60       4.017 -21.587   0.372  1.00 89.04           N  
ATOM    493  CA  LEU B  60       3.693 -23.009   0.389  1.00 89.04           C  
ATOM    494  C   LEU B  60       4.957 -23.853   0.512  1.00 89.04           C  
ATOM    495  CB  LEU B  60       2.926 -23.399  -0.877  1.00 89.04           C  
ATOM    496  O   LEU B  60       5.029 -24.752   1.353  1.00 89.04           O  
ATOM    497  CG  LEU B  60       2.559 -24.877  -1.019  1.00 89.04           C  
ATOM    498  CD1 LEU B  60       1.640 -25.307   0.120  1.00 89.04           C  
ATOM    499  CD2 LEU B  60       1.903 -25.139  -2.370  1.00 89.04           C  
ATOM    500  N   LEU B  61       6.014 -23.579  -0.279  1.00 87.72           N  
ATOM    501  CA  LEU B  61       7.237 -24.375  -0.307  1.00 87.72           C  
ATOM    502  C   LEU B  61       8.123 -24.052   0.891  1.00 87.72           C  
ATOM    503  CB  LEU B  61       8.007 -24.129  -1.607  1.00 87.72           C  
ATOM    504  O   LEU B  61       8.824 -24.927   1.404  1.00 87.72           O  
ATOM    505  CG  LEU B  61       7.321 -24.581  -2.897  1.00 87.72           C  
ATOM    506  CD1 LEU B  61       8.186 -24.238  -4.105  1.00 87.72           C  
ATOM    507  CD2 LEU B  61       7.028 -26.077  -2.851  1.00 87.72           C  
ATOM    508  N   PHE B  62       7.987 -22.737   1.326  1.00 84.89           N  
ATOM    509  CA  PHE B  62       8.787 -22.322   2.472  1.00 84.89           C  
ATOM    510  C   PHE B  62       8.314 -23.017   3.743  1.00 84.89           C  
ATOM    511  CB  PHE B  62       8.726 -20.802   2.651  1.00 84.89           C  
ATOM    512  O   PHE B  62       9.128 -23.468   4.551  1.00 84.89           O  
ATOM    513  CG  PHE B  62       9.714 -20.269   3.653  1.00 84.89           C  
ATOM    514  CD1 PHE B  62       9.316 -19.971   4.951  1.00 84.89           C  
ATOM    515  CD2 PHE B  62      11.040 -20.064   3.297  1.00 84.89           C  
ATOM    516  CE1 PHE B  62      10.228 -19.477   5.881  1.00 84.89           C  
ATOM    517  CE2 PHE B  62      11.958 -19.571   4.221  1.00 84.89           C  
ATOM    518  CZ  PHE B  62      11.549 -19.277   5.512  1.00 84.89           C  
ATOM    519  N   THR B  63       6.931 -23.128   3.905  1.00 83.08           N  
ATOM    520  CA  THR B  63       6.375 -23.750   5.101  1.00 83.08           C  
ATOM    521  C   THR B  63       6.313 -25.266   4.944  1.00 83.08           C  
ATOM    522  CB  THR B  63       4.968 -23.205   5.411  1.00 83.08           C  
ATOM    523  O   THR B  63       6.402 -26.002   5.930  1.00 83.08           O  
ATOM    524  CG2 THR B  63       4.997 -21.695   5.622  1.00 83.08           C  
ATOM    525  OG1 THR B  63       4.094 -23.507   4.316  1.00 83.08           O  
ATOM    526  N   GLY B  64       6.131 -25.821   3.704  1.00 84.83           N  
ATOM    527  CA  GLY B  64       5.998 -27.240   3.416  1.00 84.83           C  
ATOM    528  C   GLY B  64       4.676 -27.822   3.881  1.00 84.83           C  
ATOM    529  O   GLY B  64       4.467 -29.035   3.812  1.00 84.83           O  
ATOM    530  N   VAL B  65       3.822 -27.009   4.431  1.00 85.19           N  
ATOM    531  CA  VAL B  65       2.539 -27.461   4.961  1.00 85.19           C  
ATOM    532  C   VAL B  65       1.421 -27.097   3.987  1.00 85.19           C  
ATOM    533  CB  VAL B  65       2.254 -26.853   6.352  1.00 85.19           C  
ATOM    534  O   VAL B  65       1.283 -25.935   3.596  1.00 85.19           O  
ATOM    535  CG1 VAL B  65       0.928 -27.371   6.906  1.00 85.19           C  
ATOM    536  CG2 VAL B  65       3.397 -27.166   7.315  1.00 85.19           C  
ATOM    537  N   PRO B  66       0.720 -28.216   3.444  1.00 86.54           N  
ATOM    538  CA  PRO B  66      -0.442 -27.886   2.615  1.00 86.54           C  
ATOM    539  C   PRO B  66      -1.424 -26.953   3.320  1.00 86.54           C  
ATOM    540  CB  PRO B  66      -1.083 -29.251   2.347  1.00 86.54           C  
ATOM    541  O   PRO B  66      -1.634 -27.071   4.530  1.00 86.54           O  
ATOM    542  CG  PRO B  66      -0.001 -30.243   2.631  1.00 86.54           C  
ATOM    543  CD  PRO B  66       0.928 -29.656   3.655  1.00 86.54           C  
ATOM    544  N   GLY B  67      -1.882 -25.981   2.709  1.00 87.81           N  
ATOM    545  CA  GLY B  67      -2.833 -25.026   3.254  1.00 87.81           C  
ATOM    546  C   GLY B  67      -2.242 -23.643   3.454  1.00 87.81           C  
ATOM    547  O   GLY B  67      -2.975 -22.667   3.622  1.00 87.81           O  
ATOM    548  N   THR B  68      -0.891 -23.514   3.330  1.00 87.56           N  
ATOM    549  CA  THR B  68      -0.235 -22.245   3.623  1.00 87.56           C  
ATOM    550  C   THR B  68      -0.390 -21.274   2.456  1.00 87.56           C  
ATOM    551  CB  THR B  68       1.261 -22.446   3.930  1.00 87.56           C  
ATOM    552  O   THR B  68      -0.364 -20.057   2.646  1.00 87.56           O  
ATOM    553  CG2 THR B  68       1.458 -23.124   5.282  1.00 87.56           C  
ATOM    554  OG1 THR B  68       1.847 -23.263   2.909  1.00 87.56           O  
ATOM    555  N   ALA B  69      -0.548 -21.860   1.181  1.00 90.41           N  
ATOM    556  CA  ALA B  69      -0.893 -20.971   0.074  1.00 90.41           C  
ATOM    557  C   ALA B  69      -2.235 -20.287   0.318  1.00 90.41           C  
ATOM    558  CB  ALA B  69      -0.927 -21.747  -1.241  1.00 90.41           C  
ATOM    559  O   ALA B  69      -2.383 -19.089   0.066  1.00 90.41           O  
ATOM    560  N   THR B  70      -3.248 -21.080   0.809  1.00 90.89           N  
ATOM    561  CA  THR B  70      -4.566 -20.554   1.149  1.00 90.89           C  
ATOM    562  C   THR B  70      -4.471 -19.560   2.302  1.00 90.89           C  
ATOM    563  CB  THR B  70      -5.540 -21.687   1.522  1.00 90.89           C  
ATOM    564  O   THR B  70      -5.137 -18.523   2.292  1.00 90.89           O  
ATOM    565  CG2 THR B  70      -6.936 -21.141   1.804  1.00 90.89           C  
ATOM    566  OG1 THR B  70      -5.614 -22.623   0.440  1.00 90.89           O  
ATOM    567  N   TYR B  71      -3.598 -19.873   3.242  1.00 88.05           N  
ATOM    568  CA  TYR B  71      -3.379 -18.975   4.370  1.00 88.05           C  
ATOM    569  C   TYR B  71      -2.820 -17.637   3.902  1.00 88.05           C  
ATOM    570  CB  TYR B  71      -2.428 -19.611   5.388  1.00 88.05           C  
ATOM    571  O   TYR B  71      -3.274 -16.578   4.342  1.00 88.05           O  
ATOM    572  CG  TYR B  71      -2.138 -18.732   6.580  1.00 88.05           C  
ATOM    573  CD1 TYR B  71      -0.881 -18.157   6.756  1.00 88.05           C  
ATOM    574  CD2 TYR B  71      -3.118 -18.475   7.532  1.00 88.05           C  
ATOM    575  CE1 TYR B  71      -0.608 -17.347   7.854  1.00 88.05           C  
ATOM    576  CE2 TYR B  71      -2.856 -17.668   8.634  1.00 88.05           C  
ATOM    577  OH  TYR B  71      -1.336 -16.308   9.875  1.00 88.05           O  
ATOM    578  CZ  TYR B  71      -1.601 -17.109   8.786  1.00 88.05           C  
ATOM    579  N   TYR B  72      -1.881 -17.668   2.926  1.00 88.04           N  
ATOM    580  CA  TYR B  72      -1.287 -16.465   2.354  1.00 88.04           C  
ATOM    581  C   TYR B  72      -2.346 -15.602   1.679  1.00 88.04           C  
ATOM    582  CB  TYR B  72      -0.193 -16.833   1.346  1.00 88.04           C  
ATOM    583  O   TYR B  72      -2.414 -14.393   1.915  1.00 88.04           O  
ATOM    584  CG  TYR B  72       0.387 -15.644   0.619  1.00 88.04           C  
ATOM    585  CD1 TYR B  72      -0.038 -15.312  -0.665  1.00 88.04           C  
ATOM    586  CD2 TYR B  72       1.363 -14.852   1.215  1.00 88.04           C  
ATOM    587  CE1 TYR B  72       0.495 -14.218  -1.339  1.00 88.04           C  
ATOM    588  CE2 TYR B  72       1.903 -13.756   0.550  1.00 88.04           C  
ATOM    589  OH  TYR B  72       1.995 -12.364  -1.387  1.00 88.04           O  
ATOM    590  CZ  TYR B  72       1.464 -13.447  -0.724  1.00 88.04           C  
ATOM    591  N   ALA B  73      -3.161 -16.198   0.916  1.00 89.40           N  
ATOM    592  CA  ALA B  73      -4.200 -15.478   0.186  1.00 89.40           C  
ATOM    593  C   ALA B  73      -5.240 -14.898   1.141  1.00 89.40           C  
ATOM    594  CB  ALA B  73      -4.871 -16.398  -0.831  1.00 89.40           C  
ATOM    595  O   ALA B  73      -5.754 -13.800   0.916  1.00 89.40           O  
ATOM    596  N   THR B  74      -5.545 -15.610   2.280  1.00 88.47           N  
ATOM    597  CA  THR B  74      -6.510 -15.149   3.271  1.00 88.47           C  
ATOM    598  C   THR B  74      -6.007 -13.890   3.972  1.00 88.47           C  
ATOM    599  CB  THR B  74      -6.801 -16.240   4.318  1.00 88.47           C  
ATOM    600  O   THR B  74      -6.753 -12.921   4.131  1.00 88.47           O  
ATOM    601  CG2 THR B  74      -7.838 -15.768   5.331  1.00 88.47           C  
ATOM    602  OG1 THR B  74      -7.296 -17.411   3.655  1.00 88.47           O  
ATOM    603  N   ILE B  75      -4.733 -13.857   4.293  1.00 85.19           N  
ATOM    604  CA  ILE B  75      -4.142 -12.697   4.951  1.00 85.19           C  
ATOM    605  C   ILE B  75      -4.112 -11.515   3.984  1.00 85.19           C  
ATOM    606  CB  ILE B  75      -2.718 -13.004   5.467  1.00 85.19           C  
ATOM    607  O   ILE B  75      -4.436 -10.387   4.362  1.00 85.19           O  
ATOM    608  CG1 ILE B  75      -2.775 -13.995   6.634  1.00 85.19           C  
ATOM    609  CG2 ILE B  75      -2.003 -11.713   5.878  1.00 85.19           C  
ATOM    610  CD1 ILE B  75      -1.409 -14.472   7.109  1.00 85.19           C  
ATOM    611  N   MET B  76      -3.769 -11.835   2.704  1.00 85.93           N  
ATOM    612  CA  MET B  76      -3.720 -10.807   1.668  1.00 85.93           C  
ATOM    613  C   MET B  76      -5.086 -10.155   1.484  1.00 85.93           C  
ATOM    614  CB  MET B  76      -3.241 -11.402   0.343  1.00 85.93           C  
ATOM    615  O   MET B  76      -5.184  -8.931   1.375  1.00 85.93           O  
ATOM    616  CG  MET B  76      -3.015 -10.367  -0.747  1.00 85.93           C  
ATOM    617  SD  MET B  76      -2.372 -11.107  -2.298  1.00 85.93           S  
ATOM    618  CE  MET B  76      -2.278  -9.628  -3.344  1.00 85.93           C  
ATOM    619  N   THR B  77      -6.152 -10.905   1.515  1.00 87.06           N  
ATOM    620  CA  THR B  77      -7.510 -10.412   1.316  1.00 87.06           C  
ATOM    621  C   THR B  77      -7.957  -9.562   2.501  1.00 87.06           C  
ATOM    622  CB  THR B  77      -8.501 -11.573   1.112  1.00 87.06           C  
ATOM    623  O   THR B  77      -8.478  -8.459   2.319  1.00 87.06           O  
ATOM    624  CG2 THR B  77      -9.922 -11.056   0.914  1.00 87.06           C  
ATOM    625  OG1 THR B  77      -8.114 -12.327  -0.044  1.00 87.06           O  
ATOM    626  N   ILE B  78      -7.741 -10.071   3.750  1.00 85.28           N  
ATOM    627  CA  ILE B  78      -8.176  -9.374   4.956  1.00 85.28           C  
ATOM    628  C   ILE B  78      -7.445  -8.038   5.072  1.00 85.28           C  
ATOM    629  CB  ILE B  78      -7.934 -10.229   6.220  1.00 85.28           C  
ATOM    630  O   ILE B  78      -8.064  -7.007   5.343  1.00 85.28           O  
ATOM    631  CG1 ILE B  78      -8.848 -11.459   6.216  1.00 85.28           C  
ATOM    632  CG2 ILE B  78      -8.147  -9.393   7.486  1.00 85.28           C  
ATOM    633  CD1 ILE B  78      -8.542 -12.461   7.321  1.00 85.28           C  
ATOM    634  N   TYR B  79      -6.156  -8.020   4.737  1.00 82.45           N  
ATOM    635  CA  TYR B  79      -5.353  -6.806   4.831  1.00 82.45           C  
ATOM    636  C   TYR B  79      -5.783  -5.786   3.783  1.00 82.45           C  
ATOM    637  CB  TYR B  79      -3.866  -7.130   4.664  1.00 82.45           C  
ATOM    638  O   TYR B  79      -5.810  -4.583   4.053  1.00 82.45           O  
ATOM    639  CG  TYR B  79      -3.125  -7.275   5.971  1.00 82.45           C  
ATOM    640  CD1 TYR B  79      -2.532  -6.174   6.584  1.00 82.45           C  
ATOM    641  CD2 TYR B  79      -3.017  -8.513   6.596  1.00 82.45           C  
ATOM    642  CE1 TYR B  79      -1.847  -6.303   7.788  1.00 82.45           C  
ATOM    643  CE2 TYR B  79      -2.335  -8.654   7.799  1.00 82.45           C  
ATOM    644  OH  TYR B  79      -1.078  -7.679   9.579  1.00 82.45           O  
ATOM    645  CZ  TYR B  79      -1.754  -7.545   8.387  1.00 82.45           C  
ATOM    646  N   THR B  80      -6.131  -6.228   2.622  1.00 82.95           N  
ATOM    647  CA  THR B  80      -6.559  -5.329   1.557  1.00 82.95           C  
ATOM    648  C   THR B  80      -7.913  -4.707   1.885  1.00 82.95           C  
ATOM    649  CB  THR B  80      -6.643  -6.063   0.206  1.00 82.95           C  
ATOM    650  O   THR B  80      -8.140  -3.525   1.619  1.00 82.95           O  
ATOM    651  CG2 THR B  80      -7.030  -5.106  -0.917  1.00 82.95           C  
ATOM    652  OG1 THR B  80      -5.368  -6.645  -0.096  1.00 82.95           O  
ATOM    653  N   TRP B  81      -8.852  -5.495   2.521  1.00 81.58           N  
ATOM    654  CA  TRP B  81     -10.136  -4.959   2.960  1.00 81.58           C  
ATOM    655  C   TRP B  81      -9.940  -3.837   3.974  1.00 81.58           C  
ATOM    656  CB  TRP B  81     -11.002  -6.067   3.568  1.00 81.58           C  
ATOM    657  O   TRP B  81     -10.582  -2.788   3.879  1.00 81.58           O  
ATOM    658  CG  TRP B  81     -11.913  -6.736   2.583  1.00 81.58           C  
ATOM    659  CD1 TRP B  81     -11.549  -7.514   1.520  1.00 81.58           C  
ATOM    660  CD2 TRP B  81     -13.343  -6.683   2.569  1.00 81.58           C  
ATOM    661  CE2 TRP B  81     -13.780  -7.452   1.468  1.00 81.58           C  
ATOM    662  CE3 TRP B  81     -14.299  -6.058   3.382  1.00 81.58           C  
ATOM    663  NE1 TRP B  81     -12.666  -7.948   0.845  1.00 81.58           N  
ATOM    664  CH2 TRP B  81     -16.046  -6.993   1.971  1.00 81.58           C  
ATOM    665  CZ2 TRP B  81     -15.133  -7.614   1.160  1.00 81.58           C  
ATOM    666  CZ3 TRP B  81     -15.644  -6.221   3.074  1.00 81.58           C  
ATOM    667  N   VAL B  82      -9.001  -4.129   4.876  1.00 80.38           N  
ATOM    668  CA  VAL B  82      -8.724  -3.145   5.917  1.00 80.38           C  
ATOM    669  C   VAL B  82      -8.147  -1.878   5.289  1.00 80.38           C  
ATOM    670  CB  VAL B  82      -7.754  -3.702   6.982  1.00 80.38           C  
ATOM    671  O   VAL B  82      -8.577  -0.767   5.610  1.00 80.38           O  
ATOM    672  CG1 VAL B  82      -7.308  -2.596   7.938  1.00 80.38           C  
ATOM    673  CG2 VAL B  82      -8.408  -4.847   7.752  1.00 80.38           C  
ATOM    674  N   ALA B  83      -7.258  -2.057   4.344  1.00 79.19           N  
ATOM    675  CA  ALA B  83      -6.586  -0.933   3.695  1.00 79.19           C  
ATOM    676  C   ALA B  83      -7.566  -0.121   2.853  1.00 79.19           C  
ATOM    677  CB  ALA B  83      -5.432  -1.432   2.830  1.00 79.19           C  
ATOM    678  O   ALA B  83      -7.562   1.111   2.901  1.00 79.19           O  
ATOM    679  N   LYS B  84      -8.362  -0.826   2.128  1.00 77.94           N  
ATOM    680  CA  LYS B  84      -9.303  -0.139   1.249  1.00 77.94           C  
ATOM    681  C   LYS B  84     -10.356   0.616   2.054  1.00 77.94           C  
ATOM    682  CB  LYS B  84      -9.979  -1.134   0.304  1.00 77.94           C  
ATOM    683  O   LYS B  84     -10.732   1.735   1.699  1.00 77.94           O  
ATOM    684  CG  LYS B  84      -9.200  -1.400  -0.975  1.00 77.94           C  
ATOM    685  CD  LYS B  84     -10.073  -2.062  -2.034  1.00 77.94           C  
ATOM    686  CE  LYS B  84      -9.380  -2.097  -3.389  1.00 77.94           C  
ATOM    687  NZ  LYS B  84     -10.284  -2.613  -4.460  1.00 77.94           N  
ATOM    688  N   TRP B  85     -10.847   0.001   3.067  1.00 76.54           N  
ATOM    689  CA  TRP B  85     -11.820   0.667   3.925  1.00 76.54           C  
ATOM    690  C   TRP B  85     -11.237   1.945   4.520  1.00 76.54           C  
ATOM    691  CB  TRP B  85     -12.279  -0.269   5.046  1.00 76.54           C  
ATOM    692  O   TRP B  85     -11.932   2.958   4.633  1.00 76.54           O  
ATOM    693  CG  TRP B  85     -13.451   0.244   5.828  1.00 76.54           C  
ATOM    694  CD1 TRP B  85     -13.415   0.970   6.986  1.00 76.54           C  
ATOM    695  CD2 TRP B  85     -14.835   0.067   5.508  1.00 76.54           C  
ATOM    696  CE2 TRP B  85     -15.583   0.712   6.518  1.00 76.54           C  
ATOM    697  CE3 TRP B  85     -15.515  -0.575   4.465  1.00 76.54           C  
ATOM    698  NE1 TRP B  85     -14.694   1.254   7.406  1.00 76.54           N  
ATOM    699  CH2 TRP B  85     -17.620   0.098   5.482  1.00 76.54           C  
ATOM    700  CZ2 TRP B  85     -16.980   0.734   6.514  1.00 76.54           C  
ATOM    701  CZ3 TRP B  85     -16.905  -0.553   4.463  1.00 76.54           C  
ATOM    702  N   ALA B  86      -9.988   1.792   4.848  1.00 75.05           N  
ATOM    703  CA  ALA B  86      -9.316   2.963   5.405  1.00 75.05           C  
ATOM    704  C   ALA B  86      -9.210   4.079   4.369  1.00 75.05           C  
ATOM    705  CB  ALA B  86      -7.930   2.586   5.921  1.00 75.05           C  
ATOM    706  O   ALA B  86      -9.342   5.259   4.703  1.00 75.05           O  
ATOM    707  N   TRP B  87      -9.146   3.569   3.082  1.00 68.34           N  
ATOM    708  CA  TRP B  87      -8.903   4.521   2.003  1.00 68.34           C  
ATOM    709  C   TRP B  87     -10.216   5.069   1.454  1.00 68.34           C  
ATOM    710  CB  TRP B  87      -8.099   3.865   0.877  1.00 68.34           C  
ATOM    711  O   TRP B  87     -10.413   6.285   1.399  1.00 68.34           O  
ATOM    712  CG  TRP B  87      -7.537   4.837  -0.117  1.00 68.34           C  
ATOM    713  CD1 TRP B  87      -7.202   6.144   0.107  1.00 68.34           C  
ATOM    714  CD2 TRP B  87      -7.249   4.580  -1.494  1.00 68.34           C  
ATOM    715  CE2 TRP B  87      -6.740   5.777  -2.046  1.00 68.34           C  
ATOM    716  CE3 TRP B  87      -7.371   3.452  -2.317  1.00 68.34           C  
ATOM    717  NE1 TRP B  87      -6.722   6.714  -1.049  1.00 68.34           N  
ATOM    718  CH2 TRP B  87      -6.483   4.758  -4.167  1.00 68.34           C  
ATOM    719  CZ2 TRP B  87      -6.353   5.877  -3.384  1.00 68.34           C  
ATOM    720  CZ3 TRP B  87      -6.985   3.553  -3.649  1.00 68.34           C  
ATOM    721  N   ILE B  88     -11.122   4.292   1.135  1.00 71.13           N  
ATOM    722  CA  ILE B  88     -12.311   4.660   0.373  1.00 71.13           C  
ATOM    723  C   ILE B  88     -13.466   4.951   1.329  1.00 71.13           C  
ATOM    724  CB  ILE B  88     -12.709   3.550  -0.625  1.00 71.13           C  
ATOM    725  O   ILE B  88     -14.280   5.842   1.075  1.00 71.13           O  
ATOM    726  CG1 ILE B  88     -11.584   3.319  -1.641  1.00 71.13           C  
ATOM    727  CG2 ILE B  88     -14.021   3.904  -1.332  1.00 71.13           C  
ATOM    728  CD1 ILE B  88     -11.817   2.129  -2.562  1.00 71.13           C  
ATOM    729  N   GLY B  89     -13.454   4.151   2.425  1.00 66.77           N  
ATOM    730  CA  GLY B  89     -14.510   4.360   3.403  1.00 66.77           C  
ATOM    731  C   GLY B  89     -14.514   5.760   3.987  1.00 66.77           C  
ATOM    732  O   GLY B  89     -15.576   6.356   4.177  1.00 66.77           O  
ATOM    733  N   GLY B  90     -13.297   6.187   4.104  1.00 63.75           N  
ATOM    734  CA  GLY B  90     -13.178   7.526   4.660  1.00 63.75           C  
ATOM    735  C   GLY B  90     -13.535   8.617   3.669  1.00 63.75           C  
ATOM    736  O   GLY B  90     -13.912   9.723   4.064  1.00 63.75           O  
ATOM    737  N   LEU B  91     -13.535   8.209   2.380  1.00 69.42           N  
ATOM    738  CA  LEU B  91     -13.809   9.226   1.371  1.00 69.42           C  
ATOM    739  C   LEU B  91     -15.291   9.248   1.009  1.00 69.42           C  
ATOM    740  CB  LEU B  91     -12.969   8.977   0.116  1.00 69.42           C  
ATOM    741  O   LEU B  91     -15.742  10.129   0.273  1.00 69.42           O  
ATOM    742  CG  LEU B  91     -11.459   9.170   0.262  1.00 69.42           C  
ATOM    743  CD1 LEU B  91     -10.741   8.705  -1.001  1.00 69.42           C  
ATOM    744  CD2 LEU B  91     -11.133  10.629   0.562  1.00 69.42           C  
ATOM    745  N   GLY B  92     -16.106   8.427   1.603  1.00 70.90           N  
ATOM    746  CA  GLY B  92     -17.552   8.464   1.445  1.00 70.90           C  
ATOM    747  C   GLY B  92     -18.030   7.791   0.173  1.00 70.90           C  
ATOM    748  O   GLY B  92     -19.169   7.994  -0.253  1.00 70.90           O  
ATOM    749  N   TYR B  93     -17.122   7.087  -0.478  1.00 72.75           N  
ATOM    750  CA  TYR B  93     -17.552   6.390  -1.685  1.00 72.75           C  
ATOM    751  C   TYR B  93     -18.365   5.148  -1.337  1.00 72.75           C  
ATOM    752  CB  TYR B  93     -16.344   5.999  -2.540  1.00 72.75           C  
ATOM    753  O   TYR B  93     -18.153   4.534  -0.289  1.00 72.75           O  
ATOM    754  CG  TYR B  93     -15.683   7.169  -3.227  1.00 72.75           C  
ATOM    755  CD1 TYR B  93     -16.228   7.721  -4.385  1.00 72.75           C  
ATOM    756  CD2 TYR B  93     -14.512   7.725  -2.722  1.00 72.75           C  
ATOM    757  CE1 TYR B  93     -15.621   8.798  -5.022  1.00 72.75           C  
ATOM    758  CE2 TYR B  93     -13.897   8.802  -3.352  1.00 72.75           C  
ATOM    759  OH  TYR B  93     -13.854  10.397  -5.126  1.00 72.75           O  
ATOM    760  CZ  TYR B  93     -14.458   9.331  -4.499  1.00 72.75           C  
ATOM    761  N   PRO B  94     -19.477   4.960  -2.123  1.00 74.66           N  
ATOM    762  CA  PRO B  94     -20.239   3.731  -1.891  1.00 74.66           C  
ATOM    763  C   PRO B  94     -19.357   2.484  -1.883  1.00 74.66           C  
ATOM    764  CB  PRO B  94     -21.221   3.697  -3.064  1.00 74.66           C  
ATOM    765  O   PRO B  94     -18.315   2.455  -2.542  1.00 74.66           O  
ATOM    766  CG  PRO B  94     -20.784   4.811  -3.960  1.00 74.66           C  
ATOM    767  CD  PRO B  94     -19.675   5.562  -3.281  1.00 74.66           C  
ATOM    768  N   TYR B  95     -19.618   1.610  -0.998  1.00 71.23           N  
ATOM    769  CA  TYR B  95     -18.896   0.359  -0.801  1.00 71.23           C  
ATOM    770  C   TYR B  95     -18.691  -0.367  -2.125  1.00 71.23           C  
ATOM    771  CB  TYR B  95     -19.646  -0.547   0.180  1.00 71.23           C  
ATOM    772  O   TYR B  95     -17.759  -1.163  -2.266  1.00 71.23           O  
ATOM    773  CG  TYR B  95     -18.797  -1.653   0.756  1.00 71.23           C  
ATOM    774  CD1 TYR B  95     -18.891  -2.955   0.270  1.00 71.23           C  
ATOM    775  CD2 TYR B  95     -17.899  -1.400   1.788  1.00 71.23           C  
ATOM    776  CE1 TYR B  95     -18.112  -3.979   0.799  1.00 71.23           C  
ATOM    777  CE2 TYR B  95     -17.115  -2.416   2.324  1.00 71.23           C  
ATOM    778  OH  TYR B  95     -16.454  -4.709   2.351  1.00 71.23           O  
ATOM    779  CZ  TYR B  95     -17.228  -3.700   1.824  1.00 71.23           C  
ATOM    780  N   ASP B  96     -19.480   0.070  -3.152  1.00 74.38           N  
ATOM    781  CA  ASP B  96     -19.344  -0.587  -4.449  1.00 74.38           C  
ATOM    782  C   ASP B  96     -17.988  -0.279  -5.081  1.00 74.38           C  
ATOM    783  CB  ASP B  96     -20.472  -0.159  -5.389  1.00 74.38           C  
ATOM    784  O   ASP B  96     -17.508  -1.031  -5.931  1.00 74.38           O  
ATOM    785  CG  ASP B  96     -21.828  -0.706  -4.976  1.00 74.38           C  
ATOM    786  OD1 ASP B  96     -22.864  -0.181  -5.438  1.00 74.38           O  
ATOM    787  OD2 ASP B  96     -21.860  -1.668  -4.178  1.00 74.38           O  
ATOM    788  N   PHE B  97     -17.346   0.778  -4.559  1.00 73.07           N  
ATOM    789  CA  PHE B  97     -16.025   1.139  -5.060  1.00 73.07           C  
ATOM    790  C   PHE B  97     -14.936   0.388  -4.304  1.00 73.07           C  
ATOM    791  CB  PHE B  97     -15.799   2.649  -4.944  1.00 73.07           C  
ATOM    792  O   PHE B  97     -13.765   0.431  -4.687  1.00 73.07           O  
ATOM    793  CG  PHE B  97     -16.499   3.452  -6.007  1.00 73.07           C  
ATOM    794  CD1 PHE B  97     -15.905   3.656  -7.247  1.00 73.07           C  
ATOM    795  CD2 PHE B  97     -17.751   4.002  -5.767  1.00 73.07           C  
ATOM    796  CE1 PHE B  97     -16.550   4.398  -8.233  1.00 73.07           C  
ATOM    797  CE2 PHE B  97     -18.402   4.745  -6.748  1.00 73.07           C  
ATOM    798  CZ  PHE B  97     -17.800   4.943  -7.980  1.00 73.07           C  
ATOM    799  N   MET B  98     -15.427  -0.316  -3.306  1.00 75.72           N  
ATOM    800  CA  MET B  98     -14.470  -1.019  -2.457  1.00 75.72           C  
ATOM    801  C   MET B  98     -14.346  -2.481  -2.871  1.00 75.72           C  
ATOM    802  CB  MET B  98     -14.884  -0.924  -0.987  1.00 75.72           C  
ATOM    803  O   MET B  98     -13.810  -3.300  -2.121  1.00 75.72           O  
ATOM    804  CG  MET B  98     -14.803   0.483  -0.417  1.00 75.72           C  
ATOM    805  SD  MET B  98     -15.263   0.549   1.358  1.00 75.72           S  
ATOM    806  CE  MET B  98     -13.793  -0.214   2.099  1.00 75.72           C  
ATOM    807  N   ILE B  99     -14.395  -2.784  -3.985  1.00 80.04           N  
ATOM    808  CA  ILE B  99     -14.302  -4.164  -4.448  1.00 80.04           C  
ATOM    809  C   ILE B  99     -12.855  -4.642  -4.360  1.00 80.04           C  
ATOM    810  CB  ILE B  99     -14.828  -4.311  -5.894  1.00 80.04           C  
ATOM    811  O   ILE B  99     -11.934  -3.931  -4.767  1.00 80.04           O  
ATOM    812  CG1 ILE B  99     -16.289  -3.855  -5.980  1.00 80.04           C  
ATOM    813  CG2 ILE B  99     -14.676  -5.755  -6.380  1.00 80.04           C  
ATOM    814  CD1 ILE B  99     -16.821  -3.747  -7.402  1.00 80.04           C  
ATOM    815  N   VAL B 100     -12.568  -5.870  -3.718  1.00 82.73           N  
ATOM    816  CA  VAL B 100     -11.252  -6.489  -3.597  1.00 82.73           C  
ATOM    817  C   VAL B 100     -11.172  -7.716  -4.502  1.00 82.73           C  
ATOM    818  CB  VAL B 100     -10.944  -6.884  -2.135  1.00 82.73           C  
ATOM    819  O   VAL B 100     -12.156  -8.442  -4.662  1.00 82.73           O  
ATOM    820  CG1 VAL B 100      -9.554  -7.508  -2.026  1.00 82.73           C  
ATOM    821  CG2 VAL B 100     -11.060  -5.668  -1.218  1.00 82.73           C  
ATOM    822  N   PRO B 101      -9.947  -7.901  -5.212  1.00 86.03           N  
ATOM    823  CA  PRO B 101      -9.796  -9.114  -6.019  1.00 86.03           C  
ATOM    824  C   PRO B 101      -9.970 -10.392  -5.203  1.00 86.03           C  
ATOM    825  CB  PRO B 101      -8.368  -9.002  -6.560  1.00 86.03           C  
ATOM    826  O   PRO B 101      -9.687 -10.406  -4.002  1.00 86.03           O  
ATOM    827  CG  PRO B 101      -8.006  -7.562  -6.387  1.00 86.03           C  
ATOM    828  CD  PRO B 101      -8.785  -7.010  -5.228  1.00 86.03           C  
ATOM    829  N   VAL B 102     -10.465 -11.415  -5.884  1.00 89.50           N  
ATOM    830  CA  VAL B 102     -10.649 -12.710  -5.237  1.00 89.50           C  
ATOM    831  C   VAL B 102      -9.409 -13.575  -5.450  1.00 89.50           C  
ATOM    832  CB  VAL B 102     -11.904 -13.437  -5.771  1.00 89.50           C  
ATOM    833  O   VAL B 102      -9.108 -13.974  -6.577  1.00 89.50           O  
ATOM    834  CG1 VAL B 102     -12.063 -14.800  -5.101  1.00 89.50           C  
ATOM    835  CG2 VAL B 102     -13.150 -12.581  -5.551  1.00 89.50           C  
ATOM    836  N   TRP B 103      -8.619 -13.876  -4.342  1.00 89.38           N  
ATOM    837  CA  TRP B 103      -7.358 -14.609  -4.403  1.00 89.38           C  
ATOM    838  C   TRP B 103      -7.513 -16.009  -3.820  1.00 89.38           C  
ATOM    839  CB  TRP B 103      -6.258 -13.850  -3.656  1.00 89.38           C  
ATOM    840  O   TRP B 103      -6.844 -16.948  -4.258  1.00 89.38           O  
ATOM    841  CG  TRP B 103      -5.847 -12.568  -4.316  1.00 89.38           C  
ATOM    842  CD1 TRP B 103      -5.397 -12.408  -5.597  1.00 89.38           C  
ATOM    843  CD2 TRP B 103      -5.843 -11.265  -3.724  1.00 89.38           C  
ATOM    844  CE2 TRP B 103      -5.379 -10.361  -4.705  1.00 89.38           C  
ATOM    845  CE3 TRP B 103      -6.188 -10.774  -2.458  1.00 89.38           C  
ATOM    846  NE1 TRP B 103      -5.114 -11.083  -5.838  1.00 89.38           N  
ATOM    847  CH2 TRP B 103      -5.596  -8.538  -3.212  1.00 89.38           C  
ATOM    848  CZ2 TRP B 103      -5.252  -8.992  -4.458  1.00 89.38           C  
ATOM    849  CZ3 TRP B 103      -6.061  -9.411  -2.214  1.00 89.38           C  
ATOM    850  N   ILE B 104      -8.404 -16.239  -2.853  1.00 91.64           N  
ATOM    851  CA  ILE B 104      -8.432 -17.372  -1.934  1.00 91.64           C  
ATOM    852  C   ILE B 104      -8.715 -18.657  -2.709  1.00 91.64           C  
ATOM    853  CB  ILE B 104      -9.487 -17.172  -0.823  1.00 91.64           C  
ATOM    854  O   ILE B 104      -7.972 -19.634  -2.594  1.00 91.64           O  
ATOM    855  CG1 ILE B 104      -9.087 -16.007   0.090  1.00 91.64           C  
ATOM    856  CG2 ILE B 104      -9.673 -18.461  -0.017  1.00 91.64           C  
ATOM    857  CD1 ILE B 104     -10.148 -15.633   1.116  1.00 91.64           C  
ATOM    858  N   PRO B 105      -9.700 -18.782  -3.625  1.00 92.80           N  
ATOM    859  CA  PRO B 105      -9.989 -20.047  -4.305  1.00 92.80           C  
ATOM    860  C   PRO B 105      -8.852 -20.499  -5.219  1.00 92.80           C  
ATOM    861  CB  PRO B 105     -11.248 -19.732  -5.116  1.00 92.80           C  
ATOM    862  O   PRO B 105      -8.554 -21.694  -5.296  1.00 92.80           O  
ATOM    863  CG  PRO B 105     -11.862 -18.556  -4.426  1.00 92.80           C  
ATOM    864  CD  PRO B 105     -10.766 -17.755  -3.783  1.00 92.80           C  
ATOM    865  N   SER B 106      -8.170 -19.515  -5.845  1.00 92.84           N  
ATOM    866  CA  SER B 106      -7.053 -19.845  -6.725  1.00 92.84           C  
ATOM    867  C   SER B 106      -5.860 -20.365  -5.931  1.00 92.84           C  
ATOM    868  CB  SER B 106      -6.638 -18.623  -7.544  1.00 92.84           C  
ATOM    869  O   SER B 106      -5.159 -21.276  -6.379  1.00 92.84           O  
ATOM    870  OG  SER B 106      -7.677 -18.230  -8.424  1.00 92.84           O  
ATOM    871  N   ALA B 107      -5.670 -19.774  -4.809  1.00 92.38           N  
ATOM    872  CA  ALA B 107      -4.612 -20.269  -3.932  1.00 92.38           C  
ATOM    873  C   ALA B 107      -4.939 -21.666  -3.412  1.00 92.38           C  
ATOM    874  CB  ALA B 107      -4.394 -19.307  -2.766  1.00 92.38           C  
ATOM    875  O   ALA B 107      -4.041 -22.489  -3.219  1.00 92.38           O  
ATOM    876  N   MET B 108      -6.265 -22.014  -3.158  1.00 93.25           N  
ATOM    877  CA  MET B 108      -6.717 -23.335  -2.731  1.00 93.25           C  
ATOM    878  C   MET B 108      -6.391 -24.388  -3.785  1.00 93.25           C  
ATOM    879  CB  MET B 108      -8.220 -23.325  -2.450  1.00 93.25           C  
ATOM    880  O   MET B 108      -5.981 -25.501  -3.450  1.00 93.25           O  
ATOM    881  CG  MET B 108      -8.607 -22.530  -1.213  1.00 93.25           C  
ATOM    882  SD  MET B 108     -10.417 -22.254  -1.092  1.00 93.25           S  
ATOM    883  CE  MET B 108     -10.979 -23.952  -0.785  1.00 93.25           C  
ATOM    884  N   LEU B 109      -6.529 -23.999  -5.020  1.00 94.23           N  
ATOM    885  CA  LEU B 109      -6.245 -24.919  -6.115  1.00 94.23           C  
ATOM    886  C   LEU B 109      -4.756 -25.242  -6.183  1.00 94.23           C  
ATOM    887  CB  LEU B 109      -6.712 -24.327  -7.448  1.00 94.23           C  
ATOM    888  O   LEU B 109      -4.375 -26.370  -6.503  1.00 94.23           O  
ATOM    889  CG  LEU B 109      -8.225 -24.231  -7.653  1.00 94.23           C  
ATOM    890  CD1 LEU B 109      -8.537 -23.479  -8.943  1.00 94.23           C  
ATOM    891  CD2 LEU B 109      -8.852 -25.620  -7.673  1.00 94.23           C  
ATOM    892  N   LEU B 110      -3.918 -24.240  -5.836  1.00 93.59           N  
ATOM    893  CA  LEU B 110      -2.480 -24.475  -5.769  1.00 93.59           C  
ATOM    894  C   LEU B 110      -2.141 -25.451  -4.647  1.00 93.59           C  
ATOM    895  CB  LEU B 110      -1.731 -23.157  -5.558  1.00 93.59           C  
ATOM    896  O   LEU B 110      -1.332 -26.363  -4.835  1.00 93.59           O  
ATOM    897  CG  LEU B 110      -0.206 -23.250  -5.476  1.00 93.59           C  
ATOM    898  CD1 LEU B 110       0.367 -23.752  -6.797  1.00 93.59           C  
ATOM    899  CD2 LEU B 110       0.393 -21.897  -5.107  1.00 93.59           C  
ATOM    900  N   ASP B 111      -2.828 -25.324  -3.465  1.00 92.78           N  
ATOM    901  CA  ASP B 111      -2.644 -26.239  -2.342  1.00 92.78           C  
ATOM    902  C   ASP B 111      -3.085 -27.654  -2.709  1.00 92.78           C  
ATOM    903  CB  ASP B 111      -3.417 -25.748  -1.117  1.00 92.78           C  
ATOM    904  O   ASP B 111      -2.401 -28.627  -2.384  1.00 92.78           O  
ATOM    905  CG  ASP B 111      -2.615 -24.788  -0.255  1.00 92.78           C  
ATOM    906  OD1 ASP B 111      -3.213 -23.893   0.379  1.00 92.78           O  
ATOM    907  OD2 ASP B 111      -1.374 -24.927  -0.212  1.00 92.78           O  
ATOM    908  N   LEU B 112      -4.180 -27.749  -3.398  1.00 92.88           N  
ATOM    909  CA  LEU B 112      -4.737 -29.045  -3.772  1.00 92.88           C  
ATOM    910  C   LEU B 112      -3.818 -29.770  -4.749  1.00 92.88           C  
ATOM    911  CB  LEU B 112      -6.126 -28.871  -4.392  1.00 92.88           C  
ATOM    912  O   LEU B 112      -3.626 -30.983  -4.644  1.00 92.88           O  
ATOM    913  CG  LEU B 112      -7.281 -28.641  -3.415  1.00 92.88           C  
ATOM    914  CD1 LEU B 112      -8.495 -28.085  -4.151  1.00 92.88           C  
ATOM    915  CD2 LEU B 112      -7.634 -29.936  -2.690  1.00 92.88           C  
ATOM    916  N   ALA B 113      -3.255 -28.961  -5.699  1.00 93.86           N  
ATOM    917  CA  ALA B 113      -2.307 -29.552  -6.640  1.00 93.86           C  
ATOM    918  C   ALA B 113      -1.083 -30.102  -5.913  1.00 93.86           C  
ATOM    919  CB  ALA B 113      -1.883 -28.523  -7.685  1.00 93.86           C  
ATOM    920  O   ALA B 113      -0.611 -31.199  -6.222  1.00 93.86           O  
ATOM    921  N   TYR B 114      -0.552 -29.397  -4.937  1.00 92.38           N  
ATOM    922  CA  TYR B 114       0.606 -29.799  -4.145  1.00 92.38           C  
ATOM    923  C   TYR B 114       0.295 -31.039  -3.316  1.00 92.38           C  
ATOM    924  CB  TYR B 114       1.053 -28.657  -3.228  1.00 92.38           C  
ATOM    925  O   TYR B 114       1.089 -31.982  -3.277  1.00 92.38           O  
ATOM    926  CG  TYR B 114       2.363 -28.920  -2.526  1.00 92.38           C  
ATOM    927  CD1 TYR B 114       2.429 -28.992  -1.137  1.00 92.38           C  
ATOM    928  CD2 TYR B 114       3.538 -29.095  -3.250  1.00 92.38           C  
ATOM    929  CE1 TYR B 114       3.635 -29.232  -0.485  1.00 92.38           C  
ATOM    930  CE2 TYR B 114       4.749 -29.336  -2.610  1.00 92.38           C  
ATOM    931  OH  TYR B 114       5.983 -29.641  -0.589  1.00 92.38           O  
ATOM    932  CZ  TYR B 114       4.787 -29.403  -1.229  1.00 92.38           C  
ATOM    933  N   TRP B 115      -0.921 -31.088  -2.751  1.00 91.23           N  
ATOM    934  CA  TRP B 115      -1.360 -32.208  -1.924  1.00 91.23           C  
ATOM    935  C   TRP B 115      -1.647 -33.437  -2.780  1.00 91.23           C  
ATOM    936  CB  TRP B 115      -2.606 -31.827  -1.120  1.00 91.23           C  
ATOM    937  O   TRP B 115      -1.198 -34.541  -2.463  1.00 91.23           O  
ATOM    938  CG  TRP B 115      -3.155 -32.944  -0.284  1.00 91.23           C  
ATOM    939  CD1 TRP B 115      -2.614 -33.460   0.861  1.00 91.23           C  
ATOM    940  CD2 TRP B 115      -4.353 -33.686  -0.531  1.00 91.23           C  
ATOM    941  CE2 TRP B 115      -4.477 -34.637   0.506  1.00 91.23           C  
ATOM    942  CE3 TRP B 115      -5.336 -33.638  -1.529  1.00 91.23           C  
ATOM    943  NE1 TRP B 115      -3.404 -34.479   1.341  1.00 91.23           N  
ATOM    944  CH2 TRP B 115      -6.493 -35.466  -0.417  1.00 91.23           C  
ATOM    945  CZ2 TRP B 115      -5.546 -35.534   0.572  1.00 91.23           C  
ATOM    946  CZ3 TRP B 115      -6.399 -34.532  -1.461  1.00 91.23           C  
ATOM    947  N   ALA B 116      -2.325 -33.290  -3.878  1.00 92.56           N  
ATOM    948  CA  ALA B 116      -2.772 -34.383  -4.737  1.00 92.56           C  
ATOM    949  C   ALA B 116      -1.588 -35.064  -5.420  1.00 92.56           C  
ATOM    950  CB  ALA B 116      -3.761 -33.870  -5.781  1.00 92.56           C  
ATOM    951  O   ALA B 116      -1.661 -36.243  -5.773  1.00 92.56           O  
ATOM    952  N   THR B 117      -0.374 -34.322  -5.605  1.00 93.32           N  
ATOM    953  CA  THR B 117       0.790 -34.879  -6.284  1.00 93.32           C  
ATOM    954  C   THR B 117       1.857 -35.295  -5.276  1.00 93.32           C  
ATOM    955  CB  THR B 117       1.389 -33.872  -7.283  1.00 93.32           C  
ATOM    956  O   THR B 117       3.044 -35.351  -5.607  1.00 93.32           O  
ATOM    957  CG2 THR B 117       0.411 -33.571  -8.414  1.00 93.32           C  
ATOM    958  OG1 THR B 117       1.697 -32.653  -6.596  1.00 93.32           O  
ATOM    959  N   ARG B 118       1.484 -35.743  -4.028  1.00 91.96           N  
ATOM    960  CA  ARG B 118       2.346 -36.215  -2.949  1.00 91.96           C  
ATOM    961  C   ARG B 118       3.477 -35.228  -2.681  1.00 91.96           C  
ATOM    962  CB  ARG B 118       2.921 -37.593  -3.282  1.00 91.96           C  
ATOM    963  O   ARG B 118       4.636 -35.627  -2.543  1.00 91.96           O  
ATOM    964  CG  ARG B 118       1.875 -38.694  -3.359  1.00 91.96           C  
ATOM    965  CD  ARG B 118       2.513 -40.073  -3.451  1.00 91.96           C  
ATOM    966  NE  ARG B 118       1.514 -41.117  -3.662  1.00 91.96           N  
ATOM    967  NH1 ARG B 118       3.033 -42.858  -3.665  1.00 91.96           N  
ATOM    968  NH2 ARG B 118       0.798 -43.280  -3.950  1.00 91.96           N  
ATOM    969  CZ  ARG B 118       1.784 -42.416  -3.758  1.00 91.96           C  
ATOM    970  N   ARG B 119       3.098 -33.798  -2.826  1.00 90.53           N  
ATOM    971  CA  ARG B 119       3.990 -32.701  -2.466  1.00 90.53           C  
ATOM    972  C   ARG B 119       5.157 -32.601  -3.442  1.00 90.53           C  
ATOM    973  CB  ARG B 119       4.513 -32.879  -1.039  1.00 90.53           C  
ATOM    974  O   ARG B 119       6.285 -32.308  -3.041  1.00 90.53           O  
ATOM    975  CG  ARG B 119       3.422 -32.899   0.020  1.00 90.53           C  
ATOM    976  CD  ARG B 119       4.000 -33.021   1.423  1.00 90.53           C  
ATOM    977  NE  ARG B 119       2.956 -33.241   2.419  1.00 90.53           N  
ATOM    978  NH1 ARG B 119       4.400 -33.306   4.221  1.00 90.53           N  
ATOM    979  NH2 ARG B 119       2.145 -33.568   4.543  1.00 90.53           N  
ATOM    980  CZ  ARG B 119       3.169 -33.371   3.725  1.00 90.53           C  
ATOM    981  N   ASN B 120       4.847 -32.906  -4.702  1.00 91.17           N  
ATOM    982  CA  ASN B 120       5.834 -32.725  -5.760  1.00 91.17           C  
ATOM    983  C   ASN B 120       5.967 -31.258  -6.159  1.00 91.17           C  
ATOM    984  CB  ASN B 120       5.476 -33.576  -6.980  1.00 91.17           C  
ATOM    985  O   ASN B 120       5.001 -30.645  -6.617  1.00 91.17           O  
ATOM    986  CG  ASN B 120       6.545 -33.537  -8.054  1.00 91.17           C  
ATOM    987  ND2 ASN B 120       6.864 -34.697  -8.616  1.00 91.17           N  
ATOM    988  OD1 ASN B 120       7.081 -32.473  -8.376  1.00 91.17           O  
ATOM    989  N   LYS B 121       7.134 -30.648  -6.004  1.00 90.39           N  
ATOM    990  CA  LYS B 121       7.400 -29.234  -6.256  1.00 90.39           C  
ATOM    991  C   LYS B 121       7.136 -28.877  -7.716  1.00 90.39           C  
ATOM    992  CB  LYS B 121       8.842 -28.885  -5.883  1.00 90.39           C  
ATOM    993  O   LYS B 121       6.533 -27.842  -8.007  1.00 90.39           O  
ATOM    994  CG  LYS B 121       9.213 -27.432  -6.141  1.00 90.39           C  
ATOM    995  CD  LYS B 121      10.688 -27.174  -5.862  1.00 90.39           C  
ATOM    996  CE  LYS B 121      11.111 -25.787  -6.326  1.00 90.39           C  
ATOM    997  NZ  LYS B 121      12.572 -25.554  -6.115  1.00 90.39           N  
ATOM    998  N   HIS B 122       7.567 -29.703  -8.675  1.00 91.11           N  
ATOM    999  CA  HIS B 122       7.417 -29.415 -10.097  1.00 91.11           C  
ATOM   1000  C   HIS B 122       5.949 -29.436 -10.511  1.00 91.11           C  
ATOM   1001  CB  HIS B 122       8.213 -30.418 -10.934  1.00 91.11           C  
ATOM   1002  O   HIS B 122       5.518 -28.617 -11.325  1.00 91.11           O  
ATOM   1003  CG  HIS B 122       9.692 -30.332 -10.727  1.00 91.11           C  
ATOM   1004  CD2 HIS B 122      10.580 -31.245 -10.270  1.00 91.11           C  
ATOM   1005  ND1 HIS B 122      10.416 -29.191 -11.001  1.00 91.11           N  
ATOM   1006  CE1 HIS B 122      11.690 -29.409 -10.721  1.00 91.11           C  
ATOM   1007  NE2 HIS B 122      11.817 -30.647 -10.275  1.00 91.11           N  
ATOM   1008  N   ALA B 123       5.232 -30.334  -9.795  1.00 92.58           N  
ATOM   1009  CA  ALA B 123       3.796 -30.389 -10.060  1.00 92.58           C  
ATOM   1010  C   ALA B 123       3.093 -29.143  -9.530  1.00 92.58           C  
ATOM   1011  CB  ALA B 123       3.188 -31.644  -9.438  1.00 92.58           C  
ATOM   1012  O   ALA B 123       2.172 -28.625 -10.166  1.00 92.58           O  
ATOM   1013  N   ALA B 124       3.556 -28.629  -8.372  1.00 92.73           N  
ATOM   1014  CA  ALA B 124       2.985 -27.414  -7.797  1.00 92.73           C  
ATOM   1015  C   ALA B 124       3.226 -26.212  -8.706  1.00 92.73           C  
ATOM   1016  CB  ALA B 124       3.569 -27.155  -6.411  1.00 92.73           C  
ATOM   1017  O   ALA B 124       2.347 -25.362  -8.867  1.00 92.73           O  
ATOM   1018  N   ILE B 125       4.398 -26.235  -9.416  1.00 93.13           N  
ATOM   1019  CA  ILE B 125       4.769 -25.138 -10.303  1.00 93.13           C  
ATOM   1020  C   ILE B 125       3.976 -25.237 -11.605  1.00 93.13           C  
ATOM   1021  CB  ILE B 125       6.286 -25.137 -10.598  1.00 93.13           C  
ATOM   1022  O   ILE B 125       3.335 -24.270 -12.023  1.00 93.13           O  
ATOM   1023  CG1 ILE B 125       7.076 -24.803  -9.328  1.00 93.13           C  
ATOM   1024  CG2 ILE B 125       6.616 -24.153 -11.724  1.00 93.13           C  
ATOM   1025  CD1 ILE B 125       8.582 -24.972  -9.474  1.00 93.13           C  
ATOM   1026  N   LEU B 126       3.940 -26.478 -12.227  1.00 94.28           N  
ATOM   1027  CA  LEU B 126       3.369 -26.619 -13.562  1.00 94.28           C  
ATOM   1028  C   LEU B 126       1.846 -26.662 -13.501  1.00 94.28           C  
ATOM   1029  CB  LEU B 126       3.900 -27.884 -14.242  1.00 94.28           C  
ATOM   1030  O   LEU B 126       1.171 -25.894 -14.190  1.00 94.28           O  
ATOM   1031  CG  LEU B 126       5.385 -27.884 -14.608  1.00 94.28           C  
ATOM   1032  CD1 LEU B 126       5.814 -29.269 -15.083  1.00 94.28           C  
ATOM   1033  CD2 LEU B 126       5.674 -26.834 -15.675  1.00 94.28           C  
ATOM   1034  N   ILE B 127       1.348 -27.579 -12.556  1.00 94.65           N  
ATOM   1035  CA  ILE B 127      -0.095 -27.778 -12.475  1.00 94.65           C  
ATOM   1036  C   ILE B 127      -0.713 -26.717 -11.567  1.00 94.65           C  
ATOM   1037  CB  ILE B 127      -0.442 -29.193 -11.959  1.00 94.65           C  
ATOM   1038  O   ILE B 127      -1.715 -26.093 -11.923  1.00 94.65           O  
ATOM   1039  CG1 ILE B 127       0.098 -30.259 -12.919  1.00 94.65           C  
ATOM   1040  CG2 ILE B 127      -1.954 -29.342 -11.769  1.00 94.65           C  
ATOM   1041  CD1 ILE B 127      -0.011 -31.682 -12.389  1.00 94.65           C  
ATOM   1042  N   GLY B 128      -0.084 -26.441 -10.429  1.00 93.41           N  
ATOM   1043  CA  GLY B 128      -0.591 -25.448  -9.494  1.00 93.41           C  
ATOM   1044  C   GLY B 128      -0.560 -24.036 -10.048  1.00 93.41           C  
ATOM   1045  O   GLY B 128      -1.521 -23.281  -9.892  1.00 93.41           O  
ATOM   1046  N   GLY B 129       0.614 -23.666 -10.708  1.00 93.11           N  
ATOM   1047  CA  GLY B 129       0.721 -22.358 -11.334  1.00 93.11           C  
ATOM   1048  C   GLY B 129      -0.323 -22.124 -12.410  1.00 93.11           C  
ATOM   1049  O   GLY B 129      -0.932 -21.054 -12.470  1.00 93.11           O  
ATOM   1050  N   SER B 130      -0.553 -23.141 -13.293  1.00 94.22           N  
ATOM   1051  CA  SER B 130      -1.535 -23.040 -14.368  1.00 94.22           C  
ATOM   1052  C   SER B 130      -2.951 -22.928 -13.814  1.00 94.22           C  
ATOM   1053  CB  SER B 130      -1.437 -24.249 -15.299  1.00 94.22           C  
ATOM   1054  O   SER B 130      -3.746 -22.114 -14.288  1.00 94.22           O  
ATOM   1055  OG  SER B 130      -0.177 -24.284 -15.947  1.00 94.22           O  
ATOM   1056  N   LEU B 131      -3.292 -23.714 -12.716  1.00 93.82           N  
ATOM   1057  CA  LEU B 131      -4.624 -23.715 -12.123  1.00 93.82           C  
ATOM   1058  C   LEU B 131      -4.912 -22.388 -11.429  1.00 93.82           C  
ATOM   1059  CB  LEU B 131      -4.766 -24.867 -11.124  1.00 93.82           C  
ATOM   1060  O   LEU B 131      -6.024 -21.862 -11.523  1.00 93.82           O  
ATOM   1061  CG  LEU B 131      -4.882 -26.271 -11.721  1.00 93.82           C  
ATOM   1062  CD1 LEU B 131      -4.887 -27.319 -10.613  1.00 93.82           C  
ATOM   1063  CD2 LEU B 131      -6.137 -26.386 -12.578  1.00 93.82           C  
ATOM   1064  N   LEU B 132      -3.898 -21.806 -10.809  1.00 92.68           N  
ATOM   1065  CA  LEU B 132      -4.067 -20.520 -10.141  1.00 92.68           C  
ATOM   1066  C   LEU B 132      -4.318 -19.409 -11.155  1.00 92.68           C  
ATOM   1067  CB  LEU B 132      -2.833 -20.188  -9.297  1.00 92.68           C  
ATOM   1068  O   LEU B 132      -5.257 -18.624 -11.003  1.00 92.68           O  
ATOM   1069  CG  LEU B 132      -2.944 -18.963  -8.387  1.00 92.68           C  
ATOM   1070  CD1 LEU B 132      -1.993 -19.095  -7.203  1.00 92.68           C  
ATOM   1071  CD2 LEU B 132      -2.656 -17.687  -9.171  1.00 92.68           C  
ATOM   1072  N   GLY B 133      -3.503 -19.351 -12.246  1.00 92.01           N  
ATOM   1073  CA  GLY B 133      -3.630 -18.320 -13.263  1.00 92.01           C  
ATOM   1074  C   GLY B 133      -4.918 -18.422 -14.058  1.00 92.01           C  
ATOM   1075  O   GLY B 133      -5.545 -17.406 -14.366  1.00 92.01           O  
ATOM   1076  N   MET B 134      -5.434 -19.657 -14.356  1.00 92.74           N  
ATOM   1077  CA  MET B 134      -6.609 -19.890 -15.191  1.00 92.74           C  
ATOM   1078  C   MET B 134      -7.890 -19.563 -14.430  1.00 92.74           C  
ATOM   1079  CB  MET B 134      -6.645 -21.340 -15.677  1.00 92.74           C  
ATOM   1080  O   MET B 134      -8.845 -19.041 -15.009  1.00 92.74           O  
ATOM   1081  CG  MET B 134      -7.705 -21.606 -16.734  1.00 92.74           C  
ATOM   1082  SD  MET B 134      -7.732 -23.359 -17.276  1.00 92.74           S  
ATOM   1083  CE  MET B 134      -6.104 -23.475 -18.067  1.00 92.74           C  
ATOM   1084  N   SER B 135      -7.875 -19.828 -13.039  1.00 92.78           N  
ATOM   1085  CA  SER B 135      -9.102 -19.727 -12.257  1.00 92.78           C  
ATOM   1086  C   SER B 135      -9.322 -18.303 -11.756  1.00 92.78           C  
ATOM   1087  CB  SER B 135      -9.064 -20.692 -11.071  1.00 92.78           C  
ATOM   1088  O   SER B 135     -10.456 -17.905 -11.479  1.00 92.78           O  
ATOM   1089  OG  SER B 135      -7.996 -20.372 -10.196  1.00 92.78           O  
ATOM   1090  N   MET B 136      -8.230 -17.469 -11.751  1.00 89.50           N  
ATOM   1091  CA  MET B 136      -8.290 -16.149 -11.130  1.00 89.50           C  
ATOM   1092  C   MET B 136      -9.288 -15.252 -11.855  1.00 89.50           C  
ATOM   1093  CB  MET B 136      -6.908 -15.494 -11.123  1.00 89.50           C  
ATOM   1094  O   MET B 136     -10.152 -14.641 -11.224  1.00 89.50           O  
ATOM   1095  CG  MET B 136      -6.084 -15.816  -9.887  1.00 89.50           C  
ATOM   1096  SD  MET B 136      -6.780 -15.070  -8.363  1.00 89.50           S  
ATOM   1097  CE  MET B 136      -6.037 -13.417  -8.446  1.00 89.50           C  
ATOM   1098  N   PRO B 137      -9.264 -15.091 -13.231  1.00 90.93           N  
ATOM   1099  CA  PRO B 137     -10.205 -14.209 -13.926  1.00 90.93           C  
ATOM   1100  C   PRO B 137     -11.658 -14.643 -13.755  1.00 90.93           C  
ATOM   1101  CB  PRO B 137      -9.772 -14.315 -15.391  1.00 90.93           C  
ATOM   1102  O   PRO B 137     -12.555 -13.799 -13.683  1.00 90.93           O  
ATOM   1103  CG  PRO B 137      -8.330 -14.703 -15.335  1.00 90.93           C  
ATOM   1104  CD  PRO B 137      -8.119 -15.587 -14.139  1.00 90.93           C  
ATOM   1105  N   LEU B 138     -11.870 -15.984 -13.593  1.00 89.90           N  
ATOM   1106  CA  LEU B 138     -13.215 -16.511 -13.394  1.00 89.90           C  
ATOM   1107  C   LEU B 138     -13.780 -16.064 -12.050  1.00 89.90           C  
ATOM   1108  CB  LEU B 138     -13.211 -18.040 -13.476  1.00 89.90           C  
ATOM   1109  O   LEU B 138     -14.903 -15.558 -11.980  1.00 89.90           O  
ATOM   1110  CG  LEU B 138     -14.554 -18.735 -13.251  1.00 89.90           C  
ATOM   1111  CD1 LEU B 138     -15.487 -18.480 -14.430  1.00 89.90           C  
ATOM   1112  CD2 LEU B 138     -14.353 -20.231 -13.035  1.00 89.90           C  
ATOM   1113  N   PHE B 139     -13.036 -16.252 -11.013  1.00 90.44           N  
ATOM   1114  CA  PHE B 139     -13.501 -15.900  -9.676  1.00 90.44           C  
ATOM   1115  C   PHE B 139     -13.656 -14.390  -9.537  1.00 90.44           C  
ATOM   1116  CB  PHE B 139     -12.534 -16.429  -8.612  1.00 90.44           C  
ATOM   1117  O   PHE B 139     -14.544 -13.915  -8.827  1.00 90.44           O  
ATOM   1118  CG  PHE B 139     -12.548 -17.927  -8.470  1.00 90.44           C  
ATOM   1119  CD1 PHE B 139     -13.714 -18.595  -8.119  1.00 90.44           C  
ATOM   1120  CD2 PHE B 139     -11.393 -18.668  -8.688  1.00 90.44           C  
ATOM   1121  CE1 PHE B 139     -13.730 -19.982  -7.987  1.00 90.44           C  
ATOM   1122  CE2 PHE B 139     -11.401 -20.054  -8.558  1.00 90.44           C  
ATOM   1123  CZ  PHE B 139     -12.570 -20.708  -8.206  1.00 90.44           C  
ATOM   1124  N   ASN B 140     -12.808 -13.585 -10.296  1.00 89.95           N  
ATOM   1125  CA  ASN B 140     -12.919 -12.131 -10.248  1.00 89.95           C  
ATOM   1126  C   ASN B 140     -14.144 -11.637 -11.012  1.00 89.95           C  
ATOM   1127  CB  ASN B 140     -11.650 -11.478 -10.799  1.00 89.95           C  
ATOM   1128  O   ASN B 140     -14.772 -10.653 -10.617  1.00 89.95           O  
ATOM   1129  CG  ASN B 140     -10.522 -11.447  -9.786  1.00 89.95           C  
ATOM   1130  ND2 ASN B 140      -9.293 -11.313 -10.270  1.00 89.95           N  
ATOM   1131  OD1 ASN B 140     -10.754 -11.544  -8.578  1.00 89.95           O  
ATOM   1132  N   MET B 141     -14.528 -12.303 -12.092  1.00 90.98           N  
ATOM   1133  CA  MET B 141     -15.733 -11.926 -12.824  1.00 90.98           C  
ATOM   1134  C   MET B 141     -16.982 -12.197 -11.992  1.00 90.98           C  
ATOM   1135  CB  MET B 141     -15.815 -12.681 -14.152  1.00 90.98           C  
ATOM   1136  O   MET B 141     -17.895 -11.371 -11.948  1.00 90.98           O  
ATOM   1137  CG  MET B 141     -17.025 -12.310 -14.994  1.00 90.98           C  
ATOM   1138  SD  MET B 141     -17.073 -10.523 -15.408  1.00 90.98           S  
ATOM   1139  CE  MET B 141     -15.844 -10.471 -16.742  1.00 90.98           C  
ATOM   1140  N   ILE B 142     -17.069 -13.366 -11.262  1.00 89.85           N  
ATOM   1141  CA  ILE B 142     -18.181 -13.671 -10.369  1.00 89.85           C  
ATOM   1142  C   ILE B 142     -18.281 -12.600  -9.285  1.00 89.85           C  
ATOM   1143  CB  ILE B 142     -18.025 -15.068  -9.728  1.00 89.85           C  
ATOM   1144  O   ILE B 142     -19.379 -12.156  -8.941  1.00 89.85           O  
ATOM   1145  CG1 ILE B 142     -18.124 -16.161 -10.799  1.00 89.85           C  
ATOM   1146  CG2 ILE B 142     -19.073 -15.280  -8.631  1.00 89.85           C  
ATOM   1147  CD1 ILE B 142     -17.774 -17.554 -10.296  1.00 89.85           C  
ATOM   1148  N   ASN B 143     -17.124 -12.268  -8.856  1.00 89.23           N  
ATOM   1149  CA  ASN B 143     -17.044 -11.209  -7.856  1.00 89.23           C  
ATOM   1150  C   ASN B 143     -17.638  -9.903  -8.374  1.00 89.23           C  
ATOM   1151  CB  ASN B 143     -15.594 -10.995  -7.415  1.00 89.23           C  
ATOM   1152  O   ASN B 143     -18.440  -9.266  -7.688  1.00 89.23           O  
ATOM   1153  CG  ASN B 143     -15.485 -10.174  -6.146  1.00 89.23           C  
ATOM   1154  ND2 ASN B 143     -14.457  -9.337  -6.068  1.00 89.23           N  
ATOM   1155  OD1 ASN B 143     -16.317 -10.290  -5.243  1.00 89.23           O  
ATOM   1156  N   LEU B 144     -17.346  -9.518  -9.590  1.00 87.01           N  
ATOM   1157  CA  LEU B 144     -17.772  -8.257 -10.189  1.00 87.01           C  
ATOM   1158  C   LEU B 144     -19.269  -8.273 -10.479  1.00 87.01           C  
ATOM   1159  CB  LEU B 144     -16.993  -7.985 -11.478  1.00 87.01           C  
ATOM   1160  O   LEU B 144     -19.928  -7.232 -10.421  1.00 87.01           O  
ATOM   1161  CG  LEU B 144     -15.538  -7.542 -11.310  1.00 87.01           C  
ATOM   1162  CD1 LEU B 144     -14.839  -7.496 -12.664  1.00 87.01           C  
ATOM   1163  CD2 LEU B 144     -15.469  -6.184 -10.620  1.00 87.01           C  
ATOM   1164  N   LEU B 145     -19.890  -9.411 -10.737  1.00 87.46           N  
ATOM   1165  CA  LEU B 145     -21.309  -9.553 -11.045  1.00 87.46           C  
ATOM   1166  C   LEU B 145     -22.162  -9.300  -9.806  1.00 87.46           C  
ATOM   1167  CB  LEU B 145     -21.600 -10.948 -11.603  1.00 87.46           C  
ATOM   1168  O   LEU B 145     -23.362  -9.040  -9.916  1.00 87.46           O  
ATOM   1169  CG  LEU B 145     -21.097 -11.230 -13.020  1.00 87.46           C  
ATOM   1170  CD1 LEU B 145     -21.307 -12.699 -13.374  1.00 87.46           C  
ATOM   1171  CD2 LEU B 145     -21.800 -10.326 -14.027  1.00 87.46           C  
ATOM   1172  N   THR B 146     -21.477  -9.370  -8.573  1.00 86.63           N  
ATOM   1173  CA  THR B 146     -22.205  -9.165  -7.326  1.00 86.63           C  
ATOM   1174  C   THR B 146     -22.308  -7.679  -6.996  1.00 86.63           C  
ATOM   1175  CB  THR B 146     -21.531  -9.908  -6.157  1.00 86.63           C  
ATOM   1176  O   THR B 146     -23.024  -7.291  -6.071  1.00 86.63           O  
ATOM   1177  CG2 THR B 146     -21.446 -11.405  -6.432  1.00 86.63           C  
ATOM   1178  OG1 THR B 146     -20.207  -9.392  -5.971  1.00 86.63           O  
ATOM   1179  N   VAL B 147     -21.516  -6.881  -7.841  1.00 83.55           N  
ATOM   1180  CA  VAL B 147     -21.492  -5.447  -7.571  1.00 83.55           C  
ATOM   1181  C   VAL B 147     -22.087  -4.688  -8.755  1.00 83.55           C  
ATOM   1182  CB  VAL B 147     -20.058  -4.948  -7.284  1.00 83.55           C  
ATOM   1183  O   VAL B 147     -22.098  -5.191  -9.881  1.00 83.55           O  
ATOM   1184  CG1 VAL B 147     -20.069  -3.474  -6.884  1.00 83.55           C  
ATOM   1185  CG2 VAL B 147     -19.407  -5.796  -6.193  1.00 83.55           C  
ATOM   1186  N   HIS B 148     -22.681  -3.517  -8.430  1.00 80.34           N  
ATOM   1187  CA  HIS B 148     -23.115  -2.667  -9.534  1.00 80.34           C  
ATOM   1188  C   HIS B 148     -21.964  -2.375 -10.490  1.00 80.34           C  
ATOM   1189  CB  HIS B 148     -23.701  -1.357  -9.003  1.00 80.34           C  
ATOM   1190  O   HIS B 148     -20.800  -2.361 -10.082  1.00 80.34           O  
ATOM   1191  CG  HIS B 148     -25.039  -1.518  -8.354  1.00 80.34           C  
ATOM   1192  CD2 HIS B 148     -25.416  -1.422  -7.057  1.00 80.34           C  
ATOM   1193  ND1 HIS B 148     -26.180  -1.819  -9.067  1.00 80.34           N  
ATOM   1194  CE1 HIS B 148     -27.203  -1.900  -8.233  1.00 80.34           C  
ATOM   1195  NE2 HIS B 148     -26.767  -1.663  -7.008  1.00 80.34           N  
ATOM   1196  N   ASP B 149     -22.292  -2.408 -11.759  1.00 79.97           N  
ATOM   1197  CA  ASP B 149     -21.271  -2.112 -12.759  1.00 79.97           C  
ATOM   1198  C   ASP B 149     -20.388  -0.948 -12.315  1.00 79.97           C  
ATOM   1199  CB  ASP B 149     -21.918  -1.795 -14.109  1.00 79.97           C  
ATOM   1200  O   ASP B 149     -20.858   0.185 -12.198  1.00 79.97           O  
ATOM   1201  CG  ASP B 149     -20.906  -1.640 -15.230  1.00 79.97           C  
ATOM   1202  OD1 ASP B 149     -21.298  -1.687 -16.416  1.00 79.97           O  
ATOM   1203  OD2 ASP B 149     -19.706  -1.471 -14.925  1.00 79.97           O  
ATOM   1204  N   PRO B 150     -19.097  -1.321 -11.834  1.00 76.21           N  
ATOM   1205  CA  PRO B 150     -18.187  -0.287 -11.334  1.00 76.21           C  
ATOM   1206  C   PRO B 150     -18.008   0.866 -12.319  1.00 76.21           C  
ATOM   1207  CB  PRO B 150     -16.872  -1.043 -11.133  1.00 76.21           C  
ATOM   1208  O   PRO B 150     -17.803   2.010 -11.904  1.00 76.21           O  
ATOM   1209  CG  PRO B 150     -17.255  -2.488 -11.148  1.00 76.21           C  
ATOM   1210  CD  PRO B 150     -18.617  -2.614 -11.769  1.00 76.21           C  
ATOM   1211  N   LEU B 151     -18.154   0.578 -13.560  1.00 75.90           N  
ATOM   1212  CA  LEU B 151     -17.998   1.633 -14.554  1.00 75.90           C  
ATOM   1213  C   LEU B 151     -19.163   2.615 -14.493  1.00 75.90           C  
ATOM   1214  CB  LEU B 151     -17.893   1.034 -15.960  1.00 75.90           C  
ATOM   1215  O   LEU B 151     -18.964   3.828 -14.586  1.00 75.90           O  
ATOM   1216  CG  LEU B 151     -16.684   1.465 -16.792  1.00 75.90           C  
ATOM   1217  CD1 LEU B 151     -15.772   0.272 -17.058  1.00 75.90           C  
ATOM   1218  CD2 LEU B 151     -17.136   2.102 -18.101  1.00 75.90           C  
ATOM   1219  N   GLU B 152     -20.374   2.002 -14.358  1.00 78.40           N  
ATOM   1220  CA  GLU B 152     -21.540   2.865 -14.198  1.00 78.40           C  
ATOM   1221  C   GLU B 152     -21.431   3.711 -12.933  1.00 78.40           C  
ATOM   1222  CB  GLU B 152     -22.825   2.034 -14.166  1.00 78.40           C  
ATOM   1223  O   GLU B 152     -21.762   4.898 -12.943  1.00 78.40           O  
ATOM   1224  CG  GLU B 152     -24.096   2.862 -14.283  1.00 78.40           C  
ATOM   1225  CD  GLU B 152     -25.363   2.022 -14.271  1.00 78.40           C  
ATOM   1226  OE1 GLU B 152     -26.472   2.597 -14.186  1.00 78.40           O  
ATOM   1227  OE2 GLU B 152     -25.245   0.778 -14.345  1.00 78.40           O  
ATOM   1228  N   MET B 153     -20.816   3.025 -11.933  1.00 77.64           N  
ATOM   1229  CA  MET B 153     -20.667   3.710 -10.652  1.00 77.64           C  
ATOM   1230  C   MET B 153     -19.608   4.803 -10.739  1.00 77.64           C  
ATOM   1231  CB  MET B 153     -20.302   2.715  -9.549  1.00 77.64           C  
ATOM   1232  O   MET B 153     -19.773   5.881 -10.165  1.00 77.64           O  
ATOM   1233  CG  MET B 153     -21.445   1.795  -9.150  1.00 77.64           C  
ATOM   1234  SD  MET B 153     -22.909   2.717  -8.539  1.00 77.64           S  
ATOM   1235  CE  MET B 153     -22.293   3.260  -6.921  1.00 77.64           C  
ATOM   1236  N   ALA B 154     -18.579   4.488 -11.485  1.00 76.72           N  
ATOM   1237  CA  ALA B 154     -17.478   5.439 -11.613  1.00 76.72           C  
ATOM   1238  C   ALA B 154     -17.922   6.695 -12.357  1.00 76.72           C  
ATOM   1239  CB  ALA B 154     -16.295   4.791 -12.328  1.00 76.72           C  
ATOM   1240  O   ALA B 154     -17.506   7.805 -12.016  1.00 76.72           O  
ATOM   1241  N   PHE B 155     -18.803   6.448 -13.294  1.00 77.28           N  
ATOM   1242  CA  PHE B 155     -19.277   7.583 -14.077  1.00 77.28           C  
ATOM   1243  C   PHE B 155     -20.352   8.352 -13.319  1.00 77.28           C  
ATOM   1244  CB  PHE B 155     -19.822   7.114 -15.430  1.00 77.28           C  
ATOM   1245  O   PHE B 155     -20.470   9.571 -13.465  1.00 77.28           O  
ATOM   1246  CG  PHE B 155     -18.751   6.778 -16.433  1.00 77.28           C  
ATOM   1247  CD1 PHE B 155     -17.977   7.780 -17.005  1.00 77.28           C  
ATOM   1248  CD2 PHE B 155     -18.519   5.460 -16.803  1.00 77.28           C  
ATOM   1249  CE1 PHE B 155     -16.985   7.472 -17.933  1.00 77.28           C  
ATOM   1250  CE2 PHE B 155     -17.530   5.144 -17.730  1.00 77.28           C  
ATOM   1251  CZ  PHE B 155     -16.765   6.152 -18.295  1.00 77.28           C  
ATOM   1252  N   LYS B 156     -21.094   7.636 -12.540  1.00 80.64           N  
ATOM   1253  CA  LYS B 156     -22.153   8.257 -11.750  1.00 80.64           C  
ATOM   1254  C   LYS B 156     -21.575   9.041 -10.575  1.00 80.64           C  
ATOM   1255  CB  LYS B 156     -23.135   7.200 -11.243  1.00 80.64           C  
ATOM   1256  O   LYS B 156     -22.073  10.116 -10.235  1.00 80.64           O  
ATOM   1257  CG  LYS B 156     -24.404   7.777 -10.631  1.00 80.64           C  
ATOM   1258  CD  LYS B 156     -25.416   6.685 -10.311  1.00 80.64           C  
ATOM   1259  CE  LYS B 156     -26.682   7.260  -9.689  1.00 80.64           C  
ATOM   1260  NZ  LYS B 156     -27.699   6.199  -9.422  1.00 80.64           N  
ATOM   1261  N   TYR B 157     -20.499   8.481 -10.027  1.00 77.89           N  
ATOM   1262  CA  TYR B 157     -19.815   9.112  -8.904  1.00 77.89           C  
ATOM   1263  C   TYR B 157     -18.342   9.342  -9.221  1.00 77.89           C  
ATOM   1264  CB  TYR B 157     -19.949   8.254  -7.642  1.00 77.89           C  
ATOM   1265  O   TYR B 157     -17.481   8.566  -8.799  1.00 77.89           O  
ATOM   1266  CG  TYR B 157     -21.379   7.961  -7.256  1.00 77.89           C  
ATOM   1267  CD1 TYR B 157     -22.145   8.906  -6.577  1.00 77.89           C  
ATOM   1268  CD2 TYR B 157     -21.967   6.740  -7.570  1.00 77.89           C  
ATOM   1269  CE1 TYR B 157     -23.462   8.640  -6.217  1.00 77.89           C  
ATOM   1270  CE2 TYR B 157     -23.283   6.464  -7.215  1.00 77.89           C  
ATOM   1271  OH  TYR B 157     -25.325   7.150  -6.188  1.00 77.89           O  
ATOM   1272  CZ  TYR B 157     -24.022   7.419  -6.541  1.00 77.89           C  
ATOM   1273  N   PRO B 158     -18.035  10.256 -10.103  1.00 72.40           N  
ATOM   1274  CA  PRO B 158     -16.644  10.424 -10.533  1.00 72.40           C  
ATOM   1275  C   PRO B 158     -15.720  10.843  -9.392  1.00 72.40           C  
ATOM   1276  CB  PRO B 158     -16.734  11.523 -11.594  1.00 72.40           C  
ATOM   1277  O   PRO B 158     -16.149  11.544  -8.471  1.00 72.40           O  
ATOM   1278  CG  PRO B 158     -18.032  12.212 -11.323  1.00 72.40           C  
ATOM   1279  CD  PRO B 158     -18.919  11.273 -10.556  1.00 72.40           C  
ATOM   1280  N   ARG B 159     -14.601  10.369  -9.273  1.00 69.87           N  
ATOM   1281  CA  ARG B 159     -13.557  10.710  -8.313  1.00 69.87           C  
ATOM   1282  C   ARG B 159     -12.845  11.998  -8.713  1.00 69.87           C  
ATOM   1283  CB  ARG B 159     -12.545   9.569  -8.190  1.00 69.87           C  
ATOM   1284  O   ARG B 159     -12.805  12.351  -9.893  1.00 69.87           O  
ATOM   1285  CG  ARG B 159     -13.136   8.278  -7.646  1.00 69.87           C  
ATOM   1286  CD  ARG B 159     -12.086   7.181  -7.535  1.00 69.87           C  
ATOM   1287  NE  ARG B 159     -12.679   5.853  -7.665  1.00 69.87           N  
ATOM   1288  NH1 ARG B 159     -10.750   4.710  -7.111  1.00 69.87           N  
ATOM   1289  NH2 ARG B 159     -12.667   3.557  -7.608  1.00 69.87           N  
ATOM   1290  CZ  ARG B 159     -12.031   4.710  -7.461  1.00 69.87           C  
ATOM   1291  N   PRO B 160     -12.528  12.815  -7.710  1.00 64.23           N  
ATOM   1292  CA  PRO B 160     -11.935  14.129  -7.971  1.00 64.23           C  
ATOM   1293  C   PRO B 160     -10.657  14.044  -8.802  1.00 64.23           C  
ATOM   1294  CB  PRO B 160     -11.640  14.667  -6.569  1.00 64.23           C  
ATOM   1295  O   PRO B 160     -10.374  14.942  -9.599  1.00 64.23           O  
ATOM   1296  CG  PRO B 160     -11.989  13.544  -5.647  1.00 64.23           C  
ATOM   1297  CD  PRO B 160     -12.600  12.436  -6.455  1.00 64.23           C  
ATOM   1298  N   THR B 161     -10.002  13.012  -8.772  1.00 60.34           N  
ATOM   1299  CA  THR B 161      -8.739  13.006  -9.502  1.00 60.34           C  
ATOM   1300  C   THR B 161      -8.466  11.629 -10.101  1.00 60.34           C  
ATOM   1301  CB  THR B 161      -7.566  13.415  -8.592  1.00 60.34           C  
ATOM   1302  O   THR B 161      -8.548  10.616  -9.403  1.00 60.34           O  
ATOM   1303  CG2 THR B 161      -7.658  14.886  -8.203  1.00 60.34           C  
ATOM   1304  OG1 THR B 161      -7.589  12.615  -7.404  1.00 60.34           O  
ATOM   1305  N   LEU B 162      -8.884  11.239 -11.189  1.00 62.14           N  
ATOM   1306  CA  LEU B 162      -8.370  10.045 -11.851  1.00 62.14           C  
ATOM   1307  C   LEU B 162      -7.081  10.354 -12.606  1.00 62.14           C  
ATOM   1308  CB  LEU B 162      -9.415   9.475 -12.814  1.00 62.14           C  
ATOM   1309  O   LEU B 162      -6.945  11.427 -13.197  1.00 62.14           O  
ATOM   1310  CG  LEU B 162     -10.553   8.672 -12.182  1.00 62.14           C  
ATOM   1311  CD1 LEU B 162     -11.836   8.846 -12.988  1.00 62.14           C  
ATOM   1312  CD2 LEU B 162     -10.175   7.198 -12.079  1.00 62.14           C  
ATOM   1313  N   PRO B 163      -6.013   9.811 -12.254  1.00 62.94           N  
ATOM   1314  CA  PRO B 163      -4.833  10.032 -13.094  1.00 62.94           C  
ATOM   1315  C   PRO B 163      -5.163  10.034 -14.585  1.00 62.94           C  
ATOM   1316  CB  PRO B 163      -3.921   8.855 -12.738  1.00 62.94           C  
ATOM   1317  O   PRO B 163      -6.123   9.387 -15.009  1.00 62.94           O  
ATOM   1318  CG  PRO B 163      -4.605   8.174 -11.597  1.00 62.94           C  
ATOM   1319  CD  PRO B 163      -5.990   8.737 -11.465  1.00 62.94           C  
ATOM   1320  N   ALA B 164      -4.689  11.058 -15.135  1.00 60.47           N  
ATOM   1321  CA  ALA B 164      -4.893  11.214 -16.573  1.00 60.47           C  
ATOM   1322  C   ALA B 164      -4.887   9.861 -17.278  1.00 60.47           C  
ATOM   1323  CB  ALA B 164      -3.822  12.126 -17.166  1.00 60.47           C  
ATOM   1324  O   ALA B 164      -5.613   9.659 -18.254  1.00 60.47           O  
ATOM   1325  N   TYR B 165      -4.091   8.999 -16.823  1.00 58.50           N  
ATOM   1326  CA  TYR B 165      -3.972   7.720 -17.515  1.00 58.50           C  
ATOM   1327  C   TYR B 165      -5.123   6.791 -17.146  1.00 58.50           C  
ATOM   1328  CB  TYR B 165      -2.635   7.051 -17.184  1.00 58.50           C  
ATOM   1329  O   TYR B 165      -5.349   5.778 -17.811  1.00 58.50           O  
ATOM   1330  CG  TYR B 165      -2.399   6.864 -15.705  1.00 58.50           C  
ATOM   1331  CD1 TYR B 165      -1.769   7.851 -14.950  1.00 58.50           C  
ATOM   1332  CD2 TYR B 165      -2.805   5.701 -15.059  1.00 58.50           C  
ATOM   1333  CE1 TYR B 165      -1.548   7.683 -13.587  1.00 58.50           C  
ATOM   1334  CE2 TYR B 165      -2.589   5.522 -13.697  1.00 58.50           C  
ATOM   1335  OH  TYR B 165      -1.745   6.345 -11.621  1.00 58.50           O  
ATOM   1336  CZ  TYR B 165      -1.961   6.517 -12.970  1.00 58.50           C  
ATOM   1337  N   LEU B 166      -5.861   7.251 -16.070  1.00 57.91           N  
ATOM   1338  CA  LEU B 166      -6.954   6.400 -15.610  1.00 57.91           C  
ATOM   1339  C   LEU B 166      -8.302   6.969 -16.040  1.00 57.91           C  
ATOM   1340  CB  LEU B 166      -6.912   6.249 -14.088  1.00 57.91           C  
ATOM   1341  O   LEU B 166      -9.346   6.553 -15.532  1.00 57.91           O  
ATOM   1342  CG  LEU B 166      -5.802   5.361 -13.525  1.00 57.91           C  
ATOM   1343  CD1 LEU B 166      -5.608   5.633 -12.036  1.00 57.91           C  
ATOM   1344  CD2 LEU B 166      -6.120   3.889 -13.767  1.00 57.91           C  
ATOM   1345  N   THR B 167      -8.326   7.723 -16.929  1.00 57.78           N  
ATOM   1346  CA  THR B 167      -9.598   8.192 -17.468  1.00 57.78           C  
ATOM   1347  C   THR B 167     -10.488   7.015 -17.856  1.00 57.78           C  
ATOM   1348  CB  THR B 167      -9.385   9.103 -18.691  1.00 57.78           C  
ATOM   1349  O   THR B 167     -10.009   6.023 -18.410  1.00 57.78           O  
ATOM   1350  CG2 THR B 167      -9.810  10.536 -18.390  1.00 57.78           C  
ATOM   1351  OG1 THR B 167      -7.998   9.094 -19.051  1.00 57.78           O  
ATOM   1352  N   PRO B 168     -11.610   6.799 -17.103  1.00 60.97           N  
ATOM   1353  CA  PRO B 168     -12.514   5.705 -17.466  1.00 60.97           C  
ATOM   1354  C   PRO B 168     -12.755   5.614 -18.971  1.00 60.97           C  
ATOM   1355  CB  PRO B 168     -13.807   6.055 -16.726  1.00 60.97           C  
ATOM   1356  O   PRO B 168     -13.186   6.590 -19.591  1.00 60.97           O  
ATOM   1357  CG  PRO B 168     -13.463   7.255 -15.903  1.00 60.97           C  
ATOM   1358  CD  PRO B 168     -12.102   7.740 -16.313  1.00 60.97           C  
ATOM   1359  N   ILE B 169     -11.848   5.190 -19.686  1.00 58.37           N  
ATOM   1360  CA  ILE B 169     -12.088   4.906 -21.096  1.00 58.37           C  
ATOM   1361  C   ILE B 169     -12.812   3.568 -21.238  1.00 58.37           C  
ATOM   1362  CB  ILE B 169     -10.769   4.889 -21.901  1.00 58.37           C  
ATOM   1363  O   ILE B 169     -12.572   2.641 -20.462  1.00 58.37           O  
ATOM   1364  CG1 ILE B 169      -9.901   6.096 -21.528  1.00 58.37           C  
ATOM   1365  CG2 ILE B 169     -11.055   4.864 -23.406  1.00 58.37           C  
ATOM   1366  CD1 ILE B 169      -8.493   6.048 -22.106  1.00 58.37           C  
ATOM   1367  N   GLU B 170     -14.009   3.601 -21.692  1.00 60.50           N  
ATOM   1368  CA  GLU B 170     -14.690   2.352 -22.019  1.00 60.50           C  
ATOM   1369  C   GLU B 170     -13.690   1.238 -22.312  1.00 60.50           C  
ATOM   1370  CB  GLU B 170     -15.626   2.547 -23.215  1.00 60.50           C  
ATOM   1371  O   GLU B 170     -12.685   1.461 -22.992  1.00 60.50           O  
ATOM   1372  CG  GLU B 170     -17.097   2.344 -22.885  1.00 60.50           C  
ATOM   1373  CD  GLU B 170     -18.011   2.510 -24.088  1.00 60.50           C  
ATOM   1374  OE1 GLU B 170     -19.247   2.382 -23.934  1.00 60.50           O  
ATOM   1375  OE2 GLU B 170     -17.487   2.770 -25.194  1.00 60.50           O  
ATOM   1376  N   PRO B 171     -13.666   0.355 -21.306  1.00 57.25           N  
ATOM   1377  CA  PRO B 171     -12.763  -0.782 -21.499  1.00 57.25           C  
ATOM   1378  C   PRO B 171     -12.517  -1.096 -22.973  1.00 57.25           C  
ATOM   1379  CB  PRO B 171     -13.497  -1.936 -20.811  1.00 57.25           C  
ATOM   1380  O   PRO B 171     -13.454  -1.080 -23.776  1.00 57.25           O  
ATOM   1381  CG  PRO B 171     -14.765  -1.331 -20.300  1.00 57.25           C  
ATOM   1382  CD  PRO B 171     -14.811   0.109 -20.721  1.00 57.25           C  
ATOM   1383  N   GLN B 172     -11.421  -0.678 -23.324  1.00 55.50           N  
ATOM   1384  CA  GLN B 172     -11.035  -1.019 -24.689  1.00 55.50           C  
ATOM   1385  C   GLN B 172     -10.894  -2.529 -24.861  1.00 55.50           C  
ATOM   1386  CB  GLN B 172      -9.727  -0.323 -25.067  1.00 55.50           C  
ATOM   1387  O   GLN B 172     -11.002  -3.045 -25.975  1.00 55.50           O  
ATOM   1388  CG  GLN B 172      -9.861   1.183 -25.248  1.00 55.50           C  
ATOM   1389  CD  GLN B 172      -8.746   1.775 -26.090  1.00 55.50           C  
ATOM   1390  NE2 GLN B 172      -8.913   3.028 -26.500  1.00 55.50           N  
ATOM   1391  OE1 GLN B 172      -7.743   1.112 -26.370  1.00 55.50           O  
ATOM   1392  N   VAL B 173     -10.651  -3.028 -23.730  1.00 53.46           N  
ATOM   1393  CA  VAL B 173     -10.323  -4.440 -23.889  1.00 53.46           C  
ATOM   1394  C   VAL B 173     -11.598  -5.243 -24.136  1.00 53.46           C  
ATOM   1395  CB  VAL B 173      -9.577  -4.992 -22.653  1.00 53.46           C  
ATOM   1396  O   VAL B 173     -11.567  -6.280 -24.803  1.00 53.46           O  
ATOM   1397  CG1 VAL B 173      -9.078  -6.413 -22.913  1.00 53.46           C  
ATOM   1398  CG2 VAL B 173      -8.415  -4.075 -22.278  1.00 53.46           C  
ATOM   1399  N   GLY B 174     -12.540  -4.613 -23.682  1.00 48.53           N  
ATOM   1400  CA  GLY B 174     -13.774  -5.297 -24.035  1.00 48.53           C  
ATOM   1401  C   GLY B 174     -14.111  -5.195 -25.511  1.00 48.53           C  
ATOM   1402  O   GLY B 174     -14.908  -5.982 -26.027  1.00 48.53           O  
ATOM   1403  N   LYS B 175     -13.398  -4.414 -26.220  1.00 52.63           N  
ATOM   1404  CA  LYS B 175     -13.633  -4.324 -27.658  1.00 52.63           C  
ATOM   1405  C   LYS B 175     -12.863  -5.407 -28.409  1.00 52.63           C  
ATOM   1406  CB  LYS B 175     -13.239  -2.942 -28.181  1.00 52.63           C  
ATOM   1407  O   LYS B 175     -13.278  -5.836 -29.488  1.00 52.63           O  
ATOM   1408  CG  LYS B 175     -14.349  -1.906 -28.088  1.00 52.63           C  
ATOM   1409  CD  LYS B 175     -13.944  -0.592 -28.743  1.00 52.63           C  
ATOM   1410  CE  LYS B 175     -15.041   0.457 -28.621  1.00 52.63           C  
ATOM   1411  NZ  LYS B 175     -14.646   1.749 -29.259  1.00 52.63           N  
ATOM   1412  N   PHE B 176     -11.805  -5.924 -27.629  1.00 51.63           N  
ATOM   1413  CA  PHE B 176     -11.015  -6.829 -28.455  1.00 51.63           C  
ATOM   1414  C   PHE B 176     -11.472  -8.271 -28.269  1.00 51.63           C  
ATOM   1415  CB  PHE B 176      -9.525  -6.703 -28.120  1.00 51.63           C  
ATOM   1416  O   PHE B 176     -11.404  -9.075 -29.201  1.00 51.63           O  
ATOM   1417  CG  PHE B 176      -8.865  -5.498 -28.733  1.00 51.63           C  
ATOM   1418  CD1 PHE B 176      -8.409  -5.530 -30.045  1.00 51.63           C  
ATOM   1419  CD2 PHE B 176      -8.701  -4.332 -27.997  1.00 51.63           C  
ATOM   1420  CE1 PHE B 176      -7.797  -4.416 -30.616  1.00 51.63           C  
ATOM   1421  CE2 PHE B 176      -8.090  -3.214 -28.560  1.00 51.63           C  
ATOM   1422  CZ  PHE B 176      -7.639  -3.259 -29.869  1.00 51.63           C  
ATOM   1423  N   TYR B 177     -12.279  -8.577 -27.327  1.00 56.63           N  
ATOM   1424  CA  TYR B 177     -12.654  -9.986 -27.274  1.00 56.63           C  
ATOM   1425  C   TYR B 177     -13.933 -10.180 -26.467  1.00 56.63           C  
ATOM   1426  CB  TYR B 177     -11.523 -10.821 -26.668  1.00 56.63           C  
ATOM   1427  O   TYR B 177     -14.130  -9.528 -25.439  1.00 56.63           O  
ATOM   1428  CG  TYR B 177     -10.579 -11.401 -27.694  1.00 56.63           C  
ATOM   1429  CD1 TYR B 177     -10.843 -12.629 -28.296  1.00 56.63           C  
ATOM   1430  CD2 TYR B 177      -9.422 -10.723 -28.062  1.00 56.63           C  
ATOM   1431  CE1 TYR B 177      -9.976 -13.168 -29.241  1.00 56.63           C  
ATOM   1432  CE2 TYR B 177      -8.548 -11.252 -29.005  1.00 56.63           C  
ATOM   1433  OH  TYR B 177      -7.971 -13.001 -30.523  1.00 56.63           O  
ATOM   1434  CZ  TYR B 177      -8.833 -12.473 -29.589  1.00 56.63           C  
ATOM   1435  N   ASN B 178     -14.631 -10.453 -27.069  1.00 64.12           N  
ATOM   1436  CA  ASN B 178     -15.959 -10.783 -26.564  1.00 64.12           C  
ATOM   1437  C   ASN B 178     -15.883 -11.674 -25.327  1.00 64.12           C  
ATOM   1438  CB  ASN B 178     -16.796 -11.457 -27.654  1.00 64.12           C  
ATOM   1439  O   ASN B 178     -16.868 -11.819 -24.601  1.00 64.12           O  
ATOM   1440  CG  ASN B 178     -17.351 -10.468 -28.659  1.00 64.12           C  
ATOM   1441  ND2 ASN B 178     -17.777 -10.971 -29.812  1.00 64.12           N  
ATOM   1442  OD1 ASN B 178     -17.397  -9.262 -28.402  1.00 64.12           O  
ATOM   1443  N   SER B 179     -14.701 -11.887 -24.882  1.00 78.98           N  
ATOM   1444  CA  SER B 179     -14.670 -12.769 -23.719  1.00 78.98           C  
ATOM   1445  C   SER B 179     -13.475 -12.460 -22.823  1.00 78.98           C  
ATOM   1446  CB  SER B 179     -14.624 -14.233 -24.158  1.00 78.98           C  
ATOM   1447  O   SER B 179     -12.425 -13.095 -22.940  1.00 78.98           O  
ATOM   1448  OG  SER B 179     -14.708 -15.097 -23.037  1.00 78.98           O  
ATOM   1449  N   PRO B 180     -13.443 -11.288 -22.267  1.00 87.00           N  
ATOM   1450  CA  PRO B 180     -12.322 -10.869 -21.423  1.00 87.00           C  
ATOM   1451  C   PRO B 180     -11.905 -11.941 -20.420  1.00 87.00           C  
ATOM   1452  CB  PRO B 180     -12.864  -9.630 -20.705  1.00 87.00           C  
ATOM   1453  O   PRO B 180     -10.717 -12.080 -20.116  1.00 87.00           O  
ATOM   1454  CG  PRO B 180     -14.347  -9.714 -20.867  1.00 87.00           C  
ATOM   1455  CD  PRO B 180     -14.648 -10.522 -22.096  1.00 87.00           C  
ATOM   1456  N   VAL B 181     -12.838 -12.816 -19.957  1.00 89.86           N  
ATOM   1457  CA  VAL B 181     -12.551 -13.838 -18.955  1.00 89.86           C  
ATOM   1458  C   VAL B 181     -11.666 -14.924 -19.563  1.00 89.86           C  
ATOM   1459  CB  VAL B 181     -13.849 -14.461 -18.393  1.00 89.86           C  
ATOM   1460  O   VAL B 181     -10.665 -15.324 -18.965  1.00 89.86           O  
ATOM   1461  CG1 VAL B 181     -13.527 -15.614 -17.444  1.00 89.86           C  
ATOM   1462  CG2 VAL B 181     -14.686 -13.399 -17.683  1.00 89.86           C  
ATOM   1463  N   ALA B 182     -12.040 -15.310 -20.799  1.00 90.47           N  
ATOM   1464  CA  ALA B 182     -11.270 -16.352 -21.473  1.00 90.47           C  
ATOM   1465  C   ALA B 182      -9.868 -15.861 -21.819  1.00 90.47           C  
ATOM   1466  CB  ALA B 182     -11.994 -16.818 -22.734  1.00 90.47           C  
ATOM   1467  O   ALA B 182      -8.886 -16.583 -21.630  1.00 90.47           O  
ATOM   1468  N   LEU B 183      -9.789 -14.664 -22.313  1.00 90.30           N  
ATOM   1469  CA  LEU B 183      -8.494 -14.095 -22.669  1.00 90.30           C  
ATOM   1470  C   LEU B 183      -7.616 -13.928 -21.434  1.00 90.30           C  
ATOM   1471  CB  LEU B 183      -8.676 -12.745 -23.368  1.00 90.30           C  
ATOM   1472  O   LEU B 183      -6.438 -14.294 -21.451  1.00 90.30           O  
ATOM   1473  CG  LEU B 183      -7.398 -12.045 -23.833  1.00 90.30           C  
ATOM   1474  CD1 LEU B 183      -6.657 -12.912 -24.845  1.00 90.30           C  
ATOM   1475  CD2 LEU B 183      -7.723 -10.679 -24.428  1.00 90.30           C  
ATOM   1476  N   ALA B 184      -8.158 -13.409 -20.361  1.00 90.54           N  
ATOM   1477  CA  ALA B 184      -7.420 -13.217 -19.116  1.00 90.54           C  
ATOM   1478  C   ALA B 184      -6.970 -14.553 -18.532  1.00 90.54           C  
ATOM   1479  CB  ALA B 184      -8.274 -12.458 -18.102  1.00 90.54           C  
ATOM   1480  O   ALA B 184      -5.842 -14.679 -18.050  1.00 90.54           O  
ATOM   1481  N   ALA B 185      -7.873 -15.562 -18.599  1.00 92.35           N  
ATOM   1482  CA  ALA B 185      -7.553 -16.890 -18.083  1.00 92.35           C  
ATOM   1483  C   ALA B 185      -6.396 -17.516 -18.858  1.00 92.35           C  
ATOM   1484  CB  ALA B 185      -8.781 -17.795 -18.144  1.00 92.35           C  
ATOM   1485  O   ALA B 185      -5.491 -18.106 -18.264  1.00 92.35           O  
ATOM   1486  N   GLY B 186      -6.366 -17.308 -20.201  1.00 90.40           N  
ATOM   1487  CA  GLY B 186      -5.318 -17.859 -21.044  1.00 90.40           C  
ATOM   1488  C   GLY B 186      -3.959 -17.233 -20.794  1.00 90.40           C  
ATOM   1489  O   GLY B 186      -2.972 -17.941 -20.587  1.00 90.40           O  
ATOM   1490  N   ILE B 187      -3.917 -15.939 -20.702  1.00 91.10           N  
ATOM   1491  CA  ILE B 187      -2.654 -15.229 -20.531  1.00 91.10           C  
ATOM   1492  C   ILE B 187      -2.125 -15.450 -19.116  1.00 91.10           C  
ATOM   1493  CB  ILE B 187      -2.813 -13.718 -20.814  1.00 91.10           C  
ATOM   1494  O   ILE B 187      -0.931 -15.691 -18.923  1.00 91.10           O  
ATOM   1495  CG1 ILE B 187      -3.119 -13.482 -22.298  1.00 91.10           C  
ATOM   1496  CG2 ILE B 187      -1.557 -12.954 -20.386  1.00 91.10           C  
ATOM   1497  CD1 ILE B 187      -3.524 -12.051 -22.626  1.00 91.10           C  
ATOM   1498  N   SER B 188      -3.030 -15.501 -18.092  1.00 91.00           N  
ATOM   1499  CA  SER B 188      -2.643 -15.695 -16.698  1.00 91.00           C  
ATOM   1500  C   SER B 188      -2.107 -17.103 -16.464  1.00 91.00           C  
ATOM   1501  CB  SER B 188      -3.830 -15.432 -15.770  1.00 91.00           C  
ATOM   1502  O   SER B 188      -1.157 -17.293 -15.701  1.00 91.00           O  
ATOM   1503  OG  SER B 188      -4.208 -14.067 -15.813  1.00 91.00           O  
ATOM   1504  N   ALA B 189      -2.703 -18.112 -17.185  1.00 92.76           N  
ATOM   1505  CA  ALA B 189      -2.275 -19.502 -17.045  1.00 92.76           C  
ATOM   1506  C   ALA B 189      -0.850 -19.692 -17.556  1.00 92.76           C  
ATOM   1507  CB  ALA B 189      -3.232 -20.430 -17.789  1.00 92.76           C  
ATOM   1508  O   ALA B 189      -0.061 -20.426 -16.956  1.00 92.76           O  
ATOM   1509  N   VAL B 190      -0.396 -18.921 -18.584  1.00 91.46           N  
ATOM   1510  CA  VAL B 190       0.918 -19.063 -19.202  1.00 91.46           C  
ATOM   1511  C   VAL B 190       1.962 -18.319 -18.371  1.00 91.46           C  
ATOM   1512  CB  VAL B 190       0.922 -18.540 -20.656  1.00 91.46           C  
ATOM   1513  O   VAL B 190       3.024 -18.866 -18.063  1.00 91.46           O  
ATOM   1514  CG1 VAL B 190       2.343 -18.516 -21.217  1.00 91.46           C  
ATOM   1515  CG2 VAL B 190       0.012 -19.397 -21.533  1.00 91.46           C  
ATOM   1516  N   ILE B 191       1.617 -17.171 -17.840  1.00 91.72           N  
ATOM   1517  CA  ILE B 191       2.592 -16.310 -17.180  1.00 91.72           C  
ATOM   1518  C   ILE B 191       2.758 -16.740 -15.724  1.00 91.72           C  
ATOM   1519  CB  ILE B 191       2.177 -14.823 -17.256  1.00 91.72           C  
ATOM   1520  O   ILE B 191       3.845 -16.617 -15.154  1.00 91.72           O  
ATOM   1521  CG1 ILE B 191       2.182 -14.341 -18.711  1.00 91.72           C  
ATOM   1522  CG2 ILE B 191       3.099 -13.960 -16.390  1.00 91.72           C  
ATOM   1523  CD1 ILE B 191       3.553 -14.381 -19.372  1.00 91.72           C  
ATOM   1524  N   SER B 192       1.749 -17.423 -15.110  1.00 91.41           N  
ATOM   1525  CA  SER B 192       1.778 -17.818 -13.706  1.00 91.41           C  
ATOM   1526  C   SER B 192       2.763 -18.959 -13.473  1.00 91.41           C  
ATOM   1527  CB  SER B 192       0.383 -18.235 -13.236  1.00 91.41           C  
ATOM   1528  O   SER B 192       3.356 -19.065 -12.398  1.00 91.41           O  
ATOM   1529  OG  SER B 192      -0.478 -17.112 -13.162  1.00 91.41           O  
ATOM   1530  N   VAL B 193       3.087 -19.770 -14.493  1.00 92.28           N  
ATOM   1531  CA  VAL B 193       3.982 -20.913 -14.348  1.00 92.28           C  
ATOM   1532  C   VAL B 193       5.417 -20.425 -14.159  1.00 92.28           C  
ATOM   1533  CB  VAL B 193       3.897 -21.859 -15.567  1.00 92.28           C  
ATOM   1534  O   VAL B 193       6.095 -20.825 -13.209  1.00 92.28           O  
ATOM   1535  CG1 VAL B 193       4.965 -22.948 -15.480  1.00 92.28           C  
ATOM   1536  CG2 VAL B 193       2.504 -22.479 -15.664  1.00 92.28           C  
ATOM   1537  N   PRO B 194       5.990 -19.520 -15.050  1.00 91.93           N  
ATOM   1538  CA  PRO B 194       7.339 -19.006 -14.802  1.00 91.93           C  
ATOM   1539  C   PRO B 194       7.429 -18.179 -13.522  1.00 91.93           C  
ATOM   1540  CB  PRO B 194       7.617 -18.139 -16.033  1.00 91.93           C  
ATOM   1541  O   PRO B 194       8.463 -18.187 -12.849  1.00 91.93           O  
ATOM   1542  CG  PRO B 194       6.274 -17.896 -16.640  1.00 91.93           C  
ATOM   1543  CD  PRO B 194       5.368 -19.033 -16.266  1.00 91.93           C  
ATOM   1544  N   MET B 195       6.306 -17.516 -13.168  1.00 91.20           N  
ATOM   1545  CA  MET B 195       6.294 -16.721 -11.943  1.00 91.20           C  
ATOM   1546  C   MET B 195       6.287 -17.621 -10.712  1.00 91.20           C  
ATOM   1547  CB  MET B 195       5.082 -15.789 -11.917  1.00 91.20           C  
ATOM   1548  O   MET B 195       6.899 -17.293  -9.694  1.00 91.20           O  
ATOM   1549  CG  MET B 195       5.181 -14.628 -12.894  1.00 91.20           C  
ATOM   1550  SD  MET B 195       6.732 -13.670 -12.693  1.00 91.20           S  
ATOM   1551  CE  MET B 195       6.405 -12.861 -11.102  1.00 91.20           C  
ATOM   1552  N   ALA B 196       5.560 -18.808 -10.832  1.00 91.57           N  
ATOM   1553  CA  ALA B 196       5.598 -19.797  -9.758  1.00 91.57           C  
ATOM   1554  C   ALA B 196       7.003 -20.366  -9.585  1.00 91.57           C  
ATOM   1555  CB  ALA B 196       4.603 -20.922 -10.034  1.00 91.57           C  
ATOM   1556  O   ALA B 196       7.466 -20.562  -8.458  1.00 91.57           O  
ATOM   1557  N   ALA B 197       7.698 -20.618 -10.771  1.00 91.44           N  
ATOM   1558  CA  ALA B 197       9.080 -21.090 -10.740  1.00 91.44           C  
ATOM   1559  C   ALA B 197       9.991 -20.076 -10.055  1.00 91.44           C  
ATOM   1560  CB  ALA B 197       9.576 -21.377 -12.155  1.00 91.44           C  
ATOM   1561  O   ALA B 197      10.876 -20.450  -9.282  1.00 91.44           O  
ATOM   1562  N   LEU B 198       9.695 -18.736 -10.358  1.00 89.08           N  
ATOM   1563  CA  LEU B 198      10.459 -17.677  -9.709  1.00 89.08           C  
ATOM   1564  C   LEU B 198      10.228 -17.684  -8.202  1.00 89.08           C  
ATOM   1565  CB  LEU B 198      10.082 -16.311 -10.288  1.00 89.08           C  
ATOM   1566  O   LEU B 198      11.176 -17.563  -7.423  1.00 89.08           O  
ATOM   1567  CG  LEU B 198      10.755 -15.094  -9.651  1.00 89.08           C  
ATOM   1568  CD1 LEU B 198      12.268 -15.172  -9.829  1.00 89.08           C  
ATOM   1569  CD2 LEU B 198      10.206 -13.804 -10.250  1.00 89.08           C  
ATOM   1570  N   GLY B 199       8.903 -17.833  -7.784  1.00 88.00           N  
ATOM   1571  CA  GLY B 199       8.591 -17.928  -6.367  1.00 88.00           C  
ATOM   1572  C   GLY B 199       9.285 -19.089  -5.680  1.00 88.00           C  
ATOM   1573  O   GLY B 199       9.778 -18.949  -4.559  1.00 88.00           O  
ATOM   1574  N   ALA B 200       9.385 -20.320  -6.363  1.00 87.77           N  
ATOM   1575  CA  ALA B 200      10.073 -21.492  -5.828  1.00 87.77           C  
ATOM   1576  C   ALA B 200      11.573 -21.241  -5.708  1.00 87.77           C  
ATOM   1577  CB  ALA B 200       9.809 -22.711  -6.708  1.00 87.77           C  
ATOM   1578  O   ALA B 200      12.196 -21.627  -4.716  1.00 87.77           O  
ATOM   1579  N   LYS B 201      12.156 -20.513  -6.726  1.00 88.37           N  
ATOM   1580  CA  LYS B 201      13.581 -20.193  -6.712  1.00 88.37           C  
ATOM   1581  C   LYS B 201      13.911 -19.204  -5.598  1.00 88.37           C  
ATOM   1582  CB  LYS B 201      14.017 -19.626  -8.064  1.00 88.37           C  
ATOM   1583  O   LYS B 201      14.972 -19.293  -4.976  1.00 88.37           O  
ATOM   1584  CG  LYS B 201      15.525 -19.504  -8.226  1.00 88.37           C  
ATOM   1585  CD  LYS B 201      16.181 -20.869  -8.391  1.00 88.37           C  
ATOM   1586  CE  LYS B 201      17.667 -20.742  -8.701  1.00 88.37           C  
ATOM   1587  NZ  LYS B 201      18.309 -22.077  -8.890  1.00 88.37           N  
ATOM   1588  N   LEU B 202      12.949 -18.202  -5.348  1.00 84.09           N  
ATOM   1589  CA  LEU B 202      13.148 -17.234  -4.275  1.00 84.09           C  
ATOM   1590  C   LEU B 202      13.282 -17.937  -2.928  1.00 84.09           C  
ATOM   1591  CB  LEU B 202      11.988 -16.237  -4.231  1.00 84.09           C  
ATOM   1592  O   LEU B 202      14.049 -17.497  -2.068  1.00 84.09           O  
ATOM   1593  CG  LEU B 202      11.965 -15.174  -5.330  1.00 84.09           C  
ATOM   1594  CD1 LEU B 202      10.669 -14.372  -5.265  1.00 84.09           C  
ATOM   1595  CD2 LEU B 202      13.176 -14.255  -5.211  1.00 84.09           C  
ATOM   1596  N   ASN B 203      12.584 -19.122  -2.799  1.00 81.81           N  
ATOM   1597  CA  ASN B 203      12.706 -19.923  -1.586  1.00 81.81           C  
ATOM   1598  C   ASN B 203      14.115 -20.487  -1.426  1.00 81.81           C  
ATOM   1599  CB  ASN B 203      11.677 -21.055  -1.585  1.00 81.81           C  
ATOM   1600  O   ASN B 203      14.694 -20.422  -0.341  1.00 81.81           O  
ATOM   1601  CG  ASN B 203      11.457 -21.643  -0.205  1.00 81.81           C  
ATOM   1602  ND2 ASN B 203      10.268 -22.186   0.026  1.00 81.81           N  
ATOM   1603  OD1 ASN B 203      12.349 -21.608   0.647  1.00 81.81           O  
ATOM   1604  N   THR B 204      14.674 -20.959  -2.523  1.00 81.35           N  
ATOM   1605  CA  THR B 204      16.028 -21.501  -2.518  1.00 81.35           C  
ATOM   1606  C   THR B 204      17.045 -20.412  -2.187  1.00 81.35           C  
ATOM   1607  CB  THR B 204      16.379 -22.140  -3.875  1.00 81.35           C  
ATOM   1608  O   THR B 204      17.963 -20.633  -1.395  1.00 81.35           O  
ATOM   1609  CG2 THR B 204      17.745 -22.816  -3.827  1.00 81.35           C  
ATOM   1610  OG1 THR B 204      15.386 -23.117  -4.207  1.00 81.35           O  
ATOM   1611  N   TRP B 205      16.840 -19.167  -2.794  1.00 82.03           N  
ATOM   1612  CA  TRP B 205      17.749 -18.051  -2.550  1.00 82.03           C  
ATOM   1613  C   TRP B 205      17.674 -17.596  -1.097  1.00 82.03           C  
ATOM   1614  CB  TRP B 205      17.425 -16.881  -3.483  1.00 82.03           C  
ATOM   1615  O   TRP B 205      18.694 -17.255  -0.493  1.00 82.03           O  
ATOM   1616  CG  TRP B 205      17.813 -17.116  -4.912  1.00 82.03           C  
ATOM   1617  CD1 TRP B 205      18.418 -18.227  -5.430  1.00 82.03           C  
ATOM   1618  CD2 TRP B 205      17.625 -16.214  -6.007  1.00 82.03           C  
ATOM   1619  CE2 TRP B 205      18.140 -16.845  -7.161  1.00 82.03           C  
ATOM   1620  CE3 TRP B 205      17.070 -14.933  -6.125  1.00 82.03           C  
ATOM   1621  NE1 TRP B 205      18.618 -18.070  -6.782  1.00 82.03           N  
ATOM   1622  CH2 TRP B 205      17.568 -14.983  -8.505  1.00 82.03           C  
ATOM   1623  CZ2 TRP B 205      18.116 -16.236  -8.418  1.00 82.03           C  
ATOM   1624  CZ3 TRP B 205      17.047 -14.329  -7.377  1.00 82.03           C  
ATOM   1625  N   THR B 206      16.474 -17.590  -0.554  1.00 80.44           N  
ATOM   1626  CA  THR B 206      16.283 -17.194   0.837  1.00 80.44           C  
ATOM   1627  C   THR B 206      17.046 -18.127   1.774  1.00 80.44           C  
ATOM   1628  CB  THR B 206      14.791 -17.189   1.217  1.00 80.44           C  
ATOM   1629  O   THR B 206      17.721 -17.670   2.699  1.00 80.44           O  
ATOM   1630  CG2 THR B 206      14.592 -16.729   2.658  1.00 80.44           C  
ATOM   1631  OG1 THR B 206      14.084 -16.301   0.342  1.00 80.44           O  
ATOM   1632  N   TYR B 207      16.971 -19.519   1.510  1.00 80.18           N  
ATOM   1633  CA  TYR B 207      17.679 -20.488   2.339  1.00 80.18           C  
ATOM   1634  C   TYR B 207      19.188 -20.330   2.195  1.00 80.18           C  
ATOM   1635  CB  TYR B 207      17.266 -21.916   1.970  1.00 80.18           C  
ATOM   1636  O   TYR B 207      19.926 -20.437   3.177  1.00 80.18           O  
ATOM   1637  CG  TYR B 207      15.916 -22.317   2.514  1.00 80.18           C  
ATOM   1638  CD1 TYR B 207      15.717 -22.484   3.883  1.00 80.18           C  
ATOM   1639  CD2 TYR B 207      14.839 -22.531   1.662  1.00 80.18           C  
ATOM   1640  CE1 TYR B 207      14.475 -22.855   4.389  1.00 80.18           C  
ATOM   1641  CE2 TYR B 207      13.593 -22.903   2.156  1.00 80.18           C  
ATOM   1642  OH  TYR B 207      12.190 -23.430   4.014  1.00 80.18           O  
ATOM   1643  CZ  TYR B 207      13.421 -23.062   3.519  1.00 80.18           C  
ATOM   1644  N   ARG B 208      19.660 -20.044   0.972  1.00 79.77           N  
ATOM   1645  CA  ARG B 208      21.083 -19.825   0.733  1.00 79.77           C  
ATOM   1646  C   ARG B 208      21.577 -18.583   1.467  1.00 79.77           C  
ATOM   1647  CB  ARG B 208      21.362 -19.694  -0.766  1.00 79.77           C  
ATOM   1648  O   ARG B 208      22.665 -18.590   2.047  1.00 79.77           O  
ATOM   1649  CG  ARG B 208      21.375 -21.020  -1.509  1.00 79.77           C  
ATOM   1650  CD  ARG B 208      21.791 -20.848  -2.963  1.00 79.77           C  
ATOM   1651  NE  ARG B 208      21.862 -22.130  -3.659  1.00 79.77           N  
ATOM   1652  NH1 ARG B 208      22.396 -21.220  -5.714  1.00 79.77           N  
ATOM   1653  NH2 ARG B 208      22.187 -23.491  -5.480  1.00 79.77           N  
ATOM   1654  CZ  ARG B 208      22.148 -22.277  -4.949  1.00 79.77           C  
ATOM   1655  N   TRP B 209      20.746 -17.467   1.159  1.00 76.81           N  
ATOM   1656  CA  TRP B 209      21.082 -16.217   1.834  1.00 76.81           C  
ATOM   1657  C   TRP B 209      21.131 -16.411   3.346  1.00 76.81           C  
ATOM   1658  CB  TRP B 209      20.069 -15.125   1.479  1.00 76.81           C  
ATOM   1659  O   TRP B 209      22.062 -15.946   4.008  1.00 76.81           O  
ATOM   1660  CG  TRP B 209      20.434 -13.765   1.995  1.00 76.81           C  
ATOM   1661  CD1 TRP B 209      21.376 -12.916   1.484  1.00 76.81           C  
ATOM   1662  CD2 TRP B 209      19.866 -13.100   3.127  1.00 76.81           C  
ATOM   1663  CE2 TRP B 209      20.512 -11.849   3.244  1.00 76.81           C  
ATOM   1664  CE3 TRP B 209      18.873 -13.441   4.055  1.00 76.81           C  
ATOM   1665  NE1 TRP B 209      21.427 -11.762   2.231  1.00 76.81           N  
ATOM   1666  CH2 TRP B 209      19.219 -11.295   5.148  1.00 76.81           C  
ATOM   1667  CZ2 TRP B 209      20.194 -10.937   4.253  1.00 76.81           C  
ATOM   1668  CZ3 TRP B 209      18.559 -12.532   5.058  1.00 76.81           C  
ATOM   1669  N   ALA B 210      20.216 -17.189   3.886  1.00 77.01           N  
ATOM   1670  CA  ALA B 210      20.173 -17.461   5.320  1.00 77.01           C  
ATOM   1671  C   ALA B 210      21.380 -18.286   5.758  1.00 77.01           C  
ATOM   1672  CB  ALA B 210      18.879 -18.183   5.686  1.00 77.01           C  
ATOM   1673  O   ALA B 210      21.962 -18.033   6.815  1.00 77.01           O  
ATOM   1674  N   ALA B 211      21.877 -19.219   5.085  1.00 75.31           N  
ATOM   1675  CA  ALA B 211      23.037 -20.057   5.373  1.00 75.31           C  
ATOM   1676  C   ALA B 211      24.329 -19.248   5.304  1.00 75.31           C  
ATOM   1677  CB  ALA B 211      23.098 -21.234   4.402  1.00 75.31           C  
ATOM   1678  O   ALA B 211      25.229 -19.432   6.127  1.00 75.31           O  
ATOM   1679  N   ALA B 212      24.413 -18.406   4.173  1.00 73.20           N  
ATOM   1680  CA  ALA B 212      25.607 -17.586   3.987  1.00 73.20           C  
ATOM   1681  C   ALA B 212      25.802 -16.627   5.158  1.00 73.20           C  
ATOM   1682  CB  ALA B 212      25.520 -16.809   2.676  1.00 73.20           C  
ATOM   1683  O   ALA B 212      26.926 -16.425   5.622  1.00 73.20           O  
ATOM   1684  N   TRP B 213      24.702 -15.999   5.495  1.00 69.13           N  
ATOM   1685  CA  TRP B 213      24.788 -15.026   6.579  1.00 69.13           C  
ATOM   1686  C   TRP B 213      25.070 -15.716   7.909  1.00 69.13           C  
ATOM   1687  CB  TRP B 213      23.494 -14.213   6.675  1.00 69.13           C  
ATOM   1688  O   TRP B 213      25.692 -15.131   8.799  1.00 69.13           O  
ATOM   1689  CG  TRP B 213      23.365 -13.147   5.629  1.00 69.13           C  
ATOM   1690  CD1 TRP B 213      22.638 -13.211   4.473  1.00 69.13           C  
ATOM   1691  CD2 TRP B 213      23.986 -11.858   5.641  1.00 69.13           C  
ATOM   1692  CE2 TRP B 213      23.591 -11.192   4.461  1.00 69.13           C  
ATOM   1693  CE3 TRP B 213      24.840 -11.201   6.538  1.00 69.13           C  
ATOM   1694  NE1 TRP B 213      22.769 -12.038   3.766  1.00 69.13           N  
ATOM   1695  CH2 TRP B 213      24.854  -9.278   5.047  1.00 69.13           C  
ATOM   1696  CZ2 TRP B 213      24.020  -9.898   4.153  1.00 69.13           C  
ATOM   1697  CZ3 TRP B 213      25.266  -9.914   6.230  1.00 69.13           C  
ATOM   1698  N   SER B 214      24.732 -17.117   7.923  1.00 65.46           N  
ATOM   1699  CA  SER B 214      24.997 -17.877   9.139  1.00 65.46           C  
ATOM   1700  C   SER B 214      26.466 -18.280   9.230  1.00 65.46           C  
ATOM   1701  CB  SER B 214      24.114 -19.125   9.196  1.00 65.46           C  
ATOM   1702  O   SER B 214      27.004 -18.439  10.328  1.00 65.46           O  
ATOM   1703  OG  SER B 214      24.532 -20.080   8.236  1.00 65.46           O  
ATOM   1704  N   LYS B 215      27.229 -18.546   8.086  1.00 64.07           N  
ATOM   1705  CA  LYS B 215      28.636 -18.936   8.057  1.00 64.07           C  
ATOM   1706  C   LYS B 215      29.542 -17.749   8.376  1.00 64.07           C  
ATOM   1707  CB  LYS B 215      29.003 -19.523   6.694  1.00 64.07           C  
ATOM   1708  O   LYS B 215      30.653 -17.927   8.880  1.00 64.07           O  
ATOM   1709  CG  LYS B 215      28.543 -20.960   6.495  1.00 64.07           C  
ATOM   1710  CD  LYS B 215      29.034 -21.525   5.169  1.00 64.07           C  
ATOM   1711  CE  LYS B 215      28.499 -22.930   4.926  1.00 64.07           C  
ATOM   1712  NZ  LYS B 215      28.970 -23.485   3.622  1.00 64.07           N  
ATOM   1713  N   TRP B 216      29.005 -16.675   7.996  1.00 56.29           N  
ATOM   1714  CA  TRP B 216      29.847 -15.509   8.243  1.00 56.29           C  
ATOM   1715  C   TRP B 216      29.984 -15.243   9.738  1.00 56.29           C  
ATOM   1716  CB  TRP B 216      29.275 -14.274   7.541  1.00 56.29           C  
ATOM   1717  O   TRP B 216      30.835 -14.456  10.159  1.00 56.29           O  
ATOM   1718  CG  TRP B 216      29.678 -14.149   6.103  1.00 56.29           C  
ATOM   1719  CD1 TRP B 216      29.253 -14.921   5.058  1.00 56.29           C  
ATOM   1720  CD2 TRP B 216      30.592 -13.196   5.552  1.00 56.29           C  
ATOM   1721  CE2 TRP B 216      30.673 -13.448   4.164  1.00 56.29           C  
ATOM   1722  CE3 TRP B 216      31.350 -12.151   6.097  1.00 56.29           C  
ATOM   1723  NE1 TRP B 216      29.847 -14.505   3.889  1.00 56.29           N  
ATOM   1724  CH2 TRP B 216      32.215 -11.676   3.873  1.00 56.29           C  
ATOM   1725  CZ2 TRP B 216      31.483 -12.692   3.314  1.00 56.29           C  
ATOM   1726  CZ3 TRP B 216      32.156 -11.400   5.249  1.00 56.29           C  
ATOM   1727  N   ASP B 217      29.626 -16.237  10.346  1.00 50.17           N  
ATOM   1728  CA  ASP B 217      30.002 -16.299  11.755  1.00 50.17           C  
ATOM   1729  C   ASP B 217      31.215 -17.204  11.961  1.00 50.17           C  
ATOM   1730  CB  ASP B 217      28.828 -16.791  12.604  1.00 50.17           C  
ATOM   1731  O   ASP B 217      31.974 -17.026  12.915  1.00 50.17           O  
ATOM   1732  CG  ASP B 217      28.159 -15.679  13.392  1.00 50.17           C  
ATOM   1733  OD1 ASP B 217      27.108 -15.925  14.022  1.00 50.17           O  
ATOM   1734  OD2 ASP B 217      28.686 -14.545  13.381  1.00 50.17           O  
TER    1735      ASP B 217                                                      
ATOM   1736  N   HIS C   1       1.345  18.880  -7.081  1.00 39.84           N  
ATOM   1737  CA  HIS C   1       0.047  18.299  -7.405  1.00 39.84           C  
ATOM   1738  C   HIS C   1      -0.734  19.194  -8.361  1.00 39.84           C  
ATOM   1739  CB  HIS C   1      -0.765  18.058  -6.131  1.00 39.84           C  
ATOM   1740  O   HIS C   1      -1.822  18.827  -8.813  1.00 39.84           O  
ATOM   1741  CG  HIS C   1      -0.273  16.905  -5.316  1.00 39.84           C  
ATOM   1742  CD2 HIS C   1       0.358  16.867  -4.118  1.00 39.84           C  
ATOM   1743  ND1 HIS C   1      -0.410  15.595  -5.721  1.00 39.84           N  
ATOM   1744  CE1 HIS C   1       0.117  14.799  -4.805  1.00 39.84           C  
ATOM   1745  NE2 HIS C   1       0.590  15.547  -3.822  1.00 39.84           N  
ATOM   1746  N   GLY C   2      -0.425  20.272  -8.882  1.00 45.86           N  
ATOM   1747  CA  GLY C   2      -1.056  21.273  -9.727  1.00 45.86           C  
ATOM   1748  C   GLY C   2      -0.534  21.267 -11.151  1.00 45.86           C  
ATOM   1749  O   GLY C   2      -0.922  22.110 -11.963  1.00 45.86           O  
ATOM   1750  N   VAL C   3       0.204  20.698 -11.706  1.00 46.23           N  
ATOM   1751  CA  VAL C   3       0.783  20.671 -13.045  1.00 46.23           C  
ATOM   1752  C   VAL C   3      -0.145  19.918 -13.995  1.00 46.23           C  
ATOM   1753  CB  VAL C   3       2.185  20.022 -13.044  1.00 46.23           C  
ATOM   1754  O   VAL C   3      -0.170  20.193 -15.197  1.00 46.23           O  
ATOM   1755  CG1 VAL C   3       2.822  20.110 -14.430  1.00 46.23           C  
ATOM   1756  CG2 VAL C   3       3.079  20.685 -11.999  1.00 46.23           C  
ATOM   1757  N   GLN C   4      -1.199  19.492 -13.645  1.00 49.81           N  
ATOM   1758  CA  GLN C   4      -1.981  18.654 -14.548  1.00 49.81           C  
ATOM   1759  C   GLN C   4      -3.111  19.449 -15.195  1.00 49.81           C  
ATOM   1760  CB  GLN C   4      -2.549  17.445 -13.803  1.00 49.81           C  
ATOM   1761  O   GLN C   4      -3.510  19.162 -16.326  1.00 49.81           O  
ATOM   1762  CG  GLN C   4      -1.867  16.130 -14.155  1.00 49.81           C  
ATOM   1763  CD  GLN C   4      -2.501  14.937 -13.464  1.00 49.81           C  
ATOM   1764  NE2 GLN C   4      -2.096  13.736 -13.862  1.00 49.81           N  
ATOM   1765  OE1 GLN C   4      -3.348  15.093 -12.578  1.00 49.81           O  
ATOM   1766  N   ALA C   5      -3.432  20.716 -14.921  1.00 55.68           N  
ATOM   1767  CA  ALA C   5      -4.574  21.442 -15.470  1.00 55.68           C  
ATOM   1768  C   ALA C   5      -4.139  22.386 -16.587  1.00 55.68           C  
ATOM   1769  CB  ALA C   5      -5.290  22.220 -14.368  1.00 55.68           C  
ATOM   1770  O   ALA C   5      -4.949  22.776 -17.430  1.00 55.68           O  
ATOM   1771  N   GLN C   6      -2.896  22.576 -16.853  1.00 57.94           N  
ATOM   1772  CA  GLN C   6      -2.463  23.569 -17.831  1.00 57.94           C  
ATOM   1773  C   GLN C   6      -2.329  22.950 -19.220  1.00 57.94           C  
ATOM   1774  CB  GLN C   6      -1.135  24.198 -17.406  1.00 57.94           C  
ATOM   1775  O   GLN C   6      -2.583  23.613 -20.227  1.00 57.94           O  
ATOM   1776  CG  GLN C   6      -1.293  25.474 -16.590  1.00 57.94           C  
ATOM   1777  CD  GLN C   6       0.038  26.105 -16.226  1.00 57.94           C  
ATOM   1778  NE2 GLN C   6      -0.013  27.252 -15.557  1.00 57.94           N  
ATOM   1779  OE1 GLN C   6       1.103  25.567 -16.543  1.00 57.94           O  
ATOM   1780  N   LEU C   7      -2.186  21.780 -19.347  1.00 62.18           N  
ATOM   1781  CA  LEU C   7      -1.945  21.158 -20.644  1.00 62.18           C  
ATOM   1782  C   LEU C   7      -3.245  21.013 -21.427  1.00 62.18           C  
ATOM   1783  CB  LEU C   7      -1.287  19.787 -20.467  1.00 62.18           C  
ATOM   1784  O   LEU C   7      -3.263  21.195 -22.647  1.00 62.18           O  
ATOM   1785  CG  LEU C   7       0.236  19.780 -20.319  1.00 62.18           C  
ATOM   1786  CD1 LEU C   7       0.677  18.615 -19.439  1.00 62.18           C  
ATOM   1787  CD2 LEU C   7       0.905  19.707 -21.687  1.00 62.18           C  
ATOM   1788  N   GLN C   8      -4.242  21.003 -20.804  1.00 69.27           N  
ATOM   1789  CA  GLN C   8      -5.520  20.778 -21.471  1.00 69.27           C  
ATOM   1790  C   GLN C   8      -6.050  22.067 -22.092  1.00 69.27           C  
ATOM   1791  CB  GLN C   8      -6.545  20.208 -20.490  1.00 69.27           C  
ATOM   1792  O   GLN C   8      -6.631  22.045 -23.180  1.00 69.27           O  
ATOM   1793  CG  GLN C   8      -7.801  19.665 -21.158  1.00 69.27           C  
ATOM   1794  CD  GLN C   8      -8.777  19.057 -20.169  1.00 69.27           C  
ATOM   1795  NE2 GLN C   8      -9.998  18.796 -20.624  1.00 69.27           N  
ATOM   1796  OE1 GLN C   8      -8.437  18.824 -19.004  1.00 69.27           O  
ATOM   1797  N   SER C   9      -5.783  23.222 -21.516  1.00 73.73           N  
ATOM   1798  CA  SER C   9      -6.344  24.473 -22.016  1.00 73.73           C  
ATOM   1799  C   SER C   9      -5.756  24.838 -23.375  1.00 73.73           C  
ATOM   1800  CB  SER C   9      -6.094  25.608 -21.022  1.00 73.73           C  
ATOM   1801  O   SER C   9      -6.374  25.572 -24.148  1.00 73.73           O  
ATOM   1802  OG  SER C   9      -4.705  25.791 -20.806  1.00 73.73           O  
ATOM   1803  N   ARG C  10      -4.602  24.314 -23.843  1.00 80.79           N  
ATOM   1804  CA  ARG C  10      -3.995  24.562 -25.146  1.00 80.79           C  
ATOM   1805  C   ARG C  10      -4.673  23.734 -26.233  1.00 80.79           C  
ATOM   1806  CB  ARG C  10      -2.497  24.251 -25.110  1.00 80.79           C  
ATOM   1807  O   ARG C  10      -4.631  24.093 -27.411  1.00 80.79           O  
ATOM   1808  CG  ARG C  10      -1.689  25.216 -24.257  1.00 80.79           C  
ATOM   1809  CD  ARG C  10      -0.197  24.921 -24.333  1.00 80.79           C  
ATOM   1810  NE  ARG C  10       0.575  25.830 -23.490  1.00 80.79           N  
ATOM   1811  NH1 ARG C  10       2.635  24.995 -24.120  1.00 80.79           N  
ATOM   1812  NH2 ARG C  10       2.503  26.714 -22.609  1.00 80.79           N  
ATOM   1813  CZ  ARG C  10       1.903  25.844 -23.408  1.00 80.79           C  
ATOM   1814  N   PHE C  11      -5.335  22.770 -25.816  1.00 85.73           N  
ATOM   1815  CA  PHE C  11      -5.943  21.862 -26.781  1.00 85.73           C  
ATOM   1816  C   PHE C  11      -7.443  22.111 -26.888  1.00 85.73           C  
ATOM   1817  CB  PHE C  11      -5.679  20.404 -26.391  1.00 85.73           C  
ATOM   1818  O   PHE C  11      -7.997  22.135 -27.989  1.00 85.73           O  
ATOM   1819  CG  PHE C  11      -4.258  19.963 -26.617  1.00 85.73           C  
ATOM   1820  CD1 PHE C  11      -3.891  19.334 -27.800  1.00 85.73           C  
ATOM   1821  CD2 PHE C  11      -3.289  20.179 -25.646  1.00 85.73           C  
ATOM   1822  CE1 PHE C  11      -2.577  18.924 -28.012  1.00 85.73           C  
ATOM   1823  CE2 PHE C  11      -1.974  19.772 -25.850  1.00 85.73           C  
ATOM   1824  CZ  PHE C  11      -1.620  19.145 -27.034  1.00 85.73           C  
ATOM   1825  N   ILE C  12      -8.068  22.288 -25.613  1.00 89.04           N  
ATOM   1826  CA  ILE C  12      -9.508  22.514 -25.560  1.00 89.04           C  
ATOM   1827  C   ILE C  12      -9.823  23.594 -24.527  1.00 89.04           C  
ATOM   1828  CB  ILE C  12     -10.273  21.214 -25.226  1.00 89.04           C  
ATOM   1829  O   ILE C  12      -9.338  23.538 -23.394  1.00 89.04           O  
ATOM   1830  CG1 ILE C  12      -9.984  20.139 -26.280  1.00 89.04           C  
ATOM   1831  CG2 ILE C  12     -11.776  21.484 -25.117  1.00 89.04           C  
ATOM   1832  CD1 ILE C  12     -10.614  18.787 -25.975  1.00 89.04           C  
ATOM   1833  N   LYS C  13     -10.617  24.650 -24.992  1.00 90.09           N  
ATOM   1834  CA  LYS C  13     -11.071  25.678 -24.060  1.00 90.09           C  
ATOM   1835  C   LYS C  13     -12.510  25.425 -23.621  1.00 90.09           C  
ATOM   1836  CB  LYS C  13     -10.951  27.066 -24.690  1.00 90.09           C  
ATOM   1837  O   LYS C  13     -13.365  25.086 -24.443  1.00 90.09           O  
ATOM   1838  CG  LYS C  13      -9.528  27.603 -24.739  1.00 90.09           C  
ATOM   1839  CD  LYS C  13      -9.490  29.040 -25.244  1.00 90.09           C  
ATOM   1840  CE  LYS C  13      -8.064  29.569 -25.319  1.00 90.09           C  
ATOM   1841  NZ  LYS C  13      -8.022  30.979 -25.809  1.00 90.09           N  
ATOM   1842  N   ILE C  14     -12.742  25.518 -22.318  1.00 90.61           N  
ATOM   1843  CA  ILE C  14     -14.097  25.491 -21.778  1.00 90.61           C  
ATOM   1844  C   ILE C  14     -14.641  26.914 -21.676  1.00 90.61           C  
ATOM   1845  CB  ILE C  14     -14.142  24.799 -20.397  1.00 90.61           C  
ATOM   1846  O   ILE C  14     -14.120  27.730 -20.911  1.00 90.61           O  
ATOM   1847  CG1 ILE C  14     -13.571  23.379 -20.493  1.00 90.61           C  
ATOM   1848  CG2 ILE C  14     -15.571  24.780 -19.849  1.00 90.61           C  
ATOM   1849  CD1 ILE C  14     -13.377  22.698 -19.145  1.00 90.61           C  
ATOM   1850  N   GLU C  15     -15.676  27.205 -22.505  1.00 91.70           N  
ATOM   1851  CA  GLU C  15     -16.206  28.565 -22.551  1.00 91.70           C  
ATOM   1852  C   GLU C  15     -17.663  28.605 -22.100  1.00 91.70           C  
ATOM   1853  CB  GLU C  15     -16.076  29.146 -23.961  1.00 91.70           C  
ATOM   1854  O   GLU C  15     -18.381  27.610 -22.214  1.00 91.70           O  
ATOM   1855  CG  GLU C  15     -14.639  29.409 -24.388  1.00 91.70           C  
ATOM   1856  CD  GLU C  15     -14.532  30.187 -25.690  1.00 91.70           C  
ATOM   1857  OE1 GLU C  15     -13.416  30.631 -26.042  1.00 91.70           O  
ATOM   1858  OE2 GLU C  15     -15.574  30.355 -26.362  1.00 91.70           O  
ATOM   1859  N   ASP C  16     -18.066  29.646 -21.471  1.00 92.58           N  
ATOM   1860  CA  ASP C  16     -19.441  29.954 -21.091  1.00 92.58           C  
ATOM   1861  C   ASP C  16     -19.954  28.970 -20.042  1.00 92.58           C  
ATOM   1862  CB  ASP C  16     -20.354  29.938 -22.319  1.00 92.58           C  
ATOM   1863  O   ASP C  16     -21.118  28.565 -20.080  1.00 92.58           O  
ATOM   1864  CG  ASP C  16     -20.029  31.038 -23.313  1.00 92.58           C  
ATOM   1865  OD1 ASP C  16     -20.179  30.819 -24.535  1.00 92.58           O  
ATOM   1866  OD2 ASP C  16     -19.616  32.132 -22.872  1.00 92.58           O  
ATOM   1867  N   GLU C  17     -19.166  28.583 -19.177  1.00 93.67           N  
ATOM   1868  CA  GLU C  17     -19.592  27.738 -18.065  1.00 93.67           C  
ATOM   1869  C   GLU C  17     -20.626  28.448 -17.196  1.00 93.67           C  
ATOM   1870  CB  GLU C  17     -18.389  27.321 -17.215  1.00 93.67           C  
ATOM   1871  O   GLU C  17     -20.366  29.534 -16.675  1.00 93.67           O  
ATOM   1872  CG  GLU C  17     -18.732  26.345 -16.099  1.00 93.67           C  
ATOM   1873  CD  GLU C  17     -17.539  25.985 -15.228  1.00 93.67           C  
ATOM   1874  OE1 GLU C  17     -17.089  24.817 -15.268  1.00 93.67           O  
ATOM   1875  OE2 GLU C  17     -17.051  26.878 -14.499  1.00 93.67           O  
ATOM   1876  N   THR C  18     -21.720  27.908 -17.104  1.00 93.16           N  
ATOM   1877  CA  THR C  18     -22.800  28.509 -16.329  1.00 93.16           C  
ATOM   1878  C   THR C  18     -23.393  27.498 -15.352  1.00 93.16           C  
ATOM   1879  CB  THR C  18     -23.911  29.051 -17.248  1.00 93.16           C  
ATOM   1880  O   THR C  18     -23.591  26.333 -15.701  1.00 93.16           O  
ATOM   1881  CG2 THR C  18     -24.943  29.845 -16.454  1.00 93.16           C  
ATOM   1882  OG1 THR C  18     -23.328  29.906 -18.240  1.00 93.16           O  
ATOM   1883  N   PHE C  19     -23.624  27.905 -14.066  1.00 93.36           N  
ATOM   1884  CA  PHE C  19     -24.249  27.096 -13.026  1.00 93.36           C  
ATOM   1885  C   PHE C  19     -25.696  27.520 -12.807  1.00 93.36           C  
ATOM   1886  CB  PHE C  19     -23.465  27.206 -11.714  1.00 93.36           C  
ATOM   1887  O   PHE C  19     -25.992  28.714 -12.722  1.00 93.36           O  
ATOM   1888  CG  PHE C  19     -22.062  26.669 -11.799  1.00 93.36           C  
ATOM   1889  CD1 PHE C  19     -21.751  25.414 -11.290  1.00 93.36           C  
ATOM   1890  CD2 PHE C  19     -21.053  27.420 -12.388  1.00 93.36           C  
ATOM   1891  CE1 PHE C  19     -20.453  24.914 -11.367  1.00 93.36           C  
ATOM   1892  CE2 PHE C  19     -19.754  26.927 -12.469  1.00 93.36           C  
ATOM   1893  CZ  PHE C  19     -19.456  25.675 -11.957  1.00 93.36           C  
ATOM   1894  N   SER C  20     -26.585  26.563 -12.632  1.00 93.96           N  
ATOM   1895  CA  SER C  20     -28.009  26.849 -12.493  1.00 93.96           C  
ATOM   1896  C   SER C  20     -28.312  27.512 -11.154  1.00 93.96           C  
ATOM   1897  CB  SER C  20     -28.830  25.567 -12.634  1.00 93.96           C  
ATOM   1898  O   SER C  20     -29.260  28.292 -11.041  1.00 93.96           O  
ATOM   1899  OG  SER C  20     -28.450  24.615 -11.655  1.00 93.96           O  
ATOM   1900  N   THR C  21     -27.616  27.162 -10.074  1.00 91.87           N  
ATOM   1901  CA  THR C  21     -27.775  27.709  -8.732  1.00 91.87           C  
ATOM   1902  C   THR C  21     -26.480  27.575  -7.936  1.00 91.87           C  
ATOM   1903  CB  THR C  21     -28.920  27.011  -7.976  1.00 91.87           C  
ATOM   1904  O   THR C  21     -25.586  26.818  -8.319  1.00 91.87           O  
ATOM   1905  CG2 THR C  21     -28.570  25.559  -7.667  1.00 91.87           C  
ATOM   1906  OG1 THR C  21     -29.165  27.703  -6.745  1.00 91.87           O  
ATOM   1907  N   PHE C  22     -26.337  28.311  -6.916  1.00 93.57           N  
ATOM   1908  CA  PHE C  22     -25.149  28.276  -6.072  1.00 93.57           C  
ATOM   1909  C   PHE C  22     -25.489  27.761  -4.678  1.00 93.57           C  
ATOM   1910  CB  PHE C  22     -24.515  29.667  -5.977  1.00 93.57           C  
ATOM   1911  O   PHE C  22     -24.614  27.666  -3.815  1.00 93.57           O  
ATOM   1912  CG  PHE C  22     -24.096  30.236  -7.306  1.00 93.57           C  
ATOM   1913  CD1 PHE C  22     -22.909  29.834  -7.906  1.00 93.57           C  
ATOM   1914  CD2 PHE C  22     -24.890  31.172  -7.955  1.00 93.57           C  
ATOM   1915  CE1 PHE C  22     -22.519  30.358  -9.137  1.00 93.57           C  
ATOM   1916  CE2 PHE C  22     -24.506  31.701  -9.184  1.00 93.57           C  
ATOM   1917  CZ  PHE C  22     -23.320  31.293  -9.773  1.00 93.57           C  
ATOM   1918  N   ARG C  23     -26.642  27.502  -4.425  1.00 92.42           N  
ATOM   1919  CA  ARG C  23     -27.130  26.903  -3.187  1.00 92.42           C  
ATOM   1920  C   ARG C  23     -28.064  25.732  -3.476  1.00 92.42           C  
ATOM   1921  CB  ARG C  23     -27.848  27.947  -2.330  1.00 92.42           C  
ATOM   1922  O   ARG C  23     -29.081  25.895  -4.153  1.00 92.42           O  
ATOM   1923  CG  ARG C  23     -26.916  28.954  -1.676  1.00 92.42           C  
ATOM   1924  CD  ARG C  23     -27.666  29.891  -0.739  1.00 92.42           C  
ATOM   1925  NE  ARG C  23     -26.765  30.842  -0.093  1.00 92.42           N  
ATOM   1926  NH1 ARG C  23     -28.389  31.780   1.256  1.00 92.42           N  
ATOM   1927  NH2 ARG C  23     -26.227  32.537   1.360  1.00 92.42           N  
ATOM   1928  CZ  ARG C  23     -27.129  31.717   0.839  1.00 92.42           C  
ATOM   1929  N   VAL C  24     -27.650  24.552  -2.944  1.00 91.46           N  
ATOM   1930  CA  VAL C  24     -28.460  23.355  -3.149  1.00 91.46           C  
ATOM   1931  C   VAL C  24     -28.593  22.589  -1.835  1.00 91.46           C  
ATOM   1932  CB  VAL C  24     -27.855  22.442  -4.239  1.00 91.46           C  
ATOM   1933  O   VAL C  24     -27.863  22.855  -0.878  1.00 91.46           O  
ATOM   1934  CG1 VAL C  24     -27.922  23.117  -5.608  1.00 91.46           C  
ATOM   1935  CG2 VAL C  24     -26.414  22.077  -3.890  1.00 91.46           C  
ATOM   1936  N   ILE C  25     -29.625  21.702  -1.738  1.00 91.82           N  
ATOM   1937  CA  ILE C  25     -29.802  20.837  -0.577  1.00 91.82           C  
ATOM   1938  C   ILE C  25     -29.475  19.394  -0.953  1.00 91.82           C  
ATOM   1939  CB  ILE C  25     -31.239  20.932  -0.016  1.00 91.82           C  
ATOM   1940  O   ILE C  25     -29.406  19.054  -2.136  1.00 91.82           O  
ATOM   1941  CG1 ILE C  25     -32.258  20.527  -1.087  1.00 91.82           C  
ATOM   1942  CG2 ILE C  25     -31.523  22.344   0.505  1.00 91.82           C  
ATOM   1943  CD1 ILE C  25     -33.694  20.466  -0.583  1.00 91.82           C  
ATOM   1944  N   THR C  26     -29.194  18.578   0.038  1.00 92.25           N  
ATOM   1945  CA  THR C  26     -28.884  17.175  -0.211  1.00 92.25           C  
ATOM   1946  C   THR C  26     -30.127  16.419  -0.671  1.00 92.25           C  
ATOM   1947  CB  THR C  26     -28.305  16.499   1.046  1.00 92.25           C  
ATOM   1948  O   THR C  26     -31.253  16.844  -0.402  1.00 92.25           O  
ATOM   1949  CG2 THR C  26     -27.020  17.186   1.497  1.00 92.25           C  
ATOM   1950  OG1 THR C  26     -29.268  16.568   2.105  1.00 92.25           O  
ATOM   1951  N   LYS C  27     -29.875  15.406  -1.342  1.00 91.21           N  
ATOM   1952  CA  LYS C  27     -30.987  14.568  -1.781  1.00 91.21           C  
ATOM   1953  C   LYS C  27     -31.814  14.085  -0.593  1.00 91.21           C  
ATOM   1954  CB  LYS C  27     -30.473  13.371  -2.583  1.00 91.21           C  
ATOM   1955  O   LYS C  27     -33.042  14.014  -0.672  1.00 91.21           O  
ATOM   1956  CG  LYS C  27     -31.573  12.519  -3.197  1.00 91.21           C  
ATOM   1957  CD  LYS C  27     -31.001  11.328  -3.955  1.00 91.21           C  
ATOM   1958  CE  LYS C  27     -30.305  11.763  -5.239  1.00 91.21           C  
ATOM   1959  NZ  LYS C  27     -29.770  10.596  -6.002  1.00 91.21           N  
ATOM   1960  N   GLN C  28     -31.180  13.753   0.442  1.00 90.56           N  
ATOM   1961  CA  GLN C  28     -31.880  13.321   1.648  1.00 90.56           C  
ATOM   1962  C   GLN C  28     -32.761  14.436   2.203  1.00 90.56           C  
ATOM   1963  CB  GLN C  28     -30.882  12.861   2.712  1.00 90.56           C  
ATOM   1964  O   GLN C  28     -33.890  14.188   2.631  1.00 90.56           O  
ATOM   1965  CG  GLN C  28     -31.536  12.267   3.952  1.00 90.56           C  
ATOM   1966  CD  GLN C  28     -32.325  11.007   3.653  1.00 90.56           C  
ATOM   1967  NE2 GLN C  28     -33.514  10.898   4.237  1.00 90.56           N  
ATOM   1968  OE1 GLN C  28     -31.871  10.137   2.902  1.00 90.56           O  
ATOM   1969  N   GLU C  29     -32.198  15.579   2.243  1.00 92.95           N  
ATOM   1970  CA  GLU C  29     -32.979  16.716   2.720  1.00 92.95           C  
ATOM   1971  C   GLU C  29     -34.180  16.980   1.816  1.00 92.95           C  
ATOM   1972  CB  GLU C  29     -32.104  17.969   2.810  1.00 92.95           C  
ATOM   1973  O   GLU C  29     -35.267  17.305   2.298  1.00 92.95           O  
ATOM   1974  CG  GLU C  29     -32.824  19.182   3.380  1.00 92.95           C  
ATOM   1975  CD  GLU C  29     -33.259  18.998   4.825  1.00 92.95           C  
ATOM   1976  OE1 GLU C  29     -34.140  19.754   5.295  1.00 92.95           O  
ATOM   1977  OE2 GLU C  29     -32.712  18.092   5.494  1.00 92.95           O  
ATOM   1978  N   TYR C  30     -34.004  16.861   0.570  1.00 93.14           N  
ATOM   1979  CA  TYR C  30     -35.116  16.987  -0.365  1.00 93.14           C  
ATOM   1980  C   TYR C  30     -36.184  15.936  -0.089  1.00 93.14           C  
ATOM   1981  CB  TYR C  30     -34.621  16.861  -1.809  1.00 93.14           C  
ATOM   1982  O   TYR C  30     -37.380  16.233  -0.123  1.00 93.14           O  
ATOM   1983  CG  TYR C  30     -35.696  17.095  -2.842  1.00 93.14           C  
ATOM   1984  CD1 TYR C  30     -36.161  16.052  -3.641  1.00 93.14           C  
ATOM   1985  CD2 TYR C  30     -36.249  18.358  -3.023  1.00 93.14           C  
ATOM   1986  CE1 TYR C  30     -37.150  16.263  -4.595  1.00 93.14           C  
ATOM   1987  CE2 TYR C  30     -37.239  18.581  -3.975  1.00 93.14           C  
ATOM   1988  OH  TYR C  30     -38.662  17.743  -5.698  1.00 93.14           O  
ATOM   1989  CZ  TYR C  30     -37.682  17.528  -4.755  1.00 93.14           C  
ATOM   1990  N   ALA C  31     -35.779  14.796   0.187  1.00 92.64           N  
ATOM   1991  CA  ALA C  31     -36.696  13.714   0.536  1.00 92.64           C  
ATOM   1992  C   ALA C  31     -37.455  14.031   1.821  1.00 92.64           C  
ATOM   1993  CB  ALA C  31     -35.936  12.398   0.682  1.00 92.64           C  
ATOM   1994  O   ALA C  31     -38.658  13.778   1.918  1.00 92.64           O  
ATOM   1995  N   ASN C  32     -36.834  14.552   2.776  1.00 93.05           N  
ATOM   1996  CA  ASN C  32     -37.450  14.920   4.046  1.00 93.05           C  
ATOM   1997  C   ASN C  32     -38.518  15.994   3.861  1.00 93.05           C  
ATOM   1998  CB  ASN C  32     -36.388  15.393   5.041  1.00 93.05           C  
ATOM   1999  O   ASN C  32     -39.572  15.944   4.497  1.00 93.05           O  
ATOM   2000  CG  ASN C  32     -35.475  14.273   5.498  1.00 93.05           C  
ATOM   2001  ND2 ASN C  32     -34.319  14.634   6.041  1.00 93.05           N  
ATOM   2002  OD1 ASN C  32     -35.807  13.092   5.363  1.00 93.05           O  
ATOM   2003  N   ARG C  33     -38.172  16.906   2.947  1.00 93.26           N  
ATOM   2004  CA  ARG C  33     -39.068  18.039   2.740  1.00 93.26           C  
ATOM   2005  C   ARG C  33     -40.273  17.636   1.896  1.00 93.26           C  
ATOM   2006  CB  ARG C  33     -38.326  19.198   2.073  1.00 93.26           C  
ATOM   2007  O   ARG C  33     -41.382  18.131   2.111  1.00 93.26           O  
ATOM   2008  CG  ARG C  33     -37.282  19.855   2.963  1.00 93.26           C  
ATOM   2009  CD  ARG C  33     -36.678  21.089   2.308  1.00 93.26           C  
ATOM   2010  NE  ARG C  33     -35.571  21.628   3.093  1.00 93.26           N  
ATOM   2011  NH1 ARG C  33     -35.336  23.546   1.826  1.00 93.26           N  
ATOM   2012  NH2 ARG C  33     -33.962  23.179   3.624  1.00 93.26           N  
ATOM   2013  CZ  ARG C  33     -34.959  22.783   2.846  1.00 93.26           C  
ATOM   2014  N   THR C  34     -40.078  16.746   0.961  1.00 93.18           N  
ATOM   2015  CA  THR C  34     -41.135  16.397   0.018  1.00 93.18           C  
ATOM   2016  C   THR C  34     -41.860  15.130   0.463  1.00 93.18           C  
ATOM   2017  CB  THR C  34     -40.573  16.197  -1.402  1.00 93.18           C  
ATOM   2018  O   THR C  34     -42.979  14.861   0.020  1.00 93.18           O  
ATOM   2019  CG2 THR C  34     -39.969  17.490  -1.941  1.00 93.18           C  
ATOM   2020  OG1 THR C  34     -39.559  15.186  -1.370  1.00 93.18           O  
ATOM   2021  N   GLY C  35     -41.314  14.231   1.383  1.00 92.98           N  
ATOM   2022  CA  GLY C  35     -41.885  12.961   1.801  1.00 92.98           C  
ATOM   2023  C   GLY C  35     -41.665  11.847   0.794  1.00 92.98           C  
ATOM   2024  O   GLY C  35     -42.176  10.739   0.966  1.00 92.98           O  
ATOM   2025  N   LEU C  36     -40.917  12.102  -0.246  1.00 93.39           N  
ATOM   2026  CA  LEU C  36     -40.621  11.106  -1.269  1.00 93.39           C  
ATOM   2027  C   LEU C  36     -39.457  10.218  -0.843  1.00 93.39           C  
ATOM   2028  CB  LEU C  36     -40.298  11.786  -2.603  1.00 93.39           C  
ATOM   2029  O   LEU C  36     -38.603  10.640  -0.060  1.00 93.39           O  
ATOM   2030  CG  LEU C  36     -41.427  12.599  -3.240  1.00 93.39           C  
ATOM   2031  CD1 LEU C  36     -40.894  13.418  -4.411  1.00 93.39           C  
ATOM   2032  CD2 LEU C  36     -42.557  11.681  -3.693  1.00 93.39           C  
ATOM   2033  N   THR C  37     -39.543   8.964  -1.323  1.00 93.45           N  
ATOM   2034  CA  THR C  37     -38.410   8.075  -1.090  1.00 93.45           C  
ATOM   2035  C   THR C  37     -37.251   8.420  -2.022  1.00 93.45           C  
ATOM   2036  CB  THR C  37     -38.808   6.601  -1.286  1.00 93.45           C  
ATOM   2037  O   THR C  37     -37.449   9.064  -3.054  1.00 93.45           O  
ATOM   2038  CG2 THR C  37     -39.965   6.217  -0.370  1.00 93.45           C  
ATOM   2039  OG1 THR C  37     -39.202   6.395  -2.648  1.00 93.45           O  
ATOM   2040  N   LEU C  38     -36.080   8.039  -1.685  1.00 91.33           N  
ATOM   2041  CA  LEU C  38     -34.907   8.298  -2.513  1.00 91.33           C  
ATOM   2042  C   LEU C  38     -35.074   7.685  -3.899  1.00 91.33           C  
ATOM   2043  CB  LEU C  38     -33.646   7.742  -1.845  1.00 91.33           C  
ATOM   2044  O   LEU C  38     -34.649   8.271  -4.898  1.00 91.33           O  
ATOM   2045  CG  LEU C  38     -33.194   8.442  -0.563  1.00 91.33           C  
ATOM   2046  CD1 LEU C  38     -31.965   7.747   0.015  1.00 91.33           C  
ATOM   2047  CD2 LEU C  38     -32.905   9.915  -0.831  1.00 91.33           C  
ATOM   2048  N   GLU C  39     -35.626   6.562  -3.925  1.00 90.30           N  
ATOM   2049  CA  GLU C  39     -35.864   5.880  -5.194  1.00 90.30           C  
ATOM   2050  C   GLU C  39     -36.811   6.683  -6.082  1.00 90.30           C  
ATOM   2051  CB  GLU C  39     -36.430   4.478  -4.954  1.00 90.30           C  
ATOM   2052  O   GLU C  39     -36.609   6.770  -7.295  1.00 90.30           O  
ATOM   2053  CG  GLU C  39     -35.409   3.488  -4.413  1.00 90.30           C  
ATOM   2054  CD  GLU C  39     -36.009   2.132  -4.074  1.00 90.30           C  
ATOM   2055  OE1 GLU C  39     -35.276   1.255  -3.564  1.00 90.30           O  
ATOM   2056  OE2 GLU C  39     -37.221   1.946  -4.323  1.00 90.30           O  
ATOM   2057  N   GLN C  40     -37.878   7.168  -5.500  1.00 92.97           N  
ATOM   2058  CA  GLN C  40     -38.838   7.983  -6.235  1.00 92.97           C  
ATOM   2059  C   GLN C  40     -38.186   9.256  -6.768  1.00 92.97           C  
ATOM   2060  CB  GLN C  40     -40.033   8.337  -5.349  1.00 92.97           C  
ATOM   2061  O   GLN C  40     -38.482   9.692  -7.882  1.00 92.97           O  
ATOM   2062  CG  GLN C  40     -40.953   7.159  -5.056  1.00 92.97           C  
ATOM   2063  CD  GLN C  40     -42.023   7.490  -4.034  1.00 92.97           C  
ATOM   2064  NE2 GLN C  40     -43.204   6.904  -4.201  1.00 92.97           N  
ATOM   2065  OE1 GLN C  40     -41.791   8.265  -3.101  1.00 92.97           O  
ATOM   2066  N   ILE C  41     -37.344   9.816  -6.070  1.00 92.77           N  
ATOM   2067  CA  ILE C  41     -36.630  11.020  -6.482  1.00 92.77           C  
ATOM   2068  C   ILE C  41     -35.708  10.697  -7.655  1.00 92.77           C  
ATOM   2069  CB  ILE C  41     -35.819  11.624  -5.313  1.00 92.77           C  
ATOM   2070  O   ILE C  41     -35.616  11.469  -8.612  1.00 92.77           O  
ATOM   2071  CG1 ILE C  41     -36.760  12.125  -4.212  1.00 92.77           C  
ATOM   2072  CG2 ILE C  41     -34.911  12.752  -5.812  1.00 92.77           C  
ATOM   2073  CD1 ILE C  41     -36.045  12.605  -2.957  1.00 92.77           C  
ATOM   2074  N   ASP C  42     -35.074   9.623  -7.598  1.00 90.07           N  
ATOM   2075  CA  ASP C  42     -34.207   9.187  -8.689  1.00 90.07           C  
ATOM   2076  C   ASP C  42     -34.994   9.037  -9.989  1.00 90.07           C  
ATOM   2077  CB  ASP C  42     -33.522   7.865  -8.334  1.00 90.07           C  
ATOM   2078  O   ASP C  42     -34.488   9.358 -11.067  1.00 90.07           O  
ATOM   2079  CG  ASP C  42     -32.385   8.035  -7.342  1.00 90.07           C  
ATOM   2080  OD1 ASP C  42     -31.981   7.040  -6.702  1.00 90.07           O  
ATOM   2081  OD2 ASP C  42     -31.891   9.174  -7.197  1.00 90.07           O  
ATOM   2082  N   ALA C  43     -36.189   8.609  -9.814  1.00 91.36           N  
ATOM   2083  CA  ALA C  43     -37.042   8.376 -10.976  1.00 91.36           C  
ATOM   2084  C   ALA C  43     -37.434   9.693 -11.641  1.00 91.36           C  
ATOM   2085  CB  ALA C  43     -38.291   7.596 -10.571  1.00 91.36           C  
ATOM   2086  O   ALA C  43     -37.757   9.722 -12.831  1.00 91.36           O  
ATOM   2087  N   MET C  44     -37.360  10.819 -10.899  1.00 91.32           N  
ATOM   2088  CA  MET C  44     -37.693  12.137 -11.434  1.00 91.32           C  
ATOM   2089  C   MET C  44     -36.641  12.598 -12.437  1.00 91.32           C  
ATOM   2090  CB  MET C  44     -37.823  13.159 -10.303  1.00 91.32           C  
ATOM   2091  O   MET C  44     -36.913  13.458 -13.276  1.00 91.32           O  
ATOM   2092  CG  MET C  44     -39.032  12.936  -9.410  1.00 91.32           C  
ATOM   2093  SD  MET C  44     -39.055  14.063  -7.962  1.00 91.32           S  
ATOM   2094  CE  MET C  44     -39.181  15.664  -8.805  1.00 91.32           C  
ATOM   2095  N   GLY C  45     -35.490  12.032 -12.414  1.00 90.36           N  
ATOM   2096  CA  GLY C  45     -34.404  12.427 -13.295  1.00 90.36           C  
ATOM   2097  C   GLY C  45     -33.921  13.845 -13.051  1.00 90.36           C  
ATOM   2098  O   GLY C  45     -33.873  14.300 -11.906  1.00 90.36           O  
ATOM   2099  N   CYS C  46     -33.601  14.566 -14.268  1.00 91.07           N  
ATOM   2100  CA  CYS C  46     -33.101  15.933 -14.176  1.00 91.07           C  
ATOM   2101  C   CYS C  46     -34.242  16.939 -14.264  1.00 91.07           C  
ATOM   2102  CB  CYS C  46     -32.082  16.206 -15.282  1.00 91.07           C  
ATOM   2103  O   CYS C  46     -34.391  17.628 -15.275  1.00 91.07           O  
ATOM   2104  SG  CYS C  46     -31.043  17.652 -14.975  1.00 91.07           S  
ATOM   2105  N   ASP C  47     -35.045  16.981 -13.290  1.00 90.57           N  
ATOM   2106  CA  ASP C  47     -36.169  17.909 -13.213  1.00 90.57           C  
ATOM   2107  C   ASP C  47     -35.767  19.200 -12.503  1.00 90.57           C  
ATOM   2108  CB  ASP C  47     -37.353  17.260 -12.493  1.00 90.57           C  
ATOM   2109  O   ASP C  47     -35.278  19.166 -11.371  1.00 90.57           O  
ATOM   2110  CG  ASP C  47     -38.642  18.047 -12.644  1.00 90.57           C  
ATOM   2111  OD1 ASP C  47     -39.733  17.436 -12.651  1.00 90.57           O  
ATOM   2112  OD2 ASP C  47     -38.567  19.290 -12.759  1.00 90.57           O  
ATOM   2113  N   PRO C  48     -35.840  20.318 -13.108  1.00 89.13           N  
ATOM   2114  CA  PRO C  48     -35.424  21.607 -12.550  1.00 89.13           C  
ATOM   2115  C   PRO C  48     -36.146  21.947 -11.248  1.00 89.13           C  
ATOM   2116  CB  PRO C  48     -35.788  22.604 -13.653  1.00 89.13           C  
ATOM   2117  O   PRO C  48     -35.695  22.814 -10.496  1.00 89.13           O  
ATOM   2118  CG  PRO C  48     -36.007  21.764 -14.869  1.00 89.13           C  
ATOM   2119  CD  PRO C  48     -36.297  20.356 -14.432  1.00 89.13           C  
ATOM   2120  N   ARG C  49     -37.220  21.227 -10.949  1.00 90.14           N  
ATOM   2121  CA  ARG C  49     -37.961  21.469  -9.716  1.00 90.14           C  
ATOM   2122  C   ARG C  49     -37.221  20.897  -8.511  1.00 90.14           C  
ATOM   2123  CB  ARG C  49     -39.364  20.864  -9.804  1.00 90.14           C  
ATOM   2124  O   ARG C  49     -37.493  21.278  -7.371  1.00 90.14           O  
ATOM   2125  CG  ARG C  49     -40.255  21.525 -10.843  1.00 90.14           C  
ATOM   2126  CD  ARG C  49     -41.598  20.818 -10.967  1.00 90.14           C  
ATOM   2127  NE  ARG C  49     -41.446  19.463 -11.489  1.00 90.14           N  
ATOM   2128  NH1 ARG C  49     -43.702  18.968 -11.434  1.00 90.14           N  
ATOM   2129  NH2 ARG C  49     -42.199  17.405 -12.177  1.00 90.14           N  
ATOM   2130  CZ  ARG C  49     -42.450  18.615 -11.699  1.00 90.14           C  
ATOM   2131  N   ARG C  50     -36.300  19.987  -8.822  1.00 93.07           N  
ATOM   2132  CA  ARG C  50     -35.510  19.389  -7.749  1.00 93.07           C  
ATOM   2133  C   ARG C  50     -34.525  20.397  -7.168  1.00 93.07           C  
ATOM   2134  CB  ARG C  50     -34.761  18.155  -8.256  1.00 93.07           C  
ATOM   2135  O   ARG C  50     -33.768  21.030  -7.907  1.00 93.07           O  
ATOM   2136  CG  ARG C  50     -35.661  16.967  -8.555  1.00 93.07           C  
ATOM   2137  CD  ARG C  50     -34.871  15.783  -9.095  1.00 93.07           C  
ATOM   2138  NE  ARG C  50     -33.853  15.337  -8.148  1.00 93.07           N  
ATOM   2139  NH1 ARG C  50     -33.166  13.534  -9.417  1.00 93.07           N  
ATOM   2140  NH2 ARG C  50     -32.172  13.964  -7.397  1.00 93.07           N  
ATOM   2141  CZ  ARG C  50     -33.066  14.279  -8.323  1.00 93.07           C  
ATOM   2142  N   GLN C  51     -34.626  20.559  -5.836  1.00 92.69           N  
ATOM   2143  CA  GLN C  51     -33.771  21.538  -5.172  1.00 92.69           C  
ATOM   2144  C   GLN C  51     -32.416  20.933  -4.817  1.00 92.69           C  
ATOM   2145  CB  GLN C  51     -34.450  22.079  -3.913  1.00 92.69           C  
ATOM   2146  O   GLN C  51     -31.515  21.639  -4.361  1.00 92.69           O  
ATOM   2147  CG  GLN C  51     -35.685  22.924  -4.196  1.00 92.69           C  
ATOM   2148  CD  GLN C  51     -36.397  23.364  -2.931  1.00 92.69           C  
ATOM   2149  NE2 GLN C  51     -37.296  24.334  -3.063  1.00 92.69           N  
ATOM   2150  OE1 GLN C  51     -36.143  22.836  -1.843  1.00 92.69           O  
ATOM   2151  N   ASP C  52     -32.272  19.639  -5.084  1.00 92.80           N  
ATOM   2152  CA  ASP C  52     -31.014  18.963  -4.784  1.00 92.80           C  
ATOM   2153  C   ASP C  52     -30.120  18.892  -6.020  1.00 92.80           C  
ATOM   2154  CB  ASP C  52     -31.276  17.557  -4.242  1.00 92.80           C  
ATOM   2155  O   ASP C  52     -29.006  18.367  -5.958  1.00 92.80           O  
ATOM   2156  CG  ASP C  52     -31.988  16.660  -5.240  1.00 92.80           C  
ATOM   2157  OD1 ASP C  52     -31.512  15.533  -5.495  1.00 92.80           O  
ATOM   2158  OD2 ASP C  52     -33.032  17.087  -5.778  1.00 92.80           O  
ATOM   2159  N   ILE C  53     -30.522  19.396  -7.160  1.00 92.03           N  
ATOM   2160  CA  ILE C  53     -29.782  19.189  -8.401  1.00 92.03           C  
ATOM   2161  C   ILE C  53     -29.057  20.475  -8.790  1.00 92.03           C  
ATOM   2162  CB  ILE C  53     -30.714  18.731  -9.545  1.00 92.03           C  
ATOM   2163  O   ILE C  53     -29.551  21.575  -8.532  1.00 92.03           O  
ATOM   2164  CG1 ILE C  53     -31.729  19.831  -9.879  1.00 92.03           C  
ATOM   2165  CG2 ILE C  53     -31.424  17.426  -9.174  1.00 92.03           C  
ATOM   2166  CD1 ILE C  53     -32.505  19.587 -11.166  1.00 92.03           C  
ATOM   2167  N   LEU C  54     -27.915  20.346  -9.308  1.00 92.86           N  
ATOM   2168  CA  LEU C  54     -27.093  21.391  -9.907  1.00 92.86           C  
ATOM   2169  C   LEU C  54     -26.869  21.124 -11.392  1.00 92.86           C  
ATOM   2170  CB  LEU C  54     -25.746  21.493  -9.187  1.00 92.86           C  
ATOM   2171  O   LEU C  54     -26.449  20.029 -11.773  1.00 92.86           O  
ATOM   2172  CG  LEU C  54     -24.777  22.557  -9.706  1.00 92.86           C  
ATOM   2173  CD1 LEU C  54     -25.283  23.951  -9.352  1.00 92.86           C  
ATOM   2174  CD2 LEU C  54     -23.380  22.329  -9.140  1.00 92.86           C  
ATOM   2175  N   ILE C  55     -27.258  22.123 -12.236  1.00 93.80           N  
ATOM   2176  CA  ILE C  55     -27.051  21.997 -13.675  1.00 93.80           C  
ATOM   2177  C   ILE C  55     -25.912  22.915 -14.115  1.00 93.80           C  
ATOM   2178  CB  ILE C  55     -28.339  22.327 -14.462  1.00 93.80           C  
ATOM   2179  O   ILE C  55     -25.931  24.116 -13.834  1.00 93.80           O  
ATOM   2180  CG1 ILE C  55     -29.476  21.388 -14.042  1.00 93.80           C  
ATOM   2181  CG2 ILE C  55     -28.087  22.241 -15.970  1.00 93.80           C  
ATOM   2182  CD1 ILE C  55     -30.831  21.756 -14.630  1.00 93.80           C  
ATOM   2183  N   VAL C  56     -24.936  22.264 -14.742  1.00 92.63           N  
ATOM   2184  CA  VAL C  56     -23.801  23.014 -15.268  1.00 92.63           C  
ATOM   2185  C   VAL C  56     -23.765  22.898 -16.790  1.00 92.63           C  
ATOM   2186  CB  VAL C  56     -22.466  22.521 -14.665  1.00 92.63           C  
ATOM   2187  O   VAL C  56     -23.815  21.794 -17.336  1.00 92.63           O  
ATOM   2188  CG1 VAL C  56     -21.307  23.404 -15.125  1.00 92.63           C  
ATOM   2189  CG2 VAL C  56     -22.549  22.494 -13.140  1.00 92.63           C  
ATOM   2190  N   THR C  57     -23.764  24.054 -17.472  1.00 93.60           N  
ATOM   2191  CA  THR C  57     -23.740  24.076 -18.930  1.00 93.60           C  
ATOM   2192  C   THR C  57     -22.542  24.872 -19.440  1.00 93.60           C  
ATOM   2193  CB  THR C  57     -25.039  24.676 -19.501  1.00 93.60           C  
ATOM   2194  O   THR C  57     -21.985  25.698 -18.714  1.00 93.60           O  
ATOM   2195  CG2 THR C  57     -26.252  23.843 -19.101  1.00 93.60           C  
ATOM   2196  OG1 THR C  57     -25.202  26.009 -19.001  1.00 93.60           O  
ATOM   2197  N   GLY C  58     -22.008  24.569 -20.644  1.00 93.10           N  
ATOM   2198  CA  GLY C  58     -20.917  25.267 -21.306  1.00 93.10           C  
ATOM   2199  C   GLY C  58     -20.621  24.732 -22.695  1.00 93.10           C  
ATOM   2200  O   GLY C  58     -21.393  23.939 -23.238  1.00 93.10           O  
ATOM   2201  N   ARG C  59     -19.603  25.274 -23.315  1.00 92.47           N  
ATOM   2202  CA  ARG C  59     -19.191  24.842 -24.646  1.00 92.47           C  
ATOM   2203  C   ARG C  59     -17.716  24.453 -24.663  1.00 92.47           C  
ATOM   2204  CB  ARG C  59     -19.454  25.943 -25.675  1.00 92.47           C  
ATOM   2205  O   ARG C  59     -16.877  25.154 -24.093  1.00 92.47           O  
ATOM   2206  CG  ARG C  59     -20.920  26.322 -25.810  1.00 92.47           C  
ATOM   2207  CD  ARG C  59     -21.130  27.393 -26.871  1.00 92.47           C  
ATOM   2208  NE  ARG C  59     -20.492  28.653 -26.499  1.00 92.47           N  
ATOM   2209  NH1 ARG C  59     -20.927  29.705 -28.509  1.00 92.47           N  
ATOM   2210  NH2 ARG C  59     -19.806  30.817 -26.847  1.00 92.47           N  
ATOM   2211  CZ  ARG C  59     -20.410  29.722 -27.286  1.00 92.47           C  
ATOM   2212  N   LEU C  60     -17.422  23.328 -25.219  1.00 93.06           N  
ATOM   2213  CA  LEU C  60     -16.052  22.872 -25.432  1.00 93.06           C  
ATOM   2214  C   LEU C  60     -15.558  23.266 -26.820  1.00 93.06           C  
ATOM   2215  CB  LEU C  60     -15.959  21.354 -25.256  1.00 93.06           C  
ATOM   2216  O   LEU C  60     -16.144  22.867 -27.829  1.00 93.06           O  
ATOM   2217  CG  LEU C  60     -16.580  20.780 -23.982  1.00 93.06           C  
ATOM   2218  CD1 LEU C  60     -16.573  19.255 -24.030  1.00 93.06           C  
ATOM   2219  CD2 LEU C  60     -15.837  21.285 -22.750  1.00 93.06           C  
ATOM   2220  N   VAL C  61     -14.471  24.037 -26.852  1.00 91.72           N  
ATOM   2221  CA  VAL C  61     -13.971  24.549 -28.124  1.00 91.72           C  
ATOM   2222  C   VAL C  61     -12.582  23.979 -28.400  1.00 91.72           C  
ATOM   2223  CB  VAL C  61     -13.926  26.093 -28.136  1.00 91.72           C  
ATOM   2224  O   VAL C  61     -11.639  24.231 -27.645  1.00 91.72           O  
ATOM   2225  CG1 VAL C  61     -13.434  26.609 -29.487  1.00 91.72           C  
ATOM   2226  CG2 VAL C  61     -15.303  26.669 -27.810  1.00 91.72           C  
ATOM   2227  N   SER C  62     -12.502  23.170 -29.366  1.00 91.23           N  
ATOM   2228  CA  SER C  62     -11.223  22.575 -29.741  1.00 91.23           C  
ATOM   2229  C   SER C  62     -10.308  23.601 -30.402  1.00 91.23           C  
ATOM   2230  CB  SER C  62     -11.438  21.389 -30.682  1.00 91.23           C  
ATOM   2231  O   SER C  62     -10.732  24.329 -31.302  1.00 91.23           O  
ATOM   2232  OG  SER C  62     -10.197  20.833 -31.082  1.00 91.23           O  
ATOM   2233  N   GLN C  63      -9.105  23.608 -30.003  1.00 90.47           N  
ATOM   2234  CA  GLN C  63      -8.129  24.538 -30.562  1.00 90.47           C  
ATOM   2235  C   GLN C  63      -7.107  23.807 -31.427  1.00 90.47           C  
ATOM   2236  CB  GLN C  63      -7.419  25.306 -29.446  1.00 90.47           C  
ATOM   2237  O   GLN C  63      -6.119  24.400 -31.865  1.00 90.47           O  
ATOM   2238  CG  GLN C  63      -8.342  26.207 -28.637  1.00 90.47           C  
ATOM   2239  CD  GLN C  63      -7.594  27.054 -27.624  1.00 90.47           C  
ATOM   2240  NE2 GLN C  63      -7.886  28.350 -27.604  1.00 90.47           N  
ATOM   2241  OE1 GLN C  63      -6.763  26.547 -26.864  1.00 90.47           O  
ATOM   2242  N   VAL C  64      -7.324  22.582 -31.541  1.00 90.88           N  
ATOM   2243  CA  VAL C  64      -6.393  21.778 -32.326  1.00 90.88           C  
ATOM   2244  C   VAL C  64      -7.126  21.142 -33.505  1.00 90.88           C  
ATOM   2245  CB  VAL C  64      -5.722  20.685 -31.464  1.00 90.88           C  
ATOM   2246  O   VAL C  64      -8.351  20.998 -33.478  1.00 90.88           O  
ATOM   2247  CG1 VAL C  64      -4.822  21.312 -30.401  1.00 90.88           C  
ATOM   2248  CG2 VAL C  64      -6.779  19.794 -30.814  1.00 90.88           C  
ATOM   2249  N   ASN C  65      -6.346  20.811 -34.627  1.00 88.56           N  
ATOM   2250  CA  ASN C  65      -6.910  20.205 -35.829  1.00 88.56           C  
ATOM   2251  C   ASN C  65      -6.749  18.687 -35.820  1.00 88.56           C  
ATOM   2252  CB  ASN C  65      -6.265  20.800 -37.083  1.00 88.56           C  
ATOM   2253  O   ASN C  65      -6.188  18.113 -36.754  1.00 88.56           O  
ATOM   2254  CG  ASN C  65      -7.084  20.553 -38.334  1.00 88.56           C  
ATOM   2255  ND2 ASN C  65      -6.435  20.616 -39.490  1.00 88.56           N  
ATOM   2256  OD1 ASN C  65      -8.291  20.309 -38.262  1.00 88.56           O  
ATOM   2257  N   LYS C  66      -7.132  18.061 -34.699  1.00 89.02           N  
ATOM   2258  CA  LYS C  66      -7.116  16.608 -34.549  1.00 89.02           C  
ATOM   2259  C   LYS C  66      -8.320  16.125 -33.746  1.00 89.02           C  
ATOM   2260  CB  LYS C  66      -5.820  16.153 -33.875  1.00 89.02           C  
ATOM   2261  O   LYS C  66      -8.873  16.872 -32.936  1.00 89.02           O  
ATOM   2262  CG  LYS C  66      -5.701  16.569 -32.417  1.00 89.02           C  
ATOM   2263  CD  LYS C  66      -4.415  16.047 -31.789  1.00 89.02           C  
ATOM   2264  CE  LYS C  66      -4.305  16.445 -30.324  1.00 89.02           C  
ATOM   2265  NZ  LYS C  66      -3.031  15.961 -29.713  1.00 89.02           N  
ATOM   2266  N   ASP C  67      -8.766  14.979 -34.079  1.00 90.04           N  
ATOM   2267  CA  ASP C  67      -9.847  14.377 -33.305  1.00 90.04           C  
ATOM   2268  C   ASP C  67      -9.395  14.065 -31.881  1.00 90.04           C  
ATOM   2269  CB  ASP C  67     -10.352  13.103 -33.988  1.00 90.04           C  
ATOM   2270  O   ASP C  67      -8.336  13.468 -31.677  1.00 90.04           O  
ATOM   2271  CG  ASP C  67     -11.173  13.384 -35.234  1.00 90.04           C  
ATOM   2272  OD1 ASP C  67     -11.055  12.631 -36.225  1.00 90.04           O  
ATOM   2273  OD2 ASP C  67     -11.942  14.369 -35.227  1.00 90.04           O  
ATOM   2274  N   LEU C  68     -10.164  14.598 -30.987  1.00 88.61           N  
ATOM   2275  CA  LEU C  68      -9.861  14.355 -29.581  1.00 88.61           C  
ATOM   2276  C   LEU C  68     -10.976  13.555 -28.915  1.00 88.61           C  
ATOM   2277  CB  LEU C  68      -9.654  15.678 -28.840  1.00 88.61           C  
ATOM   2278  O   LEU C  68     -12.142  13.669 -29.300  1.00 88.61           O  
ATOM   2279  CG  LEU C  68      -8.496  16.552 -29.325  1.00 88.61           C  
ATOM   2280  CD1 LEU C  68      -8.567  17.932 -28.680  1.00 88.61           C  
ATOM   2281  CD2 LEU C  68      -7.159  15.884 -29.024  1.00 88.61           C  
ATOM   2282  N   ARG C  69     -10.588  12.649 -28.015  1.00 86.80           N  
ATOM   2283  CA  ARG C  69     -11.522  11.903 -27.179  1.00 86.80           C  
ATOM   2284  C   ARG C  69     -11.485  12.399 -25.738  1.00 86.80           C  
ATOM   2285  CB  ARG C  69     -11.207  10.406 -27.226  1.00 86.80           C  
ATOM   2286  O   ARG C  69     -10.409  12.544 -25.153  1.00 86.80           O  
ATOM   2287  CG  ARG C  69     -11.598   9.735 -28.533  1.00 86.80           C  
ATOM   2288  CD  ARG C  69     -11.437   8.222 -28.461  1.00 86.80           C  
ATOM   2289  NE  ARG C  69     -11.768   7.584 -29.731  1.00 86.80           N  
ATOM   2290  NH1 ARG C  69     -11.390   5.431 -28.984  1.00 86.80           N  
ATOM   2291  NH2 ARG C  69     -12.059   5.798 -31.146  1.00 86.80           N  
ATOM   2292  CZ  ARG C  69     -11.738   6.272 -29.951  1.00 86.80           C  
ATOM   2293  N   ALA C  70     -12.684  12.711 -25.287  1.00 85.72           N  
ATOM   2294  CA  ALA C  70     -12.700  13.358 -23.978  1.00 85.72           C  
ATOM   2295  C   ALA C  70     -13.866  12.855 -23.131  1.00 85.72           C  
ATOM   2296  CB  ALA C  70     -12.777  14.875 -24.135  1.00 85.72           C  
ATOM   2297  O   ALA C  70     -14.799  12.239 -23.652  1.00 85.72           O  
ATOM   2298  N   TRP C  71     -13.799  12.977 -21.948  1.00 82.41           N  
ATOM   2299  CA  TRP C  71     -14.927  12.799 -21.040  1.00 82.41           C  
ATOM   2300  C   TRP C  71     -15.041  13.974 -20.075  1.00 82.41           C  
ATOM   2301  CB  TRP C  71     -14.785  11.491 -20.256  1.00 82.41           C  
ATOM   2302  O   TRP C  71     -14.041  14.620 -19.752  1.00 82.41           O  
ATOM   2303  CG  TRP C  71     -13.624  11.472 -19.308  1.00 82.41           C  
ATOM   2304  CD1 TRP C  71     -13.628  11.845 -17.993  1.00 82.41           C  
ATOM   2305  CD2 TRP C  71     -12.286  11.063 -19.605  1.00 82.41           C  
ATOM   2306  CE2 TRP C  71     -11.530  11.213 -18.421  1.00 82.41           C  
ATOM   2307  CE3 TRP C  71     -11.652  10.582 -20.758  1.00 82.41           C  
ATOM   2308  NE1 TRP C  71     -12.372  11.692 -17.454  1.00 82.41           N  
ATOM   2309  CH2 TRP C  71      -9.575  10.431 -19.501  1.00 82.41           C  
ATOM   2310  CZ2 TRP C  71     -10.170  10.899 -18.358  1.00 82.41           C  
ATOM   2311  CZ3 TRP C  71     -10.298  10.270 -20.694  1.00 82.41           C  
ATOM   2312  N   ILE C  72     -16.343  14.263 -19.760  1.00 87.30           N  
ATOM   2313  CA  ILE C  72     -16.635  15.476 -19.003  1.00 87.30           C  
ATOM   2314  C   ILE C  72     -17.181  15.105 -17.626  1.00 87.30           C  
ATOM   2315  CB  ILE C  72     -17.638  16.382 -19.751  1.00 87.30           C  
ATOM   2316  O   ILE C  72     -17.946  14.147 -17.492  1.00 87.30           O  
ATOM   2317  CG1 ILE C  72     -17.671  17.778 -19.119  1.00 87.30           C  
ATOM   2318  CG2 ILE C  72     -19.034  15.751 -19.759  1.00 87.30           C  
ATOM   2319  CD1 ILE C  72     -18.365  18.829 -19.974  1.00 87.30           C  
ATOM   2320  N   SER C  73     -16.565  15.718 -16.497  1.00 85.37           N  
ATOM   2321  CA  SER C  73     -17.010  15.527 -15.121  1.00 85.37           C  
ATOM   2322  C   SER C  73     -16.964  16.835 -14.338  1.00 85.37           C  
ATOM   2323  CB  SER C  73     -16.150  14.474 -14.421  1.00 85.37           C  
ATOM   2324  O   SER C  73     -16.872  17.914 -14.927  1.00 85.37           O  
ATOM   2325  OG  SER C  73     -16.708  14.123 -13.166  1.00 85.37           O  
ATOM   2326  N   LEU C  74     -17.177  16.691 -12.949  1.00 84.77           N  
ATOM   2327  CA  LEU C  74     -17.063  17.832 -12.046  1.00 84.77           C  
ATOM   2328  C   LEU C  74     -15.886  17.655 -11.093  1.00 84.77           C  
ATOM   2329  CB  LEU C  74     -18.357  18.016 -11.249  1.00 84.77           C  
ATOM   2330  O   LEU C  74     -15.621  16.545 -10.626  1.00 84.77           O  
ATOM   2331  CG  LEU C  74     -19.529  18.653 -11.997  1.00 84.77           C  
ATOM   2332  CD1 LEU C  74     -20.801  18.571 -11.159  1.00 84.77           C  
ATOM   2333  CD2 LEU C  74     -19.211  20.101 -12.355  1.00 84.77           C  
ATOM   2334  N   PHE C  75     -15.147  18.674 -11.043  1.00 83.79           N  
ATOM   2335  CA  PHE C  75     -14.112  18.715 -10.017  1.00 83.79           C  
ATOM   2336  C   PHE C  75     -14.537  19.604  -8.854  1.00 83.79           C  
ATOM   2337  CB  PHE C  75     -12.789  19.216 -10.605  1.00 83.79           C  
ATOM   2338  O   PHE C  75     -14.866  20.776  -9.050  1.00 83.79           O  
ATOM   2339  CG  PHE C  75     -11.676  19.317  -9.597  1.00 83.79           C  
ATOM   2340  CD1 PHE C  75     -11.316  20.546  -9.060  1.00 83.79           C  
ATOM   2341  CD2 PHE C  75     -10.991  18.181  -9.186  1.00 83.79           C  
ATOM   2342  CE1 PHE C  75     -10.286  20.642  -8.127  1.00 83.79           C  
ATOM   2343  CE2 PHE C  75      -9.961  18.269  -8.254  1.00 83.79           C  
ATOM   2344  CZ  PHE C  75      -9.609  19.501  -7.726  1.00 83.79           C  
ATOM   2345  N   ASN C  76     -14.598  19.024  -7.616  1.00 83.18           N  
ATOM   2346  CA  ASN C  76     -15.031  19.756  -6.431  1.00 83.18           C  
ATOM   2347  C   ASN C  76     -13.963  19.743  -5.342  1.00 83.18           C  
ATOM   2348  CB  ASN C  76     -16.343  19.180  -5.894  1.00 83.18           C  
ATOM   2349  O   ASN C  76     -13.375  18.699  -5.055  1.00 83.18           O  
ATOM   2350  CG  ASN C  76     -17.501  19.371  -6.854  1.00 83.18           C  
ATOM   2351  ND2 ASN C  76     -17.929  18.287  -7.490  1.00 83.18           N  
ATOM   2352  OD1 ASN C  76     -18.006  20.484  -7.024  1.00 83.18           O  
ATOM   2353  N   GLU C  77     -13.640  20.849  -4.856  1.00 81.28           N  
ATOM   2354  CA  GLU C  77     -12.814  20.984  -3.660  1.00 81.28           C  
ATOM   2355  C   GLU C  77     -13.648  21.421  -2.459  1.00 81.28           C  
ATOM   2356  CB  GLU C  77     -11.677  21.981  -3.902  1.00 81.28           C  
ATOM   2357  O   GLU C  77     -14.455  22.348  -2.561  1.00 81.28           O  
ATOM   2358  CG  GLU C  77     -10.531  21.418  -4.729  1.00 81.28           C  
ATOM   2359  CD  GLU C  77      -9.385  22.400  -4.913  1.00 81.28           C  
ATOM   2360  OE1 GLU C  77      -8.375  22.040  -5.561  1.00 81.28           O  
ATOM   2361  OE2 GLU C  77      -9.497  23.538  -4.406  1.00 81.28           O  
ATOM   2362  N   SER C  78     -13.664  20.679  -1.454  1.00 79.21           N  
ATOM   2363  CA  SER C  78     -14.396  21.029  -0.242  1.00 79.21           C  
ATOM   2364  C   SER C  78     -13.520  20.878   0.997  1.00 79.21           C  
ATOM   2365  CB  SER C  78     -15.647  20.161  -0.101  1.00 79.21           C  
ATOM   2366  O   SER C  78     -12.493  20.198   0.957  1.00 79.21           O  
ATOM   2367  OG  SER C  78     -15.317  18.884   0.417  1.00 79.21           O  
ATOM   2368  N   THR C  79     -13.843  21.654   1.930  1.00 72.77           N  
ATOM   2369  CA  THR C  79     -13.109  21.593   3.190  1.00 72.77           C  
ATOM   2370  C   THR C  79     -13.213  20.203   3.810  1.00 72.77           C  
ATOM   2371  CB  THR C  79     -13.626  22.644   4.189  1.00 72.77           C  
ATOM   2372  O   THR C  79     -12.301  19.760   4.511  1.00 72.77           O  
ATOM   2373  CG2 THR C  79     -13.187  24.048   3.787  1.00 72.77           C  
ATOM   2374  OG1 THR C  79     -15.058  22.596   4.226  1.00 72.77           O  
ATOM   2375  N   ASN C  80     -14.209  19.344   3.455  1.00 70.27           N  
ATOM   2376  CA  ASN C  80     -14.418  18.041   4.077  1.00 70.27           C  
ATOM   2377  C   ASN C  80     -13.925  16.907   3.184  1.00 70.27           C  
ATOM   2378  CB  ASN C  80     -15.896  17.841   4.422  1.00 70.27           C  
ATOM   2379  O   ASN C  80     -14.181  15.734   3.463  1.00 70.27           O  
ATOM   2380  CG  ASN C  80     -16.795  17.924   3.204  1.00 70.27           C  
ATOM   2381  ND2 ASN C  80     -18.074  17.621   3.391  1.00 70.27           N  
ATOM   2382  OD1 ASN C  80     -16.344  18.256   2.105  1.00 70.27           O  
ATOM   2383  N   ALA C  81     -13.006  17.145   2.313  1.00 67.22           N  
ATOM   2384  CA  ALA C  81     -12.435  16.156   1.402  1.00 67.22           C  
ATOM   2385  C   ALA C  81     -13.528  15.303   0.764  1.00 67.22           C  
ATOM   2386  CB  ALA C  81     -11.434  15.269   2.139  1.00 67.22           C  
ATOM   2387  O   ALA C  81     -13.242  14.263   0.166  1.00 67.22           O  
ATOM   2388  N   GLY C  82     -14.645  15.673   0.846  1.00 63.35           N  
ATOM   2389  CA  GLY C  82     -15.745  14.870   0.337  1.00 63.35           C  
ATOM   2390  C   GLY C  82     -16.242  15.330  -1.021  1.00 63.35           C  
ATOM   2391  O   GLY C  82     -16.232  16.526  -1.318  1.00 63.35           O  
ATOM   2392  N   ASN C  83     -16.009  14.764  -2.114  1.00 65.92           N  
ATOM   2393  CA  ASN C  83     -16.533  14.987  -3.457  1.00 65.92           C  
ATOM   2394  C   ASN C  83     -17.760  14.122  -3.730  1.00 65.92           C  
ATOM   2395  CB  ASN C  83     -15.452  14.721  -4.507  1.00 65.92           C  
ATOM   2396  O   ASN C  83     -17.699  13.184  -4.528  1.00 65.92           O  
ATOM   2397  CG  ASN C  83     -14.405  15.816  -4.556  1.00 65.92           C  
ATOM   2398  ND2 ASN C  83     -13.271  15.524  -5.183  1.00 65.92           N  
ATOM   2399  OD1 ASN C  83     -14.612  16.914  -4.035  1.00 65.92           O  
ATOM   2400  N   ARG C  84     -18.956  14.614  -2.955  1.00 73.74           N  
ATOM   2401  CA  ARG C  84     -19.955  13.565  -3.130  1.00 73.74           C  
ATOM   2402  C   ARG C  84     -21.163  14.083  -3.904  1.00 73.74           C  
ATOM   2403  CB  ARG C  84     -20.399  13.014  -1.774  1.00 73.74           C  
ATOM   2404  O   ARG C  84     -22.087  14.649  -3.317  1.00 73.74           O  
ATOM   2405  CG  ARG C  84     -19.321  12.228  -1.045  1.00 73.74           C  
ATOM   2406  CD  ARG C  84     -19.907  11.349   0.052  1.00 73.74           C  
ATOM   2407  NE  ARG C  84     -18.871  10.588   0.744  1.00 73.74           N  
ATOM   2408  NH1 ARG C  84     -20.343   9.369   2.041  1.00 73.74           N  
ATOM   2409  NH2 ARG C  84     -18.084   9.032   2.239  1.00 73.74           N  
ATOM   2410  CZ  ARG C  84     -19.102   9.665   1.673  1.00 73.74           C  
ATOM   2411  N   TRP C  85     -20.937  14.136  -5.248  1.00 84.92           N  
ATOM   2412  CA  TRP C  85     -22.023  14.413  -6.183  1.00 84.92           C  
ATOM   2413  C   TRP C  85     -22.421  13.153  -6.944  1.00 84.92           C  
ATOM   2414  CB  TRP C  85     -21.617  15.513  -7.167  1.00 84.92           C  
ATOM   2415  O   TRP C  85     -21.598  12.257  -7.147  1.00 84.92           O  
ATOM   2416  CG  TRP C  85     -21.280  16.820  -6.515  1.00 84.92           C  
ATOM   2417  CD1 TRP C  85     -20.069  17.199  -6.005  1.00 84.92           C  
ATOM   2418  CD2 TRP C  85     -22.169  17.921  -6.298  1.00 84.92           C  
ATOM   2419  CE2 TRP C  85     -21.428  18.935  -5.652  1.00 84.92           C  
ATOM   2420  CE3 TRP C  85     -23.521  18.148  -6.589  1.00 84.92           C  
ATOM   2421  NE1 TRP C  85     -20.152  18.470  -5.485  1.00 84.92           N  
ATOM   2422  CH2 TRP C  85     -23.320  20.356  -5.586  1.00 84.92           C  
ATOM   2423  CZ2 TRP C  85     -21.996  20.159  -5.291  1.00 84.92           C  
ATOM   2424  CZ3 TRP C  85     -24.084  19.367  -6.228  1.00 84.92           C  
ATOM   2425  N   GLU C  86     -23.703  13.088  -7.294  1.00 87.41           N  
ATOM   2426  CA  GLU C  86     -24.205  12.015  -8.148  1.00 87.41           C  
ATOM   2427  C   GLU C  86     -24.667  12.555  -9.498  1.00 87.41           C  
ATOM   2428  CB  GLU C  86     -25.351  11.271  -7.459  1.00 87.41           C  
ATOM   2429  O   GLU C  86     -25.477  13.483  -9.558  1.00 87.41           O  
ATOM   2430  CG  GLU C  86     -25.897  10.101  -8.264  1.00 87.41           C  
ATOM   2431  CD  GLU C  86     -27.102   9.437  -7.617  1.00 87.41           C  
ATOM   2432  OE1 GLU C  86     -27.513   8.346  -8.074  1.00 87.41           O  
ATOM   2433  OE2 GLU C  86     -27.641  10.014  -6.646  1.00 87.41           O  
ATOM   2434  N   PHE C  87     -24.144  12.015 -10.648  1.00 90.34           N  
ATOM   2435  CA  PHE C  87     -24.522  12.451 -11.987  1.00 90.34           C  
ATOM   2436  C   PHE C  87     -25.855  11.838 -12.399  1.00 90.34           C  
ATOM   2437  CB  PHE C  87     -23.437  12.079 -13.001  1.00 90.34           C  
ATOM   2438  O   PHE C  87     -26.044  10.624 -12.298  1.00 90.34           O  
ATOM   2439  CG  PHE C  87     -22.285  13.047 -13.041  1.00 90.34           C  
ATOM   2440  CD1 PHE C  87     -22.197  14.004 -14.045  1.00 90.34           C  
ATOM   2441  CD2 PHE C  87     -21.290  13.000 -12.073  1.00 90.34           C  
ATOM   2442  CE1 PHE C  87     -21.133  14.901 -14.084  1.00 90.34           C  
ATOM   2443  CE2 PHE C  87     -20.223  13.894 -12.105  1.00 90.34           C  
ATOM   2444  CZ  PHE C  87     -20.146  14.843 -13.112  1.00 90.34           C  
ATOM   2445  N   ILE C  88     -26.777  12.716 -12.764  1.00 89.36           N  
ATOM   2446  CA  ILE C  88     -28.087  12.260 -13.217  1.00 89.36           C  
ATOM   2447  C   ILE C  88     -28.125  12.236 -14.744  1.00 89.36           C  
ATOM   2448  CB  ILE C  88     -29.219  13.156 -12.667  1.00 89.36           C  
ATOM   2449  O   ILE C  88     -28.673  11.307 -15.342  1.00 89.36           O  
ATOM   2450  CG1 ILE C  88     -29.205  13.153 -11.134  1.00 89.36           C  
ATOM   2451  CG2 ILE C  88     -30.579  12.698 -13.203  1.00 89.36           C  
ATOM   2452  CD1 ILE C  88     -30.155  14.162 -10.504  1.00 89.36           C  
ATOM   2453  N   LEU C  89     -27.527  13.226 -15.327  1.00 87.78           N  
ATOM   2454  CA  LEU C  89     -27.561  13.365 -16.779  1.00 87.78           C  
ATOM   2455  C   LEU C  89     -26.306  14.066 -17.288  1.00 87.78           C  
ATOM   2456  CB  LEU C  89     -28.806  14.142 -17.214  1.00 87.78           C  
ATOM   2457  O   LEU C  89     -25.786  14.971 -16.631  1.00 87.78           O  
ATOM   2458  CG  LEU C  89     -28.938  14.429 -18.711  1.00 87.78           C  
ATOM   2459  CD1 LEU C  89     -29.472  13.201 -19.441  1.00 87.78           C  
ATOM   2460  CD2 LEU C  89     -29.843  15.633 -18.948  1.00 87.78           C  
ATOM   2461  N   ARG C  90     -25.798  13.600 -18.597  1.00 88.97           N  
ATOM   2462  CA  ARG C  90     -24.705  14.252 -19.311  1.00 88.97           C  
ATOM   2463  C   ARG C  90     -25.075  14.499 -20.770  1.00 88.97           C  
ATOM   2464  CB  ARG C  90     -23.431  13.408 -19.229  1.00 88.97           C  
ATOM   2465  O   ARG C  90     -25.599  13.609 -21.442  1.00 88.97           O  
ATOM   2466  CG  ARG C  90     -22.840  13.320 -17.831  1.00 88.97           C  
ATOM   2467  CD  ARG C  90     -21.612  12.420 -17.794  1.00 88.97           C  
ATOM   2468  NE  ARG C  90     -21.066  12.309 -16.444  1.00 88.97           N  
ATOM   2469  NH1 ARG C  90     -21.908  10.194 -16.055  1.00 88.97           N  
ATOM   2470  NH2 ARG C  90     -20.680  11.258 -14.439  1.00 88.97           N  
ATOM   2471  CZ  ARG C  90     -21.219  11.254 -15.649  1.00 88.97           C  
ATOM   2472  N   GLU C  91     -24.885  15.649 -21.166  1.00 88.00           N  
ATOM   2473  CA  GLU C  91     -24.967  15.984 -22.585  1.00 88.00           C  
ATOM   2474  C   GLU C  91     -23.647  16.557 -23.094  1.00 88.00           C  
ATOM   2475  CB  GLU C  91     -26.104  16.976 -22.839  1.00 88.00           C  
ATOM   2476  O   GLU C  91     -23.123  17.519 -22.528  1.00 88.00           O  
ATOM   2477  CG  GLU C  91     -27.493  16.378 -22.665  1.00 88.00           C  
ATOM   2478  CD  GLU C  91     -28.612  17.379 -22.903  1.00 88.00           C  
ATOM   2479  OE1 GLU C  91     -29.799  17.003 -22.781  1.00 88.00           O  
ATOM   2480  OE2 GLU C  91     -28.298  18.550 -23.214  1.00 88.00           O  
ATOM   2481  N   PRO C  92     -22.948  15.973 -24.247  1.00 85.88           N  
ATOM   2482  CA  PRO C  92     -23.454  14.861 -25.054  1.00 85.88           C  
ATOM   2483  C   PRO C  92     -23.523  13.550 -24.275  1.00 85.88           C  
ATOM   2484  CB  PRO C  92     -22.439  14.764 -26.196  1.00 85.88           C  
ATOM   2485  O   PRO C  92     -22.804  13.375 -23.288  1.00 85.88           O  
ATOM   2486  CG  PRO C  92     -21.233  15.494 -25.699  1.00 85.88           C  
ATOM   2487  CD  PRO C  92     -21.651  16.390 -24.568  1.00 85.88           C  
ATOM   2488  N   PRO C  93     -24.559  12.714 -24.720  1.00 86.44           N  
ATOM   2489  CA  PRO C  93     -24.734  11.437 -24.025  1.00 86.44           C  
ATOM   2490  C   PRO C  93     -23.511  10.530 -24.139  1.00 86.44           C  
ATOM   2491  CB  PRO C  93     -25.943  10.816 -24.729  1.00 86.44           C  
ATOM   2492  O   PRO C  93     -22.804  10.566 -25.149  1.00 86.44           O  
ATOM   2493  CG  PRO C  93     -26.012  11.508 -26.052  1.00 86.44           C  
ATOM   2494  CD  PRO C  93     -25.337  12.843 -25.927  1.00 86.44           C  
ATOM   2495  N   GLY C  94     -23.162   9.829 -23.177  1.00 80.00           N  
ATOM   2496  CA  GLY C  94     -22.039   8.907 -23.122  1.00 80.00           C  
ATOM   2497  C   GLY C  94     -20.935   9.365 -22.188  1.00 80.00           C  
ATOM   2498  O   GLY C  94     -20.856  10.547 -21.846  1.00 80.00           O  
ATOM   2499  N   ASN C  95     -20.197   8.474 -21.821  1.00 79.53           N  
ATOM   2500  CA  ASN C  95     -19.098   8.783 -20.914  1.00 79.53           C  
ATOM   2501  C   ASN C  95     -17.924   9.420 -21.652  1.00 79.53           C  
ATOM   2502  CB  ASN C  95     -18.640   7.524 -20.175  1.00 79.53           C  
ATOM   2503  O   ASN C  95     -17.284  10.338 -21.135  1.00 79.53           O  
ATOM   2504  CG  ASN C  95     -19.694   6.988 -19.226  1.00 79.53           C  
ATOM   2505  ND2 ASN C  95     -19.696   5.676 -19.021  1.00 79.53           N  
ATOM   2506  OD1 ASN C  95     -20.500   7.747 -18.682  1.00 79.53           O  
ATOM   2507  N   VAL C  96     -17.757   8.817 -22.827  1.00 85.50           N  
ATOM   2508  CA  VAL C  96     -16.685   9.326 -23.677  1.00 85.50           C  
ATOM   2509  C   VAL C  96     -17.271   9.868 -24.978  1.00 85.50           C  
ATOM   2510  CB  VAL C  96     -15.634   8.235 -23.980  1.00 85.50           C  
ATOM   2511  O   VAL C  96     -18.197   9.280 -25.542  1.00 85.50           O  
ATOM   2512  CG1 VAL C  96     -14.470   8.814 -24.781  1.00 85.50           C  
ATOM   2513  CG2 VAL C  96     -15.133   7.603 -22.682  1.00 85.50           C  
ATOM   2514  N   PHE C  97     -16.913  10.992 -25.367  1.00 88.72           N  
ATOM   2515  CA  PHE C  97     -17.420  11.586 -26.598  1.00 88.72           C  
ATOM   2516  C   PHE C  97     -16.286  12.202 -27.409  1.00 88.72           C  
ATOM   2517  CB  PHE C  97     -18.480  12.647 -26.288  1.00 88.72           C  
ATOM   2518  O   PHE C  97     -15.212  12.479 -26.872  1.00 88.72           O  
ATOM   2519  CG  PHE C  97     -18.002  13.730 -25.360  1.00 88.72           C  
ATOM   2520  CD1 PHE C  97     -18.069  13.564 -23.982  1.00 88.72           C  
ATOM   2521  CD2 PHE C  97     -17.485  14.916 -25.866  1.00 88.72           C  
ATOM   2522  CE1 PHE C  97     -17.627  14.565 -23.120  1.00 88.72           C  
ATOM   2523  CE2 PHE C  97     -17.041  15.921 -25.011  1.00 88.72           C  
ATOM   2524  CZ  PHE C  97     -17.114  15.744 -23.639  1.00 88.72           C  
ATOM   2525  N   ASP C  98     -16.391  12.328 -28.796  1.00 89.67           N  
ATOM   2526  CA  ASP C  98     -15.380  12.866 -29.700  1.00 89.67           C  
ATOM   2527  C   ASP C  98     -15.567  14.368 -29.902  1.00 89.67           C  
ATOM   2528  CB  ASP C  98     -15.426  12.145 -31.049  1.00 89.67           C  
ATOM   2529  O   ASP C  98     -16.698  14.854 -29.969  1.00 89.67           O  
ATOM   2530  CG  ASP C  98     -14.994  10.691 -30.959  1.00 89.67           C  
ATOM   2531  OD1 ASP C  98     -15.575   9.838 -31.663  1.00 89.67           O  
ATOM   2532  OD2 ASP C  98     -14.066  10.397 -30.174  1.00 89.67           O  
ATOM   2533  N   ILE C  99     -14.525  15.021 -29.800  1.00 89.86           N  
ATOM   2534  CA  ILE C  99     -14.503  16.440 -30.141  1.00 89.86           C  
ATOM   2535  C   ILE C  99     -13.840  16.633 -31.503  1.00 89.86           C  
ATOM   2536  CB  ILE C  99     -13.768  17.269 -29.064  1.00 89.86           C  
ATOM   2537  O   ILE C  99     -12.661  16.314 -31.677  1.00 89.86           O  
ATOM   2538  CG1 ILE C  99     -14.388  17.022 -27.684  1.00 89.86           C  
ATOM   2539  CG2 ILE C  99     -13.794  18.758 -29.418  1.00 89.86           C  
ATOM   2540  CD1 ILE C  99     -13.613  17.654 -26.536  1.00 89.86           C  
ATOM   2541  N   PRO C 100     -14.601  17.125 -32.566  1.00 90.66           N  
ATOM   2542  CA  PRO C 100     -14.063  17.298 -33.917  1.00 90.66           C  
ATOM   2543  C   PRO C 100     -12.983  18.375 -33.988  1.00 90.66           C  
ATOM   2544  CB  PRO C 100     -15.292  17.702 -34.736  1.00 90.66           C  
ATOM   2545  O   PRO C 100     -12.963  19.290 -33.161  1.00 90.66           O  
ATOM   2546  CG  PRO C 100     -16.246  18.274 -33.738  1.00 90.66           C  
ATOM   2547  CD  PRO C 100     -15.965  17.653 -32.400  1.00 90.66           C  
ATOM   2548  N   PRO C 101     -12.029  18.197 -34.905  1.00 92.08           N  
ATOM   2549  CA  PRO C 101     -10.975  19.200 -35.069  1.00 92.08           C  
ATOM   2550  C   PRO C 101     -11.528  20.603 -35.313  1.00 92.08           C  
ATOM   2551  CB  PRO C 101     -10.198  18.700 -36.289  1.00 92.08           C  
ATOM   2552  O   PRO C 101     -12.407  20.785 -36.159  1.00 92.08           O  
ATOM   2553  CG  PRO C 101     -10.626  17.277 -36.457  1.00 92.08           C  
ATOM   2554  CD  PRO C 101     -11.971  17.105 -35.812  1.00 92.08           C  
ATOM   2555  N   GLY C 102     -11.122  21.502 -34.372  1.00 89.19           N  
ATOM   2556  CA  GLY C 102     -11.589  22.874 -34.480  1.00 89.19           C  
ATOM   2557  C   GLY C 102     -13.075  23.022 -34.216  1.00 89.19           C  
ATOM   2558  O   GLY C 102     -13.652  24.085 -34.456  1.00 89.19           O  
ATOM   2559  N   GLY C 103     -13.674  21.963 -33.613  1.00 90.26           N  
ATOM   2560  CA  GLY C 103     -15.111  21.967 -33.390  1.00 90.26           C  
ATOM   2561  C   GLY C 103     -15.498  22.441 -32.001  1.00 90.26           C  
ATOM   2562  O   GLY C 103     -14.632  22.664 -31.152  1.00 90.26           O  
ATOM   2563  N   GLU C 104     -16.866  22.848 -31.920  1.00 92.07           N  
ATOM   2564  CA  GLU C 104     -17.479  23.240 -30.654  1.00 92.07           C  
ATOM   2565  C   GLU C 104     -18.547  22.238 -30.224  1.00 92.07           C  
ATOM   2566  CB  GLU C 104     -18.087  24.641 -30.762  1.00 92.07           C  
ATOM   2567  O   GLU C 104     -19.382  21.827 -31.033  1.00 92.07           O  
ATOM   2568  CG  GLU C 104     -18.611  25.187 -29.442  1.00 92.07           C  
ATOM   2569  CD  GLU C 104     -19.121  26.616 -29.545  1.00 92.07           C  
ATOM   2570  OE1 GLU C 104     -19.711  27.122 -28.563  1.00 92.07           O  
ATOM   2571  OE2 GLU C 104     -18.930  27.235 -30.615  1.00 92.07           O  
ATOM   2572  N   VAL C 105     -18.347  21.758 -28.984  1.00 92.23           N  
ATOM   2573  CA  VAL C 105     -19.321  20.810 -28.455  1.00 92.23           C  
ATOM   2574  C   VAL C 105     -20.003  21.402 -27.224  1.00 92.23           C  
ATOM   2575  CB  VAL C 105     -18.662  19.458 -28.100  1.00 92.23           C  
ATOM   2576  O   VAL C 105     -19.355  21.642 -26.202  1.00 92.23           O  
ATOM   2577  CG1 VAL C 105     -19.697  18.483 -27.541  1.00 92.23           C  
ATOM   2578  CG2 VAL C 105     -17.971  18.864 -29.327  1.00 92.23           C  
ATOM   2579  N   PRO C 106     -21.367  21.768 -27.291  1.00 93.52           N  
ATOM   2580  CA  PRO C 106     -22.077  22.186 -26.080  1.00 93.52           C  
ATOM   2581  C   PRO C 106     -22.257  21.048 -25.078  1.00 93.52           C  
ATOM   2582  CB  PRO C 106     -23.430  22.665 -26.611  1.00 93.52           C  
ATOM   2583  O   PRO C 106     -22.464  19.898 -25.475  1.00 93.52           O  
ATOM   2584  CG  PRO C 106     -23.616  21.930 -27.900  1.00 93.52           C  
ATOM   2585  CD  PRO C 106     -22.263  21.653 -28.490  1.00 93.52           C  
ATOM   2586  N   TYR C 107     -22.062  21.315 -23.809  1.00 93.22           N  
ATOM   2587  CA  TYR C 107     -22.249  20.274 -22.805  1.00 93.22           C  
ATOM   2588  C   TYR C 107     -23.235  20.721 -21.733  1.00 93.22           C  
ATOM   2589  CB  TYR C 107     -20.910  19.901 -22.161  1.00 93.22           C  
ATOM   2590  O   TYR C 107     -23.423  21.921 -21.515  1.00 93.22           O  
ATOM   2591  CG  TYR C 107     -20.350  20.976 -21.261  1.00 93.22           C  
ATOM   2592  CD1 TYR C 107     -19.436  21.910 -21.745  1.00 93.22           C  
ATOM   2593  CD2 TYR C 107     -20.731  21.059 -19.926  1.00 93.22           C  
ATOM   2594  CE1 TYR C 107     -18.915  22.901 -20.919  1.00 93.22           C  
ATOM   2595  CE2 TYR C 107     -20.217  22.045 -19.091  1.00 93.22           C  
ATOM   2596  OH  TYR C 107     -18.799  23.939 -18.774  1.00 93.22           O  
ATOM   2597  CZ  TYR C 107     -19.311  22.960 -19.596  1.00 93.22           C  
ATOM   2598  N   LYS C 108     -23.953  19.787 -21.112  1.00 93.36           N  
ATOM   2599  CA  LYS C 108     -24.857  19.961 -19.978  1.00 93.36           C  
ATOM   2600  C   LYS C 108     -24.706  18.821 -18.975  1.00 93.36           C  
ATOM   2601  CB  LYS C 108     -26.307  20.051 -20.456  1.00 93.36           C  
ATOM   2602  O   LYS C 108     -24.790  17.648 -19.343  1.00 93.36           O  
ATOM   2603  CG  LYS C 108     -27.310  20.310 -19.342  1.00 93.36           C  
ATOM   2604  CD  LYS C 108     -28.734  20.385 -19.879  1.00 93.36           C  
ATOM   2605  CE  LYS C 108     -29.746  20.581 -18.758  1.00 93.36           C  
ATOM   2606  NZ  LYS C 108     -31.144  20.649 -19.279  1.00 93.36           N  
ATOM   2607  N   LEU C 109     -24.350  19.221 -17.778  1.00 91.66           N  
ATOM   2608  CA  LEU C 109     -24.232  18.253 -16.693  1.00 91.66           C  
ATOM   2609  C   LEU C 109     -25.315  18.478 -15.644  1.00 91.66           C  
ATOM   2610  CB  LEU C 109     -22.849  18.344 -16.043  1.00 91.66           C  
ATOM   2611  O   LEU C 109     -25.552  19.612 -15.222  1.00 91.66           O  
ATOM   2612  CG  LEU C 109     -21.649  18.161 -16.973  1.00 91.66           C  
ATOM   2613  CD1 LEU C 109     -20.350  18.445 -16.225  1.00 91.66           C  
ATOM   2614  CD2 LEU C 109     -21.637  16.754 -17.561  1.00 91.66           C  
ATOM   2615  N   CYS C 110     -26.023  17.498 -15.268  1.00 91.60           N  
ATOM   2616  CA  CYS C 110     -26.999  17.515 -14.184  1.00 91.60           C  
ATOM   2617  C   CYS C 110     -26.562  16.606 -13.042  1.00 91.60           C  
ATOM   2618  CB  CYS C 110     -28.374  17.083 -14.694  1.00 91.60           C  
ATOM   2619  O   CYS C 110     -26.459  15.390 -13.215  1.00 91.60           O  
ATOM   2620  SG  CYS C 110     -29.692  17.261 -13.471  1.00 91.60           S  
ATOM   2621  N   VAL C 111     -26.258  17.236 -11.858  1.00 91.72           N  
ATOM   2622  CA  VAL C 111     -25.703  16.473 -10.745  1.00 91.72           C  
ATOM   2623  C   VAL C 111     -26.545  16.700  -9.492  1.00 91.72           C  
ATOM   2624  CB  VAL C 111     -24.230  16.855 -10.475  1.00 91.72           C  
ATOM   2625  O   VAL C 111     -27.159  17.757  -9.332  1.00 91.72           O  
ATOM   2626  CG1 VAL C 111     -23.348  16.483 -11.666  1.00 91.72           C  
ATOM   2627  CG2 VAL C 111     -24.114  18.346 -10.165  1.00 91.72           C  
ATOM   2628  N   SER C 112     -26.625  15.648  -8.561  1.00 90.18           N  
ATOM   2629  CA  SER C 112     -27.329  15.722  -7.285  1.00 90.18           C  
ATOM   2630  C   SER C 112     -26.352  15.727  -6.114  1.00 90.18           C  
ATOM   2631  CB  SER C 112     -28.304  14.552  -7.141  1.00 90.18           C  
ATOM   2632  O   SER C 112     -25.396  14.949  -6.093  1.00 90.18           O  
ATOM   2633  OG  SER C 112     -28.961  14.596  -5.886  1.00 90.18           O  
ATOM   2634  N   ALA C 113     -26.547  16.564  -5.141  1.00 88.82           N  
ATOM   2635  CA  ALA C 113     -25.660  16.713  -3.990  1.00 88.82           C  
ATOM   2636  C   ALA C 113     -25.924  15.628  -2.950  1.00 88.82           C  
ATOM   2637  CB  ALA C 113     -25.826  18.096  -3.366  1.00 88.82           C  
ATOM   2638  O   ALA C 113     -27.070  15.405  -2.554  1.00 88.82           O  
ATOM   2639  N   LEU C 114     -24.838  15.034  -2.388  1.00 87.45           N  
ATOM   2640  CA  LEU C 114     -25.010  13.931  -1.449  1.00 87.45           C  
ATOM   2641  C   LEU C 114     -24.562  14.335  -0.048  1.00 87.45           C  
ATOM   2642  CB  LEU C 114     -24.225  12.702  -1.914  1.00 87.45           C  
ATOM   2643  O   LEU C 114     -25.088  13.831   0.946  1.00 87.45           O  
ATOM   2644  CG  LEU C 114     -24.677  12.067  -3.230  1.00 87.45           C  
ATOM   2645  CD1 LEU C 114     -23.730  10.939  -3.626  1.00 87.45           C  
ATOM   2646  CD2 LEU C 114     -26.108  11.554  -3.112  1.00 87.45           C  
ATOM   2647  N   GLU C 115     -23.676  15.253   0.118  1.00 87.78           N  
ATOM   2648  CA  GLU C 115     -23.126  15.636   1.415  1.00 87.78           C  
ATOM   2649  C   GLU C 115     -23.083  17.154   1.570  1.00 87.78           C  
ATOM   2650  CB  GLU C 115     -21.725  15.049   1.600  1.00 87.78           C  
ATOM   2651  O   GLU C 115     -22.753  17.870   0.622  1.00 87.78           O  
ATOM   2652  CG  GLU C 115     -21.234  15.070   3.041  1.00 87.78           C  
ATOM   2653  CD  GLU C 115     -19.890  14.384   3.227  1.00 87.78           C  
ATOM   2654  OE1 GLU C 115     -19.315  14.467   4.336  1.00 87.78           O  
ATOM   2655  OE2 GLU C 115     -19.407  13.760   2.256  1.00 87.78           O  
ATOM   2656  N   PRO C 116     -23.496  17.654   2.836  1.00 88.16           N  
ATOM   2657  CA  PRO C 116     -23.419  19.098   3.072  1.00 88.16           C  
ATOM   2658  C   PRO C 116     -21.983  19.617   3.091  1.00 88.16           C  
ATOM   2659  CB  PRO C 116     -24.079  19.267   4.442  1.00 88.16           C  
ATOM   2660  O   PRO C 116     -21.060  18.876   3.437  1.00 88.16           O  
ATOM   2661  CG  PRO C 116     -23.868  17.958   5.132  1.00 88.16           C  
ATOM   2662  CD  PRO C 116     -23.855  16.870   4.097  1.00 88.16           C  
ATOM   2663  N   GLY C 117     -21.721  20.778   2.580  1.00 88.17           N  
ATOM   2664  CA  GLY C 117     -20.422  21.430   2.564  1.00 88.17           C  
ATOM   2665  C   GLY C 117     -20.350  22.594   1.594  1.00 88.17           C  
ATOM   2666  O   GLY C 117     -21.322  22.889   0.897  1.00 88.17           O  
ATOM   2667  N   THR C 118     -19.316  23.449   1.675  1.00 88.17           N  
ATOM   2668  CA  THR C 118     -19.002  24.477   0.689  1.00 88.17           C  
ATOM   2669  C   THR C 118     -18.020  23.946  -0.351  1.00 88.17           C  
ATOM   2670  CB  THR C 118     -18.417  25.734   1.358  1.00 88.17           C  
ATOM   2671  O   THR C 118     -16.910  23.532  -0.010  1.00 88.17           O  
ATOM   2672  CG2 THR C 118     -18.176  26.840   0.336  1.00 88.17           C  
ATOM   2673  OG1 THR C 118     -19.332  26.209   2.353  1.00 88.17           O  
ATOM   2674  N   TYR C 119     -18.565  23.870  -1.623  1.00 88.31           N  
ATOM   2675  CA  TYR C 119     -17.780  23.273  -2.697  1.00 88.31           C  
ATOM   2676  C   TYR C 119     -17.358  24.325  -3.716  1.00 88.31           C  
ATOM   2677  CB  TYR C 119     -18.575  22.163  -3.392  1.00 88.31           C  
ATOM   2678  O   TYR C 119     -18.182  25.123  -4.170  1.00 88.31           O  
ATOM   2679  CG  TYR C 119     -18.955  21.025  -2.477  1.00 88.31           C  
ATOM   2680  CD1 TYR C 119     -18.144  19.898  -2.361  1.00 88.31           C  
ATOM   2681  CD2 TYR C 119     -20.125  21.073  -1.727  1.00 88.31           C  
ATOM   2682  CE1 TYR C 119     -18.492  18.845  -1.520  1.00 88.31           C  
ATOM   2683  CE2 TYR C 119     -20.483  20.027  -0.883  1.00 88.31           C  
ATOM   2684  OH  TYR C 119     -20.009  17.880   0.048  1.00 88.31           O  
ATOM   2685  CZ  TYR C 119     -19.661  18.919  -0.786  1.00 88.31           C  
ATOM   2686  N   HIS C 120     -16.056  24.387  -3.964  1.00 88.61           N  
ATOM   2687  CA  HIS C 120     -15.604  25.069  -5.172  1.00 88.61           C  
ATOM   2688  C   HIS C 120     -15.633  24.133  -6.376  1.00 88.61           C  
ATOM   2689  CB  HIS C 120     -14.194  25.629  -4.976  1.00 88.61           C  
ATOM   2690  O   HIS C 120     -14.779  23.253  -6.505  1.00 88.61           O  
ATOM   2691  CG  HIS C 120     -13.812  26.660  -5.989  1.00 88.61           C  
ATOM   2692  CD2 HIS C 120     -12.894  26.631  -6.984  1.00 88.61           C  
ATOM   2693  ND1 HIS C 120     -14.403  27.903  -6.045  1.00 88.61           N  
ATOM   2694  CE1 HIS C 120     -13.865  28.597  -7.034  1.00 88.61           C  
ATOM   2695  NE2 HIS C 120     -12.946  27.847  -7.620  1.00 88.61           N  
ATOM   2696  N   THR C 121     -16.586  24.258  -7.223  1.00 87.95           N  
ATOM   2697  CA  THR C 121     -16.916  23.286  -8.259  1.00 87.95           C  
ATOM   2698  C   THR C 121     -16.474  23.787  -9.632  1.00 87.95           C  
ATOM   2699  CB  THR C 121     -18.426  22.985  -8.282  1.00 87.95           C  
ATOM   2700  O   THR C 121     -16.704  24.947  -9.979  1.00 87.95           O  
ATOM   2701  CG2 THR C 121     -18.755  21.900  -9.303  1.00 87.95           C  
ATOM   2702  OG1 THR C 121     -18.839  22.544  -6.983  1.00 87.95           O  
ATOM   2703  N   HIS C 122     -15.760  22.911 -10.443  1.00 88.21           N  
ATOM   2704  CA  HIS C 122     -15.309  23.169 -11.806  1.00 88.21           C  
ATOM   2705  C   HIS C 122     -15.802  22.090 -12.763  1.00 88.21           C  
ATOM   2706  CB  HIS C 122     -13.783  23.260 -11.858  1.00 88.21           C  
ATOM   2707  O   HIS C 122     -15.949  20.929 -12.374  1.00 88.21           O  
ATOM   2708  CG  HIS C 122     -13.211  24.282 -10.928  1.00 88.21           C  
ATOM   2709  CD2 HIS C 122     -12.959  24.233  -9.599  1.00 88.21           C  
ATOM   2710  ND1 HIS C 122     -12.828  25.538 -11.347  1.00 88.21           N  
ATOM   2711  CE1 HIS C 122     -12.364  26.218 -10.313  1.00 88.21           C  
ATOM   2712  NE2 HIS C 122     -12.433  25.449  -9.240  1.00 88.21           N  
ATOM   2713  N   THR C 123     -16.250  22.510 -13.999  1.00 88.02           N  
ATOM   2714  CA  THR C 123     -16.307  21.489 -15.039  1.00 88.02           C  
ATOM   2715  C   THR C 123     -14.926  20.888 -15.284  1.00 88.02           C  
ATOM   2716  CB  THR C 123     -16.860  22.064 -16.357  1.00 88.02           C  
ATOM   2717  O   THR C 123     -13.938  21.615 -15.399  1.00 88.02           O  
ATOM   2718  CG2 THR C 123     -16.940  20.989 -17.435  1.00 88.02           C  
ATOM   2719  OG1 THR C 123     -18.172  22.593 -16.127  1.00 88.02           O  
ATOM   2720  N   GLN C 124     -14.888  19.600 -15.187  1.00 87.14           N  
ATOM   2721  CA  GLN C 124     -13.629  18.921 -15.475  1.00 87.14           C  
ATOM   2722  C   GLN C 124     -13.704  18.161 -16.796  1.00 87.14           C  
ATOM   2723  CB  GLN C 124     -13.262  17.965 -14.339  1.00 87.14           C  
ATOM   2724  O   GLN C 124     -14.621  17.366 -17.009  1.00 87.14           O  
ATOM   2725  CG  GLN C 124     -11.946  17.230 -14.555  1.00 87.14           C  
ATOM   2726  CD  GLN C 124     -11.605  16.290 -13.414  1.00 87.14           C  
ATOM   2727  NE2 GLN C 124     -10.379  15.776 -13.416  1.00 87.14           N  
ATOM   2728  OE1 GLN C 124     -12.435  16.028 -12.538  1.00 87.14           O  
ATOM   2729  N   LEU C 125     -12.876  18.505 -17.683  1.00 87.18           N  
ATOM   2730  CA  LEU C 125     -12.764  17.809 -18.961  1.00 87.18           C  
ATOM   2731  C   LEU C 125     -11.469  17.006 -19.030  1.00 87.18           C  
ATOM   2732  CB  LEU C 125     -12.822  18.806 -20.121  1.00 87.18           C  
ATOM   2733  O   LEU C 125     -10.383  17.552 -18.825  1.00 87.18           O  
ATOM   2734  CG  LEU C 125     -12.769  18.210 -21.529  1.00 87.18           C  
ATOM   2735  CD1 LEU C 125     -14.084  17.510 -21.859  1.00 87.18           C  
ATOM   2736  CD2 LEU C 125     -12.463  19.294 -22.557  1.00 87.18           C  
ATOM   2737  N   ASN C 126     -11.502  15.700 -19.179  1.00 85.21           N  
ATOM   2738  CA  ASN C 126     -10.349  14.828 -19.377  1.00 85.21           C  
ATOM   2739  C   ASN C 126     -10.199  14.422 -20.841  1.00 85.21           C  
ATOM   2740  CB  ASN C 126     -10.455  13.586 -18.490  1.00 85.21           C  
ATOM   2741  O   ASN C 126     -11.141  13.907 -21.446  1.00 85.21           O  
ATOM   2742  CG  ASN C 126     -10.399  13.918 -17.012  1.00 85.21           C  
ATOM   2743  ND2 ASN C 126     -11.482  13.633 -16.298  1.00 85.21           N  
ATOM   2744  OD1 ASN C 126      -9.391  14.428 -16.515  1.00 85.21           O  
ATOM   2745  N   VAL C 127      -9.073  14.772 -21.394  1.00 85.48           N  
ATOM   2746  CA  VAL C 127      -8.817  14.481 -22.801  1.00 85.48           C  
ATOM   2747  C   VAL C 127      -7.786  13.361 -22.917  1.00 85.48           C  
ATOM   2748  CB  VAL C 127      -8.330  15.736 -23.560  1.00 85.48           C  
ATOM   2749  O   VAL C 127      -6.731  13.411 -22.280  1.00 85.48           O  
ATOM   2750  CG1 VAL C 127      -8.131  15.426 -25.043  1.00 85.48           C  
ATOM   2751  CG2 VAL C 127      -9.319  16.886 -23.379  1.00 85.48           C  
ATOM   2752  N   ALA C 128      -8.130  12.319 -23.652  1.00 84.47           N  
ATOM   2753  CA  ALA C 128      -7.231  11.183 -23.838  1.00 84.47           C  
ATOM   2754  C   ALA C 128      -5.854  11.645 -24.306  1.00 84.47           C  
ATOM   2755  CB  ALA C 128      -7.824  10.194 -24.838  1.00 84.47           C  
ATOM   2756  O   ALA C 128      -5.744  12.455 -25.229  1.00 84.47           O  
ATOM   2757  N   SER C 129      -4.692  11.215 -23.689  1.00 81.80           N  
ATOM   2758  CA  SER C 129      -3.293  11.450 -24.030  1.00 81.80           C  
ATOM   2759  C   SER C 129      -2.904  12.907 -23.801  1.00 81.80           C  
ATOM   2760  CB  SER C 129      -3.024  11.066 -25.486  1.00 81.80           C  
ATOM   2761  O   SER C 129      -1.790  13.317 -24.133  1.00 81.80           O  
ATOM   2762  OG  SER C 129      -3.421   9.728 -25.734  1.00 81.80           O  
ATOM   2763  N   VAL C 130      -3.771  13.720 -23.303  1.00 80.43           N  
ATOM   2764  CA  VAL C 130      -3.485  15.124 -23.027  1.00 80.43           C  
ATOM   2765  C   VAL C 130      -3.559  15.381 -21.524  1.00 80.43           C  
ATOM   2766  CB  VAL C 130      -4.459  16.060 -23.777  1.00 80.43           C  
ATOM   2767  O   VAL C 130      -2.581  15.822 -20.914  1.00 80.43           O  
ATOM   2768  CG1 VAL C 130      -4.174  17.522 -23.436  1.00 80.43           C  
ATOM   2769  CG2 VAL C 130      -4.364  15.832 -25.284  1.00 80.43           C  
ATOM   2770  N   GLY C 131      -4.534  15.017 -20.781  1.00 79.91           N  
ATOM   2771  CA  GLY C 131      -4.729  15.211 -19.353  1.00 79.91           C  
ATOM   2772  C   GLY C 131      -5.968  16.021 -19.024  1.00 79.91           C  
ATOM   2773  O   GLY C 131      -6.724  16.401 -19.921  1.00 79.91           O  
ATOM   2774  N   PRO C 132      -6.251  16.261 -17.729  1.00 80.40           N  
ATOM   2775  CA  PRO C 132      -7.466  16.947 -17.283  1.00 80.40           C  
ATOM   2776  C   PRO C 132      -7.399  18.459 -17.484  1.00 80.40           C  
ATOM   2777  CB  PRO C 132      -7.542  16.597 -15.794  1.00 80.40           C  
ATOM   2778  O   PRO C 132      -6.310  19.039 -17.471  1.00 80.40           O  
ATOM   2779  CG  PRO C 132      -6.123  16.369 -15.383  1.00 80.40           C  
ATOM   2780  CD  PRO C 132      -5.367  15.824 -16.561  1.00 80.40           C  
ATOM   2781  N   GLY C 133      -8.476  19.092 -17.872  1.00 83.43           N  
ATOM   2782  CA  GLY C 133      -8.691  20.531 -17.889  1.00 83.43           C  
ATOM   2783  C   GLY C 133      -9.881  20.966 -17.055  1.00 83.43           C  
ATOM   2784  O   GLY C 133     -10.857  20.225 -16.922  1.00 83.43           O  
ATOM   2785  N   LEU C 134      -9.732  22.246 -16.407  1.00 86.42           N  
ATOM   2786  CA  LEU C 134     -10.802  22.728 -15.542  1.00 86.42           C  
ATOM   2787  C   LEU C 134     -11.424  24.002 -16.105  1.00 86.42           C  
ATOM   2788  CB  LEU C 134     -10.274  22.986 -14.128  1.00 86.42           C  
ATOM   2789  O   LEU C 134     -10.733  24.815 -16.722  1.00 86.42           O  
ATOM   2790  CG  LEU C 134      -9.678  21.783 -13.397  1.00 86.42           C  
ATOM   2791  CD1 LEU C 134      -9.079  22.216 -12.063  1.00 86.42           C  
ATOM   2792  CD2 LEU C 134     -10.736  20.705 -13.189  1.00 86.42           C  
ATOM   2793  N   GLY C 135     -12.773  24.173 -16.004  1.00 86.46           N  
ATOM   2794  CA  GLY C 135     -13.450  25.425 -16.300  1.00 86.46           C  
ATOM   2795  C   GLY C 135     -13.246  26.481 -15.230  1.00 86.46           C  
ATOM   2796  O   GLY C 135     -12.576  26.233 -14.225  1.00 86.46           O  
ATOM   2797  N   PRO C 136     -13.783  27.679 -15.432  1.00 86.27           N  
ATOM   2798  CA  PRO C 136     -13.600  28.776 -14.479  1.00 86.27           C  
ATOM   2799  C   PRO C 136     -14.118  28.438 -13.083  1.00 86.27           C  
ATOM   2800  CB  PRO C 136     -14.407  29.919 -15.099  1.00 86.27           C  
ATOM   2801  O   PRO C 136     -13.555  28.894 -12.085  1.00 86.27           O  
ATOM   2802  CG  PRO C 136     -14.576  29.534 -16.533  1.00 86.27           C  
ATOM   2803  CD  PRO C 136     -14.429  28.044 -16.647  1.00 86.27           C  
ATOM   2804  N   GLY C 137     -14.965  27.679 -12.785  1.00 88.83           N  
ATOM   2805  CA  GLY C 137     -15.471  27.212 -11.504  1.00 88.83           C  
ATOM   2806  C   GLY C 137     -16.264  28.267 -10.756  1.00 88.83           C  
ATOM   2807  O   GLY C 137     -16.220  29.448 -11.105  1.00 88.83           O  
ATOM   2808  N   ALA C 138     -17.154  27.858  -9.865  1.00 89.36           N  
ATOM   2809  CA  ALA C 138     -17.941  28.676  -8.946  1.00 89.36           C  
ATOM   2810  C   ALA C 138     -18.139  27.964  -7.611  1.00 89.36           C  
ATOM   2811  CB  ALA C 138     -19.292  29.023  -9.566  1.00 89.36           C  
ATOM   2812  O   ALA C 138     -18.035  26.737  -7.532  1.00 89.36           O  
ATOM   2813  N   THR C 139     -18.335  28.724  -6.511  1.00 91.42           N  
ATOM   2814  CA  THR C 139     -18.588  28.153  -5.193  1.00 91.42           C  
ATOM   2815  C   THR C 139     -20.065  27.806  -5.028  1.00 91.42           C  
ATOM   2816  CB  THR C 139     -18.157  29.119  -4.074  1.00 91.42           C  
ATOM   2817  O   THR C 139     -20.936  28.637  -5.289  1.00 91.42           O  
ATOM   2818  CG2 THR C 139     -18.429  28.523  -2.697  1.00 91.42           C  
ATOM   2819  OG1 THR C 139     -16.755  29.389  -4.197  1.00 91.42           O  
ATOM   2820  N   VAL C 140     -20.274  26.551  -4.672  1.00 90.60           N  
ATOM   2821  CA  VAL C 140     -21.630  26.061  -4.447  1.00 90.60           C  
ATOM   2822  C   VAL C 140     -21.773  25.577  -3.006  1.00 90.60           C  
ATOM   2823  CB  VAL C 140     -21.993  24.925  -5.430  1.00 90.60           C  
ATOM   2824  O   VAL C 140     -20.930  24.826  -2.511  1.00 90.60           O  
ATOM   2825  CG1 VAL C 140     -23.406  24.410  -5.162  1.00 90.60           C  
ATOM   2826  CG2 VAL C 140     -21.860  25.406  -6.873  1.00 90.60           C  
ATOM   2827  N   VAL C 141     -22.808  26.041  -2.265  1.00 92.43           N  
ATOM   2828  CA  VAL C 141     -23.058  25.638  -0.885  1.00 92.43           C  
ATOM   2829  C   VAL C 141     -24.167  24.590  -0.845  1.00 92.43           C  
ATOM   2830  CB  VAL C 141     -23.436  26.848  -0.001  1.00 92.43           C  
ATOM   2831  O   VAL C 141     -25.243  24.793  -1.412  1.00 92.43           O  
ATOM   2832  CG1 VAL C 141     -23.715  26.402   1.434  1.00 92.43           C  
ATOM   2833  CG2 VAL C 141     -22.327  27.898  -0.031  1.00 92.43           C  
ATOM   2834  N   VAL C 142     -23.814  23.471  -0.212  1.00 91.21           N  
ATOM   2835  CA  VAL C 142     -24.782  22.390  -0.055  1.00 91.21           C  
ATOM   2836  C   VAL C 142     -25.189  22.270   1.412  1.00 91.21           C  
ATOM   2837  CB  VAL C 142     -24.219  21.045  -0.564  1.00 91.21           C  
ATOM   2838  O   VAL C 142     -24.333  22.182   2.295  1.00 91.21           O  
ATOM   2839  CG1 VAL C 142     -25.269  19.942  -0.450  1.00 91.21           C  
ATOM   2840  CG2 VAL C 142     -23.736  21.181  -2.007  1.00 91.21           C  
ATOM   2841  N   GLU C 143     -26.526  22.294   1.697  1.00 91.14           N  
ATOM   2842  CA  GLU C 143     -27.058  22.177   3.051  1.00 91.14           C  
ATOM   2843  C   GLU C 143     -27.946  20.945   3.191  1.00 91.14           C  
ATOM   2844  CB  GLU C 143     -27.841  23.437   3.432  1.00 91.14           C  
ATOM   2845  O   GLU C 143     -28.494  20.452   2.203  1.00 91.14           O  
ATOM   2846  CG  GLU C 143     -27.000  24.705   3.439  1.00 91.14           C  
ATOM   2847  CD  GLU C 143     -27.799  25.953   3.780  1.00 91.14           C  
ATOM   2848  OE1 GLU C 143     -27.191  27.030   3.972  1.00 91.14           O  
ATOM   2849  OE2 GLU C 143     -29.044  25.852   3.858  1.00 91.14           O  
ATOM   2850  N   GLY C 144     -27.999  20.356   4.418  1.00 88.92           N  
ATOM   2851  CA  GLY C 144     -28.882  19.231   4.684  1.00 88.92           C  
ATOM   2852  C   GLY C 144     -28.158  18.027   5.255  1.00 88.92           C  
ATOM   2853  O   GLY C 144     -26.955  18.086   5.517  1.00 88.92           O  
ATOM   2854  N   GLU C 145     -28.947  16.976   5.562  1.00 88.91           N  
ATOM   2855  CA  GLU C 145     -28.400  15.720   6.065  1.00 88.91           C  
ATOM   2856  C   GLU C 145     -27.748  14.914   4.945  1.00 88.91           C  
ATOM   2857  CB  GLU C 145     -29.494  14.890   6.742  1.00 88.91           C  
ATOM   2858  O   GLU C 145     -28.223  14.925   3.808  1.00 88.91           O  
ATOM   2859  CG  GLU C 145     -30.002  15.490   8.045  1.00 88.91           C  
ATOM   2860  CD  GLU C 145     -30.910  14.551   8.824  1.00 88.91           C  
ATOM   2861  OE1 GLU C 145     -31.241  14.856   9.992  1.00 88.91           O  
ATOM   2862  OE2 GLU C 145     -31.293  13.501   8.261  1.00 88.91           O  
ATOM   2863  N   PRO C 146     -26.554  14.259   5.258  1.00 87.60           N  
ATOM   2864  CA  PRO C 146     -25.894  13.439   4.239  1.00 87.60           C  
ATOM   2865  C   PRO C 146     -26.793  12.327   3.704  1.00 87.60           C  
ATOM   2866  CB  PRO C 146     -24.689  12.857   4.982  1.00 87.60           C  
ATOM   2867  O   PRO C 146     -27.608  11.775   4.447  1.00 87.60           O  
ATOM   2868  CG  PRO C 146     -24.571  13.680   6.224  1.00 87.60           C  
ATOM   2869  CD  PRO C 146     -25.897  14.331   6.492  1.00 87.60           C  
ATOM   2870  N   THR C 147     -26.694  12.184   2.407  1.00 87.51           N  
ATOM   2871  CA  THR C 147     -27.433  11.100   1.768  1.00 87.51           C  
ATOM   2872  C   THR C 147     -26.638   9.799   1.824  1.00 87.51           C  
ATOM   2873  CB  THR C 147     -27.766  11.439   0.304  1.00 87.51           C  
ATOM   2874  O   THR C 147     -25.520   9.725   1.310  1.00 87.51           O  
ATOM   2875  CG2 THR C 147     -28.658  10.370  -0.319  1.00 87.51           C  
ATOM   2876  OG1 THR C 147     -28.446  12.700   0.254  1.00 87.51           O  
ATOM   2877  N   MET C 148     -27.202   8.789   2.505  1.00 82.44           N  
ATOM   2878  CA  MET C 148     -26.549   7.485   2.580  1.00 82.44           C  
ATOM   2879  C   MET C 148     -27.091   6.543   1.510  1.00 82.44           C  
ATOM   2880  CB  MET C 148     -26.739   6.867   3.966  1.00 82.44           C  
ATOM   2881  O   MET C 148     -28.305   6.375   1.382  1.00 82.44           O  
ATOM   2882  CG  MET C 148     -26.171   7.710   5.096  1.00 82.44           C  
ATOM   2883  SD  MET C 148     -24.337   7.767   5.078  1.00 82.44           S  
ATOM   2884  CE  MET C 148     -23.960   6.147   5.802  1.00 82.44           C  
ATOM   2885  N   LYS C 149     -26.239   6.051   0.660  1.00 81.97           N  
ATOM   2886  CA  LYS C 149     -26.651   5.090  -0.360  1.00 81.97           C  
ATOM   2887  C   LYS C 149     -26.438   3.656   0.118  1.00 81.97           C  
ATOM   2888  CB  LYS C 149     -25.886   5.328  -1.662  1.00 81.97           C  
ATOM   2889  O   LYS C 149     -25.484   3.374   0.846  1.00 81.97           O  
ATOM   2890  CG  LYS C 149     -26.174   6.672  -2.313  1.00 81.97           C  
ATOM   2891  CD  LYS C 149     -27.472   6.641  -3.110  1.00 81.97           C  
ATOM   2892  CE  LYS C 149     -27.710   7.954  -3.844  1.00 81.97           C  
ATOM   2893  NZ  LYS C 149     -28.999   7.940  -4.598  1.00 81.97           N  
ATOM   2894  N   PRO C 150     -27.484   2.819  -0.150  1.00 78.28           N  
ATOM   2895  CA  PRO C 150     -27.336   1.425   0.275  1.00 78.28           C  
ATOM   2896  C   PRO C 150     -26.098   0.756  -0.317  1.00 78.28           C  
ATOM   2897  CB  PRO C 150     -28.615   0.762  -0.241  1.00 78.28           C  
ATOM   2898  O   PRO C 150     -25.711   1.056  -1.449  1.00 78.28           O  
ATOM   2899  CG  PRO C 150     -29.174   1.730  -1.233  1.00 78.28           C  
ATOM   2900  CD  PRO C 150     -28.502   3.058  -1.034  1.00 78.28           C  
ATOM   2901  N   MET C 151     -25.309   0.051   0.452  1.00 74.82           N  
ATOM   2902  CA  MET C 151     -24.146  -0.734   0.047  1.00 74.82           C  
ATOM   2903  C   MET C 151     -24.573  -2.061  -0.570  1.00 74.82           C  
ATOM   2904  CB  MET C 151     -23.225  -0.985   1.242  1.00 74.82           C  
ATOM   2905  O   MET C 151     -25.558  -2.663  -0.138  1.00 74.82           O  
ATOM   2906  CG  MET C 151     -22.278   0.166   1.539  1.00 74.82           C  
ATOM   2907  SD  MET C 151     -20.982  -0.286   2.757  1.00 74.82           S  
ATOM   2908  CE  MET C 151     -21.993  -0.453   4.254  1.00 74.82           C  
ATOM   2909  N   SER C 152     -24.021  -2.251  -1.732  1.00 78.98           N  
ATOM   2910  CA  SER C 152     -24.249  -3.596  -2.249  1.00 78.98           C  
ATOM   2911  C   SER C 152     -23.669  -4.653  -1.315  1.00 78.98           C  
ATOM   2912  CB  SER C 152     -23.639  -3.746  -3.643  1.00 78.98           C  
ATOM   2913  O   SER C 152     -22.485  -4.608  -0.977  1.00 78.98           O  
ATOM   2914  OG  SER C 152     -23.701  -5.093  -4.078  1.00 78.98           O  
ATOM   2915  N   VAL C 153     -24.426  -5.450  -0.759  1.00 82.36           N  
ATOM   2916  CA  VAL C 153     -24.027  -6.426   0.250  1.00 82.36           C  
ATOM   2917  C   VAL C 153     -23.629  -7.736  -0.427  1.00 82.36           C  
ATOM   2918  CB  VAL C 153     -25.155  -6.677   1.276  1.00 82.36           C  
ATOM   2919  O   VAL C 153     -23.038  -8.614   0.206  1.00 82.36           O  
ATOM   2920  CG1 VAL C 153     -25.319  -5.474   2.203  1.00 82.36           C  
ATOM   2921  CG2 VAL C 153     -26.468  -6.986   0.559  1.00 82.36           C  
ATOM   2922  N   GLY C 154     -23.862  -7.784  -1.767  1.00 84.70           N  
ATOM   2923  CA  GLY C 154     -23.578  -9.018  -2.483  1.00 84.70           C  
ATOM   2924  C   GLY C 154     -22.110  -9.399  -2.456  1.00 84.70           C  
ATOM   2925  O   GLY C 154     -21.767 -10.550  -2.177  1.00 84.70           O  
ATOM   2926  N   ASN C 155     -21.238  -8.496  -2.706  1.00 85.29           N  
ATOM   2927  CA  ASN C 155     -19.800  -8.743  -2.722  1.00 85.29           C  
ATOM   2928  C   ASN C 155     -19.267  -9.043  -1.324  1.00 85.29           C  
ATOM   2929  CB  ASN C 155     -19.057  -7.552  -3.330  1.00 85.29           C  
ATOM   2930  O   ASN C 155     -18.431  -9.932  -1.151  1.00 85.29           O  
ATOM   2931  CG  ASN C 155     -17.554  -7.750  -3.352  1.00 85.29           C  
ATOM   2932  ND2 ASN C 155     -17.035  -8.229  -4.476  1.00 85.29           N  
ATOM   2933  OD1 ASN C 155     -16.865  -7.475  -2.366  1.00 85.29           O  
ATOM   2934  N   VAL C 156     -19.748  -8.342  -0.349  1.00 86.44           N  
ATOM   2935  CA  VAL C 156     -19.320  -8.537   1.033  1.00 86.44           C  
ATOM   2936  C   VAL C 156     -19.662  -9.955   1.484  1.00 86.44           C  
ATOM   2937  CB  VAL C 156     -19.973  -7.505   1.979  1.00 86.44           C  
ATOM   2938  O   VAL C 156     -18.831 -10.638   2.088  1.00 86.44           O  
ATOM   2939  CG1 VAL C 156     -19.635  -7.819   3.436  1.00 86.44           C  
ATOM   2940  CG2 VAL C 156     -19.524  -6.090   1.617  1.00 86.44           C  
ATOM   2941  N   ILE C 157     -20.831 -10.317   1.168  1.00 88.03           N  
ATOM   2942  CA  ILE C 157     -21.270 -11.660   1.531  1.00 88.03           C  
ATOM   2943  C   ILE C 157     -20.406 -12.697   0.817  1.00 88.03           C  
ATOM   2944  CB  ILE C 157     -22.761 -11.878   1.191  1.00 88.03           C  
ATOM   2945  O   ILE C 157     -19.917 -13.642   1.440  1.00 88.03           O  
ATOM   2946  CG1 ILE C 157     -23.646 -10.989   2.071  1.00 88.03           C  
ATOM   2947  CG2 ILE C 157     -23.140 -13.354   1.347  1.00 88.03           C  
ATOM   2948  CD1 ILE C 157     -25.118 -11.001   1.682  1.00 88.03           C  
ATOM   2949  N   TYR C 158     -20.205 -12.528  -0.491  1.00 88.91           N  
ATOM   2950  CA  TYR C 158     -19.395 -13.437  -1.295  1.00 88.91           C  
ATOM   2951  C   TYR C 158     -17.984 -13.553  -0.732  1.00 88.91           C  
ATOM   2952  CB  TYR C 158     -19.339 -12.963  -2.750  1.00 88.91           C  
ATOM   2953  O   TYR C 158     -17.485 -14.659  -0.512  1.00 88.91           O  
ATOM   2954  CG  TYR C 158     -18.428 -13.790  -3.623  1.00 88.91           C  
ATOM   2955  CD1 TYR C 158     -17.284 -13.236  -4.192  1.00 88.91           C  
ATOM   2956  CD2 TYR C 158     -18.709 -15.127  -3.882  1.00 88.91           C  
ATOM   2957  CE1 TYR C 158     -16.442 -13.994  -5.000  1.00 88.91           C  
ATOM   2958  CE2 TYR C 158     -17.874 -15.895  -4.688  1.00 88.91           C  
ATOM   2959  OH  TYR C 158     -15.915 -16.076  -6.039  1.00 88.91           O  
ATOM   2960  CZ  TYR C 158     -16.745 -15.321  -5.241  1.00 88.91           C  
ATOM   2961  N   GLN C 159     -17.284 -12.479  -0.378  1.00 87.37           N  
ATOM   2962  CA  GLN C 159     -15.906 -12.470   0.102  1.00 87.37           C  
ATOM   2963  C   GLN C 159     -15.811 -13.039   1.515  1.00 87.37           C  
ATOM   2964  CB  GLN C 159     -15.335 -11.051   0.068  1.00 87.37           C  
ATOM   2965  O   GLN C 159     -14.852 -13.739   1.845  1.00 87.37           O  
ATOM   2966  CG  GLN C 159     -15.057 -10.534  -1.337  1.00 87.37           C  
ATOM   2967  CD  GLN C 159     -13.710 -10.981  -1.872  1.00 87.37           C  
ATOM   2968  NE2 GLN C 159     -13.288 -10.391  -2.985  1.00 87.37           N  
ATOM   2969  OE1 GLN C 159     -13.053 -11.850  -1.289  1.00 87.37           O  
ATOM   2970  N   THR C 160     -16.831 -12.770   2.348  1.00 89.00           N  
ATOM   2971  CA  THR C 160     -16.840 -13.277   3.716  1.00 89.00           C  
ATOM   2972  C   THR C 160     -16.940 -14.800   3.728  1.00 89.00           C  
ATOM   2973  CB  THR C 160     -18.003 -12.677   4.527  1.00 89.00           C  
ATOM   2974  O   THR C 160     -16.307 -15.463   4.552  1.00 89.00           O  
ATOM   2975  CG2 THR C 160     -17.982 -13.174   5.969  1.00 89.00           C  
ATOM   2976  OG1 THR C 160     -17.894 -11.249   4.524  1.00 89.00           O  
ATOM   2977  N   ILE C 161     -17.717 -15.347   2.793  1.00 90.81           N  
ATOM   2978  CA  ILE C 161     -17.823 -16.796   2.670  1.00 90.81           C  
ATOM   2979  C   ILE C 161     -16.464 -17.384   2.298  1.00 90.81           C  
ATOM   2980  CB  ILE C 161     -18.886 -17.198   1.622  1.00 90.81           C  
ATOM   2981  O   ILE C 161     -16.028 -18.376   2.885  1.00 90.81           O  
ATOM   2982  CG1 ILE C 161     -20.289 -16.823   2.114  1.00 90.81           C  
ATOM   2983  CG2 ILE C 161     -18.797 -18.695   1.309  1.00 90.81           C  
ATOM   2984  CD1 ILE C 161     -21.376 -16.979   1.060  1.00 90.81           C  
ATOM   2985  N   LEU C 162     -15.744 -16.773   1.378  1.00 91.21           N  
ATOM   2986  CA  LEU C 162     -14.433 -17.246   0.948  1.00 91.21           C  
ATOM   2987  C   LEU C 162     -13.414 -17.123   2.076  1.00 91.21           C  
ATOM   2988  CB  LEU C 162     -13.955 -16.461  -0.276  1.00 91.21           C  
ATOM   2989  O   LEU C 162     -12.573 -18.007   2.258  1.00 91.21           O  
ATOM   2990  CG  LEU C 162     -14.741 -16.677  -1.570  1.00 91.21           C  
ATOM   2991  CD1 LEU C 162     -14.191 -15.787  -2.679  1.00 91.21           C  
ATOM   2992  CD2 LEU C 162     -14.698 -18.145  -1.983  1.00 91.21           C  
ATOM   2993  N   ILE C 163     -13.509 -15.988   2.818  1.00 90.25           N  
ATOM   2994  CA  ILE C 163     -12.611 -15.784   3.949  1.00 90.25           C  
ATOM   2995  C   ILE C 163     -12.863 -16.855   5.008  1.00 90.25           C  
ATOM   2996  CB  ILE C 163     -12.784 -14.375   4.561  1.00 90.25           C  
ATOM   2997  O   ILE C 163     -11.919 -17.420   5.565  1.00 90.25           O  
ATOM   2998  CG1 ILE C 163     -12.239 -13.308   3.605  1.00 90.25           C  
ATOM   2999  CG2 ILE C 163     -12.094 -14.291   5.926  1.00 90.25           C  
ATOM   3000  CD1 ILE C 163     -12.565 -11.880   4.021  1.00 90.25           C  
ATOM   3001  N   ALA C 164     -14.164 -17.156   5.295  1.00 90.66           N  
ATOM   3002  CA  ALA C 164     -14.523 -18.187   6.264  1.00 90.66           C  
ATOM   3003  C   ALA C 164     -13.973 -19.548   5.847  1.00 90.66           C  
ATOM   3004  CB  ALA C 164     -16.039 -18.258   6.430  1.00 90.66           C  
ATOM   3005  O   ALA C 164     -13.421 -20.281   6.671  1.00 90.66           O  
ATOM   3006  N   ILE C 165     -14.066 -19.895   4.517  1.00 91.63           N  
ATOM   3007  CA  ILE C 165     -13.552 -21.157   3.997  1.00 91.63           C  
ATOM   3008  C   ILE C 165     -12.029 -21.178   4.105  1.00 91.63           C  
ATOM   3009  CB  ILE C 165     -13.988 -21.384   2.532  1.00 91.63           C  
ATOM   3010  O   ILE C 165     -11.443 -22.186   4.509  1.00 91.63           O  
ATOM   3011  CG1 ILE C 165     -15.505 -21.588   2.452  1.00 91.63           C  
ATOM   3012  CG2 ILE C 165     -13.242 -22.576   1.924  1.00 91.63           C  
ATOM   3013  CD1 ILE C 165     -16.050 -21.632   1.031  1.00 91.63           C  
ATOM   3014  N   GLY C 166     -11.420 -19.973   3.737  1.00 90.02           N  
ATOM   3015  CA  GLY C 166      -9.976 -19.863   3.866  1.00 90.02           C  
ATOM   3016  C   GLY C 166      -9.486 -20.074   5.286  1.00 90.02           C  
ATOM   3017  O   GLY C 166      -8.500 -20.779   5.510  1.00 90.02           O  
ATOM   3018  N   LEU C 167     -10.152 -19.533   6.259  1.00 89.38           N  
ATOM   3019  CA  LEU C 167      -9.796 -19.678   7.666  1.00 89.38           C  
ATOM   3020  C   LEU C 167     -10.005 -21.114   8.135  1.00 89.38           C  
ATOM   3021  CB  LEU C 167     -10.623 -18.721   8.529  1.00 89.38           C  
ATOM   3022  O   LEU C 167      -9.192 -21.648   8.893  1.00 89.38           O  
ATOM   3023  CG  LEU C 167     -10.234 -17.244   8.468  1.00 89.38           C  
ATOM   3024  CD1 LEU C 167     -11.259 -16.394   9.212  1.00 89.38           C  
ATOM   3025  CD2 LEU C 167      -8.838 -17.034   9.046  1.00 89.38           C  
ATOM   3026  N   ALA C 168     -11.074 -21.784   7.686  1.00 90.11           N  
ATOM   3027  CA  ALA C 168     -11.346 -23.176   8.034  1.00 90.11           C  
ATOM   3028  C   ALA C 168     -10.217 -24.089   7.564  1.00 90.11           C  
ATOM   3029  CB  ALA C 168     -12.675 -23.625   7.432  1.00 90.11           C  
ATOM   3030  O   ALA C 168      -9.750 -24.947   8.317  1.00 90.11           O  
ATOM   3031  N   ILE C 169      -9.802 -23.878   6.289  1.00 89.56           N  
ATOM   3032  CA  ILE C 169      -8.723 -24.684   5.727  1.00 89.56           C  
ATOM   3033  C   ILE C 169      -7.425 -24.407   6.482  1.00 89.56           C  
ATOM   3034  CB  ILE C 169      -8.536 -24.404   4.219  1.00 89.56           C  
ATOM   3035  O   ILE C 169      -6.677 -25.333   6.804  1.00 89.56           O  
ATOM   3036  CG1 ILE C 169      -9.748 -24.906   3.427  1.00 89.56           C  
ATOM   3037  CG2 ILE C 169      -7.243 -25.046   3.707  1.00 89.56           C  
ATOM   3038  CD1 ILE C 169      -9.723 -24.533   1.952  1.00 89.56           C  
ATOM   3039  N   SER C 170      -7.210 -23.101   6.868  1.00 84.44           N  
ATOM   3040  CA  SER C 170      -6.002 -22.715   7.590  1.00 84.44           C  
ATOM   3041  C   SER C 170      -5.956 -23.355   8.974  1.00 84.44           C  
ATOM   3042  CB  SER C 170      -5.917 -21.194   7.719  1.00 84.44           C  
ATOM   3043  O   SER C 170      -4.922 -23.886   9.384  1.00 84.44           O  
ATOM   3044  OG  SER C 170      -5.758 -20.589   6.448  1.00 84.44           O  
ATOM   3045  N   PHE C 171      -7.074 -23.405   9.656  1.00 86.02           N  
ATOM   3046  CA  PHE C 171      -7.133 -23.969  10.999  1.00 86.02           C  
ATOM   3047  C   PHE C 171      -7.045 -25.490  10.952  1.00 86.02           C  
ATOM   3048  CB  PHE C 171      -8.422 -23.540  11.708  1.00 86.02           C  
ATOM   3049  O   PHE C 171      -6.432 -26.109  11.824  1.00 86.02           O  
ATOM   3050  CG  PHE C 171      -8.343 -22.174  12.335  1.00 86.02           C  
ATOM   3051  CD1 PHE C 171      -7.564 -21.956  13.464  1.00 86.02           C  
ATOM   3052  CD2 PHE C 171      -9.050 -21.107  11.794  1.00 86.02           C  
ATOM   3053  CE1 PHE C 171      -7.490 -20.692  14.046  1.00 86.02           C  
ATOM   3054  CE2 PHE C 171      -8.981 -19.842  12.370  1.00 86.02           C  
ATOM   3055  CZ  PHE C 171      -8.201 -19.637  13.497  1.00 86.02           C  
ATOM   3056  N   ALA C 172      -7.600 -26.132   9.916  1.00 87.24           N  
ATOM   3057  CA  ALA C 172      -7.586 -27.586   9.772  1.00 87.24           C  
ATOM   3058  C   ALA C 172      -6.181 -28.094   9.462  1.00 87.24           C  
ATOM   3059  CB  ALA C 172      -8.560 -28.021   8.679  1.00 87.24           C  
ATOM   3060  O   ALA C 172      -5.786 -29.167   9.923  1.00 87.24           O  
ATOM   3061  N   THR C 173      -5.423 -27.320   8.661  1.00 84.13           N  
ATOM   3062  CA  THR C 173      -4.094 -27.758   8.248  1.00 84.13           C  
ATOM   3063  C   THR C 173      -3.035 -27.282   9.238  1.00 84.13           C  
ATOM   3064  CB  THR C 173      -3.750 -27.244   6.838  1.00 84.13           C  
ATOM   3065  O   THR C 173      -1.876 -27.696   9.163  1.00 84.13           O  
ATOM   3066  CG2 THR C 173      -4.698 -27.826   5.794  1.00 84.13           C  
ATOM   3067  OG1 THR C 173      -3.854 -25.815   6.818  1.00 84.13           O  
ATOM   3068  N   ARG C 174      -3.427 -26.360  10.279  1.00 82.32           N  
ATOM   3069  CA  ARG C 174      -2.583 -25.848  11.354  1.00 82.32           C  
ATOM   3070  C   ARG C 174      -1.257 -25.328  10.809  1.00 82.32           C  
ATOM   3071  CB  ARG C 174      -2.330 -26.933  12.403  1.00 82.32           C  
ATOM   3072  O   ARG C 174      -0.190 -25.819  11.185  1.00 82.32           O  
ATOM   3073  CG  ARG C 174      -3.593 -27.454  13.068  1.00 82.32           C  
ATOM   3074  CD  ARG C 174      -3.283 -28.507  14.123  1.00 82.32           C  
ATOM   3075  NE  ARG C 174      -4.497 -29.001  14.766  1.00 82.32           N  
ATOM   3076  NH1 ARG C 174      -3.414 -30.558  16.084  1.00 82.32           N  
ATOM   3077  NH2 ARG C 174      -5.692 -30.336  16.202  1.00 82.32           N  
ATOM   3078  CZ  ARG C 174      -4.531 -29.964  15.683  1.00 82.32           C  
ATOM   3079  N   PRO C 175      -1.385 -24.432   9.867  1.00 74.97           N  
ATOM   3080  CA  PRO C 175      -0.135 -23.920   9.300  1.00 74.97           C  
ATOM   3081  C   PRO C 175       0.736 -23.211  10.334  1.00 74.97           C  
ATOM   3082  CB  PRO C 175      -0.611 -22.941   8.224  1.00 74.97           C  
ATOM   3083  O   PRO C 175       1.953 -23.111  10.157  1.00 74.97           O  
ATOM   3084  CG  PRO C 175      -2.006 -22.583   8.624  1.00 74.97           C  
ATOM   3085  CD  PRO C 175      -2.586 -23.725   9.407  1.00 74.97           C  
ATOM   3086  N   TRP C 176       0.122 -22.709  11.467  1.00 69.24           N  
ATOM   3087  CA  TRP C 176       0.874 -21.992  12.491  1.00 69.24           C  
ATOM   3088  C   TRP C 176       1.793 -22.941  13.254  1.00 69.24           C  
ATOM   3089  CB  TRP C 176      -0.076 -21.289  13.464  1.00 69.24           C  
ATOM   3090  O   TRP C 176       2.648 -22.499  14.026  1.00 69.24           O  
ATOM   3091  CG  TRP C 176      -1.162 -22.172  14.001  1.00 69.24           C  
ATOM   3092  CD1 TRP C 176      -1.069 -23.051  15.044  1.00 69.24           C  
ATOM   3093  CD2 TRP C 176      -2.505 -22.266  13.516  1.00 69.24           C  
ATOM   3094  CE2 TRP C 176      -3.172 -23.221  14.314  1.00 69.24           C  
ATOM   3095  CE3 TRP C 176      -3.210 -21.633  12.483  1.00 69.24           C  
ATOM   3096  NE1 TRP C 176      -2.274 -23.685  15.238  1.00 69.24           N  
ATOM   3097  CH2 TRP C 176      -5.178 -22.925  13.094  1.00 69.24           C  
ATOM   3098  CZ2 TRP C 176      -4.512 -23.559  14.110  1.00 69.24           C  
ATOM   3099  CZ3 TRP C 176      -4.543 -21.970  12.282  1.00 69.24           C  
ATOM   3100  N   GLN C 177       1.488 -24.247  13.076  1.00 69.71           N  
ATOM   3101  CA  GLN C 177       2.407 -25.191  13.704  1.00 69.71           C  
ATOM   3102  C   GLN C 177       3.811 -25.064  13.118  1.00 69.71           C  
ATOM   3103  CB  GLN C 177       1.898 -26.624  13.543  1.00 69.71           C  
ATOM   3104  O   GLN C 177       4.799 -25.356  13.794  1.00 69.71           O  
ATOM   3105  CG  GLN C 177       0.711 -26.959  14.437  1.00 69.71           C  
ATOM   3106  CD  GLN C 177       0.328 -28.425  14.378  1.00 69.71           C  
ATOM   3107  NE2 GLN C 177      -0.505 -28.859  15.319  1.00 69.71           N  
ATOM   3108  OE1 GLN C 177       0.776 -29.163  13.495  1.00 69.71           O  
ATOM   3109  N   VAL C 178       3.757 -24.563  11.962  1.00 61.38           N  
ATOM   3110  CA  VAL C 178       5.045 -24.338  11.314  1.00 61.38           C  
ATOM   3111  C   VAL C 178       5.634 -23.009  11.782  1.00 61.38           C  
ATOM   3112  CB  VAL C 178       4.916 -24.351   9.774  1.00 61.38           C  
ATOM   3113  O   VAL C 178       6.850 -22.884  11.941  1.00 61.38           O  
ATOM   3114  CG1 VAL C 178       6.273 -24.102   9.117  1.00 61.38           C  
ATOM   3115  CG2 VAL C 178       4.325 -25.678   9.300  1.00 61.38           C  
ATOM   3116  N   ILE C 179       4.693 -22.241  12.158  1.00 56.08           N  
ATOM   3117  CA  ILE C 179       5.130 -20.924  12.608  1.00 56.08           C  
ATOM   3118  C   ILE C 179       5.575 -20.999  14.067  1.00 56.08           C  
ATOM   3119  CB  ILE C 179       4.011 -19.871  12.443  1.00 56.08           C  
ATOM   3120  O   ILE C 179       6.547 -20.348  14.460  1.00 56.08           O  
ATOM   3121  CG1 ILE C 179       3.604 -19.751  10.970  1.00 56.08           C  
ATOM   3122  CG2 ILE C 179       4.459 -18.516  12.999  1.00 56.08           C  
ATOM   3123  CD1 ILE C 179       2.342 -18.930  10.741  1.00 56.08           C  
TER    3124      ILE C 179                                                      
ATOM   3125  N   MET D   1      39.976 -17.298  21.210  1.00 52.39           N  
ATOM   3126  CA  MET D   1      38.924 -16.393  20.757  1.00 52.39           C  
ATOM   3127  C   MET D   1      37.731 -17.173  20.215  1.00 52.39           C  
ATOM   3128  CB  MET D   1      39.457 -15.441  19.685  1.00 52.39           C  
ATOM   3129  O   MET D   1      36.589 -16.721  20.321  1.00 52.39           O  
ATOM   3130  CG  MET D   1      40.166 -14.219  20.247  1.00 52.39           C  
ATOM   3131  SD  MET D   1      39.872 -12.712  19.243  1.00 52.39           S  
ATOM   3132  CE  MET D   1      41.558 -12.047  19.162  1.00 52.39           C  
ATOM   3133  N   ALA D   2      38.009 -18.066  19.481  1.00 51.23           N  
ATOM   3134  CA  ALA D   2      37.015 -19.018  18.991  1.00 51.23           C  
ATOM   3135  C   ALA D   2      36.293 -19.700  20.149  1.00 51.23           C  
ATOM   3136  CB  ALA D   2      37.674 -20.061  18.092  1.00 51.23           C  
ATOM   3137  O   ALA D   2      35.140 -20.118  20.011  1.00 51.23           O  
ATOM   3138  N   GLN D   3      36.911 -19.596  21.367  1.00 56.41           N  
ATOM   3139  CA  GLN D   3      36.309 -20.246  22.526  1.00 56.41           C  
ATOM   3140  C   GLN D   3      35.533 -19.245  23.378  1.00 56.41           C  
ATOM   3141  CB  GLN D   3      37.380 -20.935  23.372  1.00 56.41           C  
ATOM   3142  O   GLN D   3      34.943 -19.613  24.395  1.00 56.41           O  
ATOM   3143  CG  GLN D   3      37.793 -22.304  22.846  1.00 56.41           C  
ATOM   3144  CD  GLN D   3      38.731 -23.036  23.788  1.00 56.41           C  
ATOM   3145  NE2 GLN D   3      39.030 -24.291  23.470  1.00 56.41           N  
ATOM   3146  OE1 GLN D   3      39.184 -22.478  24.792  1.00 56.41           O  
ATOM   3147  N   MET D   4      35.620 -18.050  23.004  1.00 53.70           N  
ATOM   3148  CA  MET D   4      35.062 -16.985  23.833  1.00 53.70           C  
ATOM   3149  C   MET D   4      33.539 -17.058  23.861  1.00 53.70           C  
ATOM   3150  CB  MET D   4      35.511 -15.615  23.324  1.00 53.70           C  
ATOM   3151  O   MET D   4      32.922 -16.851  24.907  1.00 53.70           O  
ATOM   3152  CG  MET D   4      36.726 -15.059  24.048  1.00 53.70           C  
ATOM   3153  SD  MET D   4      36.747 -13.225  24.083  1.00 53.70           S  
ATOM   3154  CE  MET D   4      38.213 -12.902  23.063  1.00 53.70           C  
ATOM   3155  N   PRO D   5      33.121 -17.315  22.826  1.00 52.93           N  
ATOM   3156  CA  PRO D   5      31.658 -17.363  22.889  1.00 52.93           C  
ATOM   3157  C   PRO D   5      31.143 -18.448  23.833  1.00 52.93           C  
ATOM   3158  CB  PRO D   5      31.252 -17.659  21.443  1.00 52.93           C  
ATOM   3159  O   PRO D   5      30.042 -18.327  24.377  1.00 52.93           O  
ATOM   3160  CG  PRO D   5      32.533 -17.630  20.674  1.00 52.93           C  
ATOM   3161  CD  PRO D   5      33.672 -17.533  21.647  1.00 52.93           C  
ATOM   3162  N   ALA D   6      31.945 -19.180  24.198  1.00 57.78           N  
ATOM   3163  CA  ALA D   6      31.568 -20.278  25.084  1.00 57.78           C  
ATOM   3164  C   ALA D   6      31.749 -19.887  26.548  1.00 57.78           C  
ATOM   3165  CB  ALA D   6      32.388 -21.526  24.765  1.00 57.78           C  
ATOM   3166  O   ALA D   6      31.296 -20.599  27.448  1.00 57.78           O  
ATOM   3167  N   LEU D   7      32.105 -18.520  26.695  1.00 66.41           N  
ATOM   3168  CA  LEU D   7      32.405 -18.157  28.076  1.00 66.41           C  
ATOM   3169  C   LEU D   7      31.242 -17.395  28.702  1.00 66.41           C  
ATOM   3170  CB  LEU D   7      33.679 -17.312  28.143  1.00 66.41           C  
ATOM   3171  O   LEU D   7      31.198 -17.213  29.921  1.00 66.41           O  
ATOM   3172  CG  LEU D   7      35.001 -18.064  27.981  1.00 66.41           C  
ATOM   3173  CD1 LEU D   7      36.055 -17.155  27.357  1.00 66.41           C  
ATOM   3174  CD2 LEU D   7      35.479 -18.602  29.325  1.00 66.41           C  
ATOM   3175  N   LEU D   8      30.215 -16.921  27.927  1.00 81.68           N  
ATOM   3176  CA  LEU D   8      29.087 -16.225  28.538  1.00 81.68           C  
ATOM   3177  C   LEU D   8      28.139 -17.212  29.210  1.00 81.68           C  
ATOM   3178  CB  LEU D   8      28.331 -15.407  27.488  1.00 81.68           C  
ATOM   3179  O   LEU D   8      27.741 -18.209  28.603  1.00 81.68           O  
ATOM   3180  CG  LEU D   8      27.491 -14.241  28.014  1.00 81.68           C  
ATOM   3181  CD1 LEU D   8      28.323 -12.964  28.053  1.00 81.68           C  
ATOM   3182  CD2 LEU D   8      26.246 -14.048  27.154  1.00 81.68           C  
ATOM   3183  N   PRO D   9      28.023 -17.037  30.630  1.00 86.53           N  
ATOM   3184  CA  PRO D   9      27.044 -17.907  31.285  1.00 86.53           C  
ATOM   3185  C   PRO D   9      25.720 -17.981  30.526  1.00 86.53           C  
ATOM   3186  CB  PRO D   9      26.851 -17.252  32.655  1.00 86.53           C  
ATOM   3187  O   PRO D   9      25.269 -16.979  29.965  1.00 86.53           O  
ATOM   3188  CG  PRO D   9      28.062 -16.397  32.843  1.00 86.53           C  
ATOM   3189  CD  PRO D   9      28.553 -15.961  31.492  1.00 86.53           C  
ATOM   3190  N   LYS D  10      25.239 -19.116  30.279  1.00 89.14           N  
ATOM   3191  CA  LYS D  10      24.029 -19.408  29.515  1.00 89.14           C  
ATOM   3192  C   LYS D  10      22.890 -18.475  29.913  1.00 89.14           C  
ATOM   3193  CB  LYS D  10      23.607 -20.865  29.714  1.00 89.14           C  
ATOM   3194  O   LYS D  10      22.183 -17.947  29.052  1.00 89.14           O  
ATOM   3195  CG  LYS D  10      22.438 -21.295  28.841  1.00 89.14           C  
ATOM   3196  CD  LYS D  10      22.079 -22.758  29.069  1.00 89.14           C  
ATOM   3197  CE  LYS D  10      20.826 -23.153  28.300  1.00 89.14           C  
ATOM   3198  NZ  LYS D  10      20.451 -24.578  28.546  1.00 89.14           N  
ATOM   3199  N   GLU D  11      22.692 -18.186  31.217  1.00 89.31           N  
ATOM   3200  CA  GLU D  11      21.599 -17.354  31.711  1.00 89.31           C  
ATOM   3201  C   GLU D  11      21.756 -15.907  31.253  1.00 89.31           C  
ATOM   3202  CB  GLU D  11      21.522 -17.417  33.238  1.00 89.31           C  
ATOM   3203  O   GLU D  11      20.769 -15.241  30.930  1.00 89.31           O  
ATOM   3204  CG  GLU D  11      20.262 -16.790  33.817  1.00 89.31           C  
ATOM   3205  CD  GLU D  11      20.094 -17.047  35.306  1.00 89.31           C  
ATOM   3206  OE1 GLU D  11      19.078 -16.603  35.888  1.00 89.31           O  
ATOM   3207  OE2 GLU D  11      20.985 -17.698  35.896  1.00 89.31           O  
ATOM   3208  N   VAL D  12      22.993 -15.453  31.250  1.00 89.91           N  
ATOM   3209  CA  VAL D  12      23.273 -14.094  30.797  1.00 89.91           C  
ATOM   3210  C   VAL D  12      22.967 -13.973  29.306  1.00 89.91           C  
ATOM   3211  CB  VAL D  12      24.740 -13.695  31.073  1.00 89.91           C  
ATOM   3212  O   VAL D  12      22.318 -13.017  28.875  1.00 89.91           O  
ATOM   3213  CG1 VAL D  12      25.052 -12.330  30.462  1.00 89.91           C  
ATOM   3214  CG2 VAL D  12      25.016 -13.687  32.576  1.00 89.91           C  
ATOM   3215  N   GLU D  13      23.434 -14.908  28.571  1.00 90.28           N  
ATOM   3216  CA  GLU D  13      23.196 -14.887  27.131  1.00 90.28           C  
ATOM   3217  C   GLU D  13      21.703 -14.934  26.817  1.00 90.28           C  
ATOM   3218  CB  GLU D  13      23.913 -16.055  26.450  1.00 90.28           C  
ATOM   3219  O   GLU D  13      21.226 -14.219  25.933  1.00 90.28           O  
ATOM   3220  CG  GLU D  13      23.830 -16.026  24.930  1.00 90.28           C  
ATOM   3221  CD  GLU D  13      24.678 -17.098  24.263  1.00 90.28           C  
ATOM   3222  OE1 GLU D  13      24.678 -17.180  23.014  1.00 90.28           O  
ATOM   3223  OE2 GLU D  13      25.347 -17.861  24.995  1.00 90.28           O  
ATOM   3224  N   MET D  14      20.970 -15.777  27.538  1.00 89.82           N  
ATOM   3225  CA  MET D  14      19.531 -15.903  27.330  1.00 89.82           C  
ATOM   3226  C   MET D  14      18.827 -14.572  27.576  1.00 89.82           C  
ATOM   3227  CB  MET D  14      18.947 -16.980  28.245  1.00 89.82           C  
ATOM   3228  O   MET D  14      17.969 -14.164  26.791  1.00 89.82           O  
ATOM   3229  CG  MET D  14      19.323 -18.397  27.842  1.00 89.82           C  
ATOM   3230  SD  MET D  14      18.589 -19.662  28.950  1.00 89.82           S  
ATOM   3231  CE  MET D  14      16.826 -19.407  28.604  1.00 89.82           C  
ATOM   3232  N   GLN D  15      19.206 -13.877  28.672  1.00 91.77           N  
ATOM   3233  CA  GLN D  15      18.587 -12.596  28.996  1.00 91.77           C  
ATOM   3234  C   GLN D  15      18.934 -11.538  27.953  1.00 91.77           C  
ATOM   3235  CB  GLN D  15      19.021 -12.126  30.386  1.00 91.77           C  
ATOM   3236  O   GLN D  15      18.077 -10.748  27.553  1.00 91.77           O  
ATOM   3237  CG  GLN D  15      18.334 -12.863  31.527  1.00 91.77           C  
ATOM   3238  CD  GLN D  15      16.851 -12.556  31.616  1.00 91.77           C  
ATOM   3239  NE2 GLN D  15      16.049 -13.577  31.895  1.00 91.77           N  
ATOM   3240  OE1 GLN D  15      16.429 -11.409  31.436  1.00 91.77           O  
ATOM   3241  N   ARG D  16      20.104 -11.582  27.456  1.00 90.55           N  
ATOM   3242  CA  ARG D  16      20.529 -10.599  26.464  1.00 90.55           C  
ATOM   3243  C   ARG D  16      19.875 -10.867  25.113  1.00 90.55           C  
ATOM   3244  CB  ARG D  16      22.052 -10.605  26.319  1.00 90.55           C  
ATOM   3245  O   ARG D  16      19.507  -9.931  24.399  1.00 90.55           O  
ATOM   3246  CG  ARG D  16      22.787 -10.028  27.518  1.00 90.55           C  
ATOM   3247  CD  ARG D  16      24.297 -10.066  27.326  1.00 90.55           C  
ATOM   3248  NE  ARG D  16      24.998  -9.433  28.439  1.00 90.55           N  
ATOM   3249  NH1 ARG D  16      27.115  -9.905  27.645  1.00 90.55           N  
ATOM   3250  NH2 ARG D  16      26.854  -8.770  29.619  1.00 90.55           N  
ATOM   3251  CZ  ARG D  16      26.321  -9.371  28.565  1.00 90.55           C  
ATOM   3252  N   LEU D  17      19.732 -12.108  24.817  1.00 90.38           N  
ATOM   3253  CA  LEU D  17      19.043 -12.457  23.579  1.00 90.38           C  
ATOM   3254  C   LEU D  17      17.573 -12.055  23.643  1.00 90.38           C  
ATOM   3255  CB  LEU D  17      19.161 -13.958  23.305  1.00 90.38           C  
ATOM   3256  O   LEU D  17      17.009 -11.587  22.651  1.00 90.38           O  
ATOM   3257  CG  LEU D  17      20.540 -14.462  22.875  1.00 90.38           C  
ATOM   3258  CD1 LEU D  17      20.538 -15.983  22.763  1.00 90.38           C  
ATOM   3259  CD2 LEU D  17      20.955 -13.824  21.554  1.00 90.38           C  
ATOM   3260  N   LYS D  18      16.964 -12.237  24.787  1.00 91.23           N  
ATOM   3261  CA  LYS D  18      15.582 -11.803  24.968  1.00 91.23           C  
ATOM   3262  C   LYS D  18      15.450 -10.295  24.779  1.00 91.23           C  
ATOM   3263  CB  LYS D  18      15.070 -12.205  26.352  1.00 91.23           C  
ATOM   3264  O   LYS D  18      14.497  -9.823  24.156  1.00 91.23           O  
ATOM   3265  CG  LYS D  18      14.729 -13.682  26.481  1.00 91.23           C  
ATOM   3266  CD  LYS D  18      14.135 -14.001  27.847  1.00 91.23           C  
ATOM   3267  CE  LYS D  18      13.684 -15.452  27.937  1.00 91.23           C  
ATOM   3268  NZ  LYS D  18      13.084 -15.765  29.268  1.00 91.23           N  
ATOM   3269  N   LYS D  19      16.432  -9.508  25.351  1.00 91.47           N  
ATOM   3270  CA  LYS D  19      16.408  -8.057  25.196  1.00 91.47           C  
ATOM   3271  C   LYS D  19      16.529  -7.659  23.727  1.00 91.47           C  
ATOM   3272  CB  LYS D  19      17.532  -7.411  26.008  1.00 91.47           C  
ATOM   3273  O   LYS D  19      15.845  -6.741  23.269  1.00 91.47           O  
ATOM   3274  CG  LYS D  19      17.311  -7.455  27.513  1.00 91.47           C  
ATOM   3275  CD  LYS D  19      18.487  -6.850  28.268  1.00 91.47           C  
ATOM   3276  CE  LYS D  19      18.309  -6.974  29.775  1.00 91.47           C  
ATOM   3277  NZ  LYS D  19      19.528  -6.530  30.516  1.00 91.47           N  
ATOM   3278  N   ILE D  20      17.342  -8.381  22.990  1.00 90.79           N  
ATOM   3279  CA  ILE D  20      17.506  -8.104  21.568  1.00 90.79           C  
ATOM   3280  C   ILE D  20      16.208  -8.420  20.827  1.00 90.79           C  
ATOM   3281  CB  ILE D  20      18.677  -8.912  20.965  1.00 90.79           C  
ATOM   3282  O   ILE D  20      15.762  -7.639  19.983  1.00 90.79           O  
ATOM   3283  CG1 ILE D  20      20.013  -8.425  21.538  1.00 90.79           C  
ATOM   3284  CG2 ILE D  20      18.669  -8.818  19.437  1.00 90.79           C  
ATOM   3285  CD1 ILE D  20      21.211  -9.261  21.111  1.00 90.79           C  
ATOM   3286  N   LEU D  21      15.597  -9.547  21.147  1.00 91.02           N  
ATOM   3287  CA  LEU D  21      14.357  -9.942  20.487  1.00 91.02           C  
ATOM   3288  C   LEU D  21      13.243  -8.943  20.780  1.00 91.02           C  
ATOM   3289  CB  LEU D  21      13.934 -11.343  20.935  1.00 91.02           C  
ATOM   3290  O   LEU D  21      12.442  -8.623  19.898  1.00 91.02           O  
ATOM   3291  CG  LEU D  21      12.715 -11.941  20.230  1.00 91.02           C  
ATOM   3292  CD1 LEU D  21      12.924 -11.941  18.720  1.00 91.02           C  
ATOM   3293  CD2 LEU D  21      12.443 -13.353  20.738  1.00 91.02           C  
ATOM   3294  N   ILE D  22      13.216  -8.415  22.015  1.00 91.68           N  
ATOM   3295  CA  ILE D  22      12.232  -7.402  22.381  1.00 91.68           C  
ATOM   3296  C   ILE D  22      12.429  -6.157  21.520  1.00 91.68           C  
ATOM   3297  CB  ILE D  22      12.326  -7.039  23.880  1.00 91.68           C  
ATOM   3298  O   ILE D  22      11.460  -5.577  21.025  1.00 91.68           O  
ATOM   3299  CG1 ILE D  22      11.779  -8.182  24.742  1.00 91.68           C  
ATOM   3300  CG2 ILE D  22      11.581  -5.732  24.166  1.00 91.68           C  
ATOM   3301  CD1 ILE D  22      12.044  -8.015  26.232  1.00 91.68           C  
ATOM   3302  N   MET D  23      13.714  -5.690  21.282  1.00 90.77           N  
ATOM   3303  CA  MET D  23      14.012  -4.553  20.417  1.00 90.77           C  
ATOM   3304  C   MET D  23      13.594  -4.840  18.978  1.00 90.77           C  
ATOM   3305  CB  MET D  23      15.502  -4.211  20.470  1.00 90.77           C  
ATOM   3306  O   MET D  23      13.075  -3.959  18.290  1.00 90.77           O  
ATOM   3307  CG  MET D  23      15.954  -3.647  21.807  1.00 90.77           C  
ATOM   3308  SD  MET D  23      17.727  -3.175  21.808  1.00 90.77           S  
ATOM   3309  CE  MET D  23      18.487  -4.791  22.132  1.00 90.77           C  
ATOM   3310  N   VAL D  24      13.754  -6.122  18.550  1.00 90.96           N  
ATOM   3311  CA  VAL D  24      13.388  -6.531  17.198  1.00 90.96           C  
ATOM   3312  C   VAL D  24      11.871  -6.474  17.033  1.00 90.96           C  
ATOM   3313  CB  VAL D  24      13.907  -7.950  16.875  1.00 90.96           C  
ATOM   3314  O   VAL D  24      11.369  -6.035  15.996  1.00 90.96           O  
ATOM   3315  CG1 VAL D  24      13.268  -8.479  15.592  1.00 90.96           C  
ATOM   3316  CG2 VAL D  24      15.430  -7.947  16.755  1.00 90.96           C  
ATOM   3317  N   ILE D  25      11.134  -6.887  18.067  1.00 90.77           N  
ATOM   3318  CA  ILE D  25       9.676  -6.851  18.030  1.00 90.77           C  
ATOM   3319  C   ILE D  25       9.199  -5.405  17.925  1.00 90.77           C  
ATOM   3320  CB  ILE D  25       9.063  -7.529  19.276  1.00 90.77           C  
ATOM   3321  O   ILE D  25       8.274  -5.103  17.167  1.00 90.77           O  
ATOM   3322  CG1 ILE D  25       9.346  -9.035  19.258  1.00 90.77           C  
ATOM   3323  CG2 ILE D  25       7.558  -7.256  19.353  1.00 90.77           C  
ATOM   3324  CD1 ILE D  25       9.035  -9.739  20.572  1.00 90.77           C  
ATOM   3325  N   VAL D  26       9.918  -4.411  18.643  1.00 90.69           N  
ATOM   3326  CA  VAL D  26       9.584  -2.993  18.559  1.00 90.69           C  
ATOM   3327  C   VAL D  26       9.820  -2.490  17.136  1.00 90.69           C  
ATOM   3328  CB  VAL D  26      10.407  -2.155  19.563  1.00 90.69           C  
ATOM   3329  O   VAL D  26       8.972  -1.799  16.567  1.00 90.69           O  
ATOM   3330  CG1 VAL D  26      10.188  -0.662  19.328  1.00 90.69           C  
ATOM   3331  CG2 VAL D  26      10.040  -2.533  20.997  1.00 90.69           C  
ATOM   3332  N   MET D  27      10.964  -2.883  16.519  1.00 90.56           N  
ATOM   3333  CA  MET D  27      11.281  -2.476  15.153  1.00 90.56           C  
ATOM   3334  C   MET D  27      10.306  -3.101  14.160  1.00 90.56           C  
ATOM   3335  CB  MET D  27      12.715  -2.868  14.793  1.00 90.56           C  
ATOM   3336  O   MET D  27       9.910  -2.459  13.185  1.00 90.56           O  
ATOM   3337  CG  MET D  27      13.773  -2.103  15.573  1.00 90.56           C  
ATOM   3338  SD  MET D  27      13.636  -0.287  15.348  1.00 90.56           S  
ATOM   3339  CE  MET D  27      12.683   0.148  16.829  1.00 90.56           C  
ATOM   3340  N   GLY D  28       9.889  -4.359  14.419  1.00 87.79           N  
ATOM   3341  CA  GLY D  28       8.886  -4.998  13.582  1.00 87.79           C  
ATOM   3342  C   GLY D  28       7.542  -4.296  13.621  1.00 87.79           C  
ATOM   3343  O   GLY D  28       6.876  -4.162  12.592  1.00 87.79           O  
ATOM   3344  N   SER D  29       7.157  -3.793  14.859  1.00 89.63           N  
ATOM   3345  CA  SER D  29       5.908  -3.052  15.004  1.00 89.63           C  
ATOM   3346  C   SER D  29       5.955  -1.733  14.240  1.00 89.63           C  
ATOM   3347  CB  SER D  29       5.611  -2.785  16.480  1.00 89.63           C  
ATOM   3348  O   SER D  29       4.975  -1.343  13.603  1.00 89.63           O  
ATOM   3349  OG  SER D  29       5.409  -4.000  17.181  1.00 89.63           O  
ATOM   3350  N   VAL D  30       7.129  -0.998  14.267  1.00 88.45           N  
ATOM   3351  CA  VAL D  30       7.305   0.254  13.538  1.00 88.45           C  
ATOM   3352  C   VAL D  30       7.232  -0.009  12.035  1.00 88.45           C  
ATOM   3353  CB  VAL D  30       8.644   0.936  13.895  1.00 88.45           C  
ATOM   3354  O   VAL D  30       6.595   0.746  11.297  1.00 88.45           O  
ATOM   3355  CG1 VAL D  30       8.866   2.176  13.031  1.00 88.45           C  
ATOM   3356  CG2 VAL D  30       8.677   1.302  15.378  1.00 88.45           C  
ATOM   3357  N   ALA D  31       7.807  -1.164  11.594  1.00 86.86           N  
ATOM   3358  CA  ALA D  31       7.769  -1.533  10.182  1.00 86.86           C  
ATOM   3359  C   ALA D  31       6.342  -1.837   9.733  1.00 86.86           C  
ATOM   3360  CB  ALA D  31       8.673  -2.736   9.922  1.00 86.86           C  
ATOM   3361  O   ALA D  31       5.937  -1.458   8.632  1.00 86.86           O  
ATOM   3362  N   ALA D  32       5.589  -2.498  10.599  1.00 86.45           N  
ATOM   3363  CA  ALA D  32       4.187  -2.770  10.292  1.00 86.45           C  
ATOM   3364  C   ALA D  32       3.391  -1.474  10.166  1.00 86.45           C  
ATOM   3365  CB  ALA D  32       3.572  -3.666  11.364  1.00 86.45           C  
ATOM   3366  O   ALA D  32       2.517  -1.356   9.304  1.00 86.45           O  
ATOM   3367  N   SER D  33       3.699  -0.476  11.069  1.00 85.85           N  
ATOM   3368  CA  SER D  33       3.068   0.838  10.997  1.00 85.85           C  
ATOM   3369  C   SER D  33       3.369   1.524   9.669  1.00 85.85           C  
ATOM   3370  CB  SER D  33       3.536   1.721  12.155  1.00 85.85           C  
ATOM   3371  O   SER D  33       2.517   2.223   9.118  1.00 85.85           O  
ATOM   3372  OG  SER D  33       2.980   3.021  12.052  1.00 85.85           O  
ATOM   3373  N   VAL D  34       4.646   1.279   9.065  1.00 83.91           N  
ATOM   3374  CA  VAL D  34       5.047   1.858   7.787  1.00 83.91           C  
ATOM   3375  C   VAL D  34       4.099   1.388   6.687  1.00 83.91           C  
ATOM   3376  CB  VAL D  34       6.504   1.489   7.429  1.00 83.91           C  
ATOM   3377  O   VAL D  34       3.698   2.175   5.826  1.00 83.91           O  
ATOM   3378  CG1 VAL D  34       6.846   1.952   6.014  1.00 83.91           C  
ATOM   3379  CG2 VAL D  34       7.473   2.097   8.442  1.00 83.91           C  
ATOM   3380  N   GLU D  35       3.646   0.144   6.805  1.00 80.46           N  
ATOM   3381  CA  GLU D  35       2.766  -0.419   5.785  1.00 80.46           C  
ATOM   3382  C   GLU D  35       1.386   0.231   5.826  1.00 80.46           C  
ATOM   3383  CB  GLU D  35       2.639  -1.935   5.962  1.00 80.46           C  
ATOM   3384  O   GLU D  35       0.812   0.547   4.782  1.00 80.46           O  
ATOM   3385  CG  GLU D  35       3.927  -2.696   5.684  1.00 80.46           C  
ATOM   3386  CD  GLU D  35       4.356  -2.639   4.227  1.00 80.46           C  
ATOM   3387  OE1 GLU D  35       5.532  -2.949   3.927  1.00 80.46           O  
ATOM   3388  OE2 GLU D  35       3.510  -2.280   3.378  1.00 80.46           O  
ATOM   3389  N   VAL D  36       0.944   0.464   6.983  1.00 81.04           N  
ATOM   3390  CA  VAL D  36      -0.344   1.131   7.142  1.00 81.04           C  
ATOM   3391  C   VAL D  36      -0.253   2.562   6.617  1.00 81.04           C  
ATOM   3392  CB  VAL D  36      -0.803   1.133   8.618  1.00 81.04           C  
ATOM   3393  O   VAL D  36      -1.128   3.014   5.874  1.00 81.04           O  
ATOM   3394  CG1 VAL D  36      -2.089   1.941   8.782  1.00 81.04           C  
ATOM   3395  CG2 VAL D  36      -1.000  -0.297   9.117  1.00 81.04           C  
ATOM   3396  N   ASP D  37       0.862   3.157   7.054  1.00 81.38           N  
ATOM   3397  CA  ASP D  37       1.058   4.541   6.633  1.00 81.38           C  
ATOM   3398  C   ASP D  37       1.185   4.641   5.115  1.00 81.38           C  
ATOM   3399  CB  ASP D  37       2.297   5.136   7.305  1.00 81.38           C  
ATOM   3400  O   ASP D  37       0.646   5.564   4.501  1.00 81.38           O  
ATOM   3401  CG  ASP D  37       2.447   6.627   7.060  1.00 81.38           C  
ATOM   3402  OD1 ASP D  37       3.592   7.120   6.977  1.00 81.38           O  
ATOM   3403  OD2 ASP D  37       1.409   7.316   6.951  1.00 81.38           O  
ATOM   3404  N   ASN D  38       1.854   3.706   4.493  1.00 79.46           N  
ATOM   3405  CA  ASN D  38       2.015   3.699   3.043  1.00 79.46           C  
ATOM   3406  C   ASN D  38       0.669   3.601   2.331  1.00 79.46           C  
ATOM   3407  CB  ASN D  38       2.929   2.551   2.610  1.00 79.46           C  
ATOM   3408  O   ASN D  38       0.447   4.267   1.318  1.00 79.46           O  
ATOM   3409  CG  ASN D  38       3.442   2.716   1.193  1.00 79.46           C  
ATOM   3410  ND2 ASN D  38       3.549   1.609   0.468  1.00 79.46           N  
ATOM   3411  OD1 ASN D  38       3.741   3.830   0.754  1.00 79.46           O  
ATOM   3412  N   PHE D  39      -0.212   2.839   2.883  1.00 76.80           N  
ATOM   3413  CA  PHE D  39      -1.541   2.693   2.301  1.00 76.80           C  
ATOM   3414  C   PHE D  39      -2.350   3.974   2.472  1.00 76.80           C  
ATOM   3415  CB  PHE D  39      -2.283   1.515   2.939  1.00 76.80           C  
ATOM   3416  O   PHE D  39      -3.036   4.409   1.545  1.00 76.80           O  
ATOM   3417  CG  PHE D  39      -1.973   0.186   2.304  1.00 76.80           C  
ATOM   3418  CD1 PHE D  39      -2.555  -0.175   1.095  1.00 76.80           C  
ATOM   3419  CD2 PHE D  39      -1.098  -0.701   2.916  1.00 76.80           C  
ATOM   3420  CE1 PHE D  39      -2.269  -1.404   0.505  1.00 76.80           C  
ATOM   3421  CE2 PHE D  39      -0.807  -1.931   2.333  1.00 76.80           C  
ATOM   3422  CZ  PHE D  39      -1.395  -2.281   1.128  1.00 76.80           C  
ATOM   3423  N   VAL D  40      -2.225   4.554   3.632  1.00 78.69           N  
ATOM   3424  CA  VAL D  40      -2.937   5.798   3.904  1.00 78.69           C  
ATOM   3425  C   VAL D  40      -2.432   6.897   2.971  1.00 78.69           C  
ATOM   3426  CB  VAL D  40      -2.775   6.234   5.377  1.00 78.69           C  
ATOM   3427  O   VAL D  40      -3.227   7.618   2.364  1.00 78.69           O  
ATOM   3428  CG1 VAL D  40      -3.341   7.637   5.591  1.00 78.69           C  
ATOM   3429  CG2 VAL D  40      -3.457   5.233   6.308  1.00 78.69           C  
ATOM   3430  N   ASP D  41      -1.065   6.915   2.891  1.00 79.60           N  
ATOM   3431  CA  ASP D  41      -0.454   7.909   2.014  1.00 79.60           C  
ATOM   3432  C   ASP D  41      -0.870   7.688   0.561  1.00 79.60           C  
ATOM   3433  CB  ASP D  41       1.070   7.868   2.137  1.00 79.60           C  
ATOM   3434  O   ASP D  41      -1.254   8.634  -0.130  1.00 79.60           O  
ATOM   3435  CG  ASP D  41       1.761   8.937   1.308  1.00 79.60           C  
ATOM   3436  OD1 ASP D  41       2.572   8.593   0.422  1.00 79.60           O  
ATOM   3437  OD2 ASP D  41       1.493  10.135   1.546  1.00 79.60           O  
ATOM   3438  N   GLY D  42      -0.827   6.449   0.132  1.00 76.58           N  
ATOM   3439  CA  GLY D  42      -1.222   6.119  -1.228  1.00 76.58           C  
ATOM   3440  C   GLY D  42      -2.678   6.429  -1.518  1.00 76.58           C  
ATOM   3441  O   GLY D  42      -3.006   6.958  -2.582  1.00 76.58           O  
ATOM   3442  N   SER D  43      -3.539   6.192  -0.622  1.00 75.38           N  
ATOM   3443  CA  SER D  43      -4.967   6.452  -0.773  1.00 75.38           C  
ATOM   3444  C   SER D  43      -5.251   7.948  -0.865  1.00 75.38           C  
ATOM   3445  CB  SER D  43      -5.749   5.847   0.394  1.00 75.38           C  
ATOM   3446  O   SER D  43      -6.065   8.381  -1.682  1.00 75.38           O  
ATOM   3447  OG  SER D  43      -7.128   6.155   0.289  1.00 75.38           O  
ATOM   3448  N   LEU D  44      -4.523   8.635  -0.085  1.00 74.11           N  
ATOM   3449  CA  LEU D  44      -4.726  10.080  -0.070  1.00 74.11           C  
ATOM   3450  C   LEU D  44      -4.286  10.704  -1.390  1.00 74.11           C  
ATOM   3451  CB  LEU D  44      -3.958  10.717   1.091  1.00 74.11           C  
ATOM   3452  O   LEU D  44      -4.955  11.599  -1.912  1.00 74.11           O  
ATOM   3453  CG  LEU D  44      -4.550  10.516   2.486  1.00 74.11           C  
ATOM   3454  CD1 LEU D  44      -3.564  10.981   3.552  1.00 74.11           C  
ATOM   3455  CD2 LEU D  44      -5.876  11.259   2.617  1.00 74.11           C  
ATOM   3456  N   HIS D  45      -3.225  10.160  -1.994  1.00 76.01           N  
ATOM   3457  CA  HIS D  45      -2.730  10.686  -3.261  1.00 76.01           C  
ATOM   3458  C   HIS D  45      -3.688  10.365  -4.403  1.00 76.01           C  
ATOM   3459  CB  HIS D  45      -1.340  10.125  -3.567  1.00 76.01           C  
ATOM   3460  O   HIS D  45      -3.804  11.137  -5.357  1.00 76.01           O  
ATOM   3461  CG  HIS D  45      -0.248  10.755  -2.763  1.00 76.01           C  
ATOM   3462  CD2 HIS D  45      -0.270  11.789  -1.890  1.00 76.01           C  
ATOM   3463  ND1 HIS D  45       1.059  10.321  -2.814  1.00 76.01           N  
ATOM   3464  CE1 HIS D  45       1.795  11.063  -2.004  1.00 76.01           C  
ATOM   3465  NE2 HIS D  45       1.013  11.961  -1.431  1.00 76.01           N  
ATOM   3466  N   GLN D  46      -4.340   9.291  -4.208  1.00 72.62           N  
ATOM   3467  CA  GLN D  46      -5.218   8.839  -5.283  1.00 72.62           C  
ATOM   3468  C   GLN D  46      -6.583   9.515  -5.199  1.00 72.62           C  
ATOM   3469  CB  GLN D  46      -5.381   7.319  -5.240  1.00 72.62           C  
ATOM   3470  O   GLN D  46      -7.274   9.659  -6.210  1.00 72.62           O  
ATOM   3471  CG  GLN D  46      -4.092   6.555  -5.509  1.00 72.62           C  
ATOM   3472  CD  GLN D  46      -3.526   6.825  -6.891  1.00 72.62           C  
ATOM   3473  NE2 GLN D  46      -2.207   6.962  -6.975  1.00 72.62           N  
ATOM   3474  OE1 GLN D  46      -4.268   6.908  -7.874  1.00 72.62           O  
ATOM   3475  N   THR D  47      -6.975   9.993  -4.010  1.00 71.72           N  
ATOM   3476  CA  THR D  47      -8.321  10.521  -3.818  1.00 71.72           C  
ATOM   3477  C   THR D  47      -8.286  12.035  -3.629  1.00 71.72           C  
ATOM   3478  CB  THR D  47      -9.011   9.866  -2.608  1.00 71.72           C  
ATOM   3479  O   THR D  47      -9.271  12.723  -3.908  1.00 71.72           O  
ATOM   3480  CG2 THR D  47      -9.279   8.386  -2.862  1.00 71.72           C  
ATOM   3481  OG1 THR D  47      -8.168   9.996  -1.456  1.00 71.72           O  
ATOM   3482  N   SER D  48      -7.144  12.474  -3.174  1.00 65.91           N  
ATOM   3483  CA  SER D  48      -6.991  13.903  -2.922  1.00 65.91           C  
ATOM   3484  C   SER D  48      -5.805  14.476  -3.691  1.00 65.91           C  
ATOM   3485  CB  SER D  48      -6.816  14.168  -1.426  1.00 65.91           C  
ATOM   3486  O   SER D  48      -5.044  13.732  -4.314  1.00 65.91           O  
ATOM   3487  OG  SER D  48      -5.704  13.453  -0.916  1.00 65.91           O  
ATOM   3488  N   ILE D  49      -5.726  15.531  -3.887  1.00 59.61           N  
ATOM   3489  CA  ILE D  49      -4.596  16.187  -4.536  1.00 59.61           C  
ATOM   3490  C   ILE D  49      -3.322  15.936  -3.731  1.00 59.61           C  
ATOM   3491  CB  ILE D  49      -4.838  17.705  -4.695  1.00 59.61           C  
ATOM   3492  O   ILE D  49      -3.374  15.777  -2.509  1.00 59.61           O  
ATOM   3493  CG1 ILE D  49      -6.111  17.959  -5.512  1.00 59.61           C  
ATOM   3494  CG2 ILE D  49      -3.627  18.380  -5.344  1.00 59.61           C  
ATOM   3495  CD1 ILE D  49      -6.599  19.400  -5.463  1.00 59.61           C  
ATOM   3496  N   ARG D  50      -2.383  15.628  -4.293  1.00 62.88           N  
ATOM   3497  CA  ARG D  50      -1.054  15.363  -3.752  1.00 62.88           C  
ATOM   3498  C   ARG D  50      -0.816  16.154  -2.470  1.00 62.88           C  
ATOM   3499  CB  ARG D  50       0.024  15.702  -4.784  1.00 62.88           C  
ATOM   3500  O   ARG D  50      -1.068  17.360  -2.423  1.00 62.88           O  
ATOM   3501  CG  ARG D  50       1.427  15.289  -4.368  1.00 62.88           C  
ATOM   3502  CD  ARG D  50       2.458  15.651  -5.427  1.00 62.88           C  
ATOM   3503  NE  ARG D  50       3.821  15.444  -4.945  1.00 62.88           N  
ATOM   3504  NH1 ARG D  50       4.819  15.765  -7.004  1.00 62.88           N  
ATOM   3505  NH2 ARG D  50       6.103  15.299  -5.163  1.00 62.88           N  
ATOM   3506  CZ  ARG D  50       4.911  15.503  -5.705  1.00 62.88           C  
ATOM   3507  N   ASP D  51      -0.505  15.464  -1.454  1.00 65.99           N  
ATOM   3508  CA  ASP D  51      -0.132  15.999  -0.149  1.00 65.99           C  
ATOM   3509  C   ASP D  51       1.202  16.741  -0.220  1.00 65.99           C  
ATOM   3510  CB  ASP D  51      -0.055  14.878   0.889  1.00 65.99           C  
ATOM   3511  O   ASP D  51       1.934  16.618  -1.204  1.00 65.99           O  
ATOM   3512  CG  ASP D  51      -1.414  14.293   1.232  1.00 65.99           C  
ATOM   3513  OD1 ASP D  51      -1.476  13.161   1.757  1.00 65.99           O  
ATOM   3514  OD2 ASP D  51      -2.432  14.971   0.973  1.00 65.99           O  
ATOM   3515  N   SER D  52       1.390  17.765   0.452  1.00 73.47           N  
ATOM   3516  CA  SER D  52       2.695  18.395   0.624  1.00 73.47           C  
ATOM   3517  C   SER D  52       3.609  17.544   1.498  1.00 73.47           C  
ATOM   3518  CB  SER D  52       2.541  19.788   1.237  1.00 73.47           C  
ATOM   3519  O   SER D  52       3.146  16.627   2.181  1.00 73.47           O  
ATOM   3520  OG  SER D  52       2.254  19.698   2.622  1.00 73.47           O  
ATOM   3521  N   ALA D  53       4.888  17.614   1.252  1.00 76.13           N  
ATOM   3522  CA  ALA D  53       5.876  16.870   2.029  1.00 76.13           C  
ATOM   3523  C   ALA D  53       5.620  17.019   3.526  1.00 76.13           C  
ATOM   3524  CB  ALA D  53       7.287  17.339   1.685  1.00 76.13           C  
ATOM   3525  O   ALA D  53       6.064  16.189   4.324  1.00 76.13           O  
ATOM   3526  N   PHE D  54       4.709  17.991   3.958  1.00 76.06           N  
ATOM   3527  CA  PHE D  54       4.522  18.284   5.374  1.00 76.06           C  
ATOM   3528  C   PHE D  54       3.124  17.885   5.830  1.00 76.06           C  
ATOM   3529  CB  PHE D  54       4.761  19.772   5.652  1.00 76.06           C  
ATOM   3530  O   PHE D  54       2.709  18.218   6.942  1.00 76.06           O  
ATOM   3531  CG  PHE D  54       6.182  20.212   5.423  1.00 76.06           C  
ATOM   3532  CD1 PHE D  54       7.184  19.866   6.321  1.00 76.06           C  
ATOM   3533  CD2 PHE D  54       6.514  20.973   4.310  1.00 76.06           C  
ATOM   3534  CE1 PHE D  54       8.500  20.272   6.111  1.00 76.06           C  
ATOM   3535  CE2 PHE D  54       7.827  21.382   4.094  1.00 76.06           C  
ATOM   3536  CZ  PHE D  54       8.818  21.032   4.996  1.00 76.06           C  
ATOM   3537  N   THR D  55       2.389  17.133   4.994  1.00 78.61           N  
ATOM   3538  CA  THR D  55       1.098  16.608   5.428  1.00 78.61           C  
ATOM   3539  C   THR D  55       1.283  15.523   6.484  1.00 78.61           C  
ATOM   3540  CB  THR D  55       0.299  16.041   4.240  1.00 78.61           C  
ATOM   3541  O   THR D  55       2.320  14.858   6.524  1.00 78.61           O  
ATOM   3542  CG2 THR D  55      -0.079  17.143   3.256  1.00 78.61           C  
ATOM   3543  OG1 THR D  55       1.093  15.061   3.561  1.00 78.61           O  
ATOM   3544  N   PRO D  56       0.401  15.429   7.437  1.00 80.53           N  
ATOM   3545  CA  PRO D  56       0.510  14.445   8.516  1.00 80.53           C  
ATOM   3546  C   PRO D  56       0.868  13.050   8.008  1.00 80.53           C  
ATOM   3547  CB  PRO D  56      -0.886  14.455   9.145  1.00 80.53           C  
ATOM   3548  O   PRO D  56       1.693  12.361   8.614  1.00 80.53           O  
ATOM   3549  CG  PRO D  56      -1.386  15.849   8.941  1.00 80.53           C  
ATOM   3550  CD  PRO D  56      -0.886  16.346   7.615  1.00 80.53           C  
ATOM   3551  N   ALA D  57       0.318  12.561   6.833  1.00 79.40           N  
ATOM   3552  CA  ALA D  57       0.630  11.234   6.309  1.00 79.40           C  
ATOM   3553  C   ALA D  57       2.103  11.129   5.925  1.00 79.40           C  
ATOM   3554  CB  ALA D  57      -0.255  10.915   5.107  1.00 79.40           C  
ATOM   3555  O   ALA D  57       2.751  10.115   6.197  1.00 79.40           O  
ATOM   3556  N   HIS D  58       2.603  12.200   5.278  1.00 80.21           N  
ATOM   3557  CA  HIS D  58       4.012  12.207   4.899  1.00 80.21           C  
ATOM   3558  C   HIS D  58       4.912  12.305   6.126  1.00 80.21           C  
ATOM   3559  CB  HIS D  58       4.304  13.362   3.940  1.00 80.21           C  
ATOM   3560  O   HIS D  58       5.949  11.641   6.195  1.00 80.21           O  
ATOM   3561  CG  HIS D  58       4.014  13.041   2.508  1.00 80.21           C  
ATOM   3562  CD2 HIS D  58       4.018  11.862   1.843  1.00 80.21           C  
ATOM   3563  ND1 HIS D  58       3.672  14.004   1.584  1.00 80.21           N  
ATOM   3564  CE1 HIS D  58       3.477  13.429   0.409  1.00 80.21           C  
ATOM   3565  NE2 HIS D  58       3.681  12.130   0.539  1.00 80.21           N  
ATOM   3566  N   TRP D  59       4.485  13.153   7.133  1.00 80.91           N  
ATOM   3567  CA  TRP D  59       5.263  13.251   8.363  1.00 80.91           C  
ATOM   3568  C   TRP D  59       5.345  11.899   9.065  1.00 80.91           C  
ATOM   3569  CB  TRP D  59       4.653  14.293   9.305  1.00 80.91           C  
ATOM   3570  O   TRP D  59       6.410  11.506   9.546  1.00 80.91           O  
ATOM   3571  CG  TRP D  59       5.660  15.021  10.143  1.00 80.91           C  
ATOM   3572  CD1 TRP D  59       6.874  15.504   9.738  1.00 80.91           C  
ATOM   3573  CD2 TRP D  59       5.542  15.344  11.532  1.00 80.91           C  
ATOM   3574  CE2 TRP D  59       6.722  16.025  11.904  1.00 80.91           C  
ATOM   3575  CE3 TRP D  59       4.551  15.124  12.498  1.00 80.91           C  
ATOM   3576  NE1 TRP D  59       7.517  16.109  10.793  1.00 80.91           N  
ATOM   3577  CH2 TRP D  59       5.953  16.260  14.130  1.00 80.91           C  
ATOM   3578  CZ2 TRP D  59       6.938  16.488  13.204  1.00 80.91           C  
ATOM   3579  CZ3 TRP D  59       4.768  15.586  13.791  1.00 80.91           C  
ATOM   3580  N   TRP D  60       4.185  11.211   9.126  1.00 82.28           N  
ATOM   3581  CA  TRP D  60       4.136   9.881   9.725  1.00 82.28           C  
ATOM   3582  C   TRP D  60       5.065   8.919   8.992  1.00 82.28           C  
ATOM   3583  CB  TRP D  60       2.704   9.338   9.712  1.00 82.28           C  
ATOM   3584  O   TRP D  60       5.873   8.229   9.618  1.00 82.28           O  
ATOM   3585  CG  TRP D  60       2.554   8.002  10.375  1.00 82.28           C  
ATOM   3586  CD1 TRP D  60       3.450   7.388  11.206  1.00 82.28           C  
ATOM   3587  CD2 TRP D  60       1.440   7.110  10.257  1.00 82.28           C  
ATOM   3588  CE2 TRP D  60       1.729   5.975  11.045  1.00 82.28           C  
ATOM   3589  CE3 TRP D  60       0.225   7.163   9.562  1.00 82.28           C  
ATOM   3590  NE1 TRP D  60       2.960   6.169  11.613  1.00 82.28           N  
ATOM   3591  CH2 TRP D  60      -0.337   4.975  10.467  1.00 82.28           C  
ATOM   3592  CZ2 TRP D  60       0.845   4.899  11.157  1.00 82.28           C  
ATOM   3593  CZ3 TRP D  60      -0.654   6.091   9.674  1.00 82.28           C  
ATOM   3594  N   LEU D  61       5.030   8.884   7.656  1.00 81.05           N  
ATOM   3595  CA  LEU D  61       5.838   7.989   6.835  1.00 81.05           C  
ATOM   3596  C   LEU D  61       7.323   8.306   6.984  1.00 81.05           C  
ATOM   3597  CB  LEU D  61       5.428   8.094   5.364  1.00 81.05           C  
ATOM   3598  O   LEU D  61       8.131   7.409   7.236  1.00 81.05           O  
ATOM   3599  CG  LEU D  61       6.147   7.160   4.390  1.00 81.05           C  
ATOM   3600  CD1 LEU D  61       5.847   5.704   4.733  1.00 81.05           C  
ATOM   3601  CD2 LEU D  61       5.744   7.471   2.953  1.00 81.05           C  
ATOM   3602  N   TYR D  62       7.712   9.605   6.880  1.00 82.99           N  
ATOM   3603  CA  TYR D  62       9.114  10.006   6.912  1.00 82.99           C  
ATOM   3604  C   TYR D  62       9.715   9.778   8.294  1.00 82.99           C  
ATOM   3605  CB  TYR D  62       9.261  11.479   6.516  1.00 82.99           C  
ATOM   3606  O   TYR D  62      10.888   9.417   8.416  1.00 82.99           O  
ATOM   3607  CG  TYR D  62       8.844  11.769   5.095  1.00 82.99           C  
ATOM   3608  CD1 TYR D  62       8.818  10.759   4.136  1.00 82.99           C  
ATOM   3609  CD2 TYR D  62       8.478  13.054   4.708  1.00 82.99           C  
ATOM   3610  CE1 TYR D  62       8.437  11.023   2.824  1.00 82.99           C  
ATOM   3611  CE2 TYR D  62       8.095  13.329   3.399  1.00 82.99           C  
ATOM   3612  OH  TYR D  62       7.699  12.575   1.169  1.00 82.99           O  
ATOM   3613  CZ  TYR D  62       8.077  12.309   2.466  1.00 82.99           C  
ATOM   3614  N   SER D  63       8.901   9.953   9.346  1.00 85.21           N  
ATOM   3615  CA  SER D  63       9.392   9.702  10.697  1.00 85.21           C  
ATOM   3616  C   SER D  63       9.794   8.242  10.877  1.00 85.21           C  
ATOM   3617  CB  SER D  63       8.330  10.078  11.732  1.00 85.21           C  
ATOM   3618  O   SER D  63      10.745   7.939  11.601  1.00 85.21           O  
ATOM   3619  OG  SER D  63       7.172   9.276  11.578  1.00 85.21           O  
ATOM   3620  N   HIS D  64       9.115   7.269  10.210  1.00 84.72           N  
ATOM   3621  CA  HIS D  64       9.443   5.849  10.267  1.00 84.72           C  
ATOM   3622  C   HIS D  64      10.825   5.579   9.682  1.00 84.72           C  
ATOM   3623  CB  HIS D  64       8.389   5.025   9.526  1.00 84.72           C  
ATOM   3624  O   HIS D  64      11.586   4.772  10.221  1.00 84.72           O  
ATOM   3625  CG  HIS D  64       7.072   4.962  10.232  1.00 84.72           C  
ATOM   3626  CD2 HIS D  64       6.668   4.230  11.297  1.00 84.72           C  
ATOM   3627  ND1 HIS D  64       5.985   5.717   9.848  1.00 84.72           N  
ATOM   3628  CE1 HIS D  64       4.967   5.452  10.649  1.00 84.72           C  
ATOM   3629  NE2 HIS D  64       5.355   4.552  11.537  1.00 84.72           N  
ATOM   3630  N   PHE D  65      11.114   6.307   8.602  1.00 84.85           N  
ATOM   3631  CA  PHE D  65      12.355   6.051   7.881  1.00 84.85           C  
ATOM   3632  C   PHE D  65      13.545   6.647   8.623  1.00 84.85           C  
ATOM   3633  CB  PHE D  65      12.282   6.622   6.462  1.00 84.85           C  
ATOM   3634  O   PHE D  65      14.696   6.324   8.323  1.00 84.85           O  
ATOM   3635  CG  PHE D  65      11.371   5.852   5.544  1.00 84.85           C  
ATOM   3636  CD1 PHE D  65      11.465   4.470   5.447  1.00 84.85           C  
ATOM   3637  CD2 PHE D  65      10.418   6.513   4.779  1.00 84.85           C  
ATOM   3638  CE1 PHE D  65      10.623   3.755   4.598  1.00 84.85           C  
ATOM   3639  CE2 PHE D  65       9.573   5.806   3.929  1.00 84.85           C  
ATOM   3640  CZ  PHE D  65       9.677   4.427   3.839  1.00 84.85           C  
ATOM   3641  N   VAL D  66      13.150   7.431   9.586  1.00 87.20           N  
ATOM   3642  CA  VAL D  66      14.182   7.897  10.506  1.00 87.20           C  
ATOM   3643  C   VAL D  66      14.302   6.930  11.681  1.00 87.20           C  
ATOM   3644  CB  VAL D  66      13.884   9.324  11.018  1.00 87.20           C  
ATOM   3645  O   VAL D  66      15.408   6.545  12.067  1.00 87.20           O  
ATOM   3646  CG1 VAL D  66      14.900   9.739  12.081  1.00 87.20           C  
ATOM   3647  CG2 VAL D  66      13.883  10.317   9.858  1.00 87.20           C  
ATOM   3648  N   ALA D  67      13.160   6.490  12.199  1.00 89.08           N  
ATOM   3649  CA  ALA D  67      13.088   5.636  13.382  1.00 89.08           C  
ATOM   3650  C   ALA D  67      13.705   4.267  13.109  1.00 89.08           C  
ATOM   3651  CB  ALA D  67      11.639   5.481  13.839  1.00 89.08           C  
ATOM   3652  O   ALA D  67      14.435   3.730  13.945  1.00 89.08           O  
ATOM   3653  N   LEU D  68      13.518   3.682  11.985  1.00 89.74           N  
ATOM   3654  CA  LEU D  68      13.897   2.309  11.673  1.00 89.74           C  
ATOM   3655  C   LEU D  68      15.414   2.169  11.596  1.00 89.74           C  
ATOM   3656  CB  LEU D  68      13.264   1.864  10.352  1.00 89.74           C  
ATOM   3657  O   LEU D  68      15.993   1.283  12.229  1.00 89.74           O  
ATOM   3658  CG  LEU D  68      11.776   1.513  10.399  1.00 89.74           C  
ATOM   3659  CD1 LEU D  68      11.220   1.373   8.985  1.00 89.74           C  
ATOM   3660  CD2 LEU D  68      11.552   0.233  11.196  1.00 89.74           C  
ATOM   3661  N   PRO D  69      16.211   3.014  10.812  1.00 90.01           N  
ATOM   3662  CA  PRO D  69      17.669   2.869  10.802  1.00 90.01           C  
ATOM   3663  C   PRO D  69      18.300   3.159  12.161  1.00 90.01           C  
ATOM   3664  CB  PRO D  69      18.118   3.897   9.760  1.00 90.01           C  
ATOM   3665  O   PRO D  69      19.254   2.485  12.560  1.00 90.01           O  
ATOM   3666  CG  PRO D  69      16.943   4.805   9.589  1.00 90.01           C  
ATOM   3667  CD  PRO D  69      15.696   4.043   9.935  1.00 90.01           C  
ATOM   3668  N   LEU D  70      17.762   4.150  12.934  1.00 90.91           N  
ATOM   3669  CA  LEU D  70      18.276   4.462  14.263  1.00 90.91           C  
ATOM   3670  C   LEU D  70      17.990   3.325  15.237  1.00 90.91           C  
ATOM   3671  CB  LEU D  70      17.660   5.764  14.783  1.00 90.91           C  
ATOM   3672  O   LEU D  70      18.832   2.992  16.074  1.00 90.91           O  
ATOM   3673  CG  LEU D  70      18.094   7.049  14.078  1.00 90.91           C  
ATOM   3674  CD1 LEU D  70      17.357   8.250  14.663  1.00 90.91           C  
ATOM   3675  CD2 LEU D  70      19.604   7.236  14.189  1.00 90.91           C  
ATOM   3676  N   GLY D  71      16.734   2.805  15.131  1.00 91.20           N  
ATOM   3677  CA  GLY D  71      16.369   1.677  15.973  1.00 91.20           C  
ATOM   3678  C   GLY D  71      17.248   0.460  15.754  1.00 91.20           C  
ATOM   3679  O   GLY D  71      17.695  -0.170  16.715  1.00 91.20           O  
ATOM   3680  N   TRP D  72      17.467   0.094  14.483  1.00 91.75           N  
ATOM   3681  CA  TRP D  72      18.336  -1.035  14.170  1.00 91.75           C  
ATOM   3682  C   TRP D  72      19.787  -0.719  14.520  1.00 91.75           C  
ATOM   3683  CB  TRP D  72      18.225  -1.405  12.688  1.00 91.75           C  
ATOM   3684  O   TRP D  72      20.559  -1.617  14.864  1.00 91.75           O  
ATOM   3685  CG  TRP D  72      17.016  -2.228  12.355  1.00 91.75           C  
ATOM   3686  CD1 TRP D  72      15.853  -1.790  11.787  1.00 91.75           C  
ATOM   3687  CD2 TRP D  72      16.852  -3.632  12.577  1.00 91.75           C  
ATOM   3688  CE2 TRP D  72      15.562  -3.979  12.117  1.00 91.75           C  
ATOM   3689  CE3 TRP D  72      17.671  -4.632  13.119  1.00 91.75           C  
ATOM   3690  NE1 TRP D  72      14.974  -2.839  11.640  1.00 91.75           N  
ATOM   3691  CH2 TRP D  72      15.894  -6.244  12.718  1.00 91.75           C  
ATOM   3692  CZ2 TRP D  72      15.072  -5.286  12.183  1.00 91.75           C  
ATOM   3693  CZ3 TRP D  72      17.181  -5.931  13.184  1.00 91.75           C  
ATOM   3694  N   GLY D  73      20.161   0.547  14.365  1.00 91.02           N  
ATOM   3695  CA  GLY D  73      21.454   0.976  14.873  1.00 91.02           C  
ATOM   3696  C   GLY D  73      21.624   0.727  16.359  1.00 91.02           C  
ATOM   3697  O   GLY D  73      22.695   0.311  16.806  1.00 91.02           O  
ATOM   3698  N   ALA D  74      20.585   0.950  17.222  1.00 91.92           N  
ATOM   3699  CA  ALA D  74      20.593   0.675  18.656  1.00 91.92           C  
ATOM   3700  C   ALA D  74      20.768  -0.816  18.928  1.00 91.92           C  
ATOM   3701  CB  ALA D  74      19.306   1.183  19.302  1.00 91.92           C  
ATOM   3702  O   ALA D  74      21.494  -1.205  19.847  1.00 91.92           O  
ATOM   3703  N   ILE D  75      20.115  -1.691  18.090  1.00 91.21           N  
ATOM   3704  CA  ILE D  75      20.253  -3.138  18.212  1.00 91.21           C  
ATOM   3705  C   ILE D  75      21.692  -3.547  17.905  1.00 91.21           C  
ATOM   3706  CB  ILE D  75      19.273  -3.880  17.276  1.00 91.21           C  
ATOM   3707  O   ILE D  75      22.259  -4.403  18.588  1.00 91.21           O  
ATOM   3708  CG1 ILE D  75      17.824  -3.595  17.685  1.00 91.21           C  
ATOM   3709  CG2 ILE D  75      19.557  -5.385  17.281  1.00 91.21           C  
ATOM   3710  CD1 ILE D  75      16.787  -4.139  16.712  1.00 91.21           C  
ATOM   3711  N   MET D  76      22.308  -2.945  16.888  1.00 91.32           N  
ATOM   3712  CA  MET D  76      23.690  -3.213  16.502  1.00 91.32           C  
ATOM   3713  C   MET D  76      24.644  -2.916  17.653  1.00 91.32           C  
ATOM   3714  CB  MET D  76      24.076  -2.385  15.275  1.00 91.32           C  
ATOM   3715  O   MET D  76      25.575  -3.683  17.908  1.00 91.32           O  
ATOM   3716  CG  MET D  76      25.510  -2.598  14.818  1.00 91.32           C  
ATOM   3717  SD  MET D  76      26.033  -1.377  13.552  1.00 91.32           S  
ATOM   3718  CE  MET D  76      26.106   0.126  14.566  1.00 91.32           C  
ATOM   3719  N   ILE D  77      24.364  -1.868  18.413  1.00 91.36           N  
ATOM   3720  CA  ILE D  77      25.202  -1.464  19.536  1.00 91.36           C  
ATOM   3721  C   ILE D  77      25.022  -2.444  20.694  1.00 91.36           C  
ATOM   3722  CB  ILE D  77      24.876  -0.025  19.996  1.00 91.36           C  
ATOM   3723  O   ILE D  77      26.000  -2.871  21.312  1.00 91.36           O  
ATOM   3724  CG1 ILE D  77      25.270   0.984  18.912  1.00 91.36           C  
ATOM   3725  CG2 ILE D  77      25.578   0.291  21.320  1.00 91.36           C  
ATOM   3726  CD1 ILE D  77      24.808   2.407  19.194  1.00 91.36           C  
ATOM   3727  N   TYR D  78      23.762  -2.877  20.921  1.00 90.64           N  
ATOM   3728  CA  TYR D  78      23.462  -3.770  22.035  1.00 90.64           C  
ATOM   3729  C   TYR D  78      23.955  -5.183  21.749  1.00 90.64           C  
ATOM   3730  CB  TYR D  78      21.957  -3.789  22.318  1.00 90.64           C  
ATOM   3731  O   TYR D  78      24.394  -5.890  22.660  1.00 90.64           O  
ATOM   3732  CG  TYR D  78      21.585  -4.545  23.571  1.00 90.64           C  
ATOM   3733  CD1 TYR D  78      21.140  -5.863  23.506  1.00 90.64           C  
ATOM   3734  CD2 TYR D  78      21.676  -3.942  24.821  1.00 90.64           C  
ATOM   3735  CE1 TYR D  78      20.794  -6.563  24.657  1.00 90.64           C  
ATOM   3736  CE2 TYR D  78      21.332  -4.632  25.979  1.00 90.64           C  
ATOM   3737  OH  TYR D  78      20.552  -6.628  27.030  1.00 90.64           O  
ATOM   3738  CZ  TYR D  78      20.894  -5.940  25.887  1.00 90.64           C  
ATOM   3739  N   ASP D  79      23.931  -5.582  20.463  1.00 88.23           N  
ATOM   3740  CA  ASP D  79      24.280  -6.945  20.073  1.00 88.23           C  
ATOM   3741  C   ASP D  79      25.755  -7.232  20.343  1.00 88.23           C  
ATOM   3742  CB  ASP D  79      23.961  -7.179  18.595  1.00 88.23           C  
ATOM   3743  O   ASP D  79      26.169  -8.392  20.392  1.00 88.23           O  
ATOM   3744  CG  ASP D  79      24.222  -8.608  18.152  1.00 88.23           C  
ATOM   3745  OD1 ASP D  79      24.686  -8.817  17.010  1.00 88.23           O  
ATOM   3746  OD2 ASP D  79      23.959  -9.533  18.950  1.00 88.23           O  
ATOM   3747  N   ARG D  80      26.623  -6.220  20.591  1.00 89.17           N  
ATOM   3748  CA  ARG D  80      28.035  -6.393  20.916  1.00 89.17           C  
ATOM   3749  C   ARG D  80      28.206  -7.164  22.220  1.00 89.17           C  
ATOM   3750  CB  ARG D  80      28.735  -5.035  21.014  1.00 89.17           C  
ATOM   3751  O   ARG D  80      29.265  -7.741  22.473  1.00 89.17           O  
ATOM   3752  CG  ARG D  80      28.871  -4.315  19.682  1.00 89.17           C  
ATOM   3753  CD  ARG D  80      29.600  -2.987  19.831  1.00 89.17           C  
ATOM   3754  NE  ARG D  80      29.734  -2.299  18.551  1.00 89.17           N  
ATOM   3755  NH1 ARG D  80      30.842  -0.466  19.416  1.00 89.17           N  
ATOM   3756  NH2 ARG D  80      30.387  -0.581  17.173  1.00 89.17           N  
ATOM   3757  CZ  ARG D  80      30.321  -1.117  18.383  1.00 89.17           C  
ATOM   3758  N   ARG D  81      27.070  -7.174  22.987  1.00 90.33           N  
ATOM   3759  CA  ARG D  81      27.097  -7.841  24.285  1.00 90.33           C  
ATOM   3760  C   ARG D  81      26.835  -9.337  24.137  1.00 90.33           C  
ATOM   3761  CB  ARG D  81      26.067  -7.220  25.230  1.00 90.33           C  
ATOM   3762  O   ARG D  81      26.898 -10.083  25.117  1.00 90.33           O  
ATOM   3763  CG  ARG D  81      26.342  -5.765  25.572  1.00 90.33           C  
ATOM   3764  CD  ARG D  81      25.333  -5.219  26.572  1.00 90.33           C  
ATOM   3765  NE  ARG D  81      25.533  -3.793  26.815  1.00 90.33           N  
ATOM   3766  NH1 ARG D  81      24.062  -3.679  28.593  1.00 90.33           N  
ATOM   3767  NH2 ARG D  81      25.179  -1.801  27.903  1.00 90.33           N  
ATOM   3768  CZ  ARG D  81      24.924  -3.094  27.770  1.00 90.33           C  
ATOM   3769  N   VAL D  82      26.523  -9.819  22.894  1.00 87.80           N  
ATOM   3770  CA  VAL D  82      26.315 -11.229  22.583  1.00 87.80           C  
ATOM   3771  C   VAL D  82      27.234 -11.648  21.438  1.00 87.80           C  
ATOM   3772  CB  VAL D  82      24.842 -11.519  22.218  1.00 87.80           C  
ATOM   3773  O   VAL D  82      26.863 -11.541  20.266  1.00 87.80           O  
ATOM   3774  CG1 VAL D  82      24.609 -13.020  22.060  1.00 87.80           C  
ATOM   3775  CG2 VAL D  82      23.906 -10.939  23.277  1.00 87.80           C  
ATOM   3776  N   PRO D  83      28.498 -12.010  21.757  1.00 86.06           N  
ATOM   3777  CA  PRO D  83      29.539 -12.263  20.759  1.00 86.06           C  
ATOM   3778  C   PRO D  83      29.094 -13.247  19.679  1.00 86.06           C  
ATOM   3779  CB  PRO D  83      30.688 -12.843  21.587  1.00 86.06           C  
ATOM   3780  O   PRO D  83      29.479 -13.107  18.515  1.00 86.06           O  
ATOM   3781  CG  PRO D  83      30.491 -12.284  22.959  1.00 86.06           C  
ATOM   3782  CD  PRO D  83      29.018 -12.102  23.192  1.00 86.06           C  
ATOM   3783  N   LEU D  84      28.201 -14.178  20.028  1.00 84.81           N  
ATOM   3784  CA  LEU D  84      27.808 -15.195  19.058  1.00 84.81           C  
ATOM   3785  C   LEU D  84      26.930 -14.594  17.966  1.00 84.81           C  
ATOM   3786  CB  LEU D  84      27.068 -16.341  19.753  1.00 84.81           C  
ATOM   3787  O   LEU D  84      26.752 -15.196  16.905  1.00 84.81           O  
ATOM   3788  CG  LEU D  84      27.939 -17.393  20.440  1.00 84.81           C  
ATOM   3789  CD1 LEU D  84      27.135 -18.137  21.501  1.00 84.81           C  
ATOM   3790  CD2 LEU D  84      28.510 -18.367  19.415  1.00 84.81           C  
ATOM   3791  N   MET D  85      26.440 -13.389  18.307  1.00 85.63           N  
ATOM   3792  CA  MET D  85      25.597 -12.726  17.315  1.00 85.63           C  
ATOM   3793  C   MET D  85      26.437 -11.866  16.376  1.00 85.63           C  
ATOM   3794  CB  MET D  85      24.533 -11.868  17.999  1.00 85.63           C  
ATOM   3795  O   MET D  85      25.926 -11.342  15.385  1.00 85.63           O  
ATOM   3796  CG  MET D  85      23.520 -12.670  18.800  1.00 85.63           C  
ATOM   3797  SD  MET D  85      22.617 -13.891  17.770  1.00 85.63           S  
ATOM   3798  CE  MET D  85      21.593 -12.773  16.773  1.00 85.63           C  
ATOM   3799  N   ARG D  86      27.752 -11.743  16.626  1.00 85.34           N  
ATOM   3800  CA  ARG D  86      28.642 -10.922  15.812  1.00 85.34           C  
ATOM   3801  C   ARG D  86      29.356 -11.765  14.761  1.00 85.34           C  
ATOM   3802  CB  ARG D  86      29.667 -10.204  16.692  1.00 85.34           C  
ATOM   3803  O   ARG D  86      29.386 -12.993  14.859  1.00 85.34           O  
ATOM   3804  CG  ARG D  86      29.049  -9.302  17.748  1.00 85.34           C  
ATOM   3805  CD  ARG D  86      28.600  -7.971  17.161  1.00 85.34           C  
ATOM   3806  NE  ARG D  86      29.733  -7.185  16.681  1.00 85.34           N  
ATOM   3807  NH1 ARG D  86      28.444  -5.480  15.804  1.00 85.34           N  
ATOM   3808  NH2 ARG D  86      30.730  -5.388  15.654  1.00 85.34           N  
ATOM   3809  CZ  ARG D  86      29.633  -6.019  16.047  1.00 85.34           C  
ATOM   3810  N   GLY D  87      29.755 -11.273  13.657  1.00 82.35           N  
ATOM   3811  CA  GLY D  87      30.488 -11.934  12.590  1.00 82.35           C  
ATOM   3812  C   GLY D  87      31.945 -12.182  12.932  1.00 82.35           C  
ATOM   3813  O   GLY D  87      32.387 -11.885  14.044  1.00 82.35           O  
ATOM   3814  N   PRO D  88      32.716 -12.816  11.949  1.00 82.48           N  
ATOM   3815  CA  PRO D  88      34.144 -13.062  12.165  1.00 82.48           C  
ATOM   3816  C   PRO D  88      34.907 -11.801  12.565  1.00 82.48           C  
ATOM   3817  CB  PRO D  88      34.621 -13.582  10.807  1.00 82.48           C  
ATOM   3818  O   PRO D  88      34.648 -10.722  12.026  1.00 82.48           O  
ATOM   3819  CG  PRO D  88      33.369 -13.928  10.069  1.00 82.48           C  
ATOM   3820  CD  PRO D  88      32.222 -13.198  10.707  1.00 82.48           C  
ATOM   3821  N   ASN D  89      35.767 -11.806  13.561  1.00 81.93           N  
ATOM   3822  CA  ASN D  89      36.591 -10.716  14.074  1.00 81.93           C  
ATOM   3823  C   ASN D  89      35.739  -9.617  14.703  1.00 81.93           C  
ATOM   3824  CB  ASN D  89      37.467 -10.137  12.961  1.00 81.93           C  
ATOM   3825  O   ASN D  89      36.079  -8.436  14.617  1.00 81.93           O  
ATOM   3826  CG  ASN D  89      38.519 -11.116  12.477  1.00 81.93           C  
ATOM   3827  ND2 ASN D  89      38.878 -11.019  11.203  1.00 81.93           N  
ATOM   3828  OD1 ASN D  89      39.004 -11.954  13.242  1.00 81.93           O  
ATOM   3829  N   ASN D  90      34.540 -10.037  15.329  1.00 85.16           N  
ATOM   3830  CA  ASN D  90      33.636  -9.119  16.012  1.00 85.16           C  
ATOM   3831  C   ASN D  90      33.058  -8.083  15.052  1.00 85.16           C  
ATOM   3832  CB  ASN D  90      34.352  -8.425  17.173  1.00 85.16           C  
ATOM   3833  O   ASN D  90      32.727  -6.969  15.460  1.00 85.16           O  
ATOM   3834  CG  ASN D  90      33.399  -7.976  18.263  1.00 85.16           C  
ATOM   3835  ND2 ASN D  90      33.792  -6.952  19.010  1.00 85.16           N  
ATOM   3836  OD1 ASN D  90      32.318  -8.546  18.432  1.00 85.16           O  
ATOM   3837  N   SER D  91      33.057  -8.468  13.674  1.00 84.95           N  
ATOM   3838  CA  SER D  91      32.440  -7.580  12.694  1.00 84.95           C  
ATOM   3839  C   SER D  91      30.924  -7.544  12.858  1.00 84.95           C  
ATOM   3840  CB  SER D  91      32.797  -8.020  11.273  1.00 84.95           C  
ATOM   3841  O   SER D  91      30.336  -8.454  13.445  1.00 84.95           O  
ATOM   3842  OG  SER D  91      32.234  -9.288  10.982  1.00 84.95           O  
ATOM   3843  N   VAL D  92      30.274  -6.416  12.601  1.00 85.38           N  
ATOM   3844  CA  VAL D  92      28.823  -6.272  12.654  1.00 85.38           C  
ATOM   3845  C   VAL D  92      28.164  -7.360  11.809  1.00 85.38           C  
ATOM   3846  CB  VAL D  92      28.373  -4.875  12.168  1.00 85.38           C  
ATOM   3847  O   VAL D  92      28.611  -7.647  10.696  1.00 85.38           O  
ATOM   3848  CG1 VAL D  92      26.850  -4.764  12.180  1.00 85.38           C  
ATOM   3849  CG2 VAL D  92      28.999  -3.783  13.034  1.00 85.38           C  
ATOM   3850  N   ASN D  93      27.201  -8.102  12.375  1.00 87.53           N  
ATOM   3851  CA  ASN D  93      26.437  -9.104  11.641  1.00 87.53           C  
ATOM   3852  C   ASN D  93      25.970  -8.573  10.288  1.00 87.53           C  
ATOM   3853  CB  ASN D  93      25.239  -9.578  12.467  1.00 87.53           C  
ATOM   3854  O   ASN D  93      25.468  -7.452  10.196  1.00 87.53           O  
ATOM   3855  CG  ASN D  93      24.467 -10.694  11.791  1.00 87.53           C  
ATOM   3856  ND2 ASN D  93      24.592 -11.906  12.318  1.00 87.53           N  
ATOM   3857  OD1 ASN D  93      23.766 -10.468  10.801  1.00 87.53           O  
ATOM   3858  N   THR D  94      26.284  -9.259   9.145  1.00 88.38           N  
ATOM   3859  CA  THR D  94      25.949  -8.852   7.785  1.00 88.38           C  
ATOM   3860  C   THR D  94      24.460  -8.539   7.666  1.00 88.38           C  
ATOM   3861  CB  THR D  94      26.331  -9.941   6.766  1.00 88.38           C  
ATOM   3862  O   THR D  94      24.072  -7.600   6.966  1.00 88.38           O  
ATOM   3863  CG2 THR D  94      26.051  -9.481   5.339  1.00 88.38           C  
ATOM   3864  OG1 THR D  94      27.727 -10.239   6.895  1.00 88.38           O  
ATOM   3865  N   GLY D  95      23.566  -9.392   8.374  1.00 88.05           N  
ATOM   3866  CA  GLY D  95      22.135  -9.135   8.359  1.00 88.05           C  
ATOM   3867  C   GLY D  95      21.769  -7.767   8.901  1.00 88.05           C  
ATOM   3868  O   GLY D  95      20.964  -7.051   8.301  1.00 88.05           O  
ATOM   3869  N   ILE D  96      22.375  -7.328   9.990  1.00 88.52           N  
ATOM   3870  CA  ILE D  96      22.093  -6.040  10.615  1.00 88.52           C  
ATOM   3871  C   ILE D  96      22.618  -4.911   9.730  1.00 88.52           C  
ATOM   3872  CB  ILE D  96      22.715  -5.949  12.026  1.00 88.52           C  
ATOM   3873  O   ILE D  96      21.968  -3.873   9.588  1.00 88.52           O  
ATOM   3874  CG1 ILE D  96      21.966  -6.865  13.000  1.00 88.52           C  
ATOM   3875  CG2 ILE D  96      22.712  -4.500  12.524  1.00 88.52           C  
ATOM   3876  CD1 ILE D  96      22.562  -6.899  14.401  1.00 88.52           C  
ATOM   3877  N   LYS D  97      23.831  -5.116   9.087  1.00 89.45           N  
ATOM   3878  CA  LYS D  97      24.383  -4.121   8.173  1.00 89.45           C  
ATOM   3879  C   LYS D  97      23.438  -3.864   7.003  1.00 89.45           C  
ATOM   3880  CB  LYS D  97      25.750  -4.568   7.654  1.00 89.45           C  
ATOM   3881  O   LYS D  97      23.165  -2.712   6.659  1.00 89.45           O  
ATOM   3882  CG  LYS D  97      26.862  -4.489   8.690  1.00 89.45           C  
ATOM   3883  CD  LYS D  97      28.199  -4.931   8.110  1.00 89.45           C  
ATOM   3884  CE  LYS D  97      29.249  -5.115   9.198  1.00 89.45           C  
ATOM   3885  NZ  LYS D  97      30.523  -5.670   8.651  1.00 89.45           N  
ATOM   3886  N   MET D  98      22.889  -4.995   6.390  1.00 89.62           N  
ATOM   3887  CA  MET D  98      21.998  -4.889   5.239  1.00 89.62           C  
ATOM   3888  C   MET D  98      20.697  -4.192   5.620  1.00 89.62           C  
ATOM   3889  CB  MET D  98      21.700  -6.272   4.659  1.00 89.62           C  
ATOM   3890  O   MET D  98      20.161  -3.399   4.843  1.00 89.62           O  
ATOM   3891  CG  MET D  98      22.873  -6.892   3.918  1.00 89.62           C  
ATOM   3892  SD  MET D  98      23.263  -6.011   2.356  1.00 89.62           S  
ATOM   3893  CE  MET D  98      21.745  -6.338   1.417  1.00 89.62           C  
ATOM   3894  N   THR D  99      20.230  -4.470   6.884  1.00 89.31           N  
ATOM   3895  CA  THR D  99      18.994  -3.851   7.350  1.00 89.31           C  
ATOM   3896  C   THR D  99      19.167  -2.343   7.500  1.00 89.31           C  
ATOM   3897  CB  THR D  99      18.539  -4.454   8.692  1.00 89.31           C  
ATOM   3898  O   THR D  99      18.329  -1.567   7.035  1.00 89.31           O  
ATOM   3899  CG2 THR D  99      17.249  -3.803   9.179  1.00 89.31           C  
ATOM   3900  OG1 THR D  99      18.318  -5.861   8.527  1.00 89.31           O  
ATOM   3901  N   ILE D 100      20.246  -1.920   8.068  1.00 90.38           N  
ATOM   3902  CA  ILE D 100      20.508  -0.507   8.317  1.00 90.38           C  
ATOM   3903  C   ILE D 100      20.727   0.219   6.992  1.00 90.38           C  
ATOM   3904  CB  ILE D 100      21.729  -0.312   9.244  1.00 90.38           C  
ATOM   3905  O   ILE D 100      20.152   1.285   6.758  1.00 90.38           O  
ATOM   3906  CG1 ILE D 100      21.422  -0.840  10.650  1.00 90.38           C  
ATOM   3907  CG2 ILE D 100      22.143   1.161   9.289  1.00 90.38           C  
ATOM   3908  CD1 ILE D 100      22.631  -0.876  11.575  1.00 90.38           C  
ATOM   3909  N   ILE D 101      21.495  -0.400   5.996  1.00 89.07           N  
ATOM   3910  CA  ILE D 101      21.776   0.204   4.698  1.00 89.07           C  
ATOM   3911  C   ILE D 101      20.487   0.302   3.885  1.00 89.07           C  
ATOM   3912  CB  ILE D 101      22.841  -0.600   3.920  1.00 89.07           C  
ATOM   3913  O   ILE D 101      20.245   1.307   3.212  1.00 89.07           O  
ATOM   3914  CG1 ILE D 101      24.209  -0.471   4.599  1.00 89.07           C  
ATOM   3915  CG2 ILE D 101      22.908  -0.137   2.462  1.00 89.07           C  
ATOM   3916  CD1 ILE D 101      25.276  -1.391   4.021  1.00 89.07           C  
ATOM   3917  N   GLY D 102      19.640  -0.848   4.022  1.00 88.76           N  
ATOM   3918  CA  GLY D 102      18.371  -0.822   3.313  1.00 88.76           C  
ATOM   3919  C   GLY D 102      17.468   0.317   3.747  1.00 88.76           C  
ATOM   3920  O   GLY D 102      16.928   1.042   2.908  1.00 88.76           O  
ATOM   3921  N   TYR D 103      17.283   0.616   5.077  1.00 88.28           N  
ATOM   3922  CA  TYR D 103      16.414   1.666   5.598  1.00 88.28           C  
ATOM   3923  C   TYR D 103      17.027   3.043   5.372  1.00 88.28           C  
ATOM   3924  CB  TYR D 103      16.147   1.451   7.090  1.00 88.28           C  
ATOM   3925  O   TYR D 103      16.314   4.008   5.092  1.00 88.28           O  
ATOM   3926  CG  TYR D 103      15.108   0.394   7.375  1.00 88.28           C  
ATOM   3927  CD1 TYR D 103      13.862   0.428   6.753  1.00 88.28           C  
ATOM   3928  CD2 TYR D 103      15.370  -0.641   8.267  1.00 88.28           C  
ATOM   3929  CE1 TYR D 103      12.901  -0.543   7.014  1.00 88.28           C  
ATOM   3930  CE2 TYR D 103      14.417  -1.618   8.535  1.00 88.28           C  
ATOM   3931  OH  TYR D 103      12.240  -2.525   8.166  1.00 88.28           O  
ATOM   3932  CZ  TYR D 103      13.187  -1.561   7.904  1.00 88.28           C  
ATOM   3933  N   LEU D 104      18.351   3.114   5.398  1.00 87.57           N  
ATOM   3934  CA  LEU D 104      19.020   4.376   5.102  1.00 87.57           C  
ATOM   3935  C   LEU D 104      18.861   4.744   3.631  1.00 87.57           C  
ATOM   3936  CB  LEU D 104      20.506   4.294   5.463  1.00 87.57           C  
ATOM   3937  O   LEU D 104      18.663   5.914   3.296  1.00 87.57           O  
ATOM   3938  CG  LEU D 104      20.853   4.435   6.945  1.00 87.57           C  
ATOM   3939  CD1 LEU D 104      22.339   4.175   7.169  1.00 87.57           C  
ATOM   3940  CD2 LEU D 104      20.464   5.818   7.456  1.00 87.57           C  
ATOM   3941  N   GLY D 105      18.951   3.629   2.738  1.00 85.97           N  
ATOM   3942  CA  GLY D 105      18.714   3.867   1.323  1.00 85.97           C  
ATOM   3943  C   GLY D 105      17.337   4.433   1.036  1.00 85.97           C  
ATOM   3944  O   GLY D 105      17.190   5.330   0.203  1.00 85.97           O  
ATOM   3945  N   THR D 106      16.335   3.963   1.850  1.00 83.78           N  
ATOM   3946  CA  THR D 106      14.961   4.422   1.679  1.00 83.78           C  
ATOM   3947  C   THR D 106      14.816   5.873   2.127  1.00 83.78           C  
ATOM   3948  CB  THR D 106      13.975   3.538   2.465  1.00 83.78           C  
ATOM   3949  O   THR D 106      14.071   6.645   1.519  1.00 83.78           O  
ATOM   3950  CG2 THR D 106      12.531   3.948   2.193  1.00 83.78           C  
ATOM   3951  OG1 THR D 106      14.153   2.171   2.076  1.00 83.78           O  
ATOM   3952  N   MET D 107      15.552   6.224   3.084  1.00 81.39           N  
ATOM   3953  CA  MET D 107      15.525   7.592   3.593  1.00 81.39           C  
ATOM   3954  C   MET D 107      16.036   8.573   2.543  1.00 81.39           C  
ATOM   3955  CB  MET D 107      16.362   7.709   4.868  1.00 81.39           C  
ATOM   3956  O   MET D 107      15.452   9.640   2.348  1.00 81.39           O  
ATOM   3957  CG  MET D 107      16.239   9.056   5.561  1.00 81.39           C  
ATOM   3958  SD  MET D 107      17.461   9.266   6.913  1.00 81.39           S  
ATOM   3959  CE  MET D 107      18.909   9.794   5.957  1.00 81.39           C  
ATOM   3960  N   PHE D 108      17.013   8.168   1.793  1.00 81.08           N  
ATOM   3961  CA  PHE D 108      17.571   9.028   0.757  1.00 81.08           C  
ATOM   3962  C   PHE D 108      16.626   9.124  -0.435  1.00 81.08           C  
ATOM   3963  CB  PHE D 108      18.938   8.507   0.303  1.00 81.08           C  
ATOM   3964  O   PHE D 108      16.577  10.151  -1.114  1.00 81.08           O  
ATOM   3965  CG  PHE D 108      20.065   8.867   1.233  1.00 81.08           C  
ATOM   3966  CD1 PHE D 108      20.562  10.164   1.277  1.00 81.08           C  
ATOM   3967  CD2 PHE D 108      20.628   7.907   2.064  1.00 81.08           C  
ATOM   3968  CE1 PHE D 108      21.605  10.500   2.137  1.00 81.08           C  
ATOM   3969  CE2 PHE D 108      21.670   8.235   2.927  1.00 81.08           C  
ATOM   3970  CZ  PHE D 108      22.158   9.532   2.961  1.00 81.08           C  
ATOM   3971  N   THR D 109      15.864   8.080  -0.577  1.00 81.31           N  
ATOM   3972  CA  THR D 109      14.941   8.042  -1.706  1.00 81.31           C  
ATOM   3973  C   THR D 109      13.805   9.042  -1.509  1.00 81.31           C  
ATOM   3974  CB  THR D 109      14.358   6.631  -1.904  1.00 81.31           C  
ATOM   3975  O   THR D 109      13.187   9.486  -2.479  1.00 81.31           O  
ATOM   3976  CG2 THR D 109      13.496   6.563  -3.160  1.00 81.31           C  
ATOM   3977  OG1 THR D 109      15.431   5.689  -2.022  1.00 81.31           O  
ATOM   3978  N   ILE D 110      13.652   9.475  -0.272  1.00 80.43           N  
ATOM   3979  CA  ILE D 110      12.605  10.453   0.006  1.00 80.43           C  
ATOM   3980  C   ILE D 110      12.894  11.747  -0.752  1.00 80.43           C  
ATOM   3981  CB  ILE D 110      12.483  10.734   1.520  1.00 80.43           C  
ATOM   3982  O   ILE D 110      12.000  12.317  -1.382  1.00 80.43           O  
ATOM   3983  CG1 ILE D 110      11.959   9.494   2.254  1.00 80.43           C  
ATOM   3984  CG2 ILE D 110      11.577  11.943   1.773  1.00 80.43           C  
ATOM   3985  CD1 ILE D 110      11.958   9.626   3.770  1.00 80.43           C  
ATOM   3986  N   GLY D 111      14.111  12.081  -0.724  1.00 79.59           N  
ATOM   3987  CA  GLY D 111      14.514  13.267  -1.462  1.00 79.59           C  
ATOM   3988  C   GLY D 111      14.310  13.136  -2.959  1.00 79.59           C  
ATOM   3989  O   GLY D 111      13.784  14.048  -3.602  1.00 79.59           O  
ATOM   3990  N   ILE D 112      14.658  12.000  -3.510  1.00 80.48           N  
ATOM   3991  CA  ILE D 112      14.526  11.732  -4.938  1.00 80.48           C  
ATOM   3992  C   ILE D 112      13.048  11.703  -5.322  1.00 80.48           C  
ATOM   3993  CB  ILE D 112      15.207  10.401  -5.329  1.00 80.48           C  
ATOM   3994  O   ILE D 112      12.658  12.254  -6.354  1.00 80.48           O  
ATOM   3995  CG1 ILE D 112      16.722  10.496  -5.120  1.00 80.48           C  
ATOM   3996  CG2 ILE D 112      14.876  10.030  -6.777  1.00 80.48           C  
ATOM   3997  CD1 ILE D 112      17.456   9.174  -5.304  1.00 80.48           C  
ATOM   3998  N   ASN D 113      12.281  11.102  -4.402  1.00 79.90           N  
ATOM   3999  CA  ASN D 113      10.845  11.010  -4.643  1.00 79.90           C  
ATOM   4000  C   ASN D 113      10.210  12.391  -4.783  1.00 79.90           C  
ATOM   4001  CB  ASN D 113      10.162  10.223  -3.522  1.00 79.90           C  
ATOM   4002  O   ASN D 113       9.455  12.638  -5.725  1.00 79.90           O  
ATOM   4003  CG  ASN D 113       8.662  10.120  -3.711  1.00 79.90           C  
ATOM   4004  ND2 ASN D 113       7.907  10.799  -2.855  1.00 79.90           N  
ATOM   4005  OD1 ASN D 113       8.184   9.434  -4.619  1.00 79.90           O  
ATOM   4006  N   GLU D 114      10.504  13.267  -3.840  1.00 80.47           N  
ATOM   4007  CA  GLU D 114       9.910  14.600  -3.850  1.00 80.47           C  
ATOM   4008  C   GLU D 114      10.422  15.423  -5.028  1.00 80.47           C  
ATOM   4009  CB  GLU D 114      10.199  15.328  -2.535  1.00 80.47           C  
ATOM   4010  O   GLU D 114       9.662  16.173  -5.645  1.00 80.47           O  
ATOM   4011  CG  GLU D 114       9.504  14.715  -1.327  1.00 80.47           C  
ATOM   4012  CD  GLU D 114       7.991  14.664  -1.468  1.00 80.47           C  
ATOM   4013  OE1 GLU D 114       7.357  13.761  -0.876  1.00 80.47           O  
ATOM   4014  OE2 GLU D 114       7.436  15.533  -2.176  1.00 80.47           O  
ATOM   4015  N   MET D 115      11.641  15.244  -5.370  1.00 77.95           N  
ATOM   4016  CA  MET D 115      12.220  15.923  -6.526  1.00 77.95           C  
ATOM   4017  C   MET D 115      11.558  15.458  -7.819  1.00 77.95           C  
ATOM   4018  CB  MET D 115      13.729  15.679  -6.593  1.00 77.95           C  
ATOM   4019  O   MET D 115      11.263  16.271  -8.697  1.00 77.95           O  
ATOM   4020  CG  MET D 115      14.439  16.519  -7.643  1.00 77.95           C  
ATOM   4021  SD  MET D 115      16.233  16.146  -7.745  1.00 77.95           S  
ATOM   4022  CE  MET D 115      16.172  14.452  -8.390  1.00 77.95           C  
ATOM   4023  N   TRP D 116      11.416  14.107  -8.033  1.00 74.74           N  
ATOM   4024  CA  TRP D 116      10.811  13.512  -9.220  1.00 74.74           C  
ATOM   4025  C   TRP D 116       9.417  14.080  -9.464  1.00 74.74           C  
ATOM   4026  CB  TRP D 116      10.738  11.989  -9.080  1.00 74.74           C  
ATOM   4027  O   TRP D 116       9.034  14.328 -10.610  1.00 74.74           O  
ATOM   4028  CG  TRP D 116      10.348  11.279 -10.341  1.00 74.74           C  
ATOM   4029  CD1 TRP D 116       9.085  11.124 -10.843  1.00 74.74           C  
ATOM   4030  CD2 TRP D 116      11.228  10.623 -11.259  1.00 74.74           C  
ATOM   4031  CE2 TRP D 116      10.429  10.092 -12.297  1.00 74.74           C  
ATOM   4032  CE3 TRP D 116      12.615  10.433 -11.306  1.00 74.74           C  
ATOM   4033  NE1 TRP D 116       9.127  10.412 -12.019  1.00 74.74           N  
ATOM   4034  CH2 TRP D 116      12.334   9.212 -13.391  1.00 74.74           C  
ATOM   4035  CZ2 TRP D 116      10.974   9.383 -13.370  1.00 74.74           C  
ATOM   4036  CZ3 TRP D 116      13.155   9.727 -12.375  1.00 74.74           C  
ATOM   4037  N   HIS D 117       8.673  14.507  -8.480  1.00 75.29           N  
ATOM   4038  CA  HIS D 117       7.301  14.988  -8.597  1.00 75.29           C  
ATOM   4039  C   HIS D 117       7.262  16.421  -9.116  1.00 75.29           C  
ATOM   4040  CB  HIS D 117       6.586  14.899  -7.248  1.00 75.29           C  
ATOM   4041  O   HIS D 117       6.214  16.898  -9.558  1.00 75.29           O  
ATOM   4042  CG  HIS D 117       6.112  13.521  -6.910  1.00 75.29           C  
ATOM   4043  CD2 HIS D 117       6.365  12.731  -5.840  1.00 75.29           C  
ATOM   4044  ND1 HIS D 117       5.271  12.801  -7.730  1.00 75.29           N  
ATOM   4045  CE1 HIS D 117       5.026  11.625  -7.177  1.00 75.29           C  
ATOM   4046  NE2 HIS D 117       5.679  11.558  -6.030  1.00 75.29           N  
ATOM   4047  N   PHE D 118       8.374  17.019  -9.126  1.00 71.57           N  
ATOM   4048  CA  PHE D 118       8.469  18.318  -9.782  1.00 71.57           C  
ATOM   4049  C   PHE D 118       8.282  18.179 -11.288  1.00 71.57           C  
ATOM   4050  CB  PHE D 118       9.818  18.978  -9.479  1.00 71.57           C  
ATOM   4051  O   PHE D 118       7.692  19.051 -11.929  1.00 71.57           O  
ATOM   4052  CG  PHE D 118       9.912  20.407  -9.940  1.00 71.57           C  
ATOM   4053  CD1 PHE D 118      10.548  20.726 -11.134  1.00 71.57           C  
ATOM   4054  CD2 PHE D 118       9.364  21.432  -9.180  1.00 71.57           C  
ATOM   4055  CE1 PHE D 118      10.637  22.049 -11.563  1.00 71.57           C  
ATOM   4056  CE2 PHE D 118       9.449  22.756  -9.602  1.00 71.57           C  
ATOM   4057  CZ  PHE D 118      10.086  23.062 -10.794  1.00 71.57           C  
ATOM   4058  N   TRP D 119       8.713  16.956 -11.754  1.00 69.89           N  
ATOM   4059  CA  TRP D 119       8.682  16.738 -13.197  1.00 69.89           C  
ATOM   4060  C   TRP D 119       7.509  15.845 -13.587  1.00 69.89           C  
ATOM   4061  CB  TRP D 119       9.996  16.114 -13.675  1.00 69.89           C  
ATOM   4062  O   TRP D 119       6.940  15.996 -14.671  1.00 69.89           O  
ATOM   4063  CG  TRP D 119      11.186  17.015 -13.529  1.00 69.89           C  
ATOM   4064  CD1 TRP D 119      11.381  18.226 -14.133  1.00 69.89           C  
ATOM   4065  CD2 TRP D 119      12.348  16.772 -12.731  1.00 69.89           C  
ATOM   4066  CE2 TRP D 119      13.209  17.879 -12.898  1.00 69.89           C  
ATOM   4067  CE3 TRP D 119      12.746  15.724 -11.890  1.00 69.89           C  
ATOM   4068  NE1 TRP D 119      12.596  18.751 -13.758  1.00 69.89           N  
ATOM   4069  CH2 TRP D 119      14.809  16.930 -11.436  1.00 69.89           C  
ATOM   4070  CZ2 TRP D 119      14.445  17.969 -12.253  1.00 69.89           C  
ATOM   4071  CZ3 TRP D 119      13.976  15.815 -11.249  1.00 69.89           C  
ATOM   4072  N   PHE D 120       7.227  14.918 -12.689  1.00 69.14           N  
ATOM   4073  CA  PHE D 120       6.138  13.977 -12.921  1.00 69.14           C  
ATOM   4074  C   PHE D 120       5.123  14.032 -11.785  1.00 69.14           C  
ATOM   4075  CB  PHE D 120       6.680  12.552 -13.071  1.00 69.14           C  
ATOM   4076  O   PHE D 120       5.464  13.777 -10.628  1.00 69.14           O  
ATOM   4077  CG  PHE D 120       7.490  12.340 -14.322  1.00 69.14           C  
ATOM   4078  CD1 PHE D 120       6.870  12.017 -15.522  1.00 69.14           C  
ATOM   4079  CD2 PHE D 120       8.873  12.463 -14.296  1.00 69.14           C  
ATOM   4080  CE1 PHE D 120       7.618  11.821 -16.681  1.00 69.14           C  
ATOM   4081  CE2 PHE D 120       9.627  12.268 -15.450  1.00 69.14           C  
ATOM   4082  CZ  PHE D 120       8.997  11.946 -16.641  1.00 69.14           C  
ATOM   4083  N   VAL D 121       3.956  14.598 -12.013  1.00 64.49           N  
ATOM   4084  CA  VAL D 121       2.966  14.911 -10.988  1.00 64.49           C  
ATOM   4085  C   VAL D 121       2.162  13.659 -10.645  1.00 64.49           C  
ATOM   4086  CB  VAL D 121       2.019  16.045 -11.442  1.00 64.49           C  
ATOM   4087  O   VAL D 121       1.573  13.568  -9.565  1.00 64.49           O  
ATOM   4088  CG1 VAL D 121       1.254  16.619 -10.250  1.00 64.49           C  
ATOM   4089  CG2 VAL D 121       2.806  17.143 -12.154  1.00 64.49           C  
ATOM   4090  N   GLU D 122       2.384  12.547 -11.336  1.00 63.45           N  
ATOM   4091  CA  GLU D 122       1.542  11.386 -11.063  1.00 63.45           C  
ATOM   4092  C   GLU D 122       2.096  10.562  -9.904  1.00 63.45           C  
ATOM   4093  CB  GLU D 122       1.408  10.513 -12.313  1.00 63.45           C  
ATOM   4094  O   GLU D 122       3.288  10.250  -9.872  1.00 63.45           O  
ATOM   4095  CG  GLU D 122      -0.032  10.214 -12.704  1.00 63.45           C  
ATOM   4096  CD  GLU D 122      -0.161   9.586 -14.083  1.00 63.45           C  
ATOM   4097  OE1 GLU D 122      -1.303   9.326 -14.526  1.00 63.45           O  
ATOM   4098  OE2 GLU D 122       0.887   9.352 -14.724  1.00 63.45           O  
ATOM   4099  N   GLU D 123       1.339  10.513  -8.931  1.00 67.06           N  
ATOM   4100  CA  GLU D 123       1.716   9.757  -7.741  1.00 67.06           C  
ATOM   4101  C   GLU D 123       1.147   8.341  -7.783  1.00 67.06           C  
ATOM   4102  CB  GLU D 123       1.243  10.476  -6.475  1.00 67.06           C  
ATOM   4103  O   GLU D 123       0.176   8.036  -7.088  1.00 67.06           O  
ATOM   4104  CG  GLU D 123       2.009  11.756  -6.173  1.00 67.06           C  
ATOM   4105  CD  GLU D 123       2.866  11.661  -4.921  1.00 67.06           C  
ATOM   4106  OE1 GLU D 123       3.680  12.579  -4.672  1.00 67.06           O  
ATOM   4107  OE2 GLU D 123       2.723  10.661  -4.183  1.00 67.06           O  
ATOM   4108  N   VAL D 124       1.480   7.685  -8.908  1.00 70.29           N  
ATOM   4109  CA  VAL D 124       1.125   6.270  -8.937  1.00 70.29           C  
ATOM   4110  C   VAL D 124       2.248   5.443  -8.315  1.00 70.29           C  
ATOM   4111  CB  VAL D 124       0.840   5.785 -10.376  1.00 70.29           C  
ATOM   4112  O   VAL D 124       3.427   5.778  -8.458  1.00 70.29           O  
ATOM   4113  CG1 VAL D 124       0.172   4.411 -10.360  1.00 70.29           C  
ATOM   4114  CG2 VAL D 124      -0.031   6.798 -11.116  1.00 70.29           C  
ATOM   4115  N   PHE D 125       1.909   4.483  -7.428  1.00 69.61           N  
ATOM   4116  CA  PHE D 125       2.874   3.667  -6.701  1.00 69.61           C  
ATOM   4117  C   PHE D 125       3.778   2.909  -7.666  1.00 69.61           C  
ATOM   4118  CB  PHE D 125       2.156   2.684  -5.772  1.00 69.61           C  
ATOM   4119  O   PHE D 125       4.945   2.655  -7.362  1.00 69.61           O  
ATOM   4120  CG  PHE D 125       1.888   3.234  -4.397  1.00 69.61           C  
ATOM   4121  CD1 PHE D 125       2.871   3.202  -3.416  1.00 69.61           C  
ATOM   4122  CD2 PHE D 125       0.650   3.783  -4.086  1.00 69.61           C  
ATOM   4123  CE1 PHE D 125       2.625   3.710  -2.143  1.00 69.61           C  
ATOM   4124  CE2 PHE D 125       0.397   4.293  -2.815  1.00 69.61           C  
ATOM   4125  CZ  PHE D 125       1.386   4.255  -1.845  1.00 69.61           C  
ATOM   4126  N   ALA D 126       3.329   2.748  -8.915  1.00 73.65           N  
ATOM   4127  CA  ALA D 126       4.057   1.916  -9.869  1.00 73.65           C  
ATOM   4128  C   ALA D 126       5.062   2.744 -10.665  1.00 73.65           C  
ATOM   4129  CB  ALA D 126       3.085   1.214 -10.814  1.00 73.65           C  
ATOM   4130  O   ALA D 126       5.774   2.214 -11.521  1.00 73.65           O  
ATOM   4131  N   VAL D 127       5.308   3.967 -10.258  1.00 75.85           N  
ATOM   4132  CA  VAL D 127       6.270   4.785 -10.990  1.00 75.85           C  
ATOM   4133  C   VAL D 127       7.685   4.474 -10.509  1.00 75.85           C  
ATOM   4134  CB  VAL D 127       5.971   6.293 -10.829  1.00 75.85           C  
ATOM   4135  O   VAL D 127       7.890   4.129  -9.343  1.00 75.85           O  
ATOM   4136  CG1 VAL D 127       4.712   6.680 -11.602  1.00 75.85           C  
ATOM   4137  CG2 VAL D 127       5.826   6.652  -9.351  1.00 75.85           C  
ATOM   4138  N   PRO D 128       8.717   4.521 -11.457  1.00 74.78           N  
ATOM   4139  CA  PRO D 128      10.100   4.114 -11.197  1.00 74.78           C  
ATOM   4140  C   PRO D 128      10.697   4.803  -9.972  1.00 74.78           C  
ATOM   4141  CB  PRO D 128      10.837   4.532 -12.472  1.00 74.78           C  
ATOM   4142  O   PRO D 128      11.471   4.192  -9.231  1.00 74.78           O  
ATOM   4143  CG  PRO D 128       9.809   4.445 -13.553  1.00 74.78           C  
ATOM   4144  CD  PRO D 128       8.476   4.826 -12.976  1.00 74.78           C  
ATOM   4145  N   ASN D 129      10.203   6.018  -9.612  1.00 77.71           N  
ATOM   4146  CA  ASN D 129      10.808   6.706  -8.477  1.00 77.71           C  
ATOM   4147  C   ASN D 129      10.498   5.998  -7.161  1.00 77.71           C  
ATOM   4148  CB  ASN D 129      10.340   8.162  -8.419  1.00 77.71           C  
ATOM   4149  O   ASN D 129      11.239   6.137  -6.187  1.00 77.71           O  
ATOM   4150  CG  ASN D 129       8.836   8.286  -8.277  1.00 77.71           C  
ATOM   4151  ND2 ASN D 129       8.393   9.275  -7.510  1.00 77.71           N  
ATOM   4152  OD1 ASN D 129       8.078   7.499  -8.851  1.00 77.71           O  
ATOM   4153  N   HIS D 130       9.355   5.224  -7.139  1.00 75.88           N  
ATOM   4154  CA  HIS D 130       8.967   4.522  -5.921  1.00 75.88           C  
ATOM   4155  C   HIS D 130       9.670   3.173  -5.813  1.00 75.88           C  
ATOM   4156  CB  HIS D 130       7.450   4.328  -5.875  1.00 75.88           C  
ATOM   4157  O   HIS D 130       9.696   2.566  -4.741  1.00 75.88           O  
ATOM   4158  CG  HIS D 130       6.685   5.608  -5.754  1.00 75.88           C  
ATOM   4159  CD2 HIS D 130       7.058   6.827  -5.299  1.00 75.88           C  
ATOM   4160  ND1 HIS D 130       5.363   5.722  -6.126  1.00 75.88           N  
ATOM   4161  CE1 HIS D 130       4.956   6.961  -5.906  1.00 75.88           C  
ATOM   4162  NE2 HIS D 130       5.965   7.652  -5.404  1.00 75.88           N  
ATOM   4163  N   TRP D 131      10.283   2.688  -6.922  1.00 76.63           N  
ATOM   4164  CA  TRP D 131      10.962   1.396  -6.931  1.00 76.63           C  
ATOM   4165  C   TRP D 131      12.132   1.389  -5.953  1.00 76.63           C  
ATOM   4166  CB  TRP D 131      11.456   1.058  -8.340  1.00 76.63           C  
ATOM   4167  O   TRP D 131      12.393   0.380  -5.295  1.00 76.63           O  
ATOM   4168  CG  TRP D 131      10.357   0.772  -9.319  1.00 76.63           C  
ATOM   4169  CD1 TRP D 131       9.013   0.752  -9.066  1.00 76.63           C  
ATOM   4170  CD2 TRP D 131      10.509   0.461 -10.707  1.00 76.63           C  
ATOM   4171  CE2 TRP D 131       9.214   0.263 -11.235  1.00 76.63           C  
ATOM   4172  CE3 TRP D 131      11.615   0.330 -11.557  1.00 76.63           C  
ATOM   4173  NE1 TRP D 131       8.320   0.447 -10.215  1.00 76.63           N  
ATOM   4174  CH2 TRP D 131      10.096  -0.180 -13.387  1.00 76.63           C  
ATOM   4175  CZ2 TRP D 131       8.996  -0.058 -12.577  1.00 76.63           C  
ATOM   4176  CZ3 TRP D 131      11.396   0.010 -12.892  1.00 76.63           C  
ATOM   4177  N   SER D 132      12.775   2.605  -5.861  1.00 78.69           N  
ATOM   4178  CA  SER D 132      13.921   2.693  -4.962  1.00 78.69           C  
ATOM   4179  C   SER D 132      13.498   2.509  -3.508  1.00 78.69           C  
ATOM   4180  CB  SER D 132      14.631   4.037  -5.128  1.00 78.69           C  
ATOM   4181  O   SER D 132      14.223   1.902  -2.717  1.00 78.69           O  
ATOM   4182  OG  SER D 132      13.718   5.110  -4.981  1.00 78.69           O  
ATOM   4183  N   PHE D 133      12.209   2.948  -3.162  1.00 78.34           N  
ATOM   4184  CA  PHE D 133      11.679   2.763  -1.816  1.00 78.34           C  
ATOM   4185  C   PHE D 133      11.441   1.285  -1.527  1.00 78.34           C  
ATOM   4186  CB  PHE D 133      10.377   3.549  -1.637  1.00 78.34           C  
ATOM   4187  O   PHE D 133      11.856   0.777  -0.484  1.00 78.34           O  
ATOM   4188  CG  PHE D 133      10.585   5.009  -1.339  1.00 78.34           C  
ATOM   4189  CD1 PHE D 133      11.075   5.418  -0.104  1.00 78.34           C  
ATOM   4190  CD2 PHE D 133      10.292   5.974  -2.294  1.00 78.34           C  
ATOM   4191  CE1 PHE D 133      11.269   6.769   0.174  1.00 78.34           C  
ATOM   4192  CE2 PHE D 133      10.483   7.326  -2.023  1.00 78.34           C  
ATOM   4193  CZ  PHE D 133      10.971   7.721  -0.788  1.00 78.34           C  
ATOM   4194  N   ASN D 134      10.872   0.749  -2.556  1.00 78.44           N  
ATOM   4195  CA  ASN D 134      10.499  -0.650  -2.374  1.00 78.44           C  
ATOM   4196  C   ASN D 134      11.727  -1.553  -2.302  1.00 78.44           C  
ATOM   4197  CB  ASN D 134       9.569  -1.108  -3.500  1.00 78.44           C  
ATOM   4198  O   ASN D 134      11.786  -2.463  -1.473  1.00 78.44           O  
ATOM   4199  CG  ASN D 134       8.179  -0.515  -3.387  1.00 78.44           C  
ATOM   4200  ND2 ASN D 134       7.487  -0.407  -4.514  1.00 78.44           N  
ATOM   4201  OD1 ASN D 134       7.731  -0.156  -2.294  1.00 78.44           O  
ATOM   4202  N   MET D 135      12.640  -1.258  -3.143  1.00 82.31           N  
ATOM   4203  CA  MET D 135      13.856  -2.066  -3.144  1.00 82.31           C  
ATOM   4204  C   MET D 135      14.618  -1.903  -1.833  1.00 82.31           C  
ATOM   4205  CB  MET D 135      14.755  -1.685  -4.321  1.00 82.31           C  
ATOM   4206  O   MET D 135      15.152  -2.875  -1.295  1.00 82.31           O  
ATOM   4207  CG  MET D 135      14.264  -2.210  -5.661  1.00 82.31           C  
ATOM   4208  SD  MET D 135      14.053  -4.033  -5.668  1.00 82.31           S  
ATOM   4209  CE  MET D 135      14.644  -4.430  -3.999  1.00 82.31           C  
ATOM   4210  N   GLY D 136      14.736  -0.609  -1.329  1.00 84.71           N  
ATOM   4211  CA  GLY D 136      15.376  -0.367  -0.046  1.00 84.71           C  
ATOM   4212  C   GLY D 136      14.718  -1.114   1.099  1.00 84.71           C  
ATOM   4213  O   GLY D 136      15.403  -1.701   1.939  1.00 84.71           O  
ATOM   4214  N   VAL D 137      13.387  -1.081   1.077  1.00 82.78           N  
ATOM   4215  CA  VAL D 137      12.629  -1.752   2.128  1.00 82.78           C  
ATOM   4216  C   VAL D 137      12.831  -3.262   2.028  1.00 82.78           C  
ATOM   4217  CB  VAL D 137      11.124  -1.409   2.050  1.00 82.78           C  
ATOM   4218  O   VAL D 137      12.982  -3.944   3.045  1.00 82.78           O  
ATOM   4219  CG1 VAL D 137      10.322  -2.274   3.020  1.00 82.78           C  
ATOM   4220  CG2 VAL D 137      10.899   0.074   2.339  1.00 82.78           C  
ATOM   4221  N   VAL D 138      12.865  -3.721   0.772  1.00 83.57           N  
ATOM   4222  CA  VAL D 138      13.059  -5.152   0.565  1.00 83.57           C  
ATOM   4223  C   VAL D 138      14.433  -5.568   1.084  1.00 83.57           C  
ATOM   4224  CB  VAL D 138      12.913  -5.535  -0.925  1.00 83.57           C  
ATOM   4225  O   VAL D 138      14.562  -6.577   1.781  1.00 83.57           O  
ATOM   4226  CG1 VAL D 138      13.353  -6.979  -1.157  1.00 83.57           C  
ATOM   4227  CG2 VAL D 138      11.473  -5.330  -1.390  1.00 83.57           C  
ATOM   4228  N   VAL D 139      15.514  -4.798   0.764  1.00 86.76           N  
ATOM   4229  CA  VAL D 139      16.867  -5.079   1.232  1.00 86.76           C  
ATOM   4230  C   VAL D 139      16.907  -5.033   2.758  1.00 86.76           C  
ATOM   4231  CB  VAL D 139      17.890  -4.082   0.642  1.00 86.76           C  
ATOM   4232  O   VAL D 139      17.511  -5.899   3.396  1.00 86.76           O  
ATOM   4233  CG1 VAL D 139      19.251  -4.241   1.318  1.00 86.76           C  
ATOM   4234  CG2 VAL D 139      18.014  -4.278  -0.868  1.00 86.76           C  
ATOM   4235  N   ALA D 140      16.244  -4.062   3.379  1.00 87.84           N  
ATOM   4236  CA  ALA D 140      16.189  -3.923   4.832  1.00 87.84           C  
ATOM   4237  C   ALA D 140      15.495  -5.123   5.471  1.00 87.84           C  
ATOM   4238  CB  ALA D 140      15.472  -2.631   5.215  1.00 87.84           C  
ATOM   4239  O   ALA D 140      15.971  -5.662   6.473  1.00 87.84           O  
ATOM   4240  N   PHE D 141      14.417  -5.530   4.839  1.00 84.58           N  
ATOM   4241  CA  PHE D 141      13.650  -6.656   5.359  1.00 84.58           C  
ATOM   4242  C   PHE D 141      14.457  -7.946   5.275  1.00 84.58           C  
ATOM   4243  CB  PHE D 141      12.332  -6.810   4.594  1.00 84.58           C  
ATOM   4244  O   PHE D 141      14.465  -8.742   6.217  1.00 84.58           O  
ATOM   4245  CG  PHE D 141      11.429  -7.878   5.150  1.00 84.58           C  
ATOM   4246  CD1 PHE D 141      11.292  -9.099   4.501  1.00 84.58           C  
ATOM   4247  CD2 PHE D 141      10.716  -7.660   6.321  1.00 84.58           C  
ATOM   4248  CE1 PHE D 141      10.457 -10.089   5.014  1.00 84.58           C  
ATOM   4249  CE2 PHE D 141       9.879  -8.644   6.839  1.00 84.58           C  
ATOM   4250  CZ  PHE D 141       9.750  -9.858   6.183  1.00 84.58           C  
ATOM   4251  N   MET D 142      15.149  -8.099   4.132  1.00 86.64           N  
ATOM   4252  CA  MET D 142      15.975  -9.292   3.969  1.00 86.64           C  
ATOM   4253  C   MET D 142      17.100  -9.321   4.997  1.00 86.64           C  
ATOM   4254  CB  MET D 142      16.556  -9.355   2.555  1.00 86.64           C  
ATOM   4255  O   MET D 142      17.413 -10.375   5.552  1.00 86.64           O  
ATOM   4256  CG  MET D 142      15.520  -9.633   1.478  1.00 86.64           C  
ATOM   4257  SD  MET D 142      14.725 -11.275   1.674  1.00 86.64           S  
ATOM   4258  CE  MET D 142      13.284 -10.815   2.676  1.00 86.64           C  
ATOM   4259  N   GLY D 143      17.708  -8.186   5.202  1.00 88.51           N  
ATOM   4260  CA  GLY D 143      18.729  -8.084   6.233  1.00 88.51           C  
ATOM   4261  C   GLY D 143      18.198  -8.359   7.627  1.00 88.51           C  
ATOM   4262  O   GLY D 143      18.825  -9.082   8.404  1.00 88.51           O  
ATOM   4263  N   ALA D 144      17.048  -7.733   7.988  1.00 88.17           N  
ATOM   4264  CA  ALA D 144      16.411  -7.930   9.288  1.00 88.17           C  
ATOM   4265  C   ALA D 144      16.061  -9.398   9.509  1.00 88.17           C  
ATOM   4266  CB  ALA D 144      15.159  -7.064   9.404  1.00 88.17           C  
ATOM   4267  O   ALA D 144      16.294  -9.942  10.591  1.00 88.17           O  
ATOM   4268  N   LEU D 145      15.557  -9.946   8.420  1.00 86.29           N  
ATOM   4269  CA  LEU D 145      15.180 -11.353   8.504  1.00 86.29           C  
ATOM   4270  C   LEU D 145      16.401 -12.229   8.760  1.00 86.29           C  
ATOM   4271  CB  LEU D 145      14.477 -11.798   7.219  1.00 86.29           C  
ATOM   4272  O   LEU D 145      16.351 -13.146   9.583  1.00 86.29           O  
ATOM   4273  CG  LEU D 145      13.891 -13.210   7.220  1.00 86.29           C  
ATOM   4274  CD1 LEU D 145      12.819 -13.338   8.297  1.00 86.29           C  
ATOM   4275  CD2 LEU D 145      13.322 -13.555   5.848  1.00 86.29           C  
ATOM   4276  N   ALA D 146      17.517 -11.962   8.084  1.00 88.26           N  
ATOM   4277  CA  ALA D 146      18.753 -12.718   8.271  1.00 88.26           C  
ATOM   4278  C   ALA D 146      19.238 -12.625   9.715  1.00 88.26           C  
ATOM   4279  CB  ALA D 146      19.833 -12.216   7.317  1.00 88.26           C  
ATOM   4280  O   ALA D 146      19.649 -13.628  10.304  1.00 88.26           O  
ATOM   4281  N   TYR D 147      19.165 -11.495  10.381  1.00 88.94           N  
ATOM   4282  CA  TYR D 147      19.591 -11.278  11.759  1.00 88.94           C  
ATOM   4283  C   TYR D 147      18.669 -11.999  12.735  1.00 88.94           C  
ATOM   4284  CB  TYR D 147      19.625  -9.781  12.082  1.00 88.94           C  
ATOM   4285  O   TYR D 147      19.135 -12.651  13.672  1.00 88.94           O  
ATOM   4286  CG  TYR D 147      20.116  -9.472  13.475  1.00 88.94           C  
ATOM   4287  CD1 TYR D 147      19.236  -9.043  14.466  1.00 88.94           C  
ATOM   4288  CD2 TYR D 147      21.461  -9.607  13.803  1.00 88.94           C  
ATOM   4289  CE1 TYR D 147      19.684  -8.755  15.751  1.00 88.94           C  
ATOM   4290  CE2 TYR D 147      21.921  -9.322  15.085  1.00 88.94           C  
ATOM   4291  OH  TYR D 147      21.475  -8.614  17.321  1.00 88.94           O  
ATOM   4292  CZ  TYR D 147      21.026  -8.898  16.050  1.00 88.94           C  
ATOM   4293  N   VAL D 148      17.374 -11.857  12.495  1.00 86.97           N  
ATOM   4294  CA  VAL D 148      16.376 -12.458  13.374  1.00 86.97           C  
ATOM   4295  C   VAL D 148      16.509 -13.979  13.343  1.00 86.97           C  
ATOM   4296  CB  VAL D 148      14.943 -12.040  12.974  1.00 86.97           C  
ATOM   4297  O   VAL D 148      16.377 -14.641  14.375  1.00 86.97           O  
ATOM   4298  CG1 VAL D 148      13.908 -12.865  13.736  1.00 86.97           C  
ATOM   4299  CG2 VAL D 148      14.734 -10.548  13.226  1.00 86.97           C  
ATOM   4300  N   VAL D 149      16.838 -14.507  12.166  1.00 86.94           N  
ATOM   4301  CA  VAL D 149      17.021 -15.949  12.036  1.00 86.94           C  
ATOM   4302  C   VAL D 149      18.214 -16.396  12.879  1.00 86.94           C  
ATOM   4303  CB  VAL D 149      17.224 -16.365  10.562  1.00 86.94           C  
ATOM   4304  O   VAL D 149      18.141 -17.406  13.582  1.00 86.94           O  
ATOM   4305  CG1 VAL D 149      17.691 -17.816  10.470  1.00 86.94           C  
ATOM   4306  CG2 VAL D 149      15.934 -16.165   9.770  1.00 86.94           C  
ATOM   4307  N   ARG D 150      19.291 -15.638  12.818  1.00 87.24           N  
ATOM   4308  CA  ARG D 150      20.460 -15.961  13.629  1.00 87.24           C  
ATOM   4309  C   ARG D 150      20.133 -15.883  15.116  1.00 87.24           C  
ATOM   4310  CB  ARG D 150      21.621 -15.021  13.297  1.00 87.24           C  
ATOM   4311  O   ARG D 150      20.577 -16.726  15.900  1.00 87.24           O  
ATOM   4312  CG  ARG D 150      22.885 -15.297  14.097  1.00 87.24           C  
ATOM   4313  CD  ARG D 150      23.508 -16.635  13.722  1.00 87.24           C  
ATOM   4314  NE  ARG D 150      24.751 -16.873  14.449  1.00 87.24           N  
ATOM   4315  NH1 ARG D 150      24.808 -19.143  14.023  1.00 87.24           N  
ATOM   4316  NH2 ARG D 150      26.470 -18.162  15.260  1.00 87.24           N  
ATOM   4317  CZ  ARG D 150      25.340 -18.059  14.576  1.00 87.24           C  
ATOM   4318  N   LEU D 151      19.300 -14.901  15.540  1.00 86.21           N  
ATOM   4319  CA  LEU D 151      18.854 -14.727  16.918  1.00 86.21           C  
ATOM   4320  C   LEU D 151      18.027 -15.923  17.378  1.00 86.21           C  
ATOM   4321  CB  LEU D 151      18.035 -13.441  17.058  1.00 86.21           C  
ATOM   4322  O   LEU D 151      18.272 -16.475  18.453  1.00 86.21           O  
ATOM   4323  CG  LEU D 151      17.542 -13.101  18.465  1.00 86.21           C  
ATOM   4324  CD1 LEU D 151      18.724 -12.828  19.389  1.00 86.21           C  
ATOM   4325  CD2 LEU D 151      16.600 -11.902  18.427  1.00 86.21           C  
ATOM   4326  N   TYR D 152      17.158 -16.419  16.532  1.00 85.56           N  
ATOM   4327  CA  TYR D 152      16.262 -17.520  16.869  1.00 85.56           C  
ATOM   4328  C   TYR D 152      17.020 -18.841  16.929  1.00 85.56           C  
ATOM   4329  CB  TYR D 152      15.123 -17.617  15.849  1.00 85.56           C  
ATOM   4330  O   TYR D 152      16.763 -19.672  17.803  1.00 85.56           O  
ATOM   4331  CG  TYR D 152      13.917 -18.369  16.356  1.00 85.56           C  
ATOM   4332  CD1 TYR D 152      13.672 -19.682  15.960  1.00 85.56           C  
ATOM   4333  CD2 TYR D 152      13.019 -17.769  17.232  1.00 85.56           C  
ATOM   4334  CE1 TYR D 152      12.561 -20.378  16.423  1.00 85.56           C  
ATOM   4335  CE2 TYR D 152      11.904 -18.455  17.702  1.00 85.56           C  
ATOM   4336  OH  TYR D 152      10.582 -20.442  17.755  1.00 85.56           O  
ATOM   4337  CZ  TYR D 152      11.684 -19.758  17.293  1.00 85.56           C  
ATOM   4338  N   VAL D 153      17.985 -19.009  16.009  1.00 87.23           N  
ATOM   4339  CA  VAL D 153      18.787 -20.228  16.000  1.00 87.23           C  
ATOM   4340  C   VAL D 153      19.549 -20.354  17.318  1.00 87.23           C  
ATOM   4341  CB  VAL D 153      19.772 -20.251  14.810  1.00 87.23           C  
ATOM   4342  O   VAL D 153      19.582 -21.429  17.922  1.00 87.23           O  
ATOM   4343  CG1 VAL D 153      20.779 -21.389  14.965  1.00 87.23           C  
ATOM   4344  CG2 VAL D 153      19.012 -20.383  13.492  1.00 87.23           C  
ATOM   4345  N   ARG D 154      20.073 -19.230  17.772  1.00 88.05           N  
ATOM   4346  CA  ARG D 154      20.823 -19.253  19.023  1.00 88.05           C  
ATOM   4347  C   ARG D 154      19.900 -19.500  20.211  1.00 88.05           C  
ATOM   4348  CB  ARG D 154      21.586 -17.941  19.217  1.00 88.05           C  
ATOM   4349  O   ARG D 154      20.257 -20.227  21.141  1.00 88.05           O  
ATOM   4350  CG  ARG D 154      22.505 -17.936  20.428  1.00 88.05           C  
ATOM   4351  CD  ARG D 154      23.555 -19.035  20.344  1.00 88.05           C  
ATOM   4352  NE  ARG D 154      24.462 -19.003  21.488  1.00 88.05           N  
ATOM   4353  NH1 ARG D 154      25.360 -21.095  21.097  1.00 88.05           N  
ATOM   4354  NH2 ARG D 154      26.080 -19.849  22.882  1.00 88.05           N  
ATOM   4355  CZ  ARG D 154      25.298 -19.982  21.820  1.00 88.05           C  
ATOM   4356  N   MET D 155      18.697 -18.992  20.185  1.00 86.70           N  
ATOM   4357  CA  MET D 155      17.717 -19.205  21.247  1.00 86.70           C  
ATOM   4358  C   MET D 155      17.301 -20.671  21.318  1.00 86.70           C  
ATOM   4359  CB  MET D 155      16.487 -18.322  21.030  1.00 86.70           C  
ATOM   4360  O   MET D 155      17.115 -21.216  22.407  1.00 86.70           O  
ATOM   4361  CG  MET D 155      16.745 -16.843  21.268  1.00 86.70           C  
ATOM   4362  SD  MET D 155      15.233 -15.824  21.060  1.00 86.70           S  
ATOM   4363  CE  MET D 155      14.385 -16.187  22.622  1.00 86.70           C  
ATOM   4364  N   VAL D 156      17.167 -21.294  20.189  1.00 86.52           N  
ATOM   4365  CA  VAL D 156      16.837 -22.715  20.140  1.00 86.52           C  
ATOM   4366  C   VAL D 156      17.999 -23.535  20.693  1.00 86.52           C  
ATOM   4367  CB  VAL D 156      16.500 -23.169  18.702  1.00 86.52           C  
ATOM   4368  O   VAL D 156      17.792 -24.474  21.466  1.00 86.52           O  
ATOM   4369  CG1 VAL D 156      16.391 -24.691  18.629  1.00 86.52           C  
ATOM   4370  CG2 VAL D 156      15.205 -22.514  18.225  1.00 86.52           C  
ATOM   4371  N   GLU D 157      19.279 -23.152  20.284  1.00 86.21           N  
ATOM   4372  CA  GLU D 157      20.472 -23.849  20.756  1.00 86.21           C  
ATOM   4373  C   GLU D 157      20.582 -23.788  22.276  1.00 86.21           C  
ATOM   4374  CB  GLU D 157      21.730 -23.259  20.113  1.00 86.21           C  
ATOM   4375  O   GLU D 157      21.029 -24.746  22.911  1.00 86.21           O  
ATOM   4376  CG  GLU D 157      21.883 -23.598  18.637  1.00 86.21           C  
ATOM   4377  CD  GLU D 157      23.053 -22.885  17.976  1.00 86.21           C  
ATOM   4378  OE1 GLU D 157      23.356 -23.180  16.798  1.00 86.21           O  
ATOM   4379  OE2 GLU D 157      23.671 -22.026  18.643  1.00 86.21           O  
ATOM   4380  N   LEU D 158      20.022 -22.655  22.914  1.00 86.91           N  
ATOM   4381  CA  LEU D 158      20.117 -22.446  24.354  1.00 86.91           C  
ATOM   4382  C   LEU D 158      18.912 -23.046  25.071  1.00 86.91           C  
ATOM   4383  CB  LEU D 158      20.223 -20.952  24.674  1.00 86.91           C  
ATOM   4384  O   LEU D 158      18.846 -23.033  26.302  1.00 86.91           O  
ATOM   4385  CG  LEU D 158      21.537 -20.269  24.291  1.00 86.91           C  
ATOM   4386  CD1 LEU D 158      21.415 -18.758  24.454  1.00 86.91           C  
ATOM   4387  CD2 LEU D 158      22.687 -20.812  25.131  1.00 86.91           C  
ATOM   4388  N   GLY D 159      17.881 -23.628  24.344  1.00 85.17           N  
ATOM   4389  CA  GLY D 159      16.702 -24.270  24.903  1.00 85.17           C  
ATOM   4390  C   GLY D 159      15.613 -23.286  25.289  1.00 85.17           C  
ATOM   4391  O   GLY D 159      14.706 -23.624  26.052  1.00 85.17           O  
ATOM   4392  N   MET D 160      15.764 -22.061  24.804  1.00 83.49           N  
ATOM   4393  CA  MET D 160      14.765 -21.037  25.099  1.00 83.49           C  
ATOM   4394  C   MET D 160      13.529 -21.215  24.224  1.00 83.49           C  
ATOM   4395  CB  MET D 160      15.352 -19.639  24.896  1.00 83.49           C  
ATOM   4396  O   MET D 160      12.435 -20.785  24.594  1.00 83.49           O  
ATOM   4397  CG  MET D 160      16.448 -19.284  25.888  1.00 83.49           C  
ATOM   4398  SD  MET D 160      17.021 -17.550  25.712  1.00 83.49           S  
ATOM   4399  CE  MET D 160      17.681 -17.601  24.022  1.00 83.49           C  
ATOM   4400  N   GLU D 161      13.751 -21.823  23.059  1.00 78.99           N  
ATOM   4401  CA  GLU D 161      12.664 -22.086  22.121  1.00 78.99           C  
ATOM   4402  C   GLU D 161      12.667 -23.543  21.668  1.00 78.99           C  
ATOM   4403  CB  GLU D 161      12.763 -21.157  20.908  1.00 78.99           C  
ATOM   4404  O   GLU D 161      13.722 -24.176  21.602  1.00 78.99           O  
ATOM   4405  CG  GLU D 161      12.452 -19.701  21.222  1.00 78.99           C  
ATOM   4406  CD  GLU D 161      10.967 -19.430  21.399  1.00 78.99           C  
ATOM   4407  OE1 GLU D 161      10.601 -18.314  21.834  1.00 78.99           O  
ATOM   4408  OE2 GLU D 161      10.162 -20.340  21.101  1.00 78.99           O  
ATOM   4409  N   THR D 162      11.429 -24.292  21.476  1.00 75.11           N  
ATOM   4410  CA  THR D 162      11.311 -25.671  21.014  1.00 75.11           C  
ATOM   4411  C   THR D 162      11.443 -25.745  19.496  1.00 75.11           C  
ATOM   4412  CB  THR D 162       9.970 -26.292  21.447  1.00 75.11           C  
ATOM   4413  O   THR D 162      10.944 -24.874  18.780  1.00 75.11           O  
ATOM   4414  CG2 THR D 162       9.990 -26.669  22.924  1.00 75.11           C  
ATOM   4415  OG1 THR D 162       8.917 -25.347  21.221  1.00 75.11           O  
ATOM   4416  N   PRO D 163      12.358 -26.524  18.950  1.00 71.77           N  
ATOM   4417  CA  PRO D 163      12.464 -26.709  17.501  1.00 71.77           C  
ATOM   4418  C   PRO D 163      11.140 -27.116  16.859  1.00 71.77           C  
ATOM   4419  CB  PRO D 163      13.503 -27.825  17.364  1.00 71.77           C  
ATOM   4420  O   PRO D 163      10.280 -27.697  17.525  1.00 71.77           O  
ATOM   4421  CG  PRO D 163      13.754 -28.288  18.763  1.00 71.77           C  
ATOM   4422  CD  PRO D 163      12.983 -27.406  19.702  1.00 71.77           C  
ATOM   4423  N   PRO D 164      10.855 -26.555  15.702  1.00 69.70           N  
ATOM   4424  CA  PRO D 164       9.641 -26.970  14.996  1.00 69.70           C  
ATOM   4425  C   PRO D 164       9.466 -28.487  14.963  1.00 69.70           C  
ATOM   4426  CB  PRO D 164       9.846 -26.414  13.585  1.00 69.70           C  
ATOM   4427  O   PRO D 164      10.452 -29.224  14.881  1.00 69.70           O  
ATOM   4428  CG  PRO D 164      11.217 -25.819  13.604  1.00 69.70           C  
ATOM   4429  CD  PRO D 164      11.787 -25.980  14.984  1.00 69.70           C  
ATOM   4430  N   SER D 165       8.411 -29.023  15.339  1.00 70.37           N  
ATOM   4431  CA  SER D 165       8.078 -30.443  15.395  1.00 70.37           C  
ATOM   4432  C   SER D 165       8.014 -31.051  13.998  1.00 70.37           C  
ATOM   4433  CB  SER D 165       6.745 -30.654  16.113  1.00 70.37           C  
ATOM   4434  O   SER D 165       8.261 -32.246  13.823  1.00 70.37           O  
ATOM   4435  OG  SER D 165       5.741 -29.818  15.565  1.00 70.37           O  
ATOM   4436  N   ASN D 166       7.963 -30.362  12.831  1.00 73.52           N  
ATOM   4437  CA  ASN D 166       7.865 -30.915  11.484  1.00 73.52           C  
ATOM   4438  C   ASN D 166       9.233 -31.323  10.945  1.00 73.52           C  
ATOM   4439  CB  ASN D 166       7.200 -29.912  10.539  1.00 73.52           C  
ATOM   4440  O   ASN D 166      10.121 -30.482  10.793  1.00 73.52           O  
ATOM   4441  CG  ASN D 166       6.877 -30.512   9.185  1.00 73.52           C  
ATOM   4442  ND2 ASN D 166       5.837 -29.996   8.540  1.00 73.52           N  
ATOM   4443  OD1 ASN D 166       7.556 -31.432   8.722  1.00 73.52           O  
ATOM   4444  N   PRO D 167       9.584 -32.628  10.774  1.00 73.01           N  
ATOM   4445  CA  PRO D 167      10.870 -33.148  10.301  1.00 73.01           C  
ATOM   4446  C   PRO D 167      11.283 -32.562   8.953  1.00 73.01           C  
ATOM   4447  CB  PRO D 167      10.622 -34.654  10.190  1.00 73.01           C  
ATOM   4448  O   PRO D 167      12.474 -32.354   8.705  1.00 73.01           O  
ATOM   4449  CG  PRO D 167       9.198 -34.839  10.602  1.00 73.01           C  
ATOM   4450  CD  PRO D 167       8.655 -33.512  11.050  1.00 73.01           C  
ATOM   4451  N   TYR D 168      10.358 -32.179   8.041  1.00 72.01           N  
ATOM   4452  CA  TYR D 168      10.680 -31.656   6.718  1.00 72.01           C  
ATOM   4453  C   TYR D 168      11.289 -30.262   6.816  1.00 72.01           C  
ATOM   4454  CB  TYR D 168       9.429 -31.617   5.835  1.00 72.01           C  
ATOM   4455  O   TYR D 168      12.302 -29.974   6.173  1.00 72.01           O  
ATOM   4456  CG  TYR D 168       9.686 -31.103   4.439  1.00 72.01           C  
ATOM   4457  CD1 TYR D 168       9.366 -29.794   4.088  1.00 72.01           C  
ATOM   4458  CD2 TYR D 168      10.249 -31.925   3.469  1.00 72.01           C  
ATOM   4459  CE1 TYR D 168       9.599 -29.316   2.803  1.00 72.01           C  
ATOM   4460  CE2 TYR D 168      10.487 -31.459   2.181  1.00 72.01           C  
ATOM   4461  OH  TYR D 168      10.393 -29.687   0.584  1.00 72.01           O  
ATOM   4462  CZ  TYR D 168      10.160 -30.155   1.858  1.00 72.01           C  
ATOM   4463  N   VAL D 169      10.599 -29.369   7.537  1.00 71.09           N  
ATOM   4464  CA  VAL D 169      11.113 -28.017   7.724  1.00 71.09           C  
ATOM   4465  C   VAL D 169      12.487 -28.073   8.388  1.00 71.09           C  
ATOM   4466  CB  VAL D 169      10.148 -27.154   8.567  1.00 71.09           C  
ATOM   4467  O   VAL D 169      13.404 -27.347   7.995  1.00 71.09           O  
ATOM   4468  CG1 VAL D 169      10.745 -25.772   8.826  1.00 71.09           C  
ATOM   4469  CG2 VAL D 169       8.794 -27.033   7.871  1.00 71.09           C  
ATOM   4470  N   ALA D 170      12.623 -28.987   9.348  1.00 70.24           N  
ATOM   4471  CA  ALA D 170      13.903 -29.163  10.031  1.00 70.24           C  
ATOM   4472  C   ALA D 170      14.989 -29.606   9.055  1.00 70.24           C  
ATOM   4473  CB  ALA D 170      13.766 -30.176  11.165  1.00 70.24           C  
ATOM   4474  O   ALA D 170      16.123 -29.127   9.119  1.00 70.24           O  
ATOM   4475  N   GLU D 171      14.632 -30.578   8.200  1.00 72.09           N  
ATOM   4476  CA  GLU D 171      15.582 -31.050   7.197  1.00 72.09           C  
ATOM   4477  C   GLU D 171      15.988 -29.925   6.249  1.00 72.09           C  
ATOM   4478  CB  GLU D 171      14.991 -32.218   6.404  1.00 72.09           C  
ATOM   4479  O   GLU D 171      17.165 -29.790   5.907  1.00 72.09           O  
ATOM   4480  CG  GLU D 171      16.008 -32.959   5.549  1.00 72.09           C  
ATOM   4481  CD  GLU D 171      15.415 -34.143   4.801  1.00 72.09           C  
ATOM   4482  OE1 GLU D 171      16.140 -34.782   4.005  1.00 72.09           O  
ATOM   4483  OE2 GLU D 171      14.216 -34.432   5.011  1.00 72.09           O  
ATOM   4484  N   MET D 172      14.968 -29.141   5.736  1.00 70.97           N  
ATOM   4485  CA  MET D 172      15.267 -28.046   4.818  1.00 70.97           C  
ATOM   4486  C   MET D 172      16.200 -27.030   5.469  1.00 70.97           C  
ATOM   4487  CB  MET D 172      13.978 -27.357   4.365  1.00 70.97           C  
ATOM   4488  O   MET D 172      17.121 -26.525   4.825  1.00 70.97           O  
ATOM   4489  CG  MET D 172      13.148 -28.186   3.397  1.00 70.97           C  
ATOM   4490  SD  MET D 172      14.042 -28.547   1.836  1.00 70.97           S  
ATOM   4491  CE  MET D 172      14.159 -30.355   1.946  1.00 70.97           C  
ATOM   4492  N   TYR D 173      15.890 -26.797   6.715  1.00 66.84           N  
ATOM   4493  CA  TYR D 173      16.766 -25.887   7.444  1.00 66.84           C  
ATOM   4494  C   TYR D 173      18.182 -26.443   7.528  1.00 66.84           C  
ATOM   4495  CB  TYR D 173      16.221 -25.628   8.852  1.00 66.84           C  
ATOM   4496  O   TYR D 173      19.156 -25.709   7.350  1.00 66.84           O  
ATOM   4497  CG  TYR D 173      15.464 -24.329   8.981  1.00 66.84           C  
ATOM   4498  CD1 TYR D 173      16.139 -23.115   9.094  1.00 66.84           C  
ATOM   4499  CD2 TYR D 173      14.074 -24.311   8.990  1.00 66.84           C  
ATOM   4500  CE1 TYR D 173      15.446 -21.915   9.216  1.00 66.84           C  
ATOM   4501  CE2 TYR D 173      13.370 -23.117   9.111  1.00 66.84           C  
ATOM   4502  OH  TYR D 173      13.373 -20.742   9.342  1.00 66.84           O  
ATOM   4503  CZ  TYR D 173      14.064 -21.926   9.222  1.00 66.84           C  
ATOM   4504  N   LYS D 174      18.259 -27.754   7.819  1.00 70.21           N  
ATOM   4505  CA  LYS D 174      19.563 -28.407   7.889  1.00 70.21           C  
ATOM   4506  C   LYS D 174      20.281 -28.346   6.544  1.00 70.21           C  
ATOM   4507  CB  LYS D 174      19.412 -29.862   8.337  1.00 70.21           C  
ATOM   4508  O   LYS D 174      21.473 -28.038   6.484  1.00 70.21           O  
ATOM   4509  CG  LYS D 174      20.729 -30.546   8.672  1.00 70.21           C  
ATOM   4510  CD  LYS D 174      20.512 -31.981   9.135  1.00 70.21           C  
ATOM   4511  CE  LYS D 174      21.833 -32.707   9.347  1.00 70.21           C  
ATOM   4512  NZ  LYS D 174      21.625 -34.134   9.735  1.00 70.21           N  
ATOM   4513  N   LEU D 175      19.501 -28.657   5.560  1.00 71.48           N  
ATOM   4514  CA  LEU D 175      20.084 -28.622   4.223  1.00 71.48           C  
ATOM   4515  C   LEU D 175      20.516 -27.207   3.855  1.00 71.48           C  
ATOM   4516  CB  LEU D 175      19.084 -29.148   3.189  1.00 71.48           C  
ATOM   4517  O   LEU D 175      21.565 -27.016   3.235  1.00 71.48           O  
ATOM   4518  CG  LEU D 175      18.843 -30.658   3.185  1.00 71.48           C  
ATOM   4519  CD1 LEU D 175      17.631 -30.999   2.325  1.00 71.48           C  
ATOM   4520  CD2 LEU D 175      20.082 -31.396   2.689  1.00 71.48           C  
ATOM   4521  N   ALA D 176      19.639 -26.258   4.184  1.00 69.24           N  
ATOM   4522  CA  ALA D 176      19.978 -24.865   3.905  1.00 69.24           C  
ATOM   4523  C   ALA D 176      21.230 -24.442   4.667  1.00 69.24           C  
ATOM   4524  CB  ALA D 176      18.808 -23.951   4.260  1.00 69.24           C  
ATOM   4525  O   ALA D 176      22.112 -23.784   4.110  1.00 69.24           O  
ATOM   4526  N   LEU D 177      21.310 -24.989   5.956  1.00 65.02           N  
ATOM   4527  CA  LEU D 177      22.460 -24.651   6.788  1.00 65.02           C  
ATOM   4528  C   LEU D 177      23.721 -25.342   6.281  1.00 65.02           C  
ATOM   4529  CB  LEU D 177      22.200 -25.041   8.245  1.00 65.02           C  
ATOM   4530  O   LEU D 177      24.817 -24.785   6.368  1.00 65.02           O  
ATOM   4531  CG  LEU D 177      21.254 -24.133   9.032  1.00 65.02           C  
ATOM   4532  CD1 LEU D 177      20.828 -24.809  10.331  1.00 65.02           C  
ATOM   4533  CD2 LEU D 177      21.917 -22.789   9.316  1.00 65.02           C  
ATOM   4534  N   GLU D 178      23.542 -26.535   5.773  1.00 71.52           N  
ATOM   4535  CA  GLU D 178      24.684 -27.283   5.254  1.00 71.52           C  
ATOM   4536  C   GLU D 178      24.981 -26.902   3.806  1.00 71.52           C  
ATOM   4537  CB  GLU D 178      24.433 -28.790   5.360  1.00 71.52           C  
ATOM   4538  O   GLU D 178      25.925 -27.419   3.204  1.00 71.52           O  
ATOM   4539  CG  GLU D 178      24.440 -29.315   6.789  1.00 71.52           C  
ATOM   4540  CD  GLU D 178      24.131 -30.800   6.883  1.00 71.52           C  
ATOM   4541  OE1 GLU D 178      24.163 -31.357   8.004  1.00 71.52           O  
ATOM   4542  OE2 GLU D 178      23.855 -31.413   5.827  1.00 71.52           O  
ATOM   4543  N   GLY D 179      24.322 -25.876   3.236  1.00 68.91           N  
ATOM   4544  CA  GLY D 179      24.509 -25.460   1.855  1.00 68.91           C  
ATOM   4545  C   GLY D 179      24.176 -26.549   0.853  1.00 68.91           C  
ATOM   4546  O   GLY D 179      24.712 -26.564  -0.256  1.00 68.91           O  
ATOM   4547  N   LYS D 180      23.426 -27.622   1.291  1.00 69.83           N  
ATOM   4548  CA  LYS D 180      23.139 -28.770   0.437  1.00 69.83           C  
ATOM   4549  C   LYS D 180      21.719 -28.702  -0.118  1.00 69.83           C  
ATOM   4550  CB  LYS D 180      23.337 -30.076   1.208  1.00 69.83           C  
ATOM   4551  O   LYS D 180      21.237 -29.659  -0.727  1.00 69.83           O  
ATOM   4552  CG  LYS D 180      24.787 -30.369   1.567  1.00 69.83           C  
ATOM   4553  CD  LYS D 180      24.930 -31.718   2.259  1.00 69.83           C  
ATOM   4554  CE  LYS D 180      26.371 -31.985   2.674  1.00 69.83           C  
ATOM   4555  NZ  LYS D 180      26.510 -33.291   3.384  1.00 69.83           N  
ATOM   4556  N   LEU D 181      20.971 -27.539   0.008  1.00 60.12           N  
ATOM   4557  CA  LEU D 181      19.582 -27.448  -0.428  1.00 60.12           C  
ATOM   4558  C   LEU D 181      19.484 -27.531  -1.948  1.00 60.12           C  
ATOM   4559  CB  LEU D 181      18.950 -26.145   0.066  1.00 60.12           C  
ATOM   4560  O   LEU D 181      18.546 -28.127  -2.481  1.00 60.12           O  
ATOM   4561  CG  LEU D 181      17.662 -26.282   0.879  1.00 60.12           C  
ATOM   4562  CD1 LEU D 181      17.896 -25.846   2.322  1.00 60.12           C  
ATOM   4563  CD2 LEU D 181      16.539 -25.468   0.245  1.00 60.12           C  
ATOM   4564  N   TYR D 182      20.625 -27.157  -2.598  1.00 58.68           N  
ATOM   4565  CA  TYR D 182      20.620 -27.187  -4.056  1.00 58.68           C  
ATOM   4566  C   TYR D 182      21.121 -28.529  -4.576  1.00 58.68           C  
ATOM   4567  CB  TYR D 182      21.484 -26.054  -4.620  1.00 58.68           C  
ATOM   4568  O   TYR D 182      20.768 -28.944  -5.682  1.00 58.68           O  
ATOM   4569  CG  TYR D 182      20.787 -24.715  -4.648  1.00 58.68           C  
ATOM   4570  CD1 TYR D 182      19.958 -24.362  -5.710  1.00 58.68           C  
ATOM   4571  CD2 TYR D 182      20.957 -23.802  -3.613  1.00 58.68           C  
ATOM   4572  CE1 TYR D 182      19.315 -23.128  -5.740  1.00 58.68           C  
ATOM   4573  CE2 TYR D 182      20.319 -22.566  -3.633  1.00 58.68           C  
ATOM   4574  OH  TYR D 182      18.868 -21.017  -4.724  1.00 58.68           O  
ATOM   4575  CZ  TYR D 182      19.501 -22.239  -4.699  1.00 58.68           C  
ATOM   4576  N   SER D 183      21.881 -29.280  -3.800  1.00 57.05           N  
ATOM   4577  CA  SER D 183      22.481 -30.514  -4.297  1.00 57.05           C  
ATOM   4578  C   SER D 183      21.443 -31.626  -4.412  1.00 57.05           C  
ATOM   4579  CB  SER D 183      23.621 -30.963  -3.382  1.00 57.05           C  
ATOM   4580  O   SER D 183      21.542 -32.486  -5.290  1.00 57.05           O  
ATOM   4581  OG  SER D 183      23.212 -32.044  -2.562  1.00 57.05           O  
ATOM   4582  N   ARG D 184      20.165 -31.385  -3.836  1.00 54.44           N  
ATOM   4583  CA  ARG D 184      19.203 -32.478  -3.942  1.00 54.44           C  
ATOM   4584  C   ARG D 184      18.097 -32.138  -4.936  1.00 54.44           C  
ATOM   4585  CB  ARG D 184      18.598 -32.797  -2.573  1.00 54.44           C  
ATOM   4586  O   ARG D 184      17.400 -33.030  -5.424  1.00 54.44           O  
ATOM   4587  CG  ARG D 184      19.441 -33.742  -1.732  1.00 54.44           C  
ATOM   4588  CD  ARG D 184      18.684 -34.236  -0.508  1.00 54.44           C  
ATOM   4589  NE  ARG D 184      19.492 -35.149   0.294  1.00 54.44           N  
ATOM   4590  NH1 ARG D 184      17.873 -35.499   1.904  1.00 54.44           N  
ATOM   4591  NH2 ARG D 184      19.906 -36.543   2.072  1.00 54.44           N  
ATOM   4592  CZ  ARG D 184      19.089 -35.728   1.422  1.00 54.44           C  
ATOM   4593  N   SER D 185      17.921 -30.824  -5.188  1.00 51.21           N  
ATOM   4594  CA  SER D 185      16.834 -30.468  -6.095  1.00 51.21           C  
ATOM   4595  C   SER D 185      17.258 -30.614  -7.552  1.00 51.21           C  
ATOM   4596  CB  SER D 185      16.364 -29.037  -5.833  1.00 51.21           C  
ATOM   4597  O   SER D 185      16.416 -30.788  -8.435  1.00 51.21           O  
ATOM   4598  OG  SER D 185      17.367 -28.293  -5.161  1.00 51.21           O  
ATOM   4599  N   ILE D 186      18.501 -30.788  -7.777  1.00 51.12           N  
ATOM   4600  CA  ILE D 186      18.827 -31.037  -9.177  1.00 51.12           C  
ATOM   4601  C   ILE D 186      19.152 -32.516  -9.376  1.00 51.12           C  
ATOM   4602  CB  ILE D 186      20.009 -30.160  -9.647  1.00 51.12           C  
ATOM   4603  O   ILE D 186      20.091 -33.038  -8.771  1.00 51.12           O  
ATOM   4604  CG1 ILE D 186      19.724 -28.681  -9.362  1.00 51.12           C  
ATOM   4605  CG2 ILE D 186      20.292 -30.387 -11.135  1.00 51.12           C  
ATOM   4606  CD1 ILE D 186      20.904 -27.759  -9.635  1.00 51.12           C  
ATOM   4607  N   PRO D 187      18.149 -33.396  -9.519  1.00 53.70           N  
ATOM   4608  CA  PRO D 187      18.631 -34.738  -9.856  1.00 53.70           C  
ATOM   4609  C   PRO D 187      19.845 -34.714 -10.782  1.00 53.70           C  
ATOM   4610  CB  PRO D 187      17.427 -35.380 -10.551  1.00 53.70           C  
ATOM   4611  O   PRO D 187      19.939 -33.852 -11.660  1.00 53.70           O  
ATOM   4612  CG  PRO D 187      16.374 -34.319 -10.549  1.00 53.70           C  
ATOM   4613  CD  PRO D 187      16.948 -33.079  -9.925  1.00 53.70           C  
TER    4614      PRO D 187                                                      
ATOM   4615  N   MET E   1      33.858 -23.244  52.165  1.00 40.00           N  
ATOM   4616  CA  MET E   1      32.676 -23.893  51.607  1.00 40.00           C  
ATOM   4617  C   MET E   1      31.694 -22.861  51.063  1.00 40.00           C  
ATOM   4618  CB  MET E   1      31.989 -24.761  52.664  1.00 40.00           C  
ATOM   4619  O   MET E   1      30.659 -23.219  50.498  1.00 40.00           O  
ATOM   4620  CG  MET E   1      32.383 -26.228  52.602  1.00 40.00           C  
ATOM   4621  SD  MET E   1      31.238 -27.304  53.551  1.00 40.00           S  
ATOM   4622  CE  MET E   1      32.284 -28.769  53.771  1.00 40.00           C  
ATOM   4623  N   ALA E   2      32.099 -21.580  50.893  1.00 42.61           N  
ATOM   4624  CA  ALA E   2      31.434 -20.372  50.413  1.00 42.61           C  
ATOM   4625  C   ALA E   2      31.870 -20.033  48.990  1.00 42.61           C  
ATOM   4626  CB  ALA E   2      31.722 -19.199  51.348  1.00 42.61           C  
ATOM   4627  O   ALA E   2      31.548 -18.961  48.474  1.00 42.61           O  
ATOM   4628  N   LYS E   3      32.613 -20.766  48.372  1.00 46.47           N  
ATOM   4629  CA  LYS E   3      33.138 -20.707  47.011  1.00 46.47           C  
ATOM   4630  C   LYS E   3      32.039 -20.966  45.985  1.00 46.47           C  
ATOM   4631  CB  LYS E   3      34.273 -21.716  46.829  1.00 46.47           C  
ATOM   4632  O   LYS E   3      32.200 -20.656  44.803  1.00 46.47           O  
ATOM   4633  CG  LYS E   3      35.633 -21.080  46.582  1.00 46.47           C  
ATOM   4634  CD  LYS E   3      36.718 -22.134  46.398  1.00 46.47           C  
ATOM   4635  CE  LYS E   3      38.081 -21.499  46.161  1.00 46.47           C  
ATOM   4636  NZ  LYS E   3      39.145 -22.528  45.966  1.00 46.47           N  
ATOM   4637  N   LYS E   4      30.932 -20.501  46.234  1.00 45.41           N  
ATOM   4638  CA  LYS E   4      30.017 -20.868  45.157  1.00 45.41           C  
ATOM   4639  C   LYS E   4      28.945 -19.800  44.959  1.00 45.41           C  
ATOM   4640  CB  LYS E   4      29.362 -22.220  45.447  1.00 45.41           C  
ATOM   4641  O   LYS E   4      28.146 -19.881  44.024  1.00 45.41           O  
ATOM   4642  CG  LYS E   4      29.794 -23.331  44.502  1.00 45.41           C  
ATOM   4643  CD  LYS E   4      29.095 -24.645  44.828  1.00 45.41           C  
ATOM   4644  CE  LYS E   4      29.536 -25.762  43.891  1.00 45.41           C  
ATOM   4645  NZ  LYS E   4      28.845 -27.049  44.200  1.00 45.41           N  
ATOM   4646  N   GLU E   5      29.074 -18.632  45.640  1.00 48.04           N  
ATOM   4647  CA  GLU E   5      28.070 -17.598  45.407  1.00 48.04           C  
ATOM   4648  C   GLU E   5      28.620 -16.486  44.519  1.00 48.04           C  
ATOM   4649  CB  GLU E   5      27.579 -17.017  46.735  1.00 48.04           C  
ATOM   4650  O   GLU E   5      27.871 -15.614  44.072  1.00 48.04           O  
ATOM   4651  CG  GLU E   5      26.181 -17.474  47.126  1.00 48.04           C  
ATOM   4652  CD  GLU E   5      25.751 -16.980  48.499  1.00 48.04           C  
ATOM   4653  OE1 GLU E   5      24.593 -17.235  48.900  1.00 48.04           O  
ATOM   4654  OE2 GLU E   5      26.578 -16.331  49.177  1.00 48.04           O  
ATOM   4655  N   ALA E   6      29.789 -16.388  44.276  1.00 53.89           N  
ATOM   4656  CA  ALA E   6      30.397 -15.328  43.476  1.00 53.89           C  
ATOM   4657  C   ALA E   6      30.055 -15.493  41.998  1.00 53.89           C  
ATOM   4658  CB  ALA E   6      31.912 -15.317  43.670  1.00 53.89           C  
ATOM   4659  O   ALA E   6      29.884 -14.504  41.280  1.00 53.89           O  
ATOM   4660  N   PRO E   7      29.608 -16.344  41.818  1.00 65.46           N  
ATOM   4661  CA  PRO E   7      29.325 -16.503  40.390  1.00 65.46           C  
ATOM   4662  C   PRO E   7      27.900 -16.097  40.021  1.00 65.46           C  
ATOM   4663  CB  PRO E   7      29.545 -17.999  40.151  1.00 65.46           C  
ATOM   4664  O   PRO E   7      27.664 -15.583  38.925  1.00 65.46           O  
ATOM   4665  CG  PRO E   7      29.971 -18.539  41.478  1.00 65.46           C  
ATOM   4666  CD  PRO E   7      29.954 -17.417  42.477  1.00 65.46           C  
ATOM   4667  N   LYS E   8      27.025 -16.017  41.255  1.00 77.81           N  
ATOM   4668  CA  LYS E   8      25.634 -15.662  40.989  1.00 77.81           C  
ATOM   4669  C   LYS E   8      25.459 -14.148  40.904  1.00 77.81           C  
ATOM   4670  CB  LYS E   8      24.717 -16.235  42.070  1.00 77.81           C  
ATOM   4671  O   LYS E   8      24.712 -13.650  40.058  1.00 77.81           O  
ATOM   4672  CG  LYS E   8      24.087 -17.571  41.703  1.00 77.81           C  
ATOM   4673  CD  LYS E   8      23.107 -18.039  42.771  1.00 77.81           C  
ATOM   4674  CE  LYS E   8      22.496 -19.388  42.418  1.00 77.81           C  
ATOM   4675  NZ  LYS E   8      21.528 -19.848  43.458  1.00 77.81           N  
ATOM   4676  N   ASP E   9      26.152 -13.387  41.873  1.00 83.95           N  
ATOM   4677  CA  ASP E   9      26.059 -11.930  41.869  1.00 83.95           C  
ATOM   4678  C   ASP E   9      26.653 -11.345  40.590  1.00 83.95           C  
ATOM   4679  CB  ASP E   9      26.765 -11.344  43.093  1.00 83.95           C  
ATOM   4680  O   ASP E   9      26.126 -10.376  40.040  1.00 83.95           O  
ATOM   4681  CG  ASP E   9      25.962 -11.500  44.373  1.00 83.95           C  
ATOM   4682  OD1 ASP E   9      26.537 -11.363  45.474  1.00 83.95           O  
ATOM   4683  OD2 ASP E   9      24.745 -11.766  44.279  1.00 83.95           O  
ATOM   4684  N   GLU E  10      27.732 -11.968  40.200  1.00 87.28           N  
ATOM   4685  CA  GLU E  10      28.360 -11.498  38.969  1.00 87.28           C  
ATOM   4686  C   GLU E  10      27.456 -11.737  37.762  1.00 87.28           C  
ATOM   4687  CB  GLU E  10      29.712 -12.185  38.758  1.00 87.28           C  
ATOM   4688  O   GLU E  10      27.365 -10.890  36.871  1.00 87.28           O  
ATOM   4689  CG  GLU E  10      30.617 -11.469  37.766  1.00 87.28           C  
ATOM   4690  CD  GLU E  10      32.007 -12.079  37.674  1.00 87.28           C  
ATOM   4691  OE1 GLU E  10      32.818 -11.617  36.840  1.00 87.28           O  
ATOM   4692  OE2 GLU E  10      32.286 -13.028  38.440  1.00 87.28           O  
ATOM   4693  N   ILE E  11      26.767 -12.862  37.835  1.00 87.61           N  
ATOM   4694  CA  ILE E  11      25.849 -13.192  36.751  1.00 87.61           C  
ATOM   4695  C   ILE E  11      24.708 -12.178  36.713  1.00 87.61           C  
ATOM   4696  CB  ILE E  11      25.289 -14.624  36.900  1.00 87.61           C  
ATOM   4697  O   ILE E  11      24.338 -11.689  35.643  1.00 87.61           O  
ATOM   4698  CG1 ILE E  11      26.403 -15.657  36.697  1.00 87.61           C  
ATOM   4699  CG2 ILE E  11      24.138 -14.859  35.918  1.00 87.61           C  
ATOM   4700  CD1 ILE E  11      25.951 -17.099  36.881  1.00 87.61           C  
ATOM   4701  N   GLU E  12      24.163 -11.791  37.875  1.00 88.35           N  
ATOM   4702  CA  GLU E  12      23.063 -10.835  37.961  1.00 88.35           C  
ATOM   4703  C   GLU E  12      23.505  -9.443  37.516  1.00 88.35           C  
ATOM   4704  CB  GLU E  12      22.508 -10.780  39.386  1.00 88.35           C  
ATOM   4705  O   GLU E  12      22.734  -8.711  36.892  1.00 88.35           O  
ATOM   4706  CG  GLU E  12      21.640 -11.975  39.754  1.00 88.35           C  
ATOM   4707  CD  GLU E  12      20.380 -12.083  38.911  1.00 88.35           C  
ATOM   4708  OE1 GLU E  12      19.832 -13.201  38.778  1.00 88.35           O  
ATOM   4709  OE2 GLU E  12      19.936 -11.041  38.379  1.00 88.35           O  
ATOM   4710  N   ARG E  13      24.748  -9.087  37.773  1.00 87.96           N  
ATOM   4711  CA  ARG E  13      25.278  -7.799  37.337  1.00 87.96           C  
ATOM   4712  C   ARG E  13      25.427  -7.753  35.820  1.00 87.96           C  
ATOM   4713  CB  ARG E  13      26.626  -7.518  38.005  1.00 87.96           C  
ATOM   4714  O   ARG E  13      25.130  -6.735  35.192  1.00 87.96           O  
ATOM   4715  CG  ARG E  13      27.065  -6.065  37.919  1.00 87.96           C  
ATOM   4716  CD  ARG E  13      28.392  -5.834  38.628  1.00 87.96           C  
ATOM   4717  NE  ARG E  13      28.894  -4.481  38.405  1.00 87.96           N  
ATOM   4718  NH1 ARG E  13      30.687  -4.686  39.847  1.00 87.96           N  
ATOM   4719  NH2 ARG E  13      30.340  -2.724  38.714  1.00 87.96           N  
ATOM   4720  CZ  ARG E  13      29.972  -3.967  38.989  1.00 87.96           C  
ATOM   4721  N   MET E  14      25.868  -8.945  35.254  1.00 86.98           N  
ATOM   4722  CA  MET E  14      26.021  -9.016  33.804  1.00 86.98           C  
ATOM   4723  C   MET E  14      24.663  -8.980  33.111  1.00 86.98           C  
ATOM   4724  CB  MET E  14      26.778 -10.283  33.404  1.00 86.98           C  
ATOM   4725  O   MET E  14      24.520  -8.375  32.047  1.00 86.98           O  
ATOM   4726  CG  MET E  14      28.265 -10.234  33.718  1.00 86.98           C  
ATOM   4727  SD  MET E  14      29.180 -11.660  33.015  1.00 86.98           S  
ATOM   4728  CE  MET E  14      28.725 -12.951  34.206  1.00 86.98           C  
ATOM   4729  N   ILE E  15      23.622  -9.491  33.843  1.00 86.82           N  
ATOM   4730  CA  ILE E  15      22.280  -9.539  33.273  1.00 86.82           C  
ATOM   4731  C   ILE E  15      21.630  -8.160  33.364  1.00 86.82           C  
ATOM   4732  CB  ILE E  15      21.401 -10.593  33.984  1.00 86.82           C  
ATOM   4733  O   ILE E  15      21.013  -7.693  32.403  1.00 86.82           O  
ATOM   4734  CG1 ILE E  15      21.910 -12.007  33.677  1.00 86.82           C  
ATOM   4735  CG2 ILE E  15      19.934 -10.438  33.574  1.00 86.82           C  
ATOM   4736  CD1 ILE E  15      21.189 -13.104  34.447  1.00 86.82           C  
ATOM   4737  N   GLY E  16      21.965  -7.382  34.309  1.00 86.49           N  
ATOM   4738  CA  GLY E  16      21.195  -6.182  34.596  1.00 86.49           C  
ATOM   4739  C   GLY E  16      19.760  -6.474  34.993  1.00 86.49           C  
ATOM   4740  O   GLY E  16      19.485  -7.481  35.647  1.00 86.49           O  
ATOM   4741  N   LYS E  17      18.814  -5.673  34.603  1.00 89.91           N  
ATOM   4742  CA  LYS E  17      17.405  -5.925  34.893  1.00 89.91           C  
ATOM   4743  C   LYS E  17      16.859  -7.053  34.022  1.00 89.91           C  
ATOM   4744  CB  LYS E  17      16.579  -4.655  34.686  1.00 89.91           C  
ATOM   4745  O   LYS E  17      16.980  -7.012  32.796  1.00 89.91           O  
ATOM   4746  CG  LYS E  17      15.245  -4.658  35.419  1.00 89.91           C  
ATOM   4747  CD  LYS E  17      14.576  -3.291  35.368  1.00 89.91           C  
ATOM   4748  CE  LYS E  17      13.258  -3.283  36.131  1.00 89.91           C  
ATOM   4749  NZ  LYS E  17      12.613  -1.936  36.109  1.00 89.91           N  
ATOM   4750  N   ARG E  18      16.474  -8.109  34.681  1.00 90.34           N  
ATOM   4751  CA  ARG E  18      15.922  -9.239  33.941  1.00 90.34           C  
ATOM   4752  C   ARG E  18      14.669  -8.831  33.173  1.00 90.34           C  
ATOM   4753  CB  ARG E  18      15.601 -10.397  34.889  1.00 90.34           C  
ATOM   4754  O   ARG E  18      13.885  -8.005  33.647  1.00 90.34           O  
ATOM   4755  CG  ARG E  18      16.828 -11.020  35.537  1.00 90.34           C  
ATOM   4756  CD  ARG E  18      16.465 -12.236  36.377  1.00 90.34           C  
ATOM   4757  NE  ARG E  18      17.652 -12.885  36.927  1.00 90.34           N  
ATOM   4758  NH1 ARG E  18      17.233 -14.939  35.958  1.00 90.34           N  
ATOM   4759  NH2 ARG E  18      19.092 -14.642  37.265  1.00 90.34           N  
ATOM   4760  CZ  ARG E  18      17.990 -14.154  36.716  1.00 90.34           C  
ATOM   4761  N   THR E  19      14.490  -9.320  31.936  1.00 90.25           N  
ATOM   4762  CA  THR E  19      13.383  -8.964  31.055  1.00 90.25           C  
ATOM   4763  C   THR E  19      12.043  -9.213  31.743  1.00 90.25           C  
ATOM   4764  CB  THR E  19      13.441  -9.756  29.736  1.00 90.25           C  
ATOM   4765  O   THR E  19      11.095  -8.446  31.563  1.00 90.25           O  
ATOM   4766  CG2 THR E  19      14.671  -9.374  28.919  1.00 90.25           C  
ATOM   4767  OG1 THR E  19      13.492 -11.158  30.029  1.00 90.25           O  
ATOM   4768  N   GLU E  20      11.947 -10.318  32.603  1.00 90.89           N  
ATOM   4769  CA  GLU E  20      10.697 -10.656  33.277  1.00 90.89           C  
ATOM   4770  C   GLU E  20      10.352  -9.626  34.349  1.00 90.89           C  
ATOM   4771  CB  GLU E  20      10.782 -12.053  33.897  1.00 90.89           C  
ATOM   4772  O   GLU E  20       9.198  -9.524  34.770  1.00 90.89           O  
ATOM   4773  CG  GLU E  20      11.935 -12.223  34.876  1.00 90.89           C  
ATOM   4774  CD  GLU E  20      13.178 -12.825  34.239  1.00 90.89           C  
ATOM   4775  OE1 GLU E  20      13.958 -13.499  34.949  1.00 90.89           O  
ATOM   4776  OE2 GLU E  20      13.374 -12.619  33.020  1.00 90.89           O  
ATOM   4777  N   HIS E  21      11.417  -8.778  34.840  1.00 92.52           N  
ATOM   4778  CA  HIS E  21      11.189  -7.783  35.882  1.00 92.52           C  
ATOM   4779  C   HIS E  21      11.003  -6.392  35.284  1.00 92.52           C  
ATOM   4780  CB  HIS E  21      12.350  -7.776  36.878  1.00 92.52           C  
ATOM   4781  O   HIS E  21      10.906  -5.405  36.017  1.00 92.52           O  
ATOM   4782  CG  HIS E  21      12.486  -9.049  37.650  1.00 92.52           C  
ATOM   4783  CD2 HIS E  21      13.510  -9.931  37.738  1.00 92.52           C  
ATOM   4784  ND1 HIS E  21      11.481  -9.544  38.453  1.00 92.52           N  
ATOM   4785  CE1 HIS E  21      11.883 -10.677  39.004  1.00 92.52           C  
ATOM   4786  NE2 HIS E  21      13.110 -10.934  38.586  1.00 92.52           N  
ATOM   4787  N   MET E  22      11.011  -6.279  33.873  1.00 91.54           N  
ATOM   4788  CA  MET E  22      10.806  -5.003  33.194  1.00 91.54           C  
ATOM   4789  C   MET E  22       9.347  -4.835  32.783  1.00 91.54           C  
ATOM   4790  CB  MET E  22      11.710  -4.896  31.965  1.00 91.54           C  
ATOM   4791  O   MET E  22       9.046  -4.122  31.824  1.00 91.54           O  
ATOM   4792  CG  MET E  22      13.194  -4.904  32.294  1.00 91.54           C  
ATOM   4793  SD  MET E  22      14.248  -4.831  30.793  1.00 91.54           S  
ATOM   4794  CE  MET E  22      13.992  -3.102  30.306  1.00 91.54           C  
ATOM   4795  N   LYS E  23       8.427  -5.409  33.470  1.00 92.90           N  
ATOM   4796  CA  LYS E  23       7.005  -5.365  33.142  1.00 92.90           C  
ATOM   4797  C   LYS E  23       6.506  -3.926  33.053  1.00 92.90           C  
ATOM   4798  CB  LYS E  23       6.191  -6.139  34.180  1.00 92.90           C  
ATOM   4799  O   LYS E  23       5.715  -3.591  32.169  1.00 92.90           O  
ATOM   4800  CG  LYS E  23       6.499  -7.629  34.223  1.00 92.90           C  
ATOM   4801  CD  LYS E  23       5.659  -8.343  35.275  1.00 92.90           C  
ATOM   4802  CE  LYS E  23       6.041  -9.812  35.393  1.00 92.90           C  
ATOM   4803  NZ  LYS E  23       5.220 -10.517  36.422  1.00 92.90           N  
ATOM   4804  N   GLY E  24       6.935  -2.988  33.997  1.00 92.31           N  
ATOM   4805  CA  GLY E  24       6.541  -1.588  33.995  1.00 92.31           C  
ATOM   4806  C   GLY E  24       6.906  -0.868  32.710  1.00 92.31           C  
ATOM   4807  O   GLY E  24       6.103  -0.105  32.170  1.00 92.31           O  
ATOM   4808  N   LEU E  25       8.072  -1.146  32.146  1.00 92.42           N  
ATOM   4809  CA  LEU E  25       8.558  -0.514  30.925  1.00 92.42           C  
ATOM   4810  C   LEU E  25       7.715  -0.931  29.724  1.00 92.42           C  
ATOM   4811  CB  LEU E  25      10.026  -0.875  30.682  1.00 92.42           C  
ATOM   4812  O   LEU E  25       7.392  -0.103  28.869  1.00 92.42           O  
ATOM   4813  CG  LEU E  25      10.684  -0.247  29.452  1.00 92.42           C  
ATOM   4814  CD1 LEU E  25      10.788   1.265  29.621  1.00 92.42           C  
ATOM   4815  CD2 LEU E  25      12.059  -0.859  29.210  1.00 92.42           C  
ATOM   4816  N   TYR E  26       7.304  -2.244  29.741  1.00 92.76           N  
ATOM   4817  CA  TYR E  26       6.506  -2.739  28.625  1.00 92.76           C  
ATOM   4818  C   TYR E  26       5.117  -2.112  28.628  1.00 92.76           C  
ATOM   4819  CB  TYR E  26       6.390  -4.265  28.682  1.00 92.76           C  
ATOM   4820  O   TYR E  26       4.609  -1.709  27.579  1.00 92.76           O  
ATOM   4821  CG  TYR E  26       7.718  -4.970  28.819  1.00 92.76           C  
ATOM   4822  CD1 TYR E  26       8.847  -4.508  28.147  1.00 92.76           C  
ATOM   4823  CD2 TYR E  26       7.846  -6.100  29.620  1.00 92.76           C  
ATOM   4824  CE1 TYR E  26      10.072  -5.155  28.270  1.00 92.76           C  
ATOM   4825  CE2 TYR E  26       9.066  -6.755  29.750  1.00 92.76           C  
ATOM   4826  OH  TYR E  26      11.382  -6.921  29.197  1.00 92.76           O  
ATOM   4827  CZ  TYR E  26      10.172  -6.276  29.072  1.00 92.76           C  
ATOM   4828  N   ILE E  27       4.508  -1.961  29.796  1.00 93.86           N  
ATOM   4829  CA  ILE E  27       3.153  -1.438  29.935  1.00 93.86           C  
ATOM   4830  C   ILE E  27       3.144   0.059  29.636  1.00 93.86           C  
ATOM   4831  CB  ILE E  27       2.586  -1.707  31.347  1.00 93.86           C  
ATOM   4832  O   ILE E  27       2.328   0.536  28.844  1.00 93.86           O  
ATOM   4833  CG1 ILE E  27       2.410  -3.213  31.574  1.00 93.86           C  
ATOM   4834  CG2 ILE E  27       1.261  -0.964  31.547  1.00 93.86           C  
ATOM   4835  CD1 ILE E  27       2.045  -3.584  33.005  1.00 93.86           C  
ATOM   4836  N   ILE E  28       4.074   0.831  30.205  1.00 93.24           N  
ATOM   4837  CA  ILE E  28       4.143   2.273  29.998  1.00 93.24           C  
ATOM   4838  C   ILE E  28       4.531   2.568  28.551  1.00 93.24           C  
ATOM   4839  CB  ILE E  28       5.146   2.937  30.968  1.00 93.24           C  
ATOM   4840  O   ILE E  28       4.001   3.498  27.937  1.00 93.24           O  
ATOM   4841  CG1 ILE E  28       4.617   2.877  32.406  1.00 93.24           C  
ATOM   4842  CG2 ILE E  28       5.428   4.382  30.547  1.00 93.24           C  
ATOM   4843  CD1 ILE E  28       5.625   3.326  33.455  1.00 93.24           C  
ATOM   4844  N   GLY E  29       5.419   1.728  28.000  1.00 91.00           N  
ATOM   4845  CA  GLY E  29       5.803   1.890  26.607  1.00 91.00           C  
ATOM   4846  C   GLY E  29       4.642   1.718  25.645  1.00 91.00           C  
ATOM   4847  O   GLY E  29       4.495   2.492  24.697  1.00 91.00           O  
ATOM   4848  N   ALA E  30       3.823   0.682  25.934  1.00 92.40           N  
ATOM   4849  CA  ALA E  30       2.650   0.440  25.097  1.00 92.40           C  
ATOM   4850  C   ALA E  30       1.641   1.578  25.224  1.00 92.40           C  
ATOM   4851  CB  ALA E  30       1.998  -0.889  25.467  1.00 92.40           C  
ATOM   4852  O   ALA E  30       1.081   2.034  24.225  1.00 92.40           O  
ATOM   4853  N   ILE E  31       1.440   2.110  26.391  1.00 92.34           N  
ATOM   4854  CA  ILE E  31       0.495   3.193  26.642  1.00 92.34           C  
ATOM   4855  C   ILE E  31       0.981   4.470  25.962  1.00 92.34           C  
ATOM   4856  CB  ILE E  31       0.300   3.432  28.156  1.00 92.34           C  
ATOM   4857  O   ILE E  31       0.200   5.174  25.318  1.00 92.34           O  
ATOM   4858  CG1 ILE E  31      -0.428   2.244  28.796  1.00 92.34           C  
ATOM   4859  CG2 ILE E  31      -0.460   4.738  28.403  1.00 92.34           C  
ATOM   4860  CD1 ILE E  31      -0.523   2.321  30.313  1.00 92.34           C  
ATOM   4861  N   MET E  32       2.290   4.824  26.109  1.00 91.51           N  
ATOM   4862  CA  MET E  32       2.861   6.023  25.501  1.00 91.51           C  
ATOM   4863  C   MET E  32       2.824   5.933  23.979  1.00 91.51           C  
ATOM   4864  CB  MET E  32       4.300   6.234  25.977  1.00 91.51           C  
ATOM   4865  O   MET E  32       2.569   6.929  23.300  1.00 91.51           O  
ATOM   4866  CG  MET E  32       4.410   6.618  27.444  1.00 91.51           C  
ATOM   4867  SD  MET E  32       3.610   8.228  27.811  1.00 91.51           S  
ATOM   4868  CE  MET E  32       4.717   9.348  26.910  1.00 91.51           C  
ATOM   4869  N   ALA E  33       3.083   4.684  23.425  1.00 90.36           N  
ATOM   4870  CA  ALA E  33       3.000   4.488  21.980  1.00 90.36           C  
ATOM   4871  C   ALA E  33       1.582   4.737  21.474  1.00 90.36           C  
ATOM   4872  CB  ALA E  33       3.455   3.079  21.607  1.00 90.36           C  
ATOM   4873  O   ALA E  33       1.388   5.401  20.453  1.00 90.36           O  
ATOM   4874  N   TRP E  34       0.648   4.188  22.226  1.00 90.83           N  
ATOM   4875  CA  TRP E  34      -0.745   4.379  21.837  1.00 90.83           C  
ATOM   4876  C   TRP E  34      -1.145   5.847  21.947  1.00 90.83           C  
ATOM   4877  CB  TRP E  34      -1.669   3.519  22.703  1.00 90.83           C  
ATOM   4878  O   TRP E  34      -1.823   6.380  21.066  1.00 90.83           O  
ATOM   4879  CG  TRP E  34      -3.095   3.498  22.238  1.00 90.83           C  
ATOM   4880  CD1 TRP E  34      -3.641   2.674  21.294  1.00 90.83           C  
ATOM   4881  CD2 TRP E  34      -4.154   4.345  22.695  1.00 90.83           C  
ATOM   4882  CE2 TRP E  34      -5.318   3.977  21.984  1.00 90.83           C  
ATOM   4883  CE3 TRP E  34      -4.233   5.379  23.637  1.00 90.83           C  
ATOM   4884  NE1 TRP E  34      -4.979   2.957  21.137  1.00 90.83           N  
ATOM   4885  CH2 TRP E  34      -6.597   5.617  23.114  1.00 90.83           C  
ATOM   4886  CZ2 TRP E  34      -6.548   4.609  22.186  1.00 90.83           C  
ATOM   4887  CZ3 TRP E  34      -5.457   6.006  23.838  1.00 90.83           C  
ATOM   4888  N   ALA E  35      -0.709   6.576  23.045  1.00 90.53           N  
ATOM   4889  CA  ALA E  35      -1.015   7.991  23.238  1.00 90.53           C  
ATOM   4890  C   ALA E  35      -0.424   8.838  22.114  1.00 90.53           C  
ATOM   4891  CB  ALA E  35      -0.493   8.468  24.591  1.00 90.53           C  
ATOM   4892  O   ALA E  35      -1.076   9.756  21.613  1.00 90.53           O  
ATOM   4893  N   ALA E  36       0.846   8.526  21.793  1.00 89.70           N  
ATOM   4894  CA  ALA E  36       1.494   9.240  20.697  1.00 89.70           C  
ATOM   4895  C   ALA E  36       0.743   9.031  19.385  1.00 89.70           C  
ATOM   4896  CB  ALA E  36       2.946   8.790  20.553  1.00 89.70           C  
ATOM   4897  O   ALA E  36       0.540   9.977  18.621  1.00 89.70           O  
ATOM   4898  N   THR E  37       0.318   7.781  19.157  1.00 87.89           N  
ATOM   4899  CA  THR E  37      -0.440   7.451  17.955  1.00 87.89           C  
ATOM   4900  C   THR E  37      -1.791   8.162  17.955  1.00 87.89           C  
ATOM   4901  CB  THR E  37      -0.657   5.931  17.831  1.00 87.89           C  
ATOM   4902  O   THR E  37      -2.181   8.765  16.953  1.00 87.89           O  
ATOM   4903  CG2 THR E  37      -1.456   5.591  16.577  1.00 87.89           C  
ATOM   4904  OG1 THR E  37       0.616   5.277  17.766  1.00 87.89           O  
ATOM   4905  N   ALA E  38      -2.537   8.071  19.057  1.00 88.64           N  
ATOM   4906  CA  ALA E  38      -3.845   8.709  19.184  1.00 88.64           C  
ATOM   4907  C   ALA E  38      -3.737  10.221  19.010  1.00 88.64           C  
ATOM   4908  CB  ALA E  38      -4.470   8.376  20.537  1.00 88.64           C  
ATOM   4909  O   ALA E  38      -4.574  10.837  18.346  1.00 88.64           O  
ATOM   4910  N   PHE E  39      -2.654  10.844  19.620  1.00 87.80           N  
ATOM   4911  CA  PHE E  39      -2.427  12.279  19.502  1.00 87.80           C  
ATOM   4912  C   PHE E  39      -2.120  12.662  18.059  1.00 87.80           C  
ATOM   4913  CB  PHE E  39      -1.280  12.720  20.417  1.00 87.80           C  
ATOM   4914  O   PHE E  39      -2.631  13.664  17.554  1.00 87.80           O  
ATOM   4915  CG  PHE E  39      -1.023  14.203  20.396  1.00 87.80           C  
ATOM   4916  CD1 PHE E  39       0.120  14.716  19.794  1.00 87.80           C  
ATOM   4917  CD2 PHE E  39      -1.924  15.084  20.978  1.00 87.80           C  
ATOM   4918  CE1 PHE E  39       0.361  16.088  19.773  1.00 87.80           C  
ATOM   4919  CE2 PHE E  39      -1.690  16.456  20.961  1.00 87.80           C  
ATOM   4920  CZ  PHE E  39      -0.547  16.956  20.359  1.00 87.80           C  
ATOM   4921  N   GLY E  40      -1.324  11.777  17.413  1.00 86.21           N  
ATOM   4922  CA  GLY E  40      -1.027  12.014  16.009  1.00 86.21           C  
ATOM   4923  C   GLY E  40      -2.259  11.981  15.124  1.00 86.21           C  
ATOM   4924  O   GLY E  40      -2.428  12.839  14.255  1.00 86.21           O  
ATOM   4925  N   VAL E  41      -3.152  11.018  15.316  1.00 85.46           N  
ATOM   4926  CA  VAL E  41      -4.391  10.890  14.555  1.00 85.46           C  
ATOM   4927  C   VAL E  41      -5.310  12.070  14.860  1.00 85.46           C  
ATOM   4928  CB  VAL E  41      -5.112   9.559  14.865  1.00 85.46           C  
ATOM   4929  O   VAL E  41      -5.921  12.641  13.953  1.00 85.46           O  
ATOM   4930  CG1 VAL E  41      -6.507   9.543  14.243  1.00 85.46           C  
ATOM   4931  CG2 VAL E  41      -4.286   8.376  14.362  1.00 85.46           C  
ATOM   4932  N   TRP E  42      -5.413  12.451  16.141  1.00 84.92           N  
ATOM   4933  CA  TRP E  42      -6.223  13.591  16.555  1.00 84.92           C  
ATOM   4934  C   TRP E  42      -5.779  14.863  15.841  1.00 84.92           C  
ATOM   4935  CB  TRP E  42      -6.141  13.787  18.072  1.00 84.92           C  
ATOM   4936  O   TRP E  42      -6.611  15.623  15.339  1.00 84.92           O  
ATOM   4937  CG  TRP E  42      -6.880  14.991  18.571  1.00 84.92           C
[truncated: 144,262 more chars]
